# Supplementary material for: DNA barcoding of medicinal orchids in Asia
Source: Sci Rep. 2021 Dec 8;11:23651. doi: 10.1038/s41598-021-03025-0 (PMC8654824; doi:10.1038/s41598-021-03025-0)
Supplement: Supplementary file 14 — Supplementary Table S1. [file 41598_2021_3025_MOESM14_ESM.xlsx]

## Sheet: Sheet1
Table S1 GenBank accession numbers (for the sequences retrieved from NCBI) used in this study.
Subfamily	Genus	Species	ITS	ITS2	matK	rbcL	trnH-psbA
Epidendroideae	Acampe	Acampe praemorsa (Roxb.) Blatt. & McCann	MN517126, MN170566	MN517126, MN170566	JN004342, JN004343, JN004341, JN004340, JN004339, EU214214	JN005355, JN005356, JN005357, JN005358, JN005359	EU213789
Epidendroideae	Acampe	Acampe rigida (Buch.-Ham. ex Sm.) P.F.Hunt,	KY966408, KJ733385	KY966408, KJ733385	KY966701, KJ733544	KF421858, MG905912	KJ733465
Epidendroideae	Aerides	Aerides crispa Lindl.	EF670351	MK120006, EF670351	EF655793, MK084916	MK125047, MK125046
Epidendroideae	Aerides	Aerides falcata Lindl. & Paxton	JX202646	JX202646	KJ028770, KJ028771, MF349939, JX202664	JX068007	MF348759, JX202681
Epidendroideae	Aerides	Aerides multiflora Roxb.	MK120352, MK120351, JN114432, JN114431, JN114430, JN114429, AY912258	MK120352, MK120351, JN114432, JN114431, JN114430, JN114429, AY912258	AY557201, EF655773, MT538254, JN004348, KX298564	JN005365, JN005366, JN005367, JN005368, MK125052	JX068000, KC422785, KJ093259
Epidendroideae	Aerides	Aerides odorata Lour.	EF670331, EF670330, EF670329, MG822846	EF670331, EF670330, EF670329, MG822846	KJ028768, KJ028769, EF655815, KC244658, EF655772, KF557954	MK125051, MN178484, MK125050	KC985325, KC244666
Orchidoideae	Anoectochilus	Anoectochilus formosanus Hayata	GQ328777, AY052780, GQ396668, KJ733416	GQ328777, AY052780, GQ396668, KJ733416	EU797513, MG490281
Orchidoideae	Anoectochilus	Anoectochilus koshunensis Hayata	KT334331, EU700340	KT334331, EU700340	EU797512
Orchidoideae	Anoectochilus	Anoectochilus roxburghii (Wall.) Lindl.	KF425502, KF425503, GQ328774, KY966417, KF425501	KF425502, KF425503, GQ328774, KY966417, KF425501	KY966708, EU817409, MK451794, KF361656	MK451836
Epidendroideae	Anthogonium	Anthogonium gracile Wall. ex Lindl.	AF521062, AF273336	AF521062, AF273336	AF263622, KX298567	AF264153
Apostasioideae	Apostasia	Apostasia nuda R.Br.	AY557230	AY557230	AY557214
Apostasioideae	Apostasia	Apostasia wallichii R.Br.	AB451545, AY557228	AB451545, AY557228	AY557212, HQ180854	HM640552, HQ182416
Epidendroideae	Appendicula	Appendicula cornuta Blume	KY239261, AF521073, KY966419, KY966418	KY239261, AF521073, KY966419, KY966418	KY966710, KF361651, AY121739, AY368393, KY239521	AF518050, AY368352
Epidendroideae	Arachnis	Arachnis flos-aeris (L.) Rchb.f.	EF079431, AB217531	EF079431, AB217531	EF079275, AB217707
Epidendroideae	Arundina	Arundina graminifolia (D.Don) Hochr.	AF461461, AF302727, AF273335, JN114440, KY966420, JN114439, JN114438, JN114437	AF461461, AF302727, AF273335, JN114440, KY966420, JN114439, JN114438, JN114437	KY966712, JN004356, AF302692, EF079333	AF074111, JN005375, JN005376, KF421860
Epidendroideae	Bletilla	Bletilla formosana (Hayata) Schltr.	KP866832, KF698629, KF698628	KP866832, KF698629, KF698628	MK435654
Epidendroideae	Bletilla	Bletilla ochracea Schltr.	KF698626, KF698624, KF698625, KF698627	KF698626, KF698624, KF698625, KF698627	KR857335
Epidendroideae	Bletilla	Bletilla striata (Thunb.) Rchb.f.	KP866825, KP866826, KP866820, KP866823, AF461466, KP866822, KP866821, KF680524, KF698623, KF698622, KT338650, KT119555, KP866828, KY966421, KP866824, KF560540	KP866825, KP866826, AF461466, KP866822, KP866821, KF680524, KF698623, KF698622, KT338650, KT119555, KP866828, KY966421, KP866824, KF560540	MG490283, KY966713, KC704597, KC704596, KF361655, GQ434129, KF262042, KF262041, EU490679, AF263630, KF673785, KF673786, EF079331	KF296650, KF296651, AF074114, KC704861, KC704862, KX527033	KF262160, KF262159, KP765447, KC704331, KC704332
Orchidoideae	Brachycorythis	Brachycorythis obcordata (Lindl.) Summerh.	MF944263	MF944263	MF945500	MF944936	MF944742
Epidendroideae	Bromheadia	Bromheadia finlaysoniana (Lindl.) Miq.	GU556631, KM921777	GU556631, KM921777
Epidendroideae	Bulbophyllum	Bulbophyllum affine Wall. ex Lindl.	KC568305, EF195916, KF866246, KX455815, MK164425	KC568305, EF195916, KF866246, KX455815, MK164425	KY966714, KF361658, KJ462086, KF974494, KX455831	KJ462098	MK177911
Epidendroideae	Bulbophyllum	Bulbophyllum ambrosia (Hance) Schltr.	KC568306, MK164427, KY966426, KY966424, KY966425	KC568306, MK164427, KY966426, KY966424, KY966425	KY966718, KF361657
Epidendroideae	Bulbophyllum	Bulbophyllum andersonii (Hook.f.) J.J.Sm.	JN619417, MK164429	JN619417, MK164429	KF361642
Epidendroideae	Bulbophyllum	Bulbophyllum careyanum (Hook.) Spreng.	KF866244, MK164441	KF866244, MK164441	KY966727, KF974492		MK177924
Epidendroideae	Bulbophyllum	Bulbophyllum cariniflorum Rchb.f.	KF866243	KF866243	KF974491		KF974508
Epidendroideae	Bulbophyllum	Bulbophyllum cylindraceum Wall. ex Lindl.	KX455816	KX455816	KX455832
Epidendroideae	Bulbophyllum	Bulbophyllum disciflorum Rolfe	KM924479, KM924477, KM924478, KM924476, KY966444, KY966443	KM924479, KM924477, KM924478, KM924476, KY966444, KY966443	KX526731, KM924455, KM924454, KM924453, KM924456, KY966735	KM924499, KM924500, KM924501, KM924502, KX527388
Epidendroideae	Bulbophyllum	Bulbophyllum flabellum-veneris (J.Koenig) Aver.			JF305776	JF427996
Epidendroideae	Bulbophyllum	Bulbophyllum griffithii (Lindl.) Rchb.f.	MK164458	MK164458	MK178039		MK177941
Epidendroideae	Bulbophyllum	Bulbophyllum inconspicuum Maxim.	AB786895	AB786895	KC704598	KC704863, KF296683	KF262192, KC704333
Epidendroideae	Bulbophyllum	Bulbophyllum kwangtungense Schltr.	JN619414, MK164466	JN619414, MK164466	KY966740, MK178049
Epidendroideae	Bulbophyllum	Bulbophyllum laxiflorum (Blume) Lindl.	MK164467, KY966449	MK164467, KY966449	KY966742, MK178050
Epidendroideae	Bulbophyllum	Bulbophyllum leandrianum H.Perrier	EF196021	EF196021			EF200429
Epidendroideae	Bulbophyllum	Bulbophyllum leopardinum (Wall.) Lindl. ex Wall.	MH822394, MK164469	MH822394, MK164469	MK178052		MK177951
Epidendroideae	Bulbophyllum	Bulbophyllum levinei Schltr.	JN619409, MK164471, KY966453	JN619409, MK164471, KY966453	KY966745, MK178054		MK177953
Epidendroideae	Bulbophyllum	Bulbophyllum lobbii Lindl.	JF428099, KY966457, KY966455, MG253848, KY966456, EF195931	JF428099, KY966457, KY966455, MG253848, KY966456, EF195931		AF074115, KJ462101, MN719138	JF693812
Epidendroideae	Bulbophyllum	Bulbophyllum lopalanthum J.J.Verm., Schuit. & de Vogel	KY966459	KY966459	KY966750
Epidendroideae	Bulbophyllum	Bulbophyllum nasutum Rchb.f.	KM924488, KM924487, KM924486, KY966463	KM924488, KM924487, KM924486, KY966463	KM924464, KM924463, KM924465, KY966754	KM924509, KM924510, KM924511
Epidendroideae	Bulbophyllum	Bulbophyllum odoratissimum (Sm.) Lindl. ex Wall.	KF866242, MK164483, HQ114230, KY966467	KF866242, MK164483, HQ114230, KY966467	KY966759, KF974490, FJ216638	FJ216552, KP704496	EU887945, KP704458
Epidendroideae	Bulbophyllum	Bulbophyllum pecten-veneris (Gagnep.) Seidenf.	MK164486, KY966471, JN619418, KY966470	MK164486, KY966471, JN619418, KY966470	KY966762, MK178068, KY966761		MK177966
Epidendroideae	Bulbophyllum	Bulbophyllum pectinatum Finet	MK164487	MK164487	KJ462093, MK178069	KJ462105	MK177967
Epidendroideae	Bulbophyllum	Bulbophyllum reptans (Lindl.) Lindl. ex Wall.	JN114443, JN114442, JN114441, MK164498	JN114443, JN114442, JN114441, MK164498	JN004358, JN004357, JN004359, MK178078	JN005377, JN005378, JN005379
Epidendroideae	Bulbophyllum	Bulbophyllum retusiusculum Rchb.f.	MK164500, MK164499	MK164500, MK164499	MK178080, MK178079		MK177976, MK177977
Epidendroideae	Bulbophyllum	Bulbophyllum umbellatum Lindl.	KX455821, MK164525, KY966484	KX455821, MK164525, KY966484	KY966776, KX455837, MK178103		MK178001
Epidendroideae	Bulbophyllum	Bulbophyllum vaginatum (Lindl.) Rchb.f.	MK164527	MK164527	JF305785, MK178105	JF428005	MK178003
Epidendroideae	Calanthe	Calanthe alismifolia Lindl.	KF560481, AY882615	KF560481, AY882615	KF673787	MK235042	MK236290
Epidendroideae	Calanthe	Calanthe alpina Hook.f. ex Lindl.	MH808027, MH808028	MH808027, MH808028	KF852691, MK435657, MK435656, MK304618, MK215652	KF852736, MK235043	KF852637
Epidendroideae	Calanthe	Calanthe brevicornu Lindl.	MK239942	MK239942	KF852693, MK304619, MK215653	KF852738, MK235051	KF852639
Epidendroideae	Calanthe	Calanthe cardioglossa Schltr.	KF560508, KY966488, KY966487	KF560508, KY966488, KY966487	KY966780, KF673794, KY966779	MK235053	MK236301
Epidendroideae	Calanthe	Calanthe davidii Franch.	KF560517, KF560493, AY882611, MH808029	KF560517, KF560493, AY882611, MH808029	KF673797, KF673796	KF852740, MK235055	KF852641
Epidendroideae	Calanthe	Calanthe densiflora Lindl.	AY882607, KF560520	AY882607, KF560520	KF673799, KF852697	KF852742, MK235054	KF852643
Epidendroideae	Calanthe	Calanthe discolor Lindl.	KT338659, KT338658, KP159328, KT338657	KT338659, KT338658, KP159328, KT338657	KC704600, KC704599, MF349950, KF262060, KF262059, KF262058, KF262057, KF262056, KF262055, HM640665	KF296664, KF296665, KF296667, KF296668, KF296669, MF349422, KC704864, KF296666, MK235056	KF262175, KF262174, KF262177, KC704335, KC704336, KF262178, KF262173, KF262176
Epidendroideae	Calanthe	Calanthe graciliflora Hayata	KF560484, KF560495, AY882608	KF560484, KF560495, AY882608	KF673801, KF673800, KF852698	KF852743, MK235058	KF852644, MK236307
Epidendroideae	Calanthe	Calanthe mannii Hook.f.	KF560499	KF560499	KF852701, KF673848, KF673809	KF852746	KF852647
Epidendroideae	Calanthe	Calanthe plantaginea Lindl.	KF560528	KF560528	KF673811	MK235068	MK236317
Epidendroideae	Calanthe	Calanthe puberula Lindl.	KF560512, KF560487	KF560512, KF560487	KF673813, KF673812	MK235069	MK236318
Epidendroideae	Calanthe	Calanthe sylvatica (Thouars) Lindl.	KF560488, KF560492, AY882610, KF560478	KF560488, KF560492, AY882610, KF560478	KF673819, KF673818, KX298570	KU748395, KU748396, KU748405, KU748406,	MK236324, MK236315
Epidendroideae	Calanthe	Calanthe tricarinata Lindl.	AY008467, KF560507, KF560506, MH117465	AY008467, KF560507, KF560506, MH117465	MH116568, AF263633, KF852703, KF673821, KF673820	MH116090, AF264160, KF852748	MH117014, KF852650, MH117013, MK236325
Epidendroideae	Calanthe	Calanthe triplicata (Willemet) Ames	AY882614, KF560491, KM025154, KY966491, KF560480	AY882614, KF560491, KM025154, KY966491, KF560480	KY966783, KF673822, KF852713, KM894885	KM896061, KF852731	KF852648, MK236326
Epidendroideae	Calanthe	Calanthe vestita Wall. ex Lindl.	KY966493, KY966492	KY966493, KY966492	KY966785, AF263634	AF074117
Epidendroideae	Callostylis	Callostylis bambusifolia (Lindl.) S.C.Chen & J.J.Wood	KY239345	KY239345	KY239601
Epidendroideae	Cephalanthera	Cephalanthera erecta (Thunb.) Blume	KT338668, AB856486, AB568426, MH808033	KT338668, AB856486, AB568426, MH808033	KC704606, KC704605, KF262088, KF262089, JF972942, AB856497	KF296698, AB856508, JF972908, KC704867, KC704868, KF296697	KF262207, KC704340, KF262206
Epidendroideae	Cephalanthera	Cephalanthera falcata (Thunb.) Blume	KT338670, AB568427, AB856493, AB856488, AB856489, AB856484	KT338670, AB568427, AB856493, AB856488, AB856489, AB856484	KC704608, KC704607, KF262091, KF262090, JF972943, AB856504, AB856500, AB856499, AB856495	KF296700, AB856506, AB856510, AB856511, AB856515, JF972909, KC704869, KC704870	KF262208, KC704342, KC704341, KF262209
Epidendroideae	Cephalanthera	Cephalanthera longifolia (L.) Fritsch	AY146447, DQ182464, KT338672, AY369083	AY146447, DQ182464, KT338672, AY369083	KF262096, MK435660, MK435659	KF296705, FJ454875, HG416984	KF262214
Epidendroideae	Changnienia	Changnienia amoena S.S.Chien	LC176592, KM873667	LC176592, KM873667	KX526715, KM873668	KM873666, KX527551
Epidendroideae	Cleisostoma	Cleisostoma birmanicum (Schltr.) Garay	KT223751, KJ733393	KT223751, KJ733393	KU342567, KJ733552		KJ733473, KU342569
Epidendroideae	Cleisostoma	Cleisostoma fuerstenbergianum Kraenzl.	KJ733395	KJ733395	KJ733554		KJ733475
Epidendroideae	Cleisostoma	Cleisostoma paniculatum (Ker Gawl.) Garay	KT223752, KJ733401	KT223752, KJ733401	KJ733559		KJ733481
Epidendroideae	Cleisostoma	Cleisostoma williamsonii (Rchb.f.) Garay	KJ733409, MN517118	KJ733409, MN517118	KJ733567, MK160138	MN298854	KJ733489
Epidendroideae	Coelogyne	Coelogyne barbata Lindl. ex Griff.	AF302755	AF302755	EF079332, AF302720	KU219960	KP694315
Epidendroideae	Coelogyne	Coelogyne corymbosa Lindl.	HQ130495	HQ130495	HQ130488, KX298582
Epidendroideae	Coelogyne	Coelogyne cristata Lindl.	MK169294, AF461463, AF302742, JN114444, JN114448, JN114447, JN114446, JN114445	MK169294, AF461463, AF302742, JN114444, JN114448, JN114447, JN114446, JN114445	KX298583, KU127463, JN004360, JN004365, JN004364, JN004363, JN004362, JN004361, JF422077, AF263644, AF302707	JN005381, JN005382, JN005383, JN005384, AF074133, AY149361
Epidendroideae	Coelogyne	Coelogyne fimbriata Lindl.	KY966506, AF302745, EU441205, KR857330	KY966506, AF302745, EU441205, KR857330	KY966796, KF361619, KR857337, JF422078, AF302710	KU219968, MK398132, MK398131, MK398129, MK398130	KP694323
Epidendroideae	Coelogyne	Coelogyne flaccida Lindl.	KY966508, MK169295	KY966508, MK169295	KY966798, KF974496, AF302708	KC797588, MN400419
Epidendroideae	Coelogyne	Coelogyne fuscescens Lindl.	JN114450, KF866234, KF866228	JN114450, KF866234, KF866228	KF974501, KR905395, JN004366, KF974495	JN005385, JN005386, KU219959	KP694314
Epidendroideae	Coelogyne	Coelogyne nitida (Wall. ex D.Don) Lindl.	MK169297, KF866229, JN114456, HQ130496, JN114454, JN114455, JN114453, JN114452	MK169297, KF866229, JN114456, HQ130496, JN114454, JN114455, JN114453, JN114452	HQ130489, JN004372, JN004369, KR905394, JN004368	JN005388, JN005389, JN005390, JN005391, KU219965
Epidendroideae	Coelogyne	Coelogyne occultata Hook.f.			MN416678, KX298593	MN416669
Epidendroideae	Coelogyne	Coelogyne ovalis Lindl.	KY966510, KY966509, KF866232	KY966510, KY966509, KF866232	KY966799, KY966800, KF974498, KT001537	MK155305, MN416668, MK155304
Epidendroideae	Coelogyne	Coelogyne prolifera Lindl.	KF866230	KF866230	KR905391, KX298598		KF974512
Epidendroideae	Coelogyne	Coelogyne punctulata Lindl.	HQ130499	HQ130499	HQ130492, KX298599
Epidendroideae	Coelogyne	Coelogyne stricta (D.Don) Schltr.	KY966512, AF302757, KY966511	KY966512, AF302757, KY966511	KY966802, KF974499, AF302722, JF422079
Epidendroideae	Coelogyne	Coelogyne trinervis Lindl.	AF302744, KF866231, JN114458	AF302744, KF866231, JN114458	KF974504, KF974497, AF302709	JN005393, KU219962	KP694317, KF974513
Epidendroideae	Conchidium	Conchidium muscicola (Lindl.) Rauschert			KY239499
Epidendroideae	Corymborkis	Corymborkis veratrifolia (Reinw.) Blume	MH596710, MK165473	MH596710, MK165473	AY557203
Epidendroideae	Cremastra	Cremastra appendiculata (D.Don) Makino	KX755389, EF525673, KM526764, EU391320	KX755389, EF525673, KM526764, EU391320	KC704615, KM598436, KX755403, JX293182, EF525691	FJ445514, JX293189, KC704877	KM233934
Epidendroideae	Crepidium	Crepidium acuminatum (D.Don) Szlach.	JN114482, JN114478, JN114479, KJ459274, KX277725, JN114481, JN114480, MF287967	JN114482, JN114478, JN114479, KJ459274, KX277725, JN114481, JN114480, MF287967	JN004402, JN004401, JN004400, JN004399, JN004398, KJ459304	JN005412, JN005413, JN005414, JN005415, JN005416	MK131281
Epidendroideae	Crepidium	Crepidium resupinatum (G.Forst.) Szlach.	KM583453, JN114484, JN114483	KM583453, JN114484, JN114483	JN004403, JN004405, JN004406, JN004407, JN004404	JN005418, JN005420, JN005421, JN005422, JN005423, JN005417, KM583458
Epidendroideae	Cymbidium	Cymbidium aloifolium (L.) Sw.	AF470526, JF729014, JN114486, JN114485, AF284695	AF470526, JF729014, JN114486, JN114485, AF284695	KY966805, AF470485, HM137055	JN005424, JN005425, KF421876, MG019923, MH748846
Epidendroideae	Cymbidium	Cymbidium bicolor Lindl.	AF284696	AF284696	KX298601, GU990531
Epidendroideae	Cymbidium	Cymbidium devonianum Paxton	AF470519, AF470515, JF729005	AF470519, AF470515, JF729005	JN004415, KT001525, KF660263, AF470479	JN005428	MF861182
Epidendroideae	Cymbidium	Cymbidium elegans Lindl.	AF470516, JF729009, AF284712, AF470513	AF470516, JF729009, AF284712, AF470513	AF470478, KX298606	MF861106	MF861190
Epidendroideae	Cymbidium	Cymbidium ensifolium (L.) Sw.	KT338675, KJ597846, KJ597845, AF284716, AF470512	KT338675, KJ597846, KJ597845, AF284716, AF470512	KF262066, KJ597880, KJ597879, KJ597877, KJ597878, AF470464		KJ597911, KJ597912, KJ597913, KF262184, KJ597914
Epidendroideae	Cymbidium	Cymbidium faberi Rolfe	KJ597835, KJ597832, AF284721, KJ597834, MF861148, KJ597833	KJ597835, KJ597832, AF284721, KJ597834, MF861148, KJ597833	KJ597869, KJ597868, KJ597867, KJ597866	MF861107, KC840115, KJ597935, KJ597934, KJ597936	KJ597903, KJ597902, KJ597901, KJ597900
Epidendroideae	Cymbidium	Cymbidium finlaysonianum Lindl.	AF470514	AF470514	HM137048	KJ597961
Epidendroideae	Cymbidium	Cymbidium floribundum Lindl.	AF284698, AF470506, KJ597859, AF470500	AF284698, AF470506, KJ597859, AF470500	KJ597893, AF470467	KJ597961	KJ597927
Epidendroideae	Cymbidium	Cymbidium goeringii (Rchb.f.) Rchb.f.	AF284722, AF470521, KT338676, KF029638, KF029631, AF470522, KF560533, KJ597826, KJ597827, KJ597828, KJ597829, MT940444, KF029634, KF029636	AF284722, AF470521, KT338676, KF029638, KF029631, AF470522, KF560533, KJ597826, KJ597827, KJ597828, KJ597829, MT940444, KF029634, KF029636	KC704623, KJ597862, KF262068, JF972944, AF470482, KF673831, JX202671	KF296676, KJ597931, JF972910, KC704881, KC704882, KC704883	KC704346, KC704353, JX202689, KC704351, KC704349, KJ597894
Epidendroideae	Cymbidium	Cymbidium hookerianum Rchb.f.	JF729010, KJ597854, AF284704, AF470504	JF729010, KJ597854, AF284704, AF470504	KJ597888, KT001523, AF470471, KX298610	KJ597956	KJ597922
Epidendroideae	Cymbidium	Cymbidium iridioides D.Don	AF284702, KJ597853, AF470501	AF284702, KJ597853, AF470501	KJ597887, KR905396, AF470468	KJ597955	KJ597921
Epidendroideae	Cymbidium	Cymbidium kanran Makino	KT338677, AF284720, KJ597837, KJ597839, KJ597838, AF470495, KF560534	KT338677, AF284720, KJ597837, KJ597839, KJ597838, AF470495, KF560534	KJ597873, KJ597870, KC704624, KJ597871, KF262069, KF673832, JX202672	KF296678, KJ597938, KJ597940, KJ597941, KC704885, KJ597939	KC704354, JX202690, KF262187, KJ597907, KJ597906, KJ597905, KJ597904
Epidendroideae	Cymbidium	Cymbidium lancifolium Hook.	AF284724, AF470509, KJ597852, KJ597851, KY966515, AF470520	AF284724, AF470509, KJ597852, KJ597851, KY966515, AF470520	KY966806, KJ597886, KC704625, KJ597885, KX298612, KT001524, AF470475	KJ597953, KJ597954, KC704886	KC704355, KJ597920, KJ597919, KF262188
Epidendroideae	Cymbidium	Cymbidium macrorhizon Lindl.	AB839942, KT338679	AB839942, KT338679	KF262071, KX298614	KF296680	KF262189
Epidendroideae	Cymbidium	Cymbidium mannii Rchb.f.	MF861121	MF861121	MF861037	MF861080
Epidendroideae	Cymbidium	Cymbidium sinense (Jacks.) Willd.	KJ597850, AF470517, KJ597849, AF284714, KJ597847	KJ597850, AF470517, KJ597849, AF284714, KJ597847	MF093731, HM137056, KJ597882, KJ597884, AF470480, KT001526	KJ597949, KJ597950, KJ597951, KJ597952	KJ597917, KJ597916, KJ597918, KJ597915, MH837939
Epidendroideae	Cymbidium	Cymbidium wilsonii (Rolfe ex De Cock) Rolfe	AF284705	AF284705	MF861072	MF861114	MF861199
Cypripedioideae	Cypripedium	Cypripedium debile Rchb.f.	EF370097, JF796929, JF796926, JF796928	EF370097, JF796929, JF796926, JF796928	JQ182205	EF370114, JQ182223	JF796983, JF796986, JF796987
Cypripedioideae	Cypripedium	Cypripedium fasciolatum Franch.	JQ004990	JQ004990			JF796947, JQ923461
Cypripedioideae	Cypripedium	Cypripedium formosanum Hayata	Z78524, KJ939531	Z78524, KJ939531		EF370110	JF796951
Cypripedioideae	Cypripedium	Cypripedium franchetii Rolfe	JQ004995, KJ939536, JF796908	JQ004995, KJ939536, JF796908			JQ923466, JF796953
Cypripedioideae	Cypripedium	Cypripedium guttatum Sw.	JN018073, JQ004994, EF370096	JN018073, JQ004994, EF370096	KP769247, KF261992	KF296601, EF370113, KC704887	KF262110, JQ923465, KC704356, JF796955
Cypripedioideae	Cypripedium	Cypripedium henryi Rolfe	JQ004987, JN018070	JQ004987, JN018070	AM889704		JQ080173, MK161107
Cypripedioideae	Cypripedium	Cypripedium himalaicum Rolfe	JN018074, Z78523	JN018074, Z78523
Cypripedioideae	Cypripedium	Cypripedium japonicum Thunb.	KJ939537, EF370093, MT940441	KJ939537, EF370093, MT940441	KP769251, KP769249, KF261993, JN181458	EF370109, JN181475, KC704888, KP768985, KP768987, KP768988	JF796957, KC704357
Cypripedioideae	Cypripedium	Cypripedium macranthos Sw.	AB176593, KT338684, JN018075, KJ939530	AB176593, KT338684, JN018075, KJ939530	KC704626, KF261994	KC704889, KC704890, KC704891, KP768984, JQ182220	KC704358, KC704359, JF796962, KF262112, MN057749
Cypripedioideae	Cypripedium	Cypripedium margaritaceum Franch.	JN018072, Z78530	JN018072, Z78530	JQ182202	JQ182220	JF796963
Cypripedioideae	Cypripedium	Cypripedium tibeticum King ex Rolfe	JQ004992, JF796922, JN018079	JQ004992, JF796922, JN018079	JQ182197, MH659838	JQ182215, MH658360	JQ923463, JF796978
Vanilloideae	Cyrtosia	Cyrtosia septentrionalis (Rchb.f.) Garay	FJ425826	FJ425826	KF695163	AY381118
Orchidoideae	Dactylorhiza	Dactylorhiza incarnata (L.) Soó	DQ074223, MH016599, MT179748, MT179747, MT179746, MT179745, MT179744, MG924887, DQ074222, DQ074221, DQ074220, DQ074219, DQ074218, AY699510, AY699422	DQ074223, MH016599, MT179748, MT179747, MT179746, MT179745, MT179744, MG924887, DQ074222, DQ074221, DQ074220, DQ074219, DQ074218, AY699510, AY699422	JN893964, JN893945, JN894796	JN890672, JN890700, JN891813
Orchidoideae	Dactylorhiza	Dactylorhiza romana (Sebast.) Soó	KY512497, KY512511, DQ022874, DQ022873	KY512497, KY512511, DQ022874, DQ022873	AM883575
Orchidoideae	Dactylorhiza	Dactylorhiza umbrosa (Kar. & Kir.) Nevski	KU931676, KU931680, KU931677, KU931681, KU931679, KU931678	KU931676, KU931680, KU931677, KU931681, KU931679, KU931678	MF945436	MF944871	MF944673
Orchidoideae	Dactylorhiza	Dactylorhiza viridis (L.) R.M.Bateman, Pridgeon & M.W.Chase	MH016602, DQ022879, DQ022880, DQ303386, DQ022881, DQ022882, KM651262, JN696446	MH016602, DQ022879, DQ022880, DQ303386, DQ022881, DQ022882, KM651262, JN696446	JN894050, KM651426, AM883576, KJ452797, EF079300, MK926035	JN890805, KJ451495, MK525661, MH658393, MK925023, MG227025	KM651508, MF944762
Epidendroideae	Dendrobium	Dendrobium acinaciforme Roxb.	KJ672649, AF362034, HQ114253, KJ210408, KJ210407	KJ672649, AF362034, HQ114253, KJ210408, KJ210407	FJ216666, AF447067	FJ216578	EU887944
Epidendroideae	Dendrobium	Dendrobium aduncum Lindl.	KJ210412, JN388580, GU339110, KX600499, JF713083, KJ210411, KJ210410, KF143428, KJ210409	KJ210412, JN388580, GU339110, KX600499, JF713083, KJ210411, KJ210410, KF143428, KJ210409	KF143427, HM055147, KJ187310, KR075049, KR089057, AB847680	JF713125, FJ216572, KF177571, KJ187352, KJ187353, KJ187354, KJ187355	KJ174242, KJ174243, KF177467, KR075056, KJ174244
Epidendroideae	Dendrobium	Dendrobium amoenum Wall. ex Lindl.	AB593497, HM054546, KX600515, KT778747, HM054544, HM054537, HM054540, HM054535, HM054543, HM054542, HM054541	AB593497, HM054546, KX600515, KT778747, HM054544, HM054537, HM054540, HM054535, HM054543, HM054542, HM054541	HM055157, HM055151, HM055154, HM055160, HM055159, HM055155, HM055149, HM055148, AB847692	HM055056, HM055057, HM055060, JF713126, JF713127, KT778716, HM055058, HM055062, MN263132	KT792686
Epidendroideae	Dendrobium	Dendrobium amplum Lindl.	KX600512, KF143529, AY240010, JN114489	KX600512, KF143529, AY240010, JN114489	KF143738, KF361622	JN005429, KF177669	KF177566
Epidendroideae	Dendrobium	Dendrobium aphyllum (Roxb.) C.E.C.Fisch.	KY966517, HM054558, HM054553, HM590384, HM054561, HM054560, HM054559, HM054557, KJ210415, KJ944622, FJ428219, KJ210413, MK169307 KP264999.1_EU840691.1_JN388571, KJ672651, KX600514, KT778748, KF143430, AF355573,	KY966517, HM054558, HM054553, HM590384, HM054561, HM054560, HM054559, HM054557, KJ210415, KJ944622, FJ428219, KJ210413, MK169307 KP264999.1_EU840691.1_JN388571, KJ672651, KX600514, KT778748, KF143430, AF355573,	KT778735, GU565188, FJ216658, KF957841, HM055169, AB847736, KF143640, AF447068	HM055063, HM055065, HM055067, HM055070, HM055073, HM055075, HM055077, FJ216571, FJ216575, HM055066, HM055072, HM055074, HM055076, KF177573, KP704488	KP704450, FJ385772, EU887939, FJ216486, KT792687, MT019461, KF177469
Epidendroideae	Dendrobium	Dendrobium bellatulum Rolfe	KT778752, KJ210421, KJ210420, KJ210419, KX600501, KP159302	KT778752, KJ210421, KJ210420, KJ210419, KX600501, KP159302	AB847701, KF143641	KT778721, KU647190, KF177574, KP704494	KP159311, KU647192, KT792691
Epidendroideae	Dendrobium	Dendrobium capillipes Rchb.f.	AF362035, HQ114224, KF143433, JN388582, KJ672653, KX522648, AB593515	AF362035, HQ114224, KF143433, JN388582, KJ672653, KX522648, AB593515	MG490258, FJ216630, AB847711, GU565187, AF447069, KF143643, MT019396, MT019395	FJ216545, KF177576	EU887926, MF437027, KF177472, MT019493, MT019492
Epidendroideae	Dendrobium	Dendrobium cariniferum Rchb.f.	AB847645, KJ672654, KF143435, AF362027, KF143434, KJ210512, KF143436	AB847645, KJ672654, KF143435, AF362027, KF143434, KJ210512, KF143436	KF143646, AB847712, KF143645, KF143644	KP762107, KF177577, KF177578, KF177579	KX023282, KF177473, KF177475, EU672793, KF177474
Epidendroideae	Dendrobium	Dendrobium catenatum Lindl.	KP264989, KT779767, KF143437, KJ672639, KP265010, KJ210488, KF143440, KJ672638, KJ672641, KF143439, KJ210487, KF143438	KP264989, KT779767, KF143437, KJ672639, KP265010, KJ210488, KF143440, KJ672638, KJ672641, KF143439, KJ210487, KF143438	MG490212, KF143650, KF143648, MG490215, MG490209, MG490208, MG490207, MG490214, MG490213, AB847714, AB847713, KF143649, KF143647	KF177580, KF177581, KP704479, KP704478, KF177582, KF177583, KF177582, KF177583, KP704479	KP412179, KX023290, KJ672720, KF177476, KP412184, KP412176, KP412178, KP412183, KF177479, KF177479, KJ672720, KF177477, KF177477, KP412180, KP412180, KP412182, KP412181, KP412177, KF177478, KF177478, KP704440, KP704441, KF177476
Epidendroideae	Dendrobium	Dendrobium chrysanthum Wall. ex Lindl.	JN388584, AF362047, AY485713, KJ672657, JF713091, JF713093, KF143443, KJ210429, KJ210427, JF713094, EU003119, HM590376, HQ114238, KJ944627	JN388584, AF362047, AY485713, KJ672657, JF713091, JF713093, KF143443, KJ210429, KJ210427, JF713094, EU003119, HM590376, HQ114238, KJ944627	FJ794063, KT778737, MK616655, AB972304, AF447070, HM055207, JF713395, JF713394, FJ216646, KF957846, KJ187314, KJ187313, AB847725, KF143653, MG490225	HM055090, HM055092, JF713155, JF713156, KT778722, FJ216560, HM055085, HM055086, HM055089, KF177586, KJ187358, KJ187359, KP704489, MN263137, MN263136, MN263135, MN263134	KP412227, KJ174247, KP704451, KF177482, GQ162805, EU887934, KJ174248
Epidendroideae	Dendrobium	Dendrobium chrysotoxum Lindl.	EU477501, HM590383, HM054601, KT778756, HM054602, KF143444, AB593533, AB873185, AF362023, HQ114223, KX522645, HM054600, KY966526	EU477501, HM590383, HM054601, KT778756, HM054602, KF143444, AB593533, AB873185, AF362023, HQ114223, KX522645, HM054600, KY966526	KY966816, FJ216671, FJ216664, FJ216629, AB847728, HM055213, AF448862, KF143654	JF713157, KT778725, FJ216544, FJ216582, HM055093, HM055094, KF177587	EU887923, KX023283, KP412175, KF177483, EU672792, EU887925, EU887924
Epidendroideae	Dendrobium	Dendrobium crepidatum Lindl. & Paxton	KX600509, HM054622, KY966527, HM054610, HM054619, AF355574, HM054621, HM054624, HM054623, HM054620, KJ944628, KJ210432, KJ210433, KF143446, KX522644	KX600509, HM054622, KY966527, HM054610, HM054619, AF355574, HM054621, HM054624, HM054623, HM054620, KJ944628, KJ210432, KJ210433, KF143446, KX522644	MG490244, KY966817, HM055218, KF957847, KJ187318, KJ187315, HM055233, AB847731, HM055227, HM055225, HM055219, FJ216648, KF143656	JF713159, JF713160, JF713161, JF713162, FJ216562, HM055095, KF177589, KJ187360, KJ187361, KJ187362, KJ187363	EU887935, GQ162800, KP412231, KP412230, FJ216488, KJ174252, KJ174251, KF177485, KJ174249, KR075053, KJ174250, EU887935, KR075053
Epidendroideae	Dendrobium	Dendrobium crumenatum Sw.	AB593537, AY239963, AF521608, MH763846, JN388587, AY273708, KJ672661, HM054625, JF713096, JF713095, HM590370	AB593537, AY239963, AF521608, MH763846, JN388587, AY273708, KJ672661, HM054625, JF713096, JF713095, HM590370	AB972308, HM055235, AB847734, MT019404, KC682479	JF713166, JF713164, JF713165, MT019350, KC660968	JF693815, MT019501, MT019500
Epidendroideae	Dendrobium	Dendrobium crystallinum Rchb.f.	GU339116, KJ672662, AF363023, KY966529, KY499225, KJ210434, KF143447, HQ114243, KC205205, KJ944633, MT004868, MT004867, AB593538, KT778764, KP265002, MT004866	GU339116, KJ672662, AF363023, KY966529, KY499225, KJ210434, KF143447, HQ114243, KC205205, KJ944633, MT004868, MT004867, AB593538, KT778764, KP265002, MT004866	KY966693, MG490248, GU565192, KF957852, KJ187319, FJ216650, AB847735, AF445447, KF143657	KT778733, D58407, FJ216564, KF177590, KJ187364, KP704491, MT019353, MT019352, MT019351	KP704453, KF177486, KJ174253, FJ216476
Epidendroideae	Dendrobium	Dendrobium cumulatum Lindl.	KJ944634, KX600510, AB593541, KY966530	KJ944634, KX600510, AB593541, KY966530	KY966819, AB847737
Epidendroideae	Dendrobium	Dendrobium denneanum Kerr	GU339113, KF143450, JN388572, KJ672663, AF362043, KF143448, KF143449, AF362040	GU339113, KF143450, JN388572, KJ672663, AF362043, KF143448, KF143449, AF362040	KF143658, KJ187320, GU181387, KF143659, KF143660	KF177591, KF177592, KF177593, KJ187365	KP412186, KP412223, KP412187, KP412189, KP412191, KP412192, KP412193, KP412194, KP412218, KP412217, KP412212, KP412206, KP412202, KP412200, KP412220, KP412216, KP412208, KP412207, KP412205, KP412203
Epidendroideae	Dendrobium	Dendrobium densiflorum Lindl.	KJ210440, KJ672664, AF362029, KJ210439, HQ114254, KJ210435, KY966533, KJ210438, KJ210437, KF143451, JF713097, HM054627, HM054626, HQ114255	KJ210440, KJ672664, AF362029, KJ210439, HQ114254, KJ210435, KY966533, KJ210438, KJ210437, KF143451, JF713097, HM054627, HM054626, HQ114255	KY966823, MG490231, FJ216668, FJ216655, JF713401, AB847742, HM055236, HM055238, HM055237, KF143661, MT019410, MT019409, MT019408,	JF713169, JF713171, KT778728, FJ216580, HM055096, JF713167, JF713168, JF713170, KF177594, MG025946, MN263138, MN263139, MN263140	KX023289, FJ216480, FJ216487, MF579382, KT792697
Epidendroideae	Dendrobium	Dendrobium denudans D.Don	KF143452, KX600504, AB593547	KF143452, KX600504, AB593547	KF143662, AB847743	KF177595	KF177491
Epidendroideae	Dendrobium	Dendrobium devonianum Paxton	JF713099, JF713098, KX522643, KF143453, KT778760, AF311779, EU477502, HQ114244, KC205194, KJ210442, KJ210443, KJ210441, AB593548	JF713099, JF713098, KX522643, KF143453, KT778760, AF311779, EU477502, HQ114244, KC205194, KJ210442, KJ210443, KJ210441, AB593548	KJ187322, KJ187321, FJ216652, AB847744	KJ187367, KJ187368, KJ187366, KF177596, MT019377, FJ216566, KJ944584, KP704485, KT778729, JF713174	KP412173, KP704447, KF177492, KJ174257, GQ162802, KJ174256, FJ216478
Epidendroideae	Dendrobium	Dendrobium draconis Rchb.f.	EU477503, JF713101, AB593553, KX792014, HM054628	EU477503, JF713101, AB593553, KX792014, HM054628	AB847748, JF713407	JF713175, KP762099, HM055097
Epidendroideae	Dendrobium	Dendrobium eriiflorum Griff.	AB593556	AB593556	AB847751
Epidendroideae	Dendrobium	Dendrobium falconeri Hook.	FJ384734, KR075038, KJ210447, KF143458, HQ114239, JF713102, KX600498, AB593560, AY485708, AF420246, AF521610, KJ210446, KY966539	FJ384734, KR075038, KJ210447, KF143458, HQ114239, JF713102, KX600498, AB593560, AY485708, AF420246, AF521610, KJ210446, KY966539	MG490236, KY966829, KR075045, KJ187326, FJ216647, AB847756, KF143668	JF713176, FJ216561, KF177674, KJ187370, KJ187371, KR075073, MN263141	KR075052, KJ174260, KF177497, KJ174259, FJ216475
Epidendroideae	Dendrobium	Dendrobium fimbriatum Hook.	HQ114229, AY842036, KF143461, JN388588, KT778763, HM054633, HM054632, EU003116, AB593562, HM590392, HM054637, HM054636	HQ114229, AY842036, KF143461, JN388588, KT778763, HM054633, HM054632, EU003116, AB593562, HM590392, HM054637, HM054636	GU565189, FJ216635, HM055244, AB847758, HM055245, HM055243, HM055242, KF143671, AF448863	HM055101, HM055102, HM055105, JF713177, JF713178, AB519784, FJ216550, HM055103, HM055104, KF177603, KT778732, MT019356, MN263143, MN263142	EU672798, FJ216468, KF177500
Epidendroideae	Dendrobium	Dendrobium flexicaule Z.H.Tsi, S.C.Sun & L.G.Xu	AF355570, FJ384743, KT779770, KJ672623, KT779769, KJ672622, KJ672621	AF355570, FJ384743, KT779770, KJ672623, KT779769, KJ672622, KJ672621			KJ672705, KJ672703, KJ672704
Epidendroideae	Dendrobium	Dendrobium gratiosissimum Rchb.f.	AY485711, AF311780, AB593571, FJ384737, DQ058790, KF143465, KJ672675, JN388590, KF143464	AY485711, AF311780, AB593571, FJ384737, DQ058790, KF143465, KJ672675, JN388590, KF143464	KF143675, KF143674, AB847767, GU906224	FJ216557, KF177606, KF177675, KR075078	KF177504, KF177503, GQ153536
Epidendroideae	Dendrobium	Dendrobium hancockii Rolfe	AF362038, EU003120, JN388591, DQ058787, HM590377, KP159297, AF362025, KF143467, HQ114259, AB593575	AF362038, EU003120, JN388591, DQ058787, HM590377, KP159297, AF362025, KF143467, HQ114259, AB593575	MG490241, GU565195, KJ187330, FJ216656, AB847771, AF441724, KF143677	KF177608, KJ187375, FJ216569, MT019357	MT019485, KJ174263, KP412171, FJ216481, EU672800, KF177506, KP159306
Epidendroideae	Dendrobium	Dendrobium henryi Schltr.	KJ210455, KF143470, EF629323, AB593579, KJ672625, KJ210456	KJ210455, KF143470, EF629323, AB593579, KJ672625, KJ210456	MG490246, KJ187336, AB847775, KJ187335, KJ187334, KF143680	KF177611, KJ187379, KJ187380, KJ187381	KJ174268, KJ672707, KJ174267, KF177509
Epidendroideae	Dendrobium	Dendrobium herbaceum Lindl.	HM054647, HM054651, HM054659, HM054648, HM054664, AB847654, HM054649, HM054665, HM054666, HM054641, HM054642, HM054643, HM054663, HM054661	HM054647, HM054651, HM054659, HM054648, HM054664, AB847654, HM054649, HM054665, HM054666, HM054641, HM054642, HM054643, HM054663, HM054661	HM055268, HM055265	HM055107, HM055108, HM055109
Epidendroideae	Dendrobium	Dendrobium hercoglossum Rchb.f.	HM590381, AB593580, AB593581, KF143471, KJ210457, KF143472, EU840693, KJ672626, KC205188, KC346889, KP265004, JN388576	HM590381, AB593580, AB593581, KF143471, KJ210457, KF143472, EU840693, KJ672626, KC205188, KC346889, KP265004, JN388576	AB972305, KF143681, KP159292, GU569963, MT019423, MT019422, MT019420, KF143682	KF177612, KF177613, KJ187382	KP704455, KF177511, KJ672708, KP159309, GQ162804, MT019479, MT019480, MT019499,
Epidendroideae	Dendrobium	Dendrobium heterocarpum Wall. ex Lindl.	KX600513, HM054667, JF713105, JF713106, KY966550, GU339101, JN388592, JN388593, KJ672627, KF143473, AB593582	KX600513, HM054667, JF713105, JF713106, KY966550, GU339101, JN388592, JN388593, KJ672627, KF143473, AB593582	KY966840, JF713416, HM055269, AB847779, KF143683	JF713183, JF713184, KP762105, FJ216556, JF713182, KF177614, KJ187383	KF177512, KJ672709, FJ216471
Epidendroideae	Dendrobium	Dendrobium hookerianum Lindl.	AB593584, KJ210458, KF143474, KX509992, KF143475, KJ672678	AB593584, KJ210458, KF143474, KX509992, KF143475, KJ672678	KF143685, KJ187338, AB847780, GU569961, KF143684	KF177615, KF177616, KJ187384	KJ174272, KF177513, KF177514
Epidendroideae	Dendrobium	Dendrobium hymenanthum Rchb.f.	KC507768	KC507768	KC682487	KC660978
Epidendroideae	Dendrobium	Dendrobium indivisum (Blume) Miq.	AY239972	AY239972
Epidendroideae	Dendrobium	Dendrobium jenkinsii Wall. ex Lindl.	KJ672679, KC568297, DQ058785, KJ210460, KF143479, KY966551, KX600506, JN388595, KT778745, HM054670, JF713108, JF713109, HM054671, HQ114251, AB593589	KJ672679, KC568297, DQ058785, KJ210460, KF143479, KY966551, KX600506, JN388595, KT778745, HM054670, JF713108, JF713109, HM054671, HQ114251, AB593589	KY966841, JF713418, HM055272, KF143689, KF143688	HM055113, KT778714, HM055112, HM055114, KF177619, KF177620	FJ216484, KT792684, MF579388
Epidendroideae	Dendrobium	Dendrobium leonis (Lindl.) Rchb.f.	AB593597, KY966556, KC507774, AY239978	AB593597, KY966556, KC507774, AY239978	KY966846, AB847796, KC682484	KC559780
Epidendroideae	Dendrobium	Dendrobium linawianum Rchb.f.	EU003117, KT779776, KJ672629, AF521613, KY966557, AB593599, JN388573, EU003115, KP159299, HM590371	EU003117, KT779776, KJ672629, AF521613, KY966557, AB593599, JN388573, EU003115, KP159299, HM590371	KY966847, AB847798		KJ672711, KP159308
Epidendroideae	Dendrobium	Dendrobium lindleyi Steud.	KY966560, KY966559, KY966558, KX522640, JF713110, HM054672, AB972341, AB593600, DQ058784, KJ210461, GU339114, KC568301, JN388568, KJ672682	KY966560, KY966559, KY966558, KX522640, JF713110, HM054672, AB972341, AB593600, DQ058784, KJ210461, GU339114, KC568301, JN388568, KJ672682		HM055115, HM055116, HM055117	GQ248286
Epidendroideae	Dendrobium	Dendrobium loddigesii Rolfe	AB873183, KP159301, HM590374, EU592016, JN388569, KP264997, KY966562, AF311778, AY485703, KJ672683, KT778746, KC205187, EU121418, KF143481, HQ114220, KC346890	AB873183, KP159301, HM590374, EU592016, JN388569, KP264997, KY966562, AF311778, AY485703, KJ672683, KT778746, KC205187, EU121418, KF143481, HQ114220, KC346890	KY966852, KF143690, KF361617, KP159293, AB847803, GU565194, AF448864, FJ216661	KT778715, JF949999, KF177622, FJ216573, MG324299	EU887940, KP159310, KF177520, KP704448, EU881986
Epidendroideae	Dendrobium	Dendrobium lohohense Tang & F.T.Wang	AF363024, KF143482, AF314135, AB593605, JN388574, KJ672684	AF363024, KF143482, AF314135, AB593605, JN388574, KJ672684	KF143691	KF177623	KF177521
Epidendroideae	Dendrobium	Dendrobium longicornu Lindl.	KJ210472, KJ210466, KJ210465, KJ210470, KJ210467, KJ210463, KF143485, KJ210469, KJ210462, KJ210468, KF143484, KF143483, KJ210464	KJ210472, KJ210466, KJ210465, KJ210470, KJ210467, KJ210463, KF143485, KJ210469, KJ210462, KJ210468, KF143484, KF143483, KJ210464	AB847805, KF143692, KF143694, KF143693	KF177624, KF177625, KF177626, MN263147, MN263148	KF177524, KF177522, KF177523
Epidendroideae	Dendrobium	Dendrobium macraei Lindl.			JN004416, JN004418, JN004417, KX298572	JN005431, JN005432, JN005433
Epidendroideae	Dendrobium	Dendrobium moniliforme (L.) Sw.	KJ210476, EU003114, GU339111, KJ210474, KJ210479, KF143491, KJ210478, KJ210475, KF143490, KJ210480, KF143489, KJ210483, KJ210482, MG940864, KJ210481, KJ210477	KJ210476, EU003114, GU339111, KJ210474, KJ210479, KF143491, KJ210478, KJ210475, KF143490, KJ210480, KF143489, KJ210483, KJ210482, MG940864, KJ210481, KJ210477	KJ187345, KF143698, KJ187344, KP159294, KJ187340, KJ187348, KF361618, AB847816, AB519775, KF143699, KF143700	AB519786, AB519787, AB519788, KC704893, KF177630, KF177631, KF177632, KJ187386, KJ187388, KJ187389, KJ187390, KJ187391, KJ187392, KJ187393	KJ174273, KJ174280, KF262193, KJ174281, KJ174276, KJ174275, KF177529, KJ174274, KF177528, KJ174279, KJ174278, KJ174277, KJ174277, EU672796
Epidendroideae	Dendrobium	Dendrobium monticola P.F.Hunt & Summerh.	DQ058799, DQ058798	DQ058799, DQ058798
Epidendroideae	Dendrobium	Dendrobium moschatum (Buch.-Ham.) Sw.	AY239983, EF629326, HM054716, HM054714, HM054712, KY966563, HM054709, KJ672687, KT778757, JF713111, KX522635, HM054713, KT778750	AY239983, EF629326, HM054716, HM054714, HM054712, KY966563, HM054709, KJ672687, KT778757, JF713111, KX522635, HM054713, KT778750	KY966853, JF713424, HM055313, HM055312, HM055316, HM055315, HM055314, HM055310	HM055121, HM055122, JF713192, KT778719, KT778726, HM055123, HM055124, HM055125, HM055126, KF177633, MN263153, MN263152, MN263151, MN263150, MN263149	KT792695, KT792689
Epidendroideae	Dendrobium	Dendrobium nobile Lindl.	JF713118, JF713117, AY485719, KJ210484, KJ210486, KF143494, MH120176, MK169317, KF143493, EU003118, AF362039, KJ210485, KT778751, AB593619	JF713118, JF713117, AY485719, KJ210484, KJ210486, KF143494, MH120176, MK169317, KF143493, EU003118, AF362039, KJ210485, KT778751, AB593619	AB847821, KF143702, AF445448, AB519772, GU565186, KF143703, MT019426, MG490216, KT778736, FJ216636, MG490266, MG490263, MG490217, MG490228, MT019425, FJ216657, FJ216665, FJ216672, KJ187349, MT019424	GQ248590, HM055130, KT778720, AB519785, EF590519, FJ216577, FJ216583, HM055127, HM055128, HM055129, KF177634, KF177635, KJ187395, KJ187397	KJ672719, GU458305, GU458302, GU458311, GU458310, FJ216482, EU887941, EU887942, MT019495, MT019496, KX023288, KT792690, KX023287, KJ672718, KJ672717, KJ672716, KJ174285, KJ174284, KJ174283, KP159314,
Epidendroideae	Dendrobium	Dendrobium nodosum Dalzell			JN004419	JN005434
Epidendroideae	Dendrobium	Dendrobium officinale Kimura & Migo	HQ114245, EF221852, EF221853, EF221851, EF221850, EF221854, EF221848, MT295884, MT295885, MT295883, MT295878, MT295876, EF221849, MT295882, MT295879, MT295877, MT295881, MT295880	HQ114245, EF221852, EF221853, EF221851, EF221850, EF221854, EF221848, MT295884, MT295885, MT295883, MT295878, MT295876, EF221849, MT295882, MT295879, MT295877, MT295881, MT295880			GQ153537, FJ216479
Epidendroideae	Dendrobium	Dendrobium ovatum (L.) Kraenzl.	HM054728, HM054721, HM054733, HM054722, MK169320, HM054724, HM054725, HM054726, HM054732, HM054731, HM054730, HM054729, HM054723, HM054734	HM054728, HM054721, HM054733, HM054722, MK169320, HM054724, HM054725, HM054726, HM054732, HM054731, HM054730, HM054729, HM054723, HM054734	HM055327, HM055328, HM055332, HM055335, HM055334, HM055333, HM055331, HM055330, HM055329, HM055326, HM055325, HM055324	HM055133, HM055134, HM055135, HM055136
Epidendroideae	Dendrobium	Dendrobium pachyphyllum (Kuntze) Bakh.f.	KC507769, AB593624, KY966567	KC507769, AB593624, KY966567	KY966857, AB847826	KC660979
Epidendroideae	Dendrobium	Dendrobium parishii Rchb.f.	KX522639, KJ672689, AB593630, KC205202, HM054736, AB972344, KJ944629, EU121417, KC568303, KY966570, HM054735, HM590378, MT004902, MK483284, MK522227	KX522639, KJ672689, AB593630, KC205202, HM054736, AB972344, KJ944629, EU121417, KC568303, KY966570, HM054735, HM590378, MT004902, MK483284, MK522227	KY966860, AB972316, KF957848, KF361616, JF713431, HM055337, HM055336, AB847834	HM055138, JF713197, HM055137	MT019508
Epidendroideae	Dendrobium	Dendrobium plicatile Lindl.	KY966573	KY966573	KY966863, KF361639
Epidendroideae	Dendrobium	Dendrobium polyanthum Wall. ex Lindl.	KY966574, KY966576, AB593636, KY966575	KY966574, KY966576, AB593636, KY966575	KY966865, KY966864, KY966866,MT019394, MT019427, MT019428, MT019429		KF177538, GQ153535
Epidendroideae	Dendrobium	Dendrobium pulchellum Roxb. ex Lindl.	AB593643, KJ210492, KY966577, KF143503	AB593643, KJ210492, KY966577, KF143503	KY966867, AB847847, AB519777, KF143712, AB519778, MT019432, MT019431, MT019430	AB519789, AB519790, KF177644, MT019371, MT019370, MT019369	KF177541, MT019463, MT019462
Epidendroideae	Dendrobium	Dendrobium sinense Tang & F.T.Wang	KJ210498, KJ210497, KF143510, KJ672693, KF143511	KJ210498, KJ210497, KF143510, KJ672693, KF143511	KF143719, KF143720	KF177651, KF177652	KF177549, KF177548
Epidendroideae	Dendrobium	Dendrobium strongylanthum Rchb.f.	KF143515, KJ210502, KJ210501, KF143514, KJ672694, GU339107, DQ058797, KP265006, FJ384739, KJ210499, KJ210500	KF143515, KJ210502, KJ210501, KF143514, KJ672694, GU339107, DQ058797, KP265006, FJ384739, KJ210499, KJ210500	KF143723, KF143724	KF177655, KF177656	KF177553
Epidendroideae	Dendrobium	Dendrobium subulatum (Blume) Lindl.	KC507766	KC507766	KC682480	KC559781
Epidendroideae	Dendrobium	Dendrobium thyrsiflorum B.S.Williams	FJ384733, KX600503, HM054758, HM054759, HM054760, KJ210503, KJ210504, HQ114227, KF143519, AF362032, KJ672697, KT778758, AY240001	FJ384733, KX600503, HM054758, HM054759, HM054760, KJ210503, KJ210504, HQ114227, KF143519, AF362032, KJ672697, KT778758, AY240001	MG490226, HM055360, JF713433, AB847876, HM055361, KF143728	HM055145, KT778727, HM055144, HM055146, KF177659	KF177557, KX023300, KX023299, KP412172, EU887929, EU672799, KT792696
Epidendroideae	Dendrobium	Dendrobium transparens Wall. ex Lindl.	KT778761, KF143520, AB593679, KX600508	KT778761, KF143520, AB593679, KX600508	KT778742, AB847880, KF143729, MK607425	KT778730, KF177660, MN263158	KF177558
Epidendroideae	Dendrobium	Dendrobium trigonopus Rchb.f.	KF143521, DQ058793, FJ384741, KY966587, KJ210505, KF143522, KJ672698, HQ114228, DQ058795, DQ058794, AB847675	KF143521, DQ058793, FJ384741, KY966587, KJ210505, KF143522, KJ672698, HQ114228, DQ058795, DQ058794, AB847675	FJ216634, AB847883, KF143731, KF143730, KY966876	FJ216549, KF177661, KF177662	FJ216467, KX023286, KF177559
Epidendroideae	Dendrobium	Dendrobium williamsonii Day & Rchb.f.	KJ210508, KJ672700, KJ210509, KY966589, HQ114225, KJ210511, KX522632, KJ210510	KJ210508, KJ672700, KJ210509, KY966589, HQ114225, KJ210511, KX522632, KJ210510	KY966878, FJ216632	KP762104, FJ216547, KP704487	EU887927, EU672795, KP704449
Epidendroideae	Dienia	Dienia cylindrostachya Lindl.	JN114490, JN114492, JN114491	JN114490, JN114492, JN114491	JN004422, JN004421, JN004420	JN005435, JN005436, JN005437, JN005438
Epidendroideae	Dienia	Dienia ophrydis (J.Koenig) Seidenf.	AY907111, AY907114, KJ459275, MF287970	AY907111, AY907114, KJ459275, MF287970	KJ459305, AY907181, AY907177	KJ527609, KF852723 KF496652	MK131283
Epidendroideae	Diploprora	Diploprora championii (Lindl.) Hook.f.	KY966591, KJ733410, KY966590	KY966591, KJ733410, KY966590	KY966880, KX526719, KJ733568	KX527034	KJ733490
Epidendroideae	Epipactis	Epipactis helleborine (L.) Crantz	JN847404, AF521059, AY351375, KF419100, AY154383	JN847404, AF521059, AY351375, KF419100, AY154383	JN895658, JN894966, EU490692, AF263659, KF419095	JN892049, KF724370, KJ841299, JN893018, KF419090	JN847387, HQ596681
Epidendroideae	Epipactis	Epipactis mairei Schltr.	KF419101, MH808043	KF419101, MH808043	KF419096, MK435663	KF419091
Epidendroideae	Epipactis	Epipactis papillosa Franch. & Sav.	KF419102	KF419102	KC704629, KF419097, KF262098, KF262097	KF296706, KF296707, KF419092	KF262215, KC704362, KF262216
Epidendroideae	Eria	Eria scabrilinguis Lindl.	KY239252, KY966596	KY239252, KY966596	KY966883, KY239512
Epidendroideae	Eulophia	Eulophia graminea Lindl.	FJ565666, KF318890, MH768268	FJ565666, KF318890, MH768268	FJ565159, KF358078, MH621702, MH767976	KF358040, MH549841	FJ564680, MH621901
Epidendroideae	Eulophia	Eulophia spectabilis (Dennst.) Suresh			JN004438, JN004439, JN004437, JN004436	JN005458, JN005459, JN005460, JN005461, JN005462
Orchidoideae	Galearis	Galearis roborovskii (Maxim.) S.C.Chen, P.J.Cribb & S.W.Gale	KM651265	KM651265	KM651429		KM651511
Vanilloideae	Galeola	Galeola faberi Rolfe				KX527556
Epidendroideae	Gastrochilus	Gastrochilus distichus (Lindl.) Kuntze	KJ733414	KJ733414	KJ733571		KJ733494
Epidendroideae	Gastrochilus	Gastrochilus formosanus (Hayata) Hayata	KJ733416	KJ733416	KJ733573	JQ933340	KJ733495
Epidendroideae	Gastrochilus	Gastrochilus obliquus (Lindl.) Kuntze	KJ733419	KJ733419	KJ733576, MK357154	KX527435, MN239899	KJ733498
Epidendroideae	Gastrodia	Gastrodia elata Blume	EU135912, EU135904, EU135903, EU135910	EU135912, EU135904, EU135903, EU135910
Epidendroideae	Geodorum	Geodorum densiflorum (Lam.) Schltr.	JN114512, JN114513, JN114511, JN114510	JN114512, JN114513, JN114511, JN114510	MG019924, FR832768, JN004440, JN004443, JN004445, JN004442, JN004444	JN005463, JN005465, JN005466, JN005467, KF421874, FN870826, JQ933343, MG019925
Epidendroideae	Geodorum	Geodorum recurvum (Roxb.) Alston	KF560539	KF560539	KF673833	MK235083	MK236348
Orchidoideae	Goodyera	Goodyera biflora (Lindl.) Hook.f.	KT338702, KT343989, KT343986, KT343987, KT343988, MK451737, MH808045	KT338702, KT343989, KT343986, KT343987, KT343988, MK451737, MH808045	KF261997, KF261996, KT385588, KT385585, KT385586, KT385587	KF296605, KF296606, MK451841	KF262115, KF262114
Orchidoideae	Goodyera	Goodyera brachystegia Hand.-Mazz.	MK991803, MK991802, MK991801	MK991803, MK991802, MK991801	MN013777, MN013776
Orchidoideae	Goodyera	Goodyera foliosa (Lindl.) Benth. ex C.B.Clarke	KT344002, KT344003, KT344004, KT344005	KT344002, KT344003, KT344004, KT344005	KT385603, KT385604, KT385602, KT385605, KT385601, KT385600, KT385599	HM141069, HM141074
Orchidoideae	Goodyera	Goodyera henryi Rolfe	KT344015, KT344017, KT344018, KT344019	KT344015, KT344017, KT344018, KT344019	KT385612, KT385611, KT385610, KC704632	KF296607, HM141074, KC704897	KF262116, KC704364, HM021629, HM021632
Orchidoideae	Goodyera	Goodyera kwangtungensis C.L.Tso	KT344023, KT344025, KT344028, KT344027, KT344026, KT344022, KT344024	KT344023, KT344025, KT344028, KT344027, KT344026, KT344022, KT344024	KT385617, KT385618, KT385616, KT385620, KT385619, KT385615	MK451843
Orchidoideae	Goodyera	Goodyera procera (Ker Gawl.) Hook.	KY966601, KT344045, HM222488, JN114514, JN114515, JN114516, JN114517, JN114518, KT344043, KT344044, MK451741	KY966601, KT344045, HM222488, JN114514, JN114515, JN114516, JN114517, JN114518, KT344043, KT344044, MK451741	KY966888, JN004447, JN004449, JN004450, JN004448, KT385631, KT385630	JN005468, JN005469, JN005470, JN005471, JN005472, KF421864, HM141076
Orchidoideae	Goodyera	Goodyera repens (L.) R.Br.	KT344052, KT344049, KT344048, HM021556, HM021555, JN114523, JN114522, JN114521, JN114520, JN114519, AF366896, KM593693	KT344052, KT344049, KT344048, HM021556, HM021555, JN114523, JN114522, JN114521, JN114520, JN114519, AF366896, KM593693	KC704633, KT385634, KT385636, KT385635, KT385632, MK925818	JN005473, JN005474, JN005475, JN005476, JN005477, KF296609, FJ571330, KC704898, KF296608	KF262118, KF262117, HM021603, HM021604
Orchidoideae	Goodyera	Goodyera schlechtendaliana Rchb.f.	HM021571, AF366897, HM021569, HM021568, HM021567, HM021565, HM021563, HM021564, HM021562, HM021561, KT344064, KT344067, KT344066, KT344065, KT344061	HM021571, AF366897, HM021569, HM021568, HM021567, HM021565, HM021563, HM021564, HM021562, HM021561, KT344064, KT344067, KT344066, KT344065, KT344061	KC704635, KC704634, KT385642, KT385641, KT385643	HM141073, MK451846	KC704366, KC704365, HM021612, HM021613, HM021614, HM021615, HM021616, HM021617, HM021618
Orchidoideae	Goodyera	Goodyera velutina Maxim. ex Regel	HM021573, HM021574, HM021575, HM021576, HM021578, HM021579, HM021580, KT344077, KT344075, KT344071, KT344072, KT344074, KT344076, KT344073	HM021573, HM021574, HM021575, HM021576, HM021578, HM021579, HM021580, KT344077, KT344075, KT344071, KT344072, KT344074, KT344076, KT344073	KC704637, KC704636, KF262002, KT385647, KT385648, KT385650, KT385651, KT385649	KF296611, HM141075	KC704368, KC704367, HM021619, HM021620, HM021621, HM021622, HM021623, HM021624, HM021625, KF262120
Epidendroideae	Grammatophyllum	Grammatophyllum scriptum (L.) Blume				KT750220
Epidendroideae	Grammatophyllum	Grammatophyllum speciosum Blume	LN831433, AF470488, AF239414	LN831433, AF470488, AF239414	AF470458, AF239510	AF074176
Orchidoideae	Gymnadenia	Gymnadenia conopsea (L.) R.Br.	KY512498, DQ022888, DQ022887, AY699509, AY699508, JQ730034, JQ768198, JQ768206, JQ768205, JQ768204, JQ768199	KY512498, DQ022888, DQ022887, AY699509, AY699508, JQ730034, JQ768198, JQ768206, JQ768205, JQ768204, JQ768199	KC704642, KF262005, KF262004, JN895406, JN894121, AM883569, KJ452795, EF612530	JN890669, JN890895, KF296613, KF296614, KC704906, KJ451493, JQ933349	KF262122, KF262123, KC704373, MF944760, MF944760
Orchidoideae	Gymnadenia	Gymnadenia crassinervis Finet	DQ022890	DQ022890
Orchidoideae	Gymnadenia	Gymnadenia orchidis Lindl.	JN696450, KM651267, MF944276, MH808050	JN696450, KM651267, MF944276, MH808050	MF786987, KM651431, MF945491, MK435665	MF786761, MF786761	MF785997, KM651513, MF944732
Orchidoideae	Habenaria	Habenaria aitchisonii Rchb.f.	KR350166, MF944279, MF944280, MF944281	KR350166, MF944279, MF944280, MF944281	KR350202, MF945534, MF945422, MF945408	KR350347, MF944844, MF944858, MF944970	MF944658, MF944642, MF944825, KR350312
Orchidoideae	Habenaria	Habenaria arietina Hook.f.	MF944283	MF944283	MF945541	MF944977	MF944832
Orchidoideae	Habenaria	Habenaria ciliolaris Kraenzl.	MF944287, MF944286	MF944287, MF944286	MF945533, MF945424	MF944860, MF944969	MF944824, MF944660
Orchidoideae	Habenaria	Habenaria commelinifolia (Roxb.) Wall. ex Lindl.	MF944288	MF944288	MF945456, MH935826	MF944890, MH935814	MF944693
Orchidoideae	Habenaria	Habenaria crinifera Lindl.	JN114580, JN114584, JN114583, JN114582	JN114580, JN114584, JN114583, JN114582		JN005478, JN005479, JN005480, JN005481
Orchidoideae	Habenaria	Habenaria davidii Franch.	MF944289	MF944289	MF945536	MF944972	MF944827
Orchidoideae	Habenaria	Habenaria delavayi Finet	KM651268, MF944291	KM651268, MF944291	KM651432, MF945461	MF944957, MF944895	KM651514, MF944812, MF944699, KM651514
Orchidoideae	Habenaria	Habenaria dentata (Sw.) Schltr.	KJ460038, KY966605, MT500674	KJ460038, KY966605, MT500674	KY966891, KF262036, KF262035, JN696438	KF296644, JN696423, KF296645	KF262153, KF262154, KR350272
Orchidoideae	Habenaria	Habenaria diphylla (Nimmo) Dalzell				MH935811
Orchidoideae	Habenaria	Habenaria fordii Rolfe	MF944295, MF944294	MF944295, MF944294	MF945431, MF945457	MF944867, MF944891	MF944694, MF944668
Orchidoideae	Habenaria	Habenaria furcifera Lindl.	JN114531, JN114534, JN114535, MF944296, JN114532, JN114530	JN114531, JN114534, JN114535, MF944296, JN114532, JN114530	MF945473, MT533576	JN005488, JN005489, JN005490, JN005491, JN005492, JN005493, JN005494, JN005495	MF944711
Orchidoideae	Habenaria	Habenaria intermedia D.Don	JN114552, JN114551, JN114554, MF944298, JN114550, JN114553	JN114552, JN114551, JN114554, MF944298, JN114550, JN114553	JN004473, JN004471, MF945496, JN004474, JN004470	JN005510, JN005511, JN005512, JN005513, MF944932	MF944738
Orchidoideae	Habenaria	Habenaria limprichtii Schltr.	MF944301, MF944302	MF944301, MF944302	MF945411, MF945415	MF944847, MF944851	MF944646, MF944650
Orchidoideae	Habenaria	Habenaria linguella Lindl.	MF944303	MF944303	MF945416	MF944852	MF944651
Orchidoideae	Habenaria	Habenaria longicorniculata J.Graham	JN114562, JN114561, JN114560, JN114559, JN114558, JN114556, JN114555, JN114563	JN114562, JN114561, JN114560, JN114559, JN114558, JN114556, JN114555, JN114563	MH935820	JN005514, JN005515, JN005516, JN005517, JN005518, JN005519, JN005520, JN005521, JN005522
Orchidoideae	Habenaria	Habenaria marginata Colebr.	MF944307	MF944307	MF945503	MF944939	MF944745
Orchidoideae	Habenaria	Habenaria pectinata D.Don	MF944310	MF944310	MF945539	MF944975	MF944830
Orchidoideae	Habenaria	Habenaria petelotii Gagnep.	KY055534, MF944311	KY055534, MF944311	MF945526	MF944962	KY055550, KY055548
Orchidoideae	Habenaria	Habenaria plantaginea Lindl.	MF944309	MF944309	MH935823	MF944950	MF944763
Orchidoideae	Habenaria	Habenaria rhodocheila Hance	KR350167, KJ460043, KY966607, MF944315	KR350167, KJ460043, KY966607, MF944315	KY966689, KJ452799, KR350203, MF945524	KJ451497, KR350348, MF944960	MF944815, KR350313
Orchidoideae	Habenaria	Habenaria roxburghii Nicolson	JN114572, JN114571, JN114570, JN114574, JN114573	JN114572, JN114571, JN114570, JN114574, JN114573	JN004475	JN005529, JN005530, JN005531, JN005532, JN005533
Orchidoideae	Habenaria	Habenaria stenopetala Lindl.	JN696451, MF944324	JN696451, MF944324	JN696437, MF945467	JN696422, MF944901	MF944706, MF944664
Orchidoideae	Hemipilia	Hemipilia cordifolia Lindl.	MF944329	MF944329	MF945454	MF944888	MF944691
Orchidoideae	Hemipilia	Hemipilia flabellata Bureau & Franch.	KJ460050, KM651271	KJ460050, KM651271	KJ452806, KM651435	FN870840, KJ451504	KM651517
Orchidoideae	Hemipiliopsis	Hemipiliopsis purpureopunctata (K.Y.Lang) Y.B.Luo & S.C.Chen	KJ460051	KJ460051	KJ452807	KJ451505	MF944768
Orchidoideae	Herminium	Herminium clavigerum (Lindl.) X.H.Jin, Schuit., Raskoti & Lu Q.Huang	KJ460078	KJ460078	KJ452834	KJ451532	KR350289
Orchidoideae	Herminium	Herminium edgeworthii (Hook.f. ex Collett) X.H.Jin, Schuit., Raskoti & Lu Q.Huang	JN114685, JN114691, KJ460087, JN114693, JN114690, JN114687, JN114686, JN114692, JN114689, JN114688	JN114685, JN114691, KJ460087, JN114693, JN114690, JN114687, JN114686, JN114692, JN114689, JN114688	JN004582, KJ452843, JN004581, JN004586, JN004580, JN004584	JN005646, JN005647, JN005648, JN005650, JN005651, KJ451541	KR350293
Orchidoideae	Herminium	Herminium lanceum (Thunb. ex Sw.) Vuijk	JN114585, JN696452, MF944332, JN114589, KR350152	JN114585, JN696452, MF944332, JN114589, KR350152	JN696440, JN004476, JN004477, JN004479, KR350188	JN696425, JN005544, MF944947, KR350333	MF944751, KF262149, KR350288
Orchidoideae	Herminium	Herminium monorchis (L.) R.Br.	JN696453, KM651273, KT338722, KR350145, KR350144	JN696453, KM651273, KT338722, KR350145, KR350144	FR832779, KM651437, JN696439, KR350181, KR350180	KF296642, FN870841, JN696424, KR350325, KR350326	KM651519, KF262151, KR350275, KR350274
Orchidoideae	Hetaeria	Hetaeria obliqua Blume	MT872131	MT872131	MT887697
Epidendroideae	Holcoglossum	Holcoglossum amesianum (Rchb.f.) Christenson	HQ452912, HQ404384, HQ404389, HQ404388, HQ404387, HQ404386, HQ404385	HQ452912, HQ404384, HQ404389, HQ404388, HQ404387, HQ404386, HQ404385	KY966894, KF361632, JF763779, JF763778, JF763777, JF763776, JF763775, JF763774, KX298624, HQ452927	JN005545, KR363060, HQ404488	HQ404441, HQ404440, HQ404438, HQ404437, HQ404436, HQ404439, JX202707
Epidendroideae	Holcoglossum	Holcoglossum quasipinifolium (Hayata) Schltr.	HQ404414, HQ404413, HQ404412, HQ404411, HQ404410, HQ452909	HQ404414, HQ404413, HQ404412, HQ404411, HQ404410, HQ452909	JF763800, JF763799, JF763798, JF763797, JF763796	HQ404494	HQ404466, HQ404465, HQ404464, HQ404463, HQ404462, JX202696
Epidendroideae	Liparis	Liparis bootanensis Griff.	KY966611, KJ459280	KY966611, KJ459280	KY966897, KF361637, KF852676	KF852720, KJ527605
Epidendroideae	Liparis	Liparis cathcartii Hook.f.	KJ021031	KJ021031	KJ021027
Epidendroideae	Liparis	Liparis cespitosa (Lam.) Lindl.	KJ459281, AY907077	KJ459281, AY907077	KJ459311, KF852677, AY907141	KF852721
Epidendroideae	Liparis	Liparis condylobulbon Rchb.f.	AY907080	AY907080	AY907144
Epidendroideae	Liparis	Liparis cordifolia Hook.f.	KJ459282, AB289459	KJ459282, AB289459	KJ459312
Epidendroideae	Liparis	Liparis distans C.B.Clarke	KJ459284	KJ459284, KY508558	KF852678, KJ459314	KF852722, KJ527606
Epidendroideae	Liparis	Liparis kumokiri F.Maek.	AY907087, EU017417, EU017416, EU017415, EU017414, EU017413, EU017412, EU017411, KT338741, KT338740, KT338739, AB289473, AB289472, AB289471, AB289470	AY907087, EU017417, EU017416, EU017415, EU017414, EU017413, EU017412, EU017411, KT338741, KT338740, KT338739, AB289473, AB289472, AB289471, AB289470	KC704650, KC704649, KC704648, KF262084, AY907152, EU017439, EU017438, EU017436, EU017435, EU017434, EU017437	KC704909, KC704910, KC704911, KF296692, KF296693	KC704378, KC704380, KF262202, KF262201, KC704379
Epidendroideae	Liparis	Liparis nervosa (Thunb.) Lindl.	AY907092, KJ459294, AB289482, KT338747, KT338746, JN114595, JN114604, JN114603, JN114602, JN114601, JN114600, JN114599, JN114598, JN114597, JN114596	AY907092, KJ459294, AB289482, KT338747, KT338746, JN114595, JN114604, JN114603, JN114602, JN114601, JN114600, JN114599, JN114598, JN114597, JN114596	EF065594, KU748300, KU748299, KU748298, KJ459324, AY907158		KF262204
Epidendroideae	Liparis	Liparis odorata (Willd.) Lindl.	KJ021033	KJ021033	KJ021029
Epidendroideae	Liparis	Liparis rheedei Lindl.	AY907097	AY907097	AY907164
Epidendroideae	Liparis	Liparis sootenzanensis Fukuy.	KJ021034	KJ021034	KJ021030
Epidendroideae	Liparis	Liparis stricklandiana Rchb.f.	KF589873, KJ459298, KY966613	KF589873, KJ459298, KY966613	KY966899, KF589879, KJ459328
Epidendroideae	Liparis	Liparis viridiflora (Blume) Lindl.	KY966615, KJ459299, KY966616	KY966615, KJ459299, KY966616	KY966901, KY966900, KJ459329
Orchidoideae	Ludisia	Ludisia discolor (Ker Gawl.) A.Rich.	KT344102, JN166073, AJ539483, KY966617	KT344102, JN166073, AJ539483, KY966617	KY966902, AJ543911, MK451807, MG490282	EF590543, EF590544, JN166055, AJ542395
Epidendroideae	Luisia	Luisia curtisii Seidenf.			EF655799
Epidendroideae	Luisia	Luisia morsei Rolfe	MK165467	MK165467	KY966903
Epidendroideae	Luisia	Luisia teres (Thunb.) Blume	MK064554, MK064553, MK064552	MK064554, MK064553, MK064552
Epidendroideae	Luisia	Luisia trichorrhiza (Hook.) Blume	DQ091681	DQ091681	EF655800, KX298573
Orchidoideae	Ludisia	Luisia tristis (G.Forst.) Hook.f.	EF670361	EF670361	KM583467, EF655788	KM583462
Orchidoideae	Macodes	Macodes petola (Blume) Lindl.	KT344104	KT344104		FN870867
Epidendroideae	Malaxis	Malaxis monophyllos (L.) Sw.	MH808058, MH808059, MW181626	MH808058, MH808059, MW181626	KJ459330, EF065593, KF852680, KF262087	KF296696, KF852724	KF262205
Epidendroideae	Malaxis	Malaxis muscifera (Lindl.) Kuntze	KU991751, KU991755, KU991754, KU991753, KU991752	KU991751, KU991755, KU991754, KU991753, KU991752	KU991760, KU991759, KU991758, KU991757, KU991756	KU991761, KU991762, KU991763, KU991764, KU991765
Orchidoideae	Microtis	Microtis unifolia (G.Forst.) Rchb.f.	AF348046	AF348046	AJ310046
Epidendroideae	Mycaranthes	Mycaranthes pannea (Lindl.) S.C.Chen & J.J.Wood	KY508566, KY239352	KY508566, KY239352	KX526724, KY239608	KX721102	KY069289
Epidendroideae	Neottia	Neottia camtschatea (L.) Rchb.f.	KJ023677	KJ023677
Orchidoideae	Neottianthe	Neottianthe cucullata (L.) Schltr.	KT338760, KM651278, JN696456, KM651277, KM651276	KT338760, KM651278, JN696456, KM651277, KM651276	KM651442, KM651441, KM651443, KJ452792	KF296615, KF296616, JQ933420, KJ451490, KP768979	KM651522, KF262125, KF262124, MF944757, MF944687
Epidendroideae	Nephelaphyllum	Nephelaphyllum pulchrum Blume	AF521070, KM025160	AF521070, KM025160		AF518049, AY381127
Epidendroideae	Nervilia	Nervilia concolor (Blume) Schltr.	MK165465	MK165465	JX865517, JX865516, JX865515, JX865514, JX865513, JN004498	JX865471, JN005559, JX865467, JX865468, JX865469, JX865470, JX865471, JX865472
Epidendroideae	Nervilia	Nervilia crociformis (Zoll. & Moritzi) Seidenf.	JN114608, JN114610, JN114612, MG452034, JN114611, JN114609, JN114607	JN114608, JN114610, JN114612, MG452034, JN114611, JN114609, JN114607	MG452067, JN004503, JN004500, MG452066, JN004499, JN004501, JN004502	JN005560, JN005561, JN005562, JN005563, JN005564, JN005565, JN005566, JN005567
Epidendroideae	Nervilia	Nervilia fordii (Hance) Schltr.	JX011631, JX011630, JX865490, JX865489, JX865488	JX011631, JX011630, JX865490, JX865489, JX865488	JX865504, JX865505, JX865506, JX865507, JX865508, JX865509, JX865510, JX865511, JX865512	JX011617, JX011620, JX014260, JX135574, JX135577, JX865457, JX865458, JX865459, JX865460, JX865461, JX865463, JX865464, JX865465, JX865466
Epidendroideae	Nervilia	Nervilia gammieana (Hook.f.) Pfitzer	JN114615, JN114613, JN114617, JN114616, JN114614	JN114615, JN114613, JN114617, JN114616, JN114614	JN004505, JN004509, JN004508, JN004507, JN004506	JN005568, JN005569, JN005570, JN005571
Epidendroideae	Nervilia	Nervilia plicata (Andrews) Schltr.	AF324179, JN114618, JN114620, JN114619	AF324179, JN114618, JN114620, JN114619	MG452083, JX865519, JX865518, JN004513, JN004512, JN004511, KM986841	JN005573, JN005574, JN005575, JX865473, JX865474
Apostasioideae	Neuwiedia	Neuwiedia singapureana (Wall. ex Baker) Rolfe	KY966622, JF796932	KY966622, JF796932	KY966907, JN181463	JN181480	JF796990
Epidendroideae	Oberonia	Oberonia caulescens Lindl.	KY242088, KY242087, KY242086, KY242084, KY242093, KY242092, KY242091, KY242085, KY242094, KY242090, KY242089, KY242096, KY242095	KY242088, KY242087, KY242086, KY242084, KY242093, KY242092, KY242091, KY242085, KY242094, KY242090, KY242089, KY242096, KY242095	KY241964, KY241963, KY241961, KY241965, KY241973, KY241972, KY241970, KY241969, KY241968, KY241962, KY241966, KY241971, KY241967, KF852681	KY241838, KY241839, KY241840, KY241841, KY241842, KY241843, KY241844, KY241845, KY241846, KY241847, KY241848, KY241849, KY241933	KY242215, KY242211, KY242214, KY242213, KY242207
Epidendroideae	Oberonia	Oberonia cavaleriei Finet	KY966624, KY242099, KY242098, KY242097	KY966624, KY242099, KY242098, KY242097	KY966909, KY241976, KY241974, KY241975	KY241850, KY241851, KY241852	KY242220, KY242221, KY242219
Epidendroideae	Oberonia	Oberonia ensiformis (Sm.) Lindl.	KJ459300, KY242108, KY242107, KY242106, KY242105, KY242104, KY242103, KY242102, JN114627, JN114626, JN114628	KJ459300, KY242108, KY242107, KY242106, KY242105, KY242104, KY242103, KY242102, JN114627, JN114626, JN114628	KF361659, KY241985, KY241983, KY241982, KY241980, KY241981, KY241984, JN004521, JN004522, KF852682	JN005582, JN005583, JN005584, KF852726, KY241855, KY241856, KY241857, KY241858, KY241859, KY241860, KY241861	KY242229, KY242228, KY242227, KY242226, KY242225, KY242224, KY242230
Epidendroideae	Oberonia	Oberonia falconeri Hook.f.	KY242116, KY242115, KY242114, KY242113, KY242112, KY242111, JN114629, JN114633, JN114632, JN114631, JN114630	KY242116, KY242115, KY242114, KY242113, KY242112, KY242111, JN114629, JN114633, JN114632, JN114631, JN114630	KY241991, KY241993, KY241992, KY241989, KY241988, KY241990	JN005585, JN005587, JN005588, JN005589, JN005586, KY241864, KY241865, KY241866, KY241867, KY241868, KY241869	KY242237, KY242235, KY242234, KY242233, KY242238, KY242236
Epidendroideae	Oberonia	Oberonia longibracteata Lindl.	KY242152	KY242152	KY242029	KY241904	KY242272
Epidendroideae	Oberonia	Oberonia mucronata (D.Don) Ormerod & Seidenf.	JN114634, JN114635, JN114636, JN114637, JN114641, JN114642, JN114640, JN114638, JN114639	JN114634, JN114635, JN114636, JN114637, JN114641, JN114642, JN114640, JN114638, JN114639	JN004529, JN004530, JN004535, JN004534, JN004532, JN004531	JN005590, JN005591, JN005592, JN005593, JN005594, JN005595, JN005596, JN005597, JN005598, KF421875
Orchidoideae	Ophrys	Ophrys scolopax Cav.	KU931725, KU931704, AY014540, AY364876	KU931725, KU931704, AY014540, AY364876			AM711695, MH681197
Orchidoideae	Ophrys	Ophrys sphegodes Mill.	AY699974, AY014542, AJ973255, AM711739	AY699974, AY014542, AJ973255, AM711739			AM711699
Orchidoideae	Ophrys	Ophrys sphegodes subsp. mammosa (Desf.) Soó ex E.Nelson	AY014537, AM711714, AM711715, KY512505, KU931707	AY014537, AM711714, AM711715, KY512505, KU931707			AM711681
Orchidoideae	Orchis	Orchis adenocheila Czerniak.	KU931697, KU931696, KU931695, KU931693, KU931694	KU931697, KU931696, KU931695, KU931693, KU931694
Orchidoideae	Orchis	Orchis mascula (L.) L.	KU931685, KU931684, KU931683, KU931688, KU931687, AY351379, KU931686, KY512487	KU931685, KU931684, KU931683, KU931688, KU931687, AY351379, KU931686, KY512487	JN896032, JN895683, KU697380, MK925600	JN892565, JN893527, KM360905, MK925129, HG417017	HG800547
Orchidoideae	Orchis	Orchis simia Lam.	KU931692, KY584050, KU697369, KU931689, KU931690, KU931691	KU931692, KY584050, KU697369, KU931689, KU931690, KU931691	KU697378, KF997476	KF997259
Epidendroideae	Oreorchis	Oreorchis foliosa (Lindl.) Lindl.	MF785620	MF785620	MF786876	MF786625, JQ933425
Epidendroideae	Oreorchis	Oreorchis patens (Lindl.) Lindl.	JN252494, LC009426, EU391321, EU266411, JN252495, LC176604, KM526767, LC009427	JN252494, LC009426, EU391321, EU266411, JN252495, LC176604, KM526767, LC009427	KM526762, KC704658, KC704657, KF262052, EU266418, KF262050	KC704919, KC704918, KM526773, KF296661, KF296660, KF296659, KF296658	KC704387, KC704386, KF262170, KF262169, KF262168, KF262167
Epidendroideae	Ornithochilus	Ornithochilus difformis (Wall. ex Lindl.) Schltr.	KF545878, AB217567	KF545878, AB217567	AB217742, KF545889
Epidendroideae	Otochilus	Otochilus albus Lindl.			HQ130493, KT001530, KT001531
Epidendroideae	Otochilus	Otochilus lancilabius Seidenf.	HQ130500	HQ130500	KT001534, KT001535, HQ130494, AY299364
Cypripedioideae	Paphiopedilum	Paphiopedilum concolor (Lindl. ex Bateman) Pfitzer	GU461599, AY643435, JQ929313, JX088557, EF156093, JQ660878, JQ929312, AJ564366	GU461599, AY643435, JQ929313, JX088557, EF156093, JQ660878, JQ929312, AJ564366	JQ929367, JQ660902, MK792630, MK792629, MK792628, MK792627	KU183627, KU183628	JQ660925, KU201398, KU201397
Cypripedioideae	Paphiopedilum	Paphiopedilum dianthum Tang & F.T.Wang	KY966635, EF156097, GU461601, JX088562, JQ929315	KY966635, EF156097, GU461601, JX088562, JQ929315	KY966919, JQ929369, JQ182192, MK792688, MK792683, MK792687	KX755541, JQ182210	KX977103
Cypripedioideae	Paphiopedilum	Paphiopedilum insigne (Wall. ex Lindl.) Pfitzer	JQ660874, HQ998463, HQ998465, HQ998466, HQ998464, HQ998462, AY643448, AJ564369	JQ660874, HQ998463, HQ998465, HQ998466, HQ998464, HQ998462, AY643448, AJ564369	HQ998497, HQ998499, HQ998496, HQ998498, HQ998495, JQ929381, JQ660898	HQ998571, HQ998572, HQ998573, HQ998574, KX755531, KP311852, KP311852, KP311851	JQ660922, KX977093
Cypripedioideae	Paphiopedilum	Paphiopedilum micranthum Tang & F.T.Wang	JQ929338, GU993849, KY966639, JX088561, AY643432, EF156128, KX931039	JQ929338, GU993849, KY966639, JX088561, AY643432, EF156128, KX931039	KY966922, KY966922, JQ929390, MK792679, KX886268, MK792682, MK792681	KP311799, KX264994, MK161085	KX265010
Cypripedioideae	Paphiopedilum	Paphiopedilum parishii (Rchb.f.) Stein	EF156140, JQ660868, JQ929340, JX088555	EF156140, JQ660868, JQ929340, JX088555	JQ929392, JQ660891, KP312026, KX755559	KP311828, KX755539, MK161087	JQ660915, MK161106, KX977101
Epidendroideae	Papilionanthe	Papilionanthe hookeriana (Rchb.f.) Schltr.	AB972357, FJ361770	AB972357, FJ361770	HQ439018, AB972329, FJ495167, KC823035	HQ439013	KC985332
Epidendroideae	Papilionanthe	Papilionanthe teres (Roxb.) Schltr.	DQ091682, FJ361771, JX202659,	DQ091682, FJ361771, JX202659,	FJ529809, KC823036, KX298636	KR363070, MG925670	JX202706, KC985333
Orchidoideae	Pecteilis	Pecteilis susannae (L.) Raf. (rbcl)	MF944352, MF944351	MF944352, MF944351	MF945502, MF945423, MF945437	JQ933434, MF944938, MF944872, MF944859, JQ933434	MF944744, MF944674, MF944659
Epidendroideae	Pelatantheria	Pelatantheria scolopendrifolia (Makino) Aver.	KJ733430, AB217546	KJ733430, AB217546	KC704664, KF262104, KJ733587	KF296713	KC704393, KJ733510
Orchidoideae	Peristylus	Peristylus affinis (D.Don) Seidenf.	KR350163, MF944353	KR350163, MF944353	KR350199, MF945406	KR350344, MF944842	KR350309, MF944640
Orchidoideae	Peristylus	Peristylus bulleyi (Rolfe) K.Y.Lang	MF944355	MF944355	MF945509	MF944946
Orchidoideae	Peristylus	Peristylus densus (Lindl.) Santapau & Kapadia	JN114658, JN114654, JN114655, JN114656, JN114657, JN114661, JN114663, JN114662, JN114660, JN114659, JN114653	JN114658, JN114654, JN114655, JN114656, JN114657, JN114661, JN114663, JN114662, JN114660, JN114659, JN114653	JN004552, JN004559, JN004555, JN004554, JN004553, JN004551, JN004550, KM651446	JN005611, JN005612, JN005613, JN005614, JN005615, JN005616, JN005617, JN005618, JN005619	KM651526, MF944690
Orchidoideae	Peristylus	Peristylus goodyeroides (D.Don) Lindl.	MF944362, MF944361	MF944362, MF944361	MF945412, MF945410	MF944846, MF944848	MF944645, MF944647
Orchidoideae	Peristylus	Peristylus tentaculatus (Lindl.) J.J.Sm.	KJ460035	KJ460035	KJ452787	KJ451485	KR350270
Epidendroideae	Phaius	Phaius flavus (Blume) Lindl.	KF560529, KF560501	KF560529, KF560501	KF361628, KF673839, KF852683, KF673840	KF852727, MK235090	MK236336, KF852663
Epidendroideae	Phaius	Phaius tankervilleae (Banks) Blume	KY966645, MG869015, KM025161, AB239289, AB239287, KF560531, AB239288, AB222032	KY966645, MG869015, KM025161, AB239289, AB239287, KF560531, AB239288, AB222032	KF852704, KY966927, KF852707, EU490700, AB040205, EF079306, KF673844, KF673843	JN005629, KF852749, KF852752, MK235097	KF852664, KF852660
Epidendroideae	Phalaenopsis	Phalaenopsis amabilis (L.) Blume	AY391525, AY391516, AY391517, AY391526, AY391528, AY391527, AY391535, AY391534, AY391532, AY391524, AY391519, AY391523, AY391521, AY391530, AY391531, AY391529, AY391520, AY391522	AY391525, AY391516, AY391517, AY391526, AY391528, AY391527, AY391535, AY391534, AY391532, AY391524, AY391519, AY391523, AY391521, AY391530, AY391531, AY391529, AY391520, AY391522	EU256323		FJ460397, FJ460399, FJ460400, FJ460394, FJ460404, FJ460370, FJ460369, FJ460368, FJ460388, FJ460374, FJ460390, FJ460373, FJ460367, FJ460389
Epidendroideae	Phalaenopsis	Phalaenopsis aphrodite Rchb.f.	AY391549, AY391547, AY391548, AY391544, AY391537, AY391542, AY391541, AY391540, AY391543, AY391539, AY391538, AY391536, AY391546, AY391550, AY391545	AY391549, AY391547, AY391548, AY391544, AY391537, AY391542, AY391541, AY391540, AY391543, AY391539, AY391538, AY391536, AY391546, AY391550, AY391545	MG490272, EU256324		FJ460379, FJ460378, FJ460377, FJ460375, FJ460376, FJ460403, FJ460402, FJ460401, FJ460384
Epidendroideae	Phalaenopsis	Phalaenopsis deliciosa Rchb.f.	DQ091670, AF537016, AB217573, AY912223, KJ733433	DQ091670, AF537016, AB217573, AY912223, KJ733433	KY966929, DQ091320, AB217749, KJ733590
Epidendroideae	Phalaenopsis	Phalaenopsis pulcherrima (Lindl.) J.J.Sm.	AF536993, AY273709, AY912247, KJ733436	AF536993, AY273709, AY912247, KJ733436	AB217726, KJ733593, EF079282
Epidendroideae	Phalaenopsis	Phalaenopsis sanderiana Rchb.f.	AY391551, AY391553, AY391552, AF537002	AY391551, AY391553, AY391552, AF537002			FJ460381, FJ460380, FJ460366
Epidendroideae	Phalaenopsis	Phalaenopsis subparishii (Z.H.Tsi) Kocyan & Schuit.	KF545881	KF545881	F545891		KF545870
Epidendroideae	Phalaenopsis	Phalaenopsis wilsonii Rolfe	AB217575, DQ091672, AY912257, AF537023	AB217575, DQ091672, AY912257, AF537023	AB217751
Epidendroideae	Pholidota	Pholidota articulata Lindl.	KY966648	KY966648	KY966933, JN004568, JN004569, JN004567, JF422080	JN005631, JN005632, JN005633, JN005634
Epidendroideae	Pholidota	Pholidota cantonensis Rolfe	KY966649	KY966649	KY966934
Epidendroideae	Pholidota	Pholidota chinensis Lindl.	EU592035, KY966650, KY966651	EU592035, KY966650, KY966651	KY966936, KY966935, KF361635, AF448866
Epidendroideae	Pholidota	Pholidota imbricata Lindl.	AF302738, MK483285	AF302738, MK483285	JN004570, AF302703	JN005635
Epidendroideae	Pholidota	Pholidota pallida Lindl.	MH766906	MH766906	MF349918, JF422081, MK607432, MH748943	JN005636, JN005637, KF421871, MF349391, MH749096, KC797589	MH749258, MF348780
Epidendroideae	Pholidota	Pholidota yunnanensis Rolfe	KY508589, KY508588	KY508589, KY508588
Epidendroideae	Pinalia	Pinalia bractescens (Lindl.) Kuntze	KY239317	KY239317	KY239575	KX721075	KX840366
Epidendroideae	Pinalia	Pinalia spicata (D.Don) S.C.Chen & J.J.Wood	KY239292, JN114682, JN114681, JN114502, JN114501	KY239292, JN114682, JN114681, JN114502, JN114501	JN004428, KY239551	JN005449, JN005644, JN005645, JN005450
Orchidoideae	Platanthera	Platanthera bifolia (L.) Rich.	KY007622, KY007621, KT962125	KY007622, KY007621, KT962125	MF945404, KF997458, MK926177	HG417025, KF997482, MF944840, MK924775	HG800555, MF944637
Orchidoideae	Platanthera	Platanthera chlorantha (Custer) Rchb.	KJ460085, KU931700, KU931699, KU931702, KY512507, KU931701, KY007623, KT338767, MF944373	KJ460085, KU931700, KU931699, KU931702, KY512507, KU931701, KY007623, KT338767, MF944373	JN895876, JN894622, KF262025, DQ522103, KJ452841, EF612531	JN891411, JN893307, KF296634, MF786701, JN891570, KJ451539	MF785999, MF944635, KF262143, KR350291
Orchidoideae	Platanthera	Platanthera fuscescens (L.) Kraenzl.	KT338769, JN696467	KT338769, JN696467	KC704668, KJ452788	KF296626, KC704927, KJ451486	KF262135, KC704397
Orchidoideae	Platanthera	Platanthera japonica (Thunb.) Lindl.	KT338771, KJ460082	KT338771, KJ460082	KJ452838	KF296628, KJ451536	KF262137, KR350290
Orchidoideae	Platanthera	Platanthera minor (Miq.) Rchb.f.	KJ460069, KJ460079	KJ460069, KJ460079	KJ452825, KJ452835	KJ451523, KJ451533	MF944783
Orchidoideae	Platanthera	Platanthera sikkimensis (Hook.f.) Kraenzl.					MF944704
Orchidoideae	Platanthera	Platanthera stenoglossa Hayata	MF944390	MF944390	MF945549	MF944985
Orchidoideae	Platanthera	Platanthera ussuriensis (Regel) Maxim.	KT338776	KT338776	KC704669, KF262027	KF296636, KC704928	KF262145
Epidendroideae	Pleione	Pleione bulbocodioides (Franch.) Rolfe	AF461483, AF461482, KJ559423, AF302739, EU100770	AF461483, AF461482, KJ559423, AF302739, EU100770	AF302704	KJ559416	KM233956, KM233958, KM233957
Epidendroideae	Pleione	Pleione hookeriana (Lindl.) Rollisson	AF461468, MF775379	AF461468, MF775379	KT001536, AF503738, AF503737
Epidendroideae	Pleione	Pleione humilis (Sm.) D.Don	AF461495	AF461495	AF503739, KX298577
Epidendroideae	Pleione	Pleione maculata (Lindl.) Lindl. & Paxton	AF461493, JN114694	AF461493, JN114694	JN004590, AF503741	JN005654
Epidendroideae	Pleione	Pleione praecox (Sm.) D.Don	AF461491, JN114695	AF461491, JN114695	JN004591, AF503742	JN005655
Epidendroideae	Pleione	Pleione yunnanensis (Rolfe) Rolfe	MF775376, AF461487	MF775376, AF461487	AF503748		KM233960, KM233959, KM233962, KM233961
Vanilloideae	Pogonia	Pogonia japonica Rchb.f.	AF151011, KT338777	AF151011, KT338777	KF261989	KF296598, AF074219	KF262107
Epidendroideae	Polystachya	Polystachya concreta (Jacq.) Garay & H.R.Sweet	DQ091561, GU556687, GU556686, GU556685, HM041011, HM041010, HM041013, HM041012, JN114697, JN114696	DQ091561, GU556687, GU556686, GU556685, HM041011, HM041010, HM041013, HM041012, JN114697, JN114696	JN004592, JN004593, DQ091312	JN005656, JN005657
Epidendroideae	Pomatocalpa	Pomatocalpa spicatum Breda, Kuhl & Hasselt	KY966657, EF670365, DQ091706, KJ733438	KY966657, EF670365, DQ091706, KJ733438	KY966942, EF655811, KJ733595		KJ733518
Orchidoideae	Ponerorchis	Ponerorchis chusua (D.Don) Soó	KM651288, KJ460034, KM651290, KM651291, KM651289	KM651288, KJ460034, KM651290, KM651291, KM651289	KM651452, KM651455, KM651454, KM651453, KJ452786	JQ933451, KJ451484, MF944894	KM651534, KM651532, KM651533, KM651535
Orchidoideae	Ponerorchis	Ponerorchis coriophora (L.) R.M.Bateman, Pridgeon & M.W.Chase	KY512490, KU697374, KU931731, KU931738	KY512490, KU697374, KU931731, KU931738	KU697383	FN870761, MF944940
Orchidoideae	Ponerorchis	Ponerorchis gracile (Blume) Schltr.	KM651235, KT338649, KM651236, KM651234, KJ460036	KM651235, KT338649, KM651236, KM651234, KJ460036	KC704595, KC704594, KM651398, KM651396, KM651397, JF972941, JN696435	KC704859, KC704860, JF972907, JN696420, KF296623	KC704329, KF262132, KC704330, KM651481, KM651480, KM651479
Orchidoideae	Ponerorchis	Ponerorchis laxiflora (Lam.) R.M.Bateman, Pridgeon & M.W.Chase	KY512519, KU697375, AM711747	KY512519, KU697375, AM711747	KU697384, KF997312	KF997401	AM711707
Orchidoideae	Ponerorchis	Ponerorchis palustris (Jacq.) R.M.Bateman, Pridgeon & M.W.Chase	KY512491, KU697376, KU931743, KU931740, KU931742, KU931736, KU931735, KU931739	KY512491, KU697376, KU931743, KU931740, KU931742, KU931736, KU931735, KU931739	KU697385
Orchidoideae	Ponerorchis	Ponerorchis pyramidalis (L.) Rich.	KY512500, AY364870, KU931733, KU931734, KU931732, KU931730	KY512500, AY364870, KU931733, KU931734, KU931732, KU931730	JN894348, JN895643	JN891189, JN892999
Orchidoideae	Ponerorchis	Ponerorchis simplex Tang & F.T.Wang	KM651253, MF944407	KM651253, MF944407	KM651416, MF945427	MF944863	KM651498, MF944663
Epidendroideae	Renanthera	Renanthera coccinea Lour.	KJ733441	KJ733441	KJ733598		KJ733521
Epidendroideae	Rhynchostylis	Rhynchostylis retusa (L.) Blume	EU558933, GQ251307, GQ251306, GQ251305, JN114707, JN114708, JN114709, JN114711, JN114710, JN114706	EU558933, GQ251307, GQ251306, GQ251305, JN114707, JN114708, JN114709, JN114711, JN114710, JN114706	MK607423, MT276853, MK064250, JN004607, JN004606, MG014183, EU558938, EF655804	JN005671, JN005672, JN005673, JN005674, JN005675, KF421870, KX527029, MG014184, JX134499	GQ251332, GQ251334, GQ251333
Epidendroideae	Robiquetia	Robiquetia succisa (Lindl.) Seidenf. & Garay	KJ733444, KY966667	KJ733444, KY966667	KY966951, KJ733601		KJ733524
Orchidoideae	Satyrium	Satyrium nepalense D.Don	AJ000140, JN114713, JN114712, KM651301, JN114715, JN114716, JN114714	AJ000140, JN114713, JN114712, KM651301, JN114715, JN114716, JN114714	KM651465, AJ310070, EF612575, MF945488, KX298579, JN004614, MF786843	JN005676, JN005677, JN005678, JN005679, JN005680, AF074226, AY368348, MF786571	MF785844, KM651544, MF944729
Orchidoideae	Satyrium	Satyrium nepalense var. ciliatum (Lindl.) Hook.f.	AY714743	AY714743	EF612548
Orchidoideae	Shizhenia	Shizhenia pinguicula (Rchb.f. & S.Moore) X.H.Jin, Lu Q.Huang, W.T.Jin & X.G.Xiang	KM651252, KM651250, KM651249, MF944417, MF944416	KM651252, KM651250, KM651249, MF944417, MF944416	KM651413, KM651414, KM651412, KM651411, MF945398, MF945495		KM651497, KM651496, KM651495, KM651494
Epidendroideae	Smitinandia	Smitinandia micrantha (Lindl.) Holttum	EF670385, KJ733451, AB217588, KY966671	EF670385, KJ733451, AB217588, KY966671	KY966955, KJ733608, EF655798	MN523482	KJ733531
Epidendroideae	Spathoglottis	Spathoglottis affinis de Vriese	MG868983	MG868983	HM193250	HM193261
Epidendroideae	Spathoglottis	Spathoglottis eburnea Gagnep.	MG868991	MG868991
Epidendroideae	Spathoglottis	Spathoglottis plicata Blume	MG869007, MG869009, MG869010	MG869007, MG869009, MG869010	KY966956, KY966956, JN004616, HM193257, AY368429	JN005682, KF421872, AF264175
Epidendroideae	Spathoglottis	Spathoglottis pubescens Lindl.	KP751405, KM025162, KP751406, MG869012	KP751405, KM025162, KP751406, MG869012
Orchidoideae	Spiranthes	Spiranthes sinensis (Pers.) Ames	MF286505, MF286499, MF286493, KT338780, MF286494, KT338781, MF286487, KM262399, KM262400	MF286505, MF286499, MF286493, KT338780, MF286494, KT338781, MF286487, KM262399, KM262400	MH036728, MH785218, KC704667, KC704666, KC704665, KP769255, MF286453, MF286450, KM262487, MF286455, MF286445, KM262488, AB040206, JF972946, HE575508, LT600870, MT928679	KF296619, KF296620, KF296621, KF296622, KC704924, KC704925, KC704926, KP768990, KP768991	KF262129, KF262131, KF262128, KC704396, KC704395, KF262130, KC704394
Orchidoideae	Spiranthes	Spiranthes spiralis (L.) Chevall.	AY364888, AJ539490, AF348064, MF286508, MF286505, KM262410	AY364888, AJ539490, AF348064, MF286508, MF286505, KM262410	JN894278, KM262490, AJ543918, MF286472	JN891782, AJ542434, FJ571355
Orchidoideae	Steveniella	Steveniella satyrioides (Spreng.) Schltr.	AM711746, KU931666, KU931665, KJ596121, KJ596120, KJ596119, KJ596118, KJ596117, KY512502, KJ596116, KJ596115	AM711746, KU931666, KU931665, KJ596121, KJ596120, KJ596119, KJ596118, KJ596117, KY512502, KJ596116, KJ596115	FR832840		KJ596233, KJ596232, KJ596231
Epidendroideae	Taprobanea	Taprobanea spathulata (L.) Christenson			KX298634, KC823041		KC985338, KX298656, MF446881
Epidendroideae	Thrixspermum	Thrixspermum centipeda Lour.	KJ733456, KY966674, KX679332, AB217591	KJ733456, KY966674, KX679332, AB217591	KY966960, KJ733621, AB217767, KY966961	KX784194	KJ733536
Epidendroideae	Thunia	Thunia alba (Lindl.) Rchb.f.	JN114718, JN114720, JN114722, JN114725, JN114724, JN114723, JN114721, AF302741, AY008466	JN114718, JN114720, JN114722, JN114725, JN114724, JN114723, JN114721, AF302741, AY008466	KF361629, MF350035, JN004617, JN004622, JN004621, JN004620, JN004618, AF302706, AF263684, AY121731	JN005683, JN005684, JN005685, JN005686, JN005687, JN005688, MF349537, AF074233
Epidendroideae	Vanda	Vanda coerulea Griff. ex Lindl.	KM887406, JX202661, AB217596	KM887406, JX202661, AB217596	KC822959, KC822961, KC822960, JX202678	KR363062, KX344582, MG867450, KX344587, KX344633	KC985256, KC985258, KC985257
Epidendroideae	Vanda	Vanda concolor Blume	JX202662	JX202662	JX202679		JX202714
Epidendroideae	Vanda	Vanda cristata Wall. ex Lindl.	KY966682, KP857601, KP857603, KP857604, KP857607, KP857610, KP857605, KP857606, KP857611, KP857602, KP857609, KX298644, KX298643	KY966682, KP857601, KP857603, KP857604, KP857607, KP857610, KP857605, KP857606, KP857611, KP857602, KP857609, KX298644, KX298643, KP857612	KY966968, FR832845, KP857595, KP857600, KP857598, KP857597, KC822966, KC822965	KR363064, KR363065	KC985262, KC985263, KX298651
Epidendroideae	Vanda	Vanda tessellata (Roxb.) Hook. ex G.Don	DQ091679	DQ091679	JN004626.1, JN004624, JN004628, JN004627, KC823018, KC823014, KC823017, KC823019, KC823016, KC823015	JN005690, JN005691, JN005692, JN005693, JN005694	KC985316, KC985314, KC985315, KC985311, KC985312
Epidendroideae	Vanda	Vanda testacea (Lindl.) Rchb.f.	JN114729, JN114727, JN114730, JN114728	JN114729, JN114727, JN114730, JN114728	JN004632, KC823020, JN004629, KX298637	JN005697, JN005698, JN005695, JN005696, KR363071	KC985317
Vanilloideae	Vanilla	Vanilla aphylla Blume	AF151006	AF151006	FJ816096	AF074238	GU980901
Vanilloideae	Vanilla	Vanilla griffithii Rchb.f.	MH777739, MH777735, MH777728, MH777730, MH777733, MH777736, MH777738, MH777740, MH777742, MH777745	MH777739, MH777735, MH777728, MH777730, MH777733, MH777736, MH777738, MH777740, MH777742, MH777745
Orchidoideae	Zeuxine	Zeuxine strateumatica (L.) Schltr.	KY966688, KT344117	KY966688, KT344117	KY966975, AJ310080	JQ933525, KJ773994	MH622152
