# Supplementary material for: DNA barcoding of medicinal orchids in Asia
Source: Sci Rep. 2021 Dec 8;11:23651. doi: 10.1038/s41598-021-03025-0 (PMC8654824; doi:10.1038/s41598-021-03025-0)
Supplement: Supplementary file 15 — Supplementary Table S2. [file 41598_2021_3025_MOESM15_ESM.xlsx]

## Sheet: Sheet1
Table S2 GenBank accession numbers of newly generated sequences used in this study.
Subfamily	Genus	Species	Source tissue	Sample ID	ITS	matK	rbcL	trnH-psbA
Epidendroideae	Acampe	Acampe praemorsa (Roxb.) Blatt. & McCann	Leaves	2007125				MW924474
Epidendroideae	Acampe	Acampe rigida (Buch.-Ham. ex Sm.) P.F.Hunt,	Leaves	2007108		MW924309	MW888236	MW924473
Orchidoideae	Brachycorythis	Brachycorythis obcordata (Lindl. ex Wall.) Summerh.	Leaves	200772	MW775111	MW862237	MW888294	MW924491
Orchidoideae	Brachycorythis	Brachycorythis obcordata (Lindl. ex Wall.) Summerh.	Leaves	200773	MW775112	MW862238	MW888295	MW924492
Orchidoideae	Brachycorythis	Brachycorythis obcordata (Lindl. ex Wall.) Summerh.	Tuber	200774	MW775113	MW862239	MW888296	MW924493
Orchidoideae	Brachycorythis	Brachycorythis obcordata (Lindl. ex Wall.) Summerh.	Tuber	200775	MW775114	MW862240	MW888297	MW924494
Orchidoideae	Brachycorythis	Brachycorythis obcordata (Lindl. ex Wall.) Summerh.	Tuber	2007124			MW888298
Epidendroideae	Bulbophyllum	Bulbophyllum careyanum (Hook.) Spreng.	Leaves	2007111		MW862206		MW924480
Epidendroideae	Bulbophyllum	Bulbophyllum cariniflorum Rchb.f.	Leaves	200724	MW775063	MW862212	MW888241	MW970142
Epidendroideae	Bulbophyllum	Bulbophyllum cariniflorum Rchb.f.	Leaves	200725	MW775064	MW862213	MW888242	MW970143
Epidendroideae	Bulbophyllum	Bulbophyllum cariniflorum Rchb.f.	Pseudobulb	200726	MW775065	MW862214	MW888243	MW970144
Epidendroideae	Bulbophyllum	Bulbophyllum cariniflorum Rchb.f.	Pseudobulb	200727	MW775066	MW862215	MW888244	MW970145
Epidendroideae	Bulbophyllum	Bulbophyllum cariniflorum Rchb.f.	Leaves	2007131		MW862216	MW888245	MW970146
Epidendroideae	Bulbophyllum	Bulbophyllum cylindraceum Wall. ex Lindl.	Leaves	200734	MW775073	MW862217		MW924475
Epidendroideae	Bulbophyllum	Bulbophyllum cylindraceum Wall. ex Lindl.	Leaves	200735	MW775074	MW862218		MW924476
Epidendroideae	Bulbophyllum	Bulbophyllum cylindraceum Wall. ex Lindl.	Pseudobulb	200736	MW775075	MW862219		MW924477
Epidendroideae	Bulbophyllum	Bulbophyllum cylindraceum Wall. ex Lindl.	Pseudobulb	200737	MW775076	MW862220		MW924478
Epidendroideae	Bulbophyllum	Bulbophyllum cylindraceum Wall. ex Lindl.	Leaves	200738	MW775077	MW862221		MW924479
Epidendroideae	Bulbophyllum	Bulbophyllum leopardinum (Wall.) Lindl. ex Wall.	Pseudobulb	200729	MW775068	MW862207	MW888246	MW970147
Epidendroideae	Bulbophyllum	Bulbophyllum leopardinum (Wall.) Lindl. ex Wall.	Leaves	200730	MW775069	MW862208	MW888247	MW970148
Epidendroideae	Bulbophyllum	Bulbophyllum leopardinum (Wall.) Lindl. ex Wall.	Pseudobulb	200731	MW775070	MW862209	MW888248	MW970149
Epidendroideae	Bulbophyllum	Bulbophyllum leopardinum (Wall.) Lindl. ex Wall.	Leaves	200732	MW775071	MW862210	MW888249	MW970150
Epidendroideae	Bulbophyllum	Bulbophyllum leopardinum (Wall.) Lindl. ex Wall.	Pseudobulb	200733	MW775072	MW862211	MW888250	MW970151
Epidendroideae	Bulbophyllum	Bulbophyllum umbellatum Lindl.	Leaves	200728	MW775067	MW862222		MW924481
Epidendroideae	Calanthe	Calanthe mannii Hook.f.	Leaves	200723	MW775062		MW888240	MW970141
Epidendroideae	Calanthe	Calanthe plantaginea Lindl.	Leaves	200722	MW775061	MW862189	MW888238	MW970139
Epidendroideae	Calanthe	Calanthe puberula Lindl.	Leaves	2007114			MW888239	MW970140
Epidendroideae	Coelogyne	Coelogyne corymbosa Lindl.	Pseudobulb	200758	MW775097
Epidendroideae	Coelogyne	Coelogyne prolifera Lindl.	Pseudobulb	200759	MW775098			MW970183
Epidendroideae	Conchidium	Conchidium muscicola (Lindl.)	Leaves	200717	MW775056	MW862191	MW888279	MW970226
Epidendroideae	Conchidium	Conchidium muscicola (Lindl.)	Pseudobulb	200718	MW775057	MW862192	MW888280	MW970227
Epidendroideae	Conchidium	Conchidium muscicola (Lindl.)	Pseudobulb	200719	MW775058	MW862193	MW888281	MW970228
Epidendroideae	Conchidium	Conchidium muscicola (Lindl.)	Pseudobulb	200720	MW775059	MW862194	MW888282	MW970229
Epidendroideae	Conchidium	Conchidium muscicola (Lindl.)	Leaves	200721	MW775060		MW888283	MW970230
Epidendroideae	Crepidium	Crepidium acuminatum (D.Don) Szlach.	Leaves	2007126				MW970172
Epidendroideae	Cymbidium	Cymbidium mannii Rchb.f.	Leaves	20079	MW775048	MW862188	MW888237
Epidendroideae	Dendrobium	Dendrobium amplum Lindl.	Leaves	2007115			MW888251
Epidendroideae	Dendrobium	Dendrobium denudans D.Don	Leaves	2007116			MW888252	MW970153
Epidendroideae	Dendrobium	Dendrobium eriiflorum Griff.	Leaves	200739	MW775078	MW862196	MW888253	MW970154
Epidendroideae	Dendrobium	Dendrobium eriiflorum Griff.	Stem	200740	MW775079	MW862197	MW888254	MW970155
Epidendroideae	Dendrobium	Dendrobium eriiflorum Griff.	Stem	200741	MW775080	MW862198	MW888255	MW970156
Epidendroideae	Dendrobium	Dendrobium eriiflorum Griff.	Stem	200742	MW775081	MW862199	MW888256	MW970157
Epidendroideae	Dendrobium	Dendrobium eriiflorum Griff.	Leaves	200743	MW775082	MW862200	MW888257	MW970158
Epidendroideae	Dendrobium	Dendrobium fugax Rchb.f.	Leaves	200744	MW775083	MW862201	MW888258	MW970159
Epidendroideae	Dendrobium	Dendrobium fugax Rchb.f.	Stem	200745	MW775084	MW862202	MW888259	MW970160
Epidendroideae	Dendrobium	Dendrobium fugax Rchb.f.	Stem	200746	MW775085	MW862203	MW888260	MW970161
Epidendroideae	Dendrobium	Dendrobium fugax Rchb.f.	Stem	200747	MW775086	MW862204		MW970162
Epidendroideae	Dendrobium	Dendrobium fugax Rchb.f.	Leaves	200748	MW775087	MW862205		MW970163
Epidendroideae	Dendrobium	Dendrobium transparens Wall. ex Lindl.	Leaves	2007110		MW862195	MW888261	MW970152
Epidendroideae	Gastrochilus	Gastrochilus distichus (Lindl.) Kuntze	Leaves	20073	MW775042	MW862182	MW888230	MW924468
Epidendroideae	Gastrochilus	Gastrochilus distichus (Lindl.) Kuntze	Leaves	20074	MW775043	MW862183	MW888231	MW924469
Epidendroideae	Gastrochilus	Gastrochilus distichus (Lindl.) Kuntze	Leaves	20075	MW775044	MW862184	MW888232	MW924470
Epidendroideae	Gastrochilus	Gastrochilus distichus (Lindl.) Kuntze	Leaves	20076	MW775045	MW862185	MW888233	MW924471
Epidendroideae	Gastrochilus	Gastrochilus distichus (Lindl.) Kuntze	Leaves	20077	MW775046	MW862186	MW888234
Epidendroideae	Gastrochilus	Gastrochilus obliquus (Lindl.) Kuntze	Leaves	2007113	MW775047	MW862187	MW888235	MW924472
Orchidoideae	Habenaria	Habenaria aitchisonii Rchb.f.	Leaves	200795	MW775134	MW924317	MW888316	MW970199
Orchidoideae	Habenaria	Habenaria aitchisonii Rchb.f.	Leaves	200796	MW775135	MW924318	MW888317	MW970200
Orchidoideae	Habenaria	Habenaria aitchisonii Rchb.f.	Tuber	2007130				MW970201
Orchidoideae	Habenaria	Habenaria aitchisonii Rchb.f.	Tuber	2007131				MW970202
Orchidoideae	Habenaria	Habenaria arietina Hook.f.	Leaves	200798	MW775137	MW924320	MW888313	MW970203
Orchidoideae	Habenaria	Habenaria arietina Hook.f.	Leaves	200799	MW775138		MW888314	MW970204
Orchidoideae	Habenaria	Habenaria arietina Hook.f.	Tuber	2007132				MW970205
Orchidoideae	Habenaria	Habenaria commelinifolia (Roxb.) Wall. ex Lindl.	Leaves	200789	MW775128	MW924316	MW888324	MW924496
Orchidoideae	Habenaria	Habenaria furcifera Lindl.	Leaves	2007128		MW924319		MW970198
Orchidoideae	Habenaria	Habenaria intermedia D.Don	Leaves	2007100	MW775139	MW924321	MW888315	MW970206
Orchidoideae	Habenaria	Habenaria intermedia D.Don	Tuber	2007133				MW970207
Orchidoideae	Habenaria	Habenaria intermedia D.Don	Leaves	2007134				MW970208
Orchidoideae	Habenaria	Habenaria marginata Colebr.	Tuber	200790	MW775129	MW862248	MW888318	MW970209
Orchidoideae	Habenaria	Habenaria marginata Colebr.	Tuber	200791	MW775130	MW862249	MW888319	MW970210
Orchidoideae	Habenaria	Habenaria marginata Colebr.	Tuber	200792	MW775131	MW862250	MW888320	MW970211
Orchidoideae	Habenaria	Habenaria marginata Colebr.	Leaves	200793	MW775132	MW862251	MW888321	MW970212
Orchidoideae	Habenaria	Habenaria marginata Colebr.	Leaves	200794	MW775133	MW862252	MW888322
Orchidoideae	Habenaria	Habenaria pectinata D.Don	Leaves	200797	MW775136	MW862253	MW888323	MW924495
Orchidoideae	Herminium	Herminium clavigerum (Lindl.) X.H.Jin, Schuit., Raskoti & Lu Q.Huang	Leaves	200788	MW775127	MW924315	MW888312	MW970185
Orchidoideae	Herminium	Herminium edgeworthii (Hook.f. ex Collett) X.H.Jin, Schuit., Raskoti & Lu Q.Huang	Leaves	2007127				MW970184
Orchidoideae	Herminium	Herminium lanceum (Thunb. ex Sw.) Vuijk	Leaves	200776	MW775115	MW862241	MW888299	MW970186
Orchidoideae	Herminium	Herminium lanceum (Thunb. ex Sw.) Vuijk	Leaves	200777	MW775116	MW862242	MW888300	MW970187
Orchidoideae	Herminium	Herminium lanceum (Thunb. ex Sw.) Vuijk	Tuber	200778	MW775117	MW862243	MW888301	MW970188
Orchidoideae	Herminium	Herminium lanceum (Thunb. ex Sw.) Vuijk	Tuber	200779	MW775118	MW862244	MW888302	MW970189
Orchidoideae	Herminium	Herminium lanceum (Thunb. ex Sw.) Vuijk	Leaves	200780	MW775119	MW862245	MW888303	MW970190
Orchidoideae	Herminium	Herminium lanceum (Thunb. ex Sw.) Vuijk	Tuber	200781	MW775120	MW862246	MW888304	MW970191
Orchidoideae	Herminium	Herminium lanceum (Thunb. ex Sw.) Vuijk	Leaves	200782	MW775121	MW862247	MW888305	MW970192
Orchidoideae	Herminium	Herminium lanceum (Thunb. ex Sw.) Vuijk	Leaves	200783	MW775122	MW924310	MW888306	MW970193
Orchidoideae	Herminium	Herminium lanceum (Thunb. ex Sw.) Vuijk	Leaves	200784	MW775123	MW924311	MW888308	MW970194
Orchidoideae	Herminium	Herminium lanceum (Thunb. ex Sw.) Vuijk	Leaves	200785	MW775124	MW924312	MW888309	MW970195
Orchidoideae	Herminium	Herminium lanceum (Thunb. ex Sw.) Vuijk	Tuber	200786	MW775125	MW924313	MW888310	MW970196
Orchidoideae	Herminium	Herminium lanceum (Thunb. ex Sw.) Vuijk	Tuber	200787	MW775126	MW924314	MW888311	MW970197
Epidendroideae	Liparis	Liparis cespitosa (Lam.) Lindl.	Leaves	2007117			MW888262
Epidendroideae	Liparis	Liparis odorata (Willd.) Lindl.	Leaves	200749	MW775088	MW862231
Epidendroideae	Liparis	Liparis petiolata (D.Don) P.F.Hunt & Summerh.	Leaves	200750	MW775089	MW862223	MW888263	MW970164
Epidendroideae	Liparis	Liparis petiolata (D.Don) P.F.Hunt & Summerh.	Leaves	200751	MW775090	MW862224	MW888264	MW970165
Epidendroideae	Liparis	Liparis petiolata (D.Don) P.F.Hunt & Summerh.	Leaves	200752	MW775091	MW862225	MW888265	MW970166
Epidendroideae	Liparis	Liparis petiolata (D.Don) P.F.Hunt & Summerh.	Leaves	200753	MW775092	MW862226	MW888266	MW970167
Epidendroideae	Liparis	Liparis petiolata (D.Don) P.F.Hunt & Summerh.	Tuber	200754	MW775093	MW862227	MW888267	MW970168
Epidendroideae	Liparis	Liparis petiolata (D.Don) P.F.Hunt & Summerh.	Tuber	200755	MW775094	MW862228	MW888268	MW970169
Epidendroideae	Liparis	Liparis petiolata (D.Don) P.F.Hunt & Summerh.	Leaves	200756	MW775095	MW862229	MW888269	MW970170
Epidendroideae	Liparis	Liparis petiolata (D.Don) P.F.Hunt & Summerh.	Leaves	200757	MW775096	MW862230	MW888307	MW970171
Epidendroideae	Luisia	Luisia trichorrhiza (Hook.) Blume	Leaves	20072	MW775041
Epidendroideae	Nervilia	Nervilia concolor (Blume) Schltr.	Leaves	200771	MW775110
Epidendroideae	Otochilus	Otochilus fuscus Lindl.	Leaves	200765	MW775104		MW888289	MW970178
Epidendroideae	Otochilus	Otochilus fuscus Lindl.	Stem	200766	MW775105		MW888290	MW970179
Epidendroideae	Otochilus	Otochilus fuscus Lindl.	Stem	200767	MW775106		MW888291	MW970180
Epidendroideae	Otochilus	Otochilus fuscus Lindl.	Leaves	200768	MW775107		MW888292	MW970181
Epidendroideae	Otochilus	Otochilus lancilabius Seidenf.	Leaves	200769	MW775108		MW888293	MW970182
Epidendroideae	Otochilus	Otochilus porrectus Lindl.	Stem	200760	MW775099	MW862232	MW888284	MW970173
Epidendroideae	Otochilus	Otochilus porrectus Lindl.	Stem	200761	MW775100	MW862233	MW888285	MW970174
Epidendroideae	Otochilus	Otochilus porrectus Lindl.	Leaves	200762	MW775101	MW862234	MW888286	MW970175
Epidendroideae	Otochilus	Otochilus porrectus Lindl.	Stem	200763	MW775102	MW862235	MW888287	MW970176
Epidendroideae	Otochilus	Otochilus porrectus Lindl.	Leaves	200764	MW775103	MW862236	MW888288	MW970177
Orchidoideae	Peristylus	Peristylus constrictus (Lindl.) Lindl.	Leaves	2007101	MW775140	MW862256		MW970213
Orchidoideae	Peristylus	Peristylus constrictus (Lindl.) Lindl.	Leaves	2007102	MW775141	MW862257		MW970214
Orchidoideae	Peristylus	Peristylus constrictus (Lindl.) Lindl.	Tuber	2007103	MW775142	MW862258		MW970215
Orchidoideae	Peristylus	Peristylus constrictus (Lindl.) Lindl.	Leaves	2007104	MW775143	MW862259		MW970216
Orchidoideae	Peristylus	Peristylus constrictus (Lindl.) Lindl.	Leaves	2007105	MW775144	MW862260		MW970217
Orchidoideae	Peristylus	Peristylus constrictus (Lindl.) Lindl.	Tuber	2007106	MW775145	MW862261		MW970218
Orchidoideae	Peristylus	Peristylus constrictus (Lindl.) Lindl.	Leaves	2007135				MW970219
Orchidoideae	Peristylus	Peristylus tentaculatus (Lindl.) J.J.Sm.	Leaves	2007107	MW775146	MW862254	MW888325	MW970220
Orchidoideae	Peristylus	Peristylus tentaculatus (Lindl.) J.J.Sm.	Leaves	2007108	MW775147	MW862255	MW888326	MW970221
Orchidoideae	Peristylus	Peristylus tentaculatus (Lindl.) J.J.Sm.	Tuber	2007109	MW775148	MW924322	MW888327	MW970222
Orchidoideae	Peristylus	Peristylus tentaculatus (Lindl.) J.J.Sm.	Tuber	2007136				MW970223
Orchidoideae	Peristylus	Peristylus tentaculatus (Lindl.) J.J.Sm.	Leaves	2007137				MW970224
Orchidoideae	Peristylus	Peristylus tentaculatus (Lindl.) J.J.Sm.	Leaves	2007138				MW970225
Epidendroideae	Pinalia	Pinalia bractescens (Lindl.) Kuntze	Leaves	200710	MW775049	MW862190	MW888278	MW924482
Epidendroideae	Pinalia	Pinalia graminifolia (Lindl.) Kuntze	Leaves	200711	MW775050	MZ711557	MW888270	MW924483
Epidendroideae	Pinalia	Pinalia graminifolia (Lindl.) Kuntze	Stem	200712	MW775051	MZ711558	MW888271	MW924484
Epidendroideae	Pinalia	Pinalia graminifolia (Lindl.) Kuntze	Stem	200713	MW775052	MZ711559	MW888272	MW924485
Epidendroideae	Pinalia	Pinalia graminifolia (Lindl.) Kuntze	Leaves	200714	MW775053	MZ711560	MW888273	MW924486
Epidendroideae	Pinalia	Pinalia graminifolia (Lindl.) Kuntze	Stem	200715	MW775054	MZ711561	MW888274	MW924487
Epidendroideae	Pinalia	Pinalia graminifolia (Lindl.) Kuntze	Leaves	200716	MW775055	MZ711562	MW888275	MW924488
Epidendroideae	Pinalia	Pinalia graminifolia (Lindl.) Kuntze	Leaves	2007120			MW888276	MW924489
Epidendroideae	Pleione	Pinalia graminifolia (Lindl.) Kuntze	Leaves	2007121			MW888277	MW924490
Epidendroideae	Pleione	Pleione humilis (Sm.) D.Don	Leaves	200770	MW775109
Epidendroideae	Smitinandia	Smitinandia micrantha (Lindl.) Holttum	Leaves	2007107		MW862181	MW888229	MW924467
Epidendroideae	Vanda	Vanda tessellata (Roxb.) Hook. ex G.Don	Leaves	20071	MW775040
