# Supplementary material for: DNA barcoding of medicinal orchids in Asia
Source: Sci Rep. 2021 Dec 8;11:23651. doi: 10.1038/s41598-021-03025-0 (PMC8654824; doi:10.1038/s41598-021-03025-0)
Supplement: Supplementary file 17 — Supplementary Information 1. [file 41598_2021_3025_MOESM17_ESM.fasta]

>JX202662Vanda_concolor
------------------------------------------TCGAGACCGAAATTATAT
C-----GAGCGATTCGGAGAACCTGTGAAGTAA-----GCGGCGGCCGCAGT-CGCCG--
CGAAA----CAGCCGTCCCCGCC-G-TCG----G-CCCCCCCTGTCTG-GA----GGGGG
CCGCGA-----TGAGGGACGGCTGAAACCCCAAAACGGCGCAGACTGGCGCCAAGGTAAC
TAT--CGAAAGGCAC----------GAGCC---CGACATCGGGTCCTCGTGGGGCGGA--
GCGGTGTT-GCGCACCGCACGTATTGAC-ACGACTCTCGACAATGGATATCTC-GGCTCT
CGCATCGATGAAGAGCGCAGCGAAATGCGATACGTGGTGCGAATTGCAGAATCCCGCGAA
CCATCGAGTCTTTGAACGCAAGTTGCGCCCGAGGCCAATC-GGTCGAGGGCACGTCCGCC
TGGGCGTCAGACGTTGCGTCGCTCCGTGCCAAGTCCACGCCGCCTC-ACCGCAGT-GGGG
GTGCCGGGCGAGGCTCGGATGTGCAGG-GTGGCCCGTCGT----GCCCATCGGCGCGGCG
GGCTGAAGAGCGGGTTGTC--------ATCTCATAGGCCACGAACAACGAGGGGTG----
-----GATGAAA-GCTGCCGCGGGCAAGGCC-----CGCGTTGTCTCGTGCCGGCCC-GA
GAGAAGA--CTGCAC--CCT---TC-GTGCGATCCCATCCCATGCGCCGCCCCC--GCGC
GGCGGCTTGGAAC----------------------------------------
>KM887406Vanda_coerulea 
--------------------------------------------------------ATAT
C-----GAGCGATTCGGAGAACCTGTGAAATAA-----GCGGCGGCCGCAGT-CGCCG--
CGAAA----CAGCCGTCCCCGCC-G-TCG----G-CCCCCCCTGTCTG-GA----GGGGG
CCGCGA-----TGAGGGACGGCTGAAACCCCAAACCGGCGCAGACTGGCGCCAAGGTAAC
TAT--CGAAAGGCAC----------GAGCC---CGACATCGGGTCCTCGTGGGGCGGA--
GCGTTGTT-GCGCACCGCACGTATTGAC-ACGACTCTCGACAATGGATATCTC-GGCTCT
CGCATCGATGAAGAGCGCAGCGAAATGCGATACGTGGTGCGAATTGCAGAATCCCGCGAA
CCATCGAGTCTTTGAACGCAAGTTGCGCCCGAGGCCAATC-GGTCGAGGGCACGTCCGCC
TGGGCGTCAGACGTTGCGTCGCTCCGTGCCAAGTCCACGCCGCCTC-ACCGTAGT-GGGG
GTGCCGGGCGAGGCTCGGATGTGCAGG-GTGGCCCGTCGT----GCCCATCGGTGCGGCG
GGCTGAAGAGCGGGCTGTC--------ATCTCATAGGCCACGAACAACGAGGGGTG----
-----GATGAAA-GCTGCCGCGGGCAAGGCC-----CGCGTTGTCTCGTGCCGGCCC-GA
GAGAAGA--TTGCGC--CCT---TC-GTGCGATCCCATCCCATGCGCCGCCCCC--GCGC
GGCGGCTTGGAAC----------------------------------------
>JX202661Vanda_coerulea
------------------------------------------TCGAGACCGAAATTATAT
C-----GAGCGATTCGGAGAACCTGTGAAATAA-----GCGGCGGCCGCAGT-CGCCG--
CGAAA----CAGCCGTCCCCGCC-G-TCG----G-CCCCCCCTGTCTG-GA----GGGGG
CCGCGA-----TGAGGGACGGCTGAAACCCCAAACCGGCGCAGACTGGCGCCAAGGTAAC
TAT--CGAAAGGCAC----------GAGCC---CGACATCGGGTCCTCGTGGGGCGGA--
GCGTTGTT-GCGCACCGCACGTATTGAC-ACGACTCTCGACAATGGATATCTC-GGCTCT
CGCATCGATGAAGAGCGCAGCGAAATGCGATACGTGGTGCGAATTGCAGAATCCCGCGAA
CCATCGAGTCTTTGAACGCAAGTTGCGCCCGAGGCCAATC-GGTCGAGGGCACGTCCGCC
TGGGCGTCAGACGTTGCGTCGCTCCGTGCCAAGTCCACGCCGCCTC-ACCGTAGT-GGGG
GTGCCGGGCGAGGCTCGGATGTGCAGG-GTGGCCCGTCGT----GCCCATCGGTGCGGCG
GGCTGAAGAGCGGGTTGTC--------ATCTCATAGGCCACGAACAACGAGGGGTG----
-----GATGAAA-GCTGCCGCGGGCAAGGCC-----CGCGTTGTCTCGTGCCGGCCC-GA
GAGAAGA--TTGCGC--CCT---TC-GTGCGATCCCATCCCATGCGCCGCCCCC--GCGC
GGCGGCTTGGAAC----------------------------------------
>AB217596Vanda_coerulea
------------------------------------------TCGAGACCAAAATTATAT
C-----GAGCGATTCGGAGAACCTGTGAAATAA-----GCGGCGGCCGCAGT-CGCCG--
CGAAA----CAGCCGTCCCTGCC-G-TCG----G-CCCCCC-TGTCTG-GA----GGGGG
CCGCGA-----TGGGGGACGGCTGAAACCCCAAACCGGCGCAGACTGGCGCCAAGGTAAC
TAT--CGAAAAGCAC----------GAGCC---CGGCATCGGGTCCTCGTGGGGCGGA--
GCGTTGTT-GCGCACCGCACGTATTGAC-ACGACTCTCGACAATGGATATCTC-GGCTCT
CGCATCGATGAAGAGCGCAGCGAAATGCGATACGTGGTGCGAATTGCAGAATCCCGCGAA
CCATCGAGTCTTTGAACGCAAGTTGCGCCCGAGGCCAATC-GGTCGAGGGCACGTCCGCC
TGGGCGTCAGACGTTGCGTCGCTCCGTGCCAAGTCCCCAACGTCTC-ACCGTAGT-GGGG
GTGCCGGGCGAGGCTCGGATGTGCAGG-GTGGCCCGTCGT----GCCCATCGGTGCGGCG
GGCTGAAGAGCGGGTTGTC--------ATCTCATAGGCCACGAACAACGAGGGGTG----
-----GATGAAA-GCTGCCGCGGGCAAGGCC-----CGCGTTGTCTCGTGCCGGCCC-GA
GAGAAGA--TTGCAC--CCT---TC-GTGCGATCCCATCCCATGCGCCGCCCCC--GCGC
GGCGGCTTGGAAC----------------------------------------
>JN114729Vanda_testacea 
--------------------------TGCGGAAGGATCATTGTCGAGACCGAAATTATAT
C-----GAGCGATTCGGAGAACCTGTGAAATAA-----GCGGCGGCCGCAGT-CGCCG--
TGAAA----CGGCCGTCCCTGCC-G-TCG----G-CCCCCC-TGTCTG-GA----GGGGG
CCGCGA-----TGGGGGACGGCTGAAACCCCAAACCGGCGCAGACTGGCGCCAAGGTAAC
TAT--CGAAAGGCAC----------GAGCC---CGACATCGGGTCCTCGTGGGGCGGA--
GCGGTGTT-GCGCACCGCACGTATTGAC-ACGACTCTCGACAATGGATATCTC-GGCTCT
CGCATCGATGAAGAGCGCAGCGAAATGCGATACGTGGTGCGAATTGCAGAATCCCGCGAA
CCATCGAGTCTTTGAACGCAAGTTGCGCCCGAGGCCAATC-GGTCGAGGGCACGTCCGCC
TGGGCGTCAGACGTTGCGTCGCTCCGCGCCAAGCCCACGCCGCCCC-ACCGTAGT-GGGG
GTGCCGGGCGAGGCTCGGACGTGCAGA-GTGGCCCTTCGT----GCCCATCGGTGCGGCG
GGCTGAAGAGCGGGCTGTC--------ATCTCATTGGCCACGAACAACGAGGGGTG----
-----GATGAAA-GCTGCCGCGGGCAAGGCC-----CGCGTTGTCTCGTGCCGGCCC-GA
GAGAAGA--TTGCGC--CCT---TC-GTGCGATCCCATCCCATGCGCCGCCCCC--GGGC
GGCGGCTTGGAACGCGACCC---------------------------------
>JN114727Vanda_testacea 
------------------------------------------------------------
---------------------------------------------------------G--
TGAAA----CGGCCGTCCCTGCC-G-TCG----G-CCCCCC-TGTCTG-GA----GGGGG
CCGCGA-----TGGGGGACGGCTGAAACCCCAAACCGGCGCAGACTGGCGCCAAGGTAAC
TAT--CGAAAGGCAC----------GAGCC---CGACATCGGGTCCTCGTGGGGCGGA--
GCGGTGTT-GCGCACCGCACGTATTGAC-ACGACTCTCGACAATGGATATCTC-GGCTCT
CGCATCGATGAAGAGCGCAGCGAAATGCGATACGTGGTGCGAATTGCAGAATCCCGCGAA
CCATCGAGTCTTTGAACGCAAGTTGCGCCCGAGGCCAATC-GGTCGAGGGCACGTCCGCC
TGGGCGTCAGACGTTGCGTCGCTCCGCGCCAAGCCCACGCCGCCCC-ACCGTAGT-GGGG
GTGCCGGGCGAGGCTCGGACGTGCAGA-GTGGCCCTTCGT----GCCCATCGGTGCGGCG
GGCTGAAGAGCGGGCTGTC--------ATCTCATTGGCCACGAACAACGAGGGGTG----
-----GATGAAA-GCTGCCGCGGGCAAGGCC-----CGCGTTGTCTCGTGCCGGCCC-GA
GAGAAGA--TTGCGC--CCT---TC-GTGCGATCCCATCCCATGCGCCGCCCCC--GGGC
GGCGGCTTGGAACGCGACCCCAGGATGGGCGAGACCACCCGCCGAGTT-----
>JN114730Vanda_testacea
--------------------------------------------------------ATAT
C-----GAGCGATTCGGAGAACCTGTGAAATAA-----GCGGCGGCCGCAGT-CGCCG--
TGAAA----CGGCCGTCCCTGCC-G-TCG----G-CCCCCC-TGTCTG-GA----GGGGG
CCGCGA-----TGGGGGACGGCTGAAACCCCAAACCGGCGCAGACTGGCGCCAAGGTAAC
TAT--CGAAAGGCAC----------GAGCC---CGACATCGGGTCCTCGTGGGGCGGA--
GCGGTGTT-GCGCACCGCACGTATTGAC-ACGACTCTCGACAATGGATATCTC-GGCTCT
CGCATCGATGAAGAGCGCAGCGAAATGCGATACGTGGTGCGAATTGCAGAATCCCGCGAA
CCATCGAGTCTTTGAACGCAAGTTGCGCCCGAGGCCAATC-GGTCGAGGGCACGTCCGCC
TGGGCGTCAGACGTTGCGTCGCTCCGCGCCAAGCCCACGCCGCCCC-ACCGTAGT-GGGG
GTGCCGGGCGAGGCTCGGACGTGCAGA-GTGGCCCTTCGT----GCCCATCGGTGCGGCG
GGCTGAAGAGCGGGCTGTC--------ATCTCATTGGCCACGAACAACGAGGGGTG----
-----GATGAAA-GCTGCCGCGGGCAAGGCC-----CGCGTTGTCTCGTGCCGGCCC-GA
GAGAAGA--TTGCGC--CCT---TC-GTGCGATCCCATCCCATGCGCCGCCCCC--GGGC
GGCGGCTTGGAACGCGACCCCAGGATGGGCGAGACCACCCGCCG---------
>JN114728Vanda_testacea
------------------------------------------------------------
---------------------CCTGTGAAATAA-----GCGGCGGCCGCAGT-CGCCG--
TGAAA----CGGCCGTCCCTGCC-G-TCG----G-CCCCCC-TGTCTG-GA----GGGGG
CCGCGA-----TGGGGGACGGCTGAAACCCCAAACCGGCGCAGACTGGCGCCAAGGTAAC
TAT--CGAAAGGCAC----------GAGCC---CGACATCGGGTCCTCGTGGGGCGGA--
GCGGTGTT-GCGCACCGCACGTATTGAC-ACGACTCTCGACAATGGATATCTC-GGCTCT
CGCATCGATGAAGAGCGCAGCGAAATGCGATACGTGGTGCGAATTGCAGAATCCCGCGAA
CCATCGAGTCTTTGAACGCAAGTTGCGCCCGAGGCCAATC-GGTCGAGGGCACGTCCGCC
TGGGCGTCAGACGTTGCGTCGCTCCGCGCCAAGCCCACGCCGCCCC-ACCGTAGT-GGGG
GTGCCGGGCGAGGCTCGGACGTGCAGA-GTGGCCCTTCGT----GCCCATCGGTGCGGCG
GGCTGAAGAGCGGGCTGTC--------ATCTCATTGGCCACGAACAACGAGGGGTG----
-----GATGAAA-GCTGCCGCGGGCAAGGCC-----CGCGTTGTCTCGTGCCGGCCC-GA
GAGAAGA--TTGCGC--CCT---TC-GTGCGATCCCATCCCATGCGCCGCCCCC--GGGC
GGCGGCTTGGAACGCGACCCCAGGATGGGCGAGACCACCCGCCGAG-------
>KY966682Vanda_cristata
------------------------------------------TCGAGACCAAAATTATAT
C-----GAGCGATTCGGAGAACCTGTGAAATAA-----GCGGCGGCCGCAGT-CGCCG--
CGAAA----CAGCCGTCCCTGCC-G-TCG----GCCCCCCC-TGTCTG-GA----GGGGG
CCGCGA-----TGGGGGACGGCTGAAACCCCAAACCGGCGCAGACTGGCGCCAAGGTAAC
TAT--CGAAAGGCAC----------GAGCC---CGGCATCGGGTCCTCGTGGGGCGGA--
GCGGTGTT-GCGCACCGCACGTATTGAC-ACGACTCTCGACAATGGATATCTC-GGCTCT
CGCATCGATGAAGAGCGCAGCGAAATGCGATACGTGGTGCGAATTGCAGAATCCCGCGAA
CCATCGAGTCTTTGAACGCAAGTTGCGCCCGAGGCCAATC-GGTCGAGGGCACGTCCGCC
TGGGCGTCAGACGTTGCGTCGCTCCGTGCCAAGTCCCCGACGCCCC-ACCGTAGT-GGGG
GTGCCGGGCGAGGCTCGGATGTGCAGA-GTGGCCCGTCGT----GCCCATCGGTGCGGCG
GGCTGAAGAGCGGGTTGTC--------ATCTCATTGGCCACGAACAACGAGGGGTG----
-----GATGAAA-GCTGCCGCGGGCAAGGCC-----CGCGTTGTCTCGTGCCGGCCC-GA
GAGAAGA--TTGCAC--CCT---TC-GTGCGATCCCATCCAATGCGCCGCCCCC--GCGC
GGCGGCTTGGAA-----------------------------------------
>KP857601Vanda_cristata
------------------------------------------------------------
--------------------ACCTGTGAAATAA-----GCGGCGGCCGCAGT-CGCCG--
CGAAA----CAGCCGTCCCTGCC-G-TCG----GCCCCCCC-TGTCTG-GA----GGGGG
CCGCGA-----TGGGGGACGGCTGAAACCCCAAACCGGCGCAGACTGGCGCCAAGGTAAC
TAT--CGAAAGGCAC----------GAGCC---CGGCATCGGGTCCTCGTGGGGCGGA--
GCGGTGTT-GCGCACCGCACGTATTGAC-ACGACTCTCGACAATGGATATCTC-GGCTCT
CGCATCGATGAAGAGCGCAGCGAAATGCGATACGTGGTGCGAATTGCAGAATCCCGCGAA
CCATCGAGTCTTTGAACGCAAGTTGCGCCCGAGGCCAATC-GGTCGAGGGCACGTCCGCC
TGGGCGTCAGACGTTGCGTCGCTCCGTGCCAAGTCCCCGACGCCCC-ACCGTAGT-GGGG
GTGCCGGGCGAGGCTCGGATGTGCAGA-GTGGCCCGTCGT----GCCCATCGGTGCGGCG
GGCTGAAGAGCGGGTTGTC--------ATCTCATTGGCCACGAACAACGAGGGGTG----
-----GATGAAA-GCTGCCGCGGGCAAGGCC-----CGCGTTGTCTCGTGCCGGCCC-GA
GAGAAGA--TTGCAC--CCT---TC-GTGCGATCCCATCCAATGCGCCGCCCCC--GCGC
GG---------------------------------------------------
>KP857603Vanda_cristata
----------------------------------------------------------AT
C-----GAGCGATTCGGAGAACCTGTGAAATAA-----GCGGCGGCCGCAGT-CGCCG--
CGAAA----CAGCCGTCCCTGCC-G-TCG----GCCCCCCC-TGTCTG-GA----GGGGG
CCGCGA-----TGGGGGACGGCTGAAACCCCAAACCGGCGCAGACTGGCGCCAAGGTAAC
TAT--CGAAAGGCAC----------GAGCC---CGGCATCGGGTCCTCGTGGGGCGGA--
GCGGTGTT-GCGCACCGCACGTATTGAC-ACGACTCTCGACAATGGATATCTC-GGCTCT
CGCATCGATGAAGAGCGCAGCGAAATGCGATACGTGGTGCGAATTGCAGAATCCCGCGAA
CCATCGAGTCTTTGAACGCAAGTTGCGCCCGAGGCCAATC-GGTCGAGGGCACGTCCGCC
TGGGCGTCAGACGTTGCGTCGCTCCGTGCCAAGTCCCCGACGCCCC-ACCGTAGT-GGGG
GTGCCGGGCGAGGCTCGGATGTGCAGA-GTGGCCCGTCGT----GCCCATCGGTGCGGCG
GGCTGAAGAGCGGGTTGTC--------ATCTCATTGGCCACGAACAACGAGGGGTG----
-----GATGAAA-GCTGCCGCGGGCAAGGCC-----CGCGTTGTCTCGTGCCGGCCC-GA
GAGAAGA--TTGCAC--CCT---TC-GTGCGATCCCATCCAATGCGCCGCCCCC--GCGC
GGCGGCTTGGAACGCGACCCCAGGAT---------------------------
>KP857604Vanda_cristata
---------------------------------------------------AAATTATAT
C-----GAGCGATTCGGAGAACCTGTGAAATAA-----GCGGCGGCCGCAGT-CGCCG--
CGAAA----CAGCCGTCCCTGCC-G-TCG----GCCCCCCC-TGTCTG-GA----GGGGG
CCGCGA-----TGGGGGACGGCTGAAACCCCAAACCGGCGCAGACTGGCGCCAAGGTAAC
TAT--CGAAAGGCAC----------GAGCC---CGGCATCGGGTCCTCGTGGGGCGGA--
GCGGTGTT-GCGCACCGCACGTATTGAC-ACGACTCTCGACAATGGATATCTC-GGCTCT
CGCATCGATGAAGAGCGCAGCGAAATGCGATACGTGGTGCGAATTGCAGAATCCCGCGAA
CCATCGAGTCTTTGAACGCAAGTTGCGCCCGAGGCCAATC-GGTCGAGGGCACGTCCGCC
TGGGCGTCAGACGTTGCGTCGCTCCGTGCCAAGTCCCCGACGCCCC-ACCGTAGT-GGGG
GTGCCGGGCGAGGCTCGGATGTGCAGA-GTGGCCCGTCGT----GCCCATCGGTGCGGCG
GGCTGAAGAGCGGGTTGTC--------ATCTCATTGGCCACGAACAACGAGGGGTG----
-----GATGAAA-GCTGCCGCGGGCAAGGCC-----CGCGTTGTCTCGTGCCGGCCC-GA
GAGAAGA--TTGCAC--CCT---TC-GTGCGATCCCATCCAATGCGCCGCCCCC--GCGC
GGCGGCTTGGAACGCGACCCCAGGATG--------------------------
>KP857607Vanda_cristata 
------------------------------------------------------------
C-----GAGCGATTCGGAGAACCTGTGAAATAA-----GCGGCGGCCGCAGT-CGCCG--
CGAAA----CAGCCGTCCCTGCC-G-TCG----GCCCCCCC-TGTCTG-GA----GGGGG
CCGCGA-----TGGGGGACGGCTGAAACCCCAAACCGGCGCAGACTGGCGCCAAGGTAAC
TAT--CGAAAGGCAC----------GAGCC---CGGCATCGGGTCCTCGTGGGGCGGA--
GCGGTGTT-GCGCACCGCACGTATTGAC-ACGACTCTCGACAATGGATATCTC-GGCTCT
CGCATCGATGAAGAGCGCAGCGAAATGCGATACGTGGTGCGAATTGCAGAATCCCGCGAA
CCATCGAGTCTTTGAACGCAAGTTGCGCCCGAGGCCAATC-GGTCGAGGGCACGTCCGCC
TGGGCGTCAGACGTTGCGTCGCTCCGTGCCAAGTCCCCAACGCCCC-ACCGTAGT-GGGG
GTGCCGGGCGAGGCTCGGATGTGCAGA-GTGGCCCGTCGT----GCCCATCGGTGCGGCG
GGCTGAAGAGCGGGTTGTC--------ATCTCATTGGCCACGAACAACGAGGGGTG----
-----GATGAAA-GCTGCCGCGGGCAAGGCC-----CGCGTTGTCTCGTGCCGGCCC-GA
GAGAAGA--TTGCAC--CCT---TC-GTGCGATCCCATCCAACGCGCCGCCCCC--GCGC
GGCGGCTTGGAACGCGACCCCAGGA----------------------------
>KP857610Vanda_cristata
---------------------------------------------------------TAT
C-----GAGCGATTCGGAGAACCTGTGAAATAA-----GCGGCGGCCGCAGT-CGCCG--
CGAAA----CAGCCGTCCCTGCC-G-TCG----GCCCCCCC-TGTCTG-GA----GGGGG
CCGCGA-----TGGGGGACGGCTGAAACCCCAAACCGGCGCAGACTGGCGCCAAGGTAAC
TAT--CGAAAGGCAC----------GAGCC---CGGCATCGGGTCCTCGTGGGGCGGA--
GCGGTGTT-GCGCACCGCACGTATTGAC-ACGACTCTCGACAATGGATATCTC-GGCTCT
CGCATCGATGAAGAGCGCAGCGAAATGCGATACGTGGTGCGAATTGCAGAATCCCGCGAA
CCATCGAGTCTTTGAACGCAAGTTGCGCCCGAGGCCAATC-GGTCGAGGGCACGTCCGCC
TGGGCGTCAGACGTTGCGTCGCTCCGTGCCAAGTCCCCGACGCCCC-ACCGTAGT-GGGG
GTGCCGGGCGAGGCTCGGATGTGCAGA-GTGGCCCGTCGT----GCCCATCGGTGCGGCG
GGCTGAAGAGCGGGTTGTC--------ATCTCATTGGCCACGAACAACGAGGGGTG----
-----GATGAAA-GCTGCCGCGGGCAAGGCC-----CGCGTTGTCTCGTGCCGGCCC-GA
GAGAAGA--TTGCAC--CCT---TC-GTGCGATCCCATCCAACGCGCCGCCCCC--GCGC
GGCGGCTTGGAACGCGACCCCAGGATGG-------------------------
>KP857605Vanda_cristata 
--------------------------------------------------------ATAT
C-----GAGCGATTCGGAGAACCTGTGAAATAA-----GCGGCGGCCGCAGT-CGCCG--
CGAAA----CAGCCGTCCCTGCC-G-TCG----GCCCCCCC-TGTCTG-GA----GGGGG
CCGCGA-----TGGGGGACGGCTGAAACCCCAAACCGGCGCAGACTGGCGCCAAGGTAAC
TAT--CGAAAGGCAC----------GAGCC---CGGCATCGGGTCCTCGTGGGGCGGA--
GCGGTGTT-GCGCACCGCACGTATTGAC-ACGACTCTCGACAATGGATATCTC-GGCTCT
CGCATCGATGAAGAGCGCAGCGAAATGCGATACGTGGTGCGAATTGCAGAATCCCGCGAA
CCATCGAGTCTTTGAACGCAAGTTGCGCCCGAGGCCAATC-GGTCGAGGGCACGTCCGCC
TGGGCGTCAGACGTTGCGTCGCTCCGTGCCAAGTCCCCGACGCCCC-ACCGTAGT-GGGG
GTGCCGGGCGAGGCTCGGATGTGCAGA-GTGGCCCGTCGT----GCCCATCGGTGCGGCG
GGCTGAAGAGCGGGTTGTC--------ATCTCATTGGCCACGAACAACGAGGGGTG----
-----GATGAAA-GCTGCCGCGGGCAAGGCC-----CGCGTTGTCTCGTGCCGGCCC-GA
GAGAAGA--TTGCAC--CCT---TC-GTGCGATCCCATCCAACGCGCCGCCCCC--GCGC
GGCGGCTTGGAACGCGACCCC--------------------------------
>KP857606Vanda_cristata
--------------------------------------------------------ATAT
C-----GAGCGATTCGGAGAACCTGTGAAATAA-----GCGGCGGCCGCAGT-CGCCG--
CGAAA----CAGCCGTCCCTGCC-G-TCG----GCCCCCCC-TGTCTG-GA----GGGGG
CCGCGA-----TGGGGGACGGCTGAAACCCCAAACCGGCGCAGACTGGCGCCAAGGTAAC
TAT--CGAAAGGCAC----------GAGCC---CGGCATCGGGTCCTCGTGGGGCGGA--
GCGGTGTT-GCGCACCGCACGTATTGAC-ACGACTCTCGACAATGGATATCTC-GGCTCT
CGCATCGATGAAGAGCGCAGCGAAATGCGATACGTGGTGCGAATTGCAGAATCCCGCGAA
CCATCGAGTCTTTGAACGCAAGTTGCGCCCGAGGCCAATC-GGTCGAGGGCACGTCCGCC
TGGGCGTCAGACGTTGCGTCGCTCCGTGCCAAGTCCCCGACGCCCC-ACCGTAGT-GGGG
GTGCCGGGCGAGGCTCGGATGTGCAGA-GTGGCCCGTCGT----GCCCATCGGTGCGGCG
GGCTGAAGAGCGGGTTGTC--------ATCTCATTGGCCACGAACAACGAGGGGTG----
-----GATGAAA-GCTGCCGCGGGCAAGGCC-----CGCGTTGTCTCGTGCCGGCCC-GA
GAGAAGA--TTGCAC--CCT---TC-GTGCGATCCCATCCAACGCGCCGCCCCC--GCGC
GGCGGCTTGGAACGCGACCCCAGG-----------------------------
>KP857611Vanda_cristata 
------------------------------------------TCGAGACCAAAATTATAT
C-----GAGCGATTCGGAGAACCTGTGAAATAA-----GCGGCGGCCGCAGT-CGCCG--
CGAAA----CAGCCGTCCCTGCC-G-TCG----GCCCCCCC-TGTCTG-GA----GGGGG
CCGCGA-----TGGGGGACGGCTGAAACCCCAAACCGGCGCAGACTGGCGCCAAGGTAAC
TAT--CGAAAGGCAC----------GAGCC---CGGCATCGGGTCCTCGTGGGGCGGA--
GCGGTGTT-GCGCACCGCACGTATTGAC-ACGACTCTCGACAATGGATATCTC-GGCTCT
CGCATCGATGAAGAGCGCAGCGAAATGCGATACGTGGTGCGAATTGCAGAATCCCGCGAA
CCATCGAGTCTTTGAACGCAAGTTGCGCCCGAGGCCAATC-GGTCGAGGGCACGTCCGCC
TGGGCGTCAGACGTTGCGTCGCTCCGTGCCAAGTCCCCGACGCCCC-ACCGTAGT-GGGG
GTGCCGGGCGAGGCTCGGATGTGCAGA-GTGGCCCGTCGT----GCCCATCGGTGCGGCG
GGCTGAAGAGCGGGTTGTC--------ATCTCATTGGCCACGAACAACGAGGGGTG----
-----GATGAAA-GCTGCCGCGGGCAAGGCC-----CGCGTTGTCTCGTGCCGGCCC-GA
GAGAAGA--TTGCAC--CCT---TC-GTGCGATCCCATCCAACGCGCCGCCCCC--GCGC
GGCGGCTTGGAACGCGACCCCAGGATGG-------------------------
>KP857602Vanda_cristata 
------------------------------------------------------------
------------------------GTGAAATAA-----GCGGCGGCCGCAGT-CGCCG--
CGAAA----CAGCCGTCCCTGCC-G-TCG----GCCCCCCC-TGTCTG-GA----GGGGG
CCGCGA-----TGGGGGACGGCTGAAACCCCAAACCGGCGCAGACTGGCGCCAAGGTAAC
TAT--CGAAAGGCAC----------GAGCC---CGGCATCGGGTCCTCGTGGGGCGGA--
GCGGTGTT-GCGCACCGCACGTATTGAC-ACGACTCTCGACAATGGATATCTC-GGCTCT
CGCATCGATGAAGAGCGCAGCGAAATGCGATACGTGGTGCGAATTGCAGAATCCCGCGAA
CCATCGAGTCTTTGAACGCAAGTTGCGCCCGAGGCCAATC-GGTCGAGGGCACGTCCGCC
TGGGCGTCAGACGTTGCGTCGCTCCGTGCCAAGTCCCCGACGCCCC-ACCGTAGT-GGGG
GTGCCGGGCGAGGCTCGGATGTGCAGA-GTGGCCCGTCGT----GCCCATCGGTGCGGCG
GGCTGAAGAGCGGGTTGTC--------ATCTCATTGGCCACGAACAACGAGGGGTG----
-----GATGAAA-GCTGCCGCGGGCAAGGCC-----CGCGTTGTCTCGTGCCGGCCC-GA
GAGAAGA--TTGCAC--CCT---TC-GTGCGATCCCATCCAATGCGCCGCCCCC--GCGC
GGCGGCTTGGAACGCGACCCCAGGATGGGC-----------------------
>KP857609Vanda_cristata 
-----------------------------------------------------------T
C-----GAGCGATTCGGAGAACCTGTGAAATAA-----GCGGCGGCCGCAGT-CGCCG--
CGAAA----CAGCCGTCCCTGCC-G-TCG----GCCCCCCC-TGTCTG-GA----GGGGG
CCGCGA-----TGGGGGACGGCTGAAACCCCAAACCGGCGCAGACTGGCGCCAAGGTAAC
TAT--CGAAAGGCAC----------GAGCC---CGGCATCGGGTCCTCGTGGGGCGGA--
GCGGTGTT-GCGCACCGCACGTATTGAC-ACGACTCTCGACAATGGATATCTC-GGCTCT
CGCATCGATGAAGAGCGCAGCGAAATGCGATACGTGGTGCGAATTGCAGAATCCCGCGAA
CCATCGAGTCTTTGAACGCAAGTTGCGCCCGAGGCCAATC-GGTCGAGGGCACGTCCGCC
TGGGCGTCAGACGTTGCGTCGCTCCGTGCCAAGTCCCCGACGCCCC-ACCGTAGT-GGGG
GTGCCGGGCGAGGCTCGGATGTGCAGA-GTGGCCCGTCGT----GCCCATCGGTGCGGCG
GGCTGAAGAGCGGGTTGTC--------ATCTCATTGGCCACGAACAACGAGGGGTG----
-----GATGAAA-GCTGCCGCGGGCAAGGCC-----CGCGTTGTCTCGTGCCGGCCC-GA
GAGAAGA--TTGCAC--CCT---TC-GTGCGATCCCATCCAACGCGCCGCCCCC--GCGC
GGCGGCTTGGAACGCGACCCCAGGATGGGCGA---------------------
>KX298644Vanda_cristata 
--------------------------TGCGGAAGGATCATTGTCGAGACCAAAATTATAT
C-----GAGCGATTCGGAGAACCTGTGAAATAA-----GCGGCGGCCGCAGT-CGCCG--
CGAAA----CAGCCGTCCCTGCC-G-TCG----GCCCCCCC-TGTCTG-GA----GGGGG
CCGCGA-----TGGGGGACGGCTGAAACCCCAAACCGGCGCAGACTGGCGCCAAGGTAAC
TAT--CGAAAGGCAC----------GAGCC---CGGCATCGGGTCCTCGTGGGGCGGA--
GCGGTGTT-GCGCACCGCACGTATTGAC-ACGACTCTCGACAATGGATATCTC-GGCTCT
CGCATCGATGAAGAGCGCAGCGAAATGCGATACGTGGTGCGAATTGCAGAATCCCGCGAA
CCATCGAGTCTTTGAACGCAAGTTGCGCCCGAGGCCAATC-GGTCGAGGGCACGTCCGCC
TGGGCGTCAGACGTTGCGTCGCTCCGTGCCAAGTCCCCGACGCCCC-ACCGTAGT-GGGG
GTGCCGGGCGAGGCTCGGATGTGCAGA-GTGGCCCGTCGT----GCCCATCGGTGCGGCG
GGCTGAAGAGCGGGTTGTC--------ATCTCATTGGCCACGAACAACGAGGGGTG----
-----GATGAAA-GCTGCCGCGGGCAAGGCC-----CGCGTTGTCTCGTGCCGGCCC-GA
GAGAAGA--TTGCAC--CCT---TC-GTGCGATCCCATCCAACGCGCCGCCCCC--GCGC
GGCGGCTTGGAACGCGA------------------------------------
>KX298643Vanda_cristata 
CGTAACAAGGTTTCCGTAGGTGAACCTGCGGAAGGATCATTGTCGAGACCAAAATTATAT
C-----GAGCGATTCGGAGAACCTGTGAAATAA-----GCGGCGGCCGCAGT-CGCCG--
CGAAA----CAGCCGTCCCTGCC-G-TCG----GCCCCCCC-TGTCTG-GA----GGGGG
CCGCGA-----TGGGGGACGGCTGAAACCCCAAACCGGCGCAGACTGGCGCCAAGGTAAC
TAT--CGAAAGGCAC----------GAGCC---CGGCATCGGGTCCTCGTGGGGCGGA--
GCGGTGTT-GCGCACCGCACGTATTGAC-ACGACTCTCGACAATGGATATCTC-GGCTCT
CGCATCGATGAAGAGCGCAGCGAAATGCGATACGTGGTGCGAATTGCAGAATCCCGCGAA
CCATCGAGTCTTTGAACGCAAGTTGCGCCCGAGGCCAATC-GGTCGAGGGCACGTCCGCC
TGGGCGTCAGACGTTGCGTCGCTCCGTGCCAAGTCCCCGACGCCCC-ACCGTAGT-GGGG
GTGCCGGGCGAGGCTCGGATGTGCAGA-GTGGCCCGTCGT----GCCCATCGGTGCGGCG
GGCTGAAGAGCGGGTTGTC--------ATCTCATTGGCCACGAACAACGAGGGGTG----
-----GATGAAA-GCTGCCGCGGGCAAGGCC-----CGCGTTGTCTCGTGCCGGCCC-GA
GAGAAGA--TTGCAC--CCT---TC-GTGCGATCCCATCCAACGCGCCGCCCCC--GCGC
GGCGGC-----------------------------------------------
>KP857612Vanda_cristata
------------------------------------------------------------
C-----GAGCGATTCGGAGAACCTGTGAAATAA-----GCGGCGGCCGCAGT-CGCCG--
CGAAA----CAGCCGTCCCTGCC-G-TCG----GCCCCCCC-TGTCTG-GA----GGGGG
CCGCGA-----TGGGGGACGGCTGAAACCCCAAACCGGCGCAGACTGGCGCCAAGGTAAC
TAT--CGAAAGGCAC----------GAGCC---CGGCATCGGGTCCTCGTGGGGCGGA--
GCGGTGTT-GCGCACCGCACGTATTGAC-ACGACTCTCGACAATGGATATCTC-GGCTCT
CGCATCGATGAAGAGCGCAGCGAAATGCGATACGTGGTGCGAATTGCAGAATCCCGCGAA
CCATCGAGTCTTTGAACGCAAGTTGCGCCCGAGGCCAATC-GGTCGAGGGCACGTCCGCC
TGGGCGTCAGACGTTGCGTCGCTCCGTGCCAAGTCCCCGACGCCCC-ACCGTAGT-GGGG
GTGCCGGGCGAGGCTCGGATGTGCAGA-GTGGCCCGTCGT----GCCCATCGGTGCGGCG
GGCTGAAGAGCGGGTTGTC--------ATCTCATTGGCCACGAACAACGAGGGGTG----
-----GATGAAA-GCTGCCGCGGGCAAGGCC-----CGCGTTGTCTCGTGCCGGCCC---
------------------------------------------------------------
-----------------------------------------------------
>DQ091679Vanda_tessellata
-----------------------ACCTGCGGAAGGATCATTGTCGAGACCAAAATTATAT
C-----GAGCGATTCGGAGAACCTGTGAAATAA-----GCGGCGGCCGCAGT-CGCCG--
CGAAA----CAGCCGTCCCTGCC-G-TCG----GTCCCCCC-------------------
CC-C-N-----NNNGGG-CGGCTGAAACCCCAAACCGGCGCAGACTGGCGCCAAGGTAAC
TAT--CGAAAGGCAC----------GAGCC---CGACATCGGGTCCTCGTGGGGCGGA--
GCGGTGTT-GCGCGCCGCACGTATTGAC-ACGACTCTCGACAATGGATATCTC-GGCTCT
CGCATCGATGAAGAGCGCAGCGAAATGCGATACGTGGTGCGAATTGCAGAATCCCGCGAA
CCATCGAGTCTTTGAACGCAAGTTGCGCCCGAGGCCAATC-GGTCGAGGGCACGTCCGCC
TGGGCGTCAGACGTTGCGTCGCTCCGTGCCAAGTCCCCGCCGCCCC-ACCGTAGT-GGGG
GCGCCGGGCGAGGCTCGGATGTGCAGA-GTGGCCCGTCGT----GCCCATCGGTGCGGCG
GGCTGAAGAGCGGGTTGTC--------ATCTCATTGGCCACGAACAACGAGGGGTG----
-----GATGAAA-GCTGCCGCGGGCAAGGCC-----CGCGTTGTGTCGTGCCGGCCC-GA
GAGAAGA--TTGCGC--CCT---TC-GTGCGATCCCATCCCACGCGCCGCCCCC--GCGC
GGCGGCTTGGAACGCGACCCCAGGACGGGCG----------------------
>MW775040Vanda_tessellata
--------------------TGAACCTGCGGAAGGATCATTGTCGAGACCAAAATTATAT
C-----GAGCGATTCGGAGAACCTGTGAAATAA-----GCGGCGGCCGCAGT-CGCCG--
CGAAA----CAGCCGTCCCTGCC-G-TCG----GTCCCCCC-------------------
CC-CGA-----CGGGGG-CGGCTGAAACCCCAAACCGGCGCAGACTGGCGCCAAGGTAAC
TAT--CGAAAGGCAC----------GAGCC---CGACATCGGGTCCTCGTGGGGCGGA--
GCGGTGTT-GCGCGCCGCACGTATTGAC-ACGACTCTCGACAATGGATATCTC-GGCTCT
CGCATCGATGAAGAGCGCAGCGAAATGCGATACGTGGTGCGAATTGCAGAATCCCGCGAA
CCATCGAGTCTTTGAACGCAAGTTGCGCCCGAGGCCAATC-GGTCGAGGGCACGTCCGCC
TGGGCGTCAGACGTTGCGTCGCTCCGTGCCAAGTCCCCGCCGCCCC-ACCGTAGT-GGGG
GCGCCGGGCGAGGCTCGGATGTGCAGA-GTGGCCCGTCGT----GCCCATCGGTGCGGCG
GGCTGAAGAGCGGGTTGTC--------ATCTCATTGGCCACGAACAACGAGGGGTG----
-----GATGAAA-GCTGCCGCGGGCAAGGCC-----CGCGTTGTGTCGTGCCGGCCC-GA
GAGAAGA--TTGCGC--CCT---TC-GTGCGATCCCATCCCACGCGCCGCCCCC--GCGC
GGCGGCTTGGAACGCGACCCCAGGACGGGCGAG--------------------
>HQ404414Holcoglossum_quasipinifolium
------------------------------------------------------------
------------------------------------------------------------
------------------------------------------------------------
CCGCGA-----CGGGGGACGGCTGAAACCCCAAACCGGCGCAGATTGGCGCCAAGGTAAC
GAT--CGAAAAGCAC----------GAGCC---CGGCATCGGGTCTTCGTGGGGCGGA--
GCGGTGTTAGCGCACCGCACGTATTGAC-ACGACTCTCGACAATGGATATCTC-GGCTCT
CGCATCGATGAAGAGCGCAGCGAAATGCGATACGTGGTGCGAATTGCAGAATCCCGCGAA
CCATCGAGTCTTTGAACGCAAGTTGCGCCCGAGGCCAATC-GGTCGAGGGCACGTCCGCC
TGGGCGTCAACCGCCGCGTCGCTCCGTGCCAACTCCCCGCCGTTCCCACCGCAGT-GGGG
GTGCCGGGCGAGGCTCGGATGTGCAGA-GTGGCCCGTCGT----GCCCACCGGTGCGGCG
GGCTGAAGAGCGGGTTATC--------TTCTCATTGGCCACGAACAACGAGGGGTG----
-----GATGAAA-GCTGCCGCGGGCGAGGCC-----CGCGTTGTCTCGTGCCGGCCC-GA
GTGAAGA--TTACAC--CCC---AC-GTGCGATCCCATCCCACGCGCCGCCCCC--GTGC
GGCGGCTTGGAATGCGACCCCAGGATGGGC-----------------------
>HQ404413Holcoglossum_quasipinifolium
------------------------------------------------------------
------------------------------------------------------------
------------------------------------------------------------
CCGCGA-----CGGGGGACGGCTGAAACCCCAAACCGGCGCAGATTGGCGCCAAGGTAAC
GAT--CGAAAAGCAC----------GAGCC---CGGCATCGGGTCTTCGTGGGGCGGA--
GCGGTGTTAGCGCACCGCACGTATTGAC-ACGACTCTCGACAATGGATATCTC-GGCTCT
CGCATCGATGAAGAGCGCAGCGAAATGCGATACGTGGTGCGAATTGCAGAATCCCGCGAA
CCATCGAGTCTTTGAACGCAAGTTGCGCCCGAGGCCAATC-GGTCGAGGGCACGTCCGCC
TGGGCGTCAACCGCCGCGTCGCTCCGTGCCAACTCCCCGCCGTTCCCACCGCAGT-GGGG
GTGCCGGGCGAGGCTCGGATGTGCAGA-GTGGCCCGTCGT----GCCCACCGGTGCGGCG
GGCTGAAGAGCGGGTTATC--------TTCTCATTGGCCACGAACAACGAGGGGTG----
-----GATGAAA-GCTGCCGCGGGCGAGGCC-----CGCGTTGTCTCGTGCCGGCCC-GA
GTGAAGA--TTACAC--CCC---AC-GTGCGATCCCATCCCACGCGCCGCCCCC--GTGC
GGCGGCTTGGAATGCGACCCCAGGATGGGC-----------------------
>HQ404412Holcoglossum_quasipinifolium
------------------------------------------------------------
------------------------------------------------------------
------------------------------------------------------------
CCGCGA-----CGGGGGACGGCTGAAACCCCAAACCGGCGCAGATTGGCGCCAAGGTAAC
GAT--CGAAAAGCAC----------GAGCC---CGGCATCGGGTCTTCGTGGGGCGGA--
GCGGTGTTAGCGCACCGCACGTATTGAC-ACGACTCTCGACAATGGATATCTC-GGCTCT
CGCATCGATGAAGAGCGCAGCGAAATGCGATACGTGGTGCGAATTGCAGAATCCCGCGAA
CCATCGAGTCTTTGAACGCAAGTTGCGCCCGAGGCCAATC-GGTCGAGGGCACGTCCGCC
TGGGCGTCAACCGCCGCGTCGCTCCGTGCCAACTCCCCGCCGTTCCCACCGCAGT-GGGG
GTGCCGGGCGAGGCTCGGATGTGCAGA-GTGGCCCGTCGT----GCCCACCGGTGCGGCG
GGCTGAAGAGCGGGTTATC--------TTCTCATTGGCCACGAACAACGAGGGGTG----
-----GATGAAA-GCTGCCGCGGGCGAGGCC-----CGCGTTGTCTCGTGCCGGCCC-GA
GTGAAGA--TTACAC--CCC---AC-GTGCGATCCCATCCCACGCGCCGCCCCC--GTGC
GGCGGCTTGGAATGCGACCCCAGGATGGGC-----------------------
>HQ404411Holcoglossum_quasipinifolium
------------------------------------------------------------
------------------------------------------------------------
------------------------------------------------------------
CCGCGA-----CGGGGGACGGCTGAAACCCCAAACCGGCGCAGATTGGCGCCAAGGTAAC
GAT--CGAAAAGCAC----------GAGCC---CGGCATCGGGTCTTCGTGGGGCGGA--
GCGGTGTTAGCGCACCGCACGTATTGAC-ACGACTCTCGACAATGGATATCTC-GGCTCT
CGCATCGATGAAGAGCGCAGCGAAATGCGATACGTGGTGCGAATTGCAGAATCCCGCGAA
CCATCGAGTCTTTGAACGCAAGTTGCGCCCGAGGCCAATC-GGTCGAGGGCACGTCCGCC
TGGGCGTCAACCGCCGCGTCGCTCCGTGCCAACTCCCCGCCGTTCCCACCGCAGT-GGGG
GTGCCGGGCGAGGCTCGGATGTGCAGA-GTGGCCCGTCGT----GCCCACCGGTGCGGCG
GGCTGAAGAGCGGGTTATC--------TTCTCATTGGCCACGAACAACGAGGGGTG----
-----GATGAAA-GCTGCCGCGGGCGAGGCC-----CGCGTTGTCTCGTGCCGGCCC-GA
GTGAAGA--TTACAC--CCC---AC-GTGCGATCCCATCCCACGCGCCGCCCCC--GTGC
GGCGGCTTGGAATGCGACCCCAGGATGGGC-----------------------
>HQ404410Holcoglossum_quasipinifolium
------------------------------------------------------------
------------------------------------------------------------
------------------------------------------------------------
CCGCGA-----CGGGGGACGGCTGAAACCCCAAACCGGCGCAGATTGGCGCCAAGGTAAC
GAT--CGAAAAGCAC----------GAGCC---CGGCATCGGGTCTTCGTGGGGCGGA--
GCGGTGTTAGCGCACCGCACGTATTGAC-ACGACTCTCGACAATGGATATCTC-GGCTCT
CGCATCGATGAAGAGCGCAGCGAAATGCGATACGTGGTGCGAATTGCAGAATCCCGCGAA
CCATCGAGTCTTTGAACGCAAGTTGCGCCCGAGGCCAATC-GGTCGAGGGCACGTCCGCC
TGGGCGTCAACCGCCGCGTCGCTCCGTGCCAACTCCCCGCCGTTCCCACCGCAGT-GGGG
GTGCCGGGCGAGGCTCGGATGTGCAGA-GTGGCCCGTCGT----GCCCACCGGTGCGGCG
GGCTGAAGAGCGGGTTATC--------TTCTCATTGGCCACGAACAACGAGGGGTG----
-----GATGAAA-GCTGCCGCGGGCGAGGCC-----CGCGTTGTCTCGTGCCGGCCC-GA
GTGAAGA--TTACAC--CCC---AC-GTGCGATCCCATCCCACGCGCCGCCCCC--GTGC
GGCGGCTTGGAATGCGACCCCAGGATGGGC-----------------------
>HQ452909Holcoglossum_quasipinifolium 
CGTAACAAGGTTTCCGTAGGTGAACCTGCGGAAGGATCATTGTCGAGACCGAAACTATAT
C-----GAGCGATTCGGAGAACCCGTGAAATGA-----GCGGCGGCGGCAGT-CGCCG--
CGAAA----CAGCCGTCCCCGCC-G-TCG-----CCCCCCCTCGTCTG-GA----GGGGG
CCGCGA-----CGGGGCACGGCTGAAACCCCAAACCGGCGCAGATTGGCGCCAAGGTAAC
TAT--CGAAAAGCAC----------GAGCC---CGGCATCGGGTCTTCGTGGGGCGGA--
GCGGTGTTAGCGCACCGCACGTATTGAC-ACGACTCTCGACAATGGATATCTC-GGCTCT
CGCATCGATGAAGAGCGCAGCGAAATGCGATACGTGGTGCGAATTGCAGAATCACGCGAA
CCATCGAGTCTTTGAACGCAAGTTGCGCCCGAGGCCAATC-GGTCGAGGGCACGTCCGCC
TGGGCGTCAACCGCCGCGTCGCTCCGTGCCAAGTCCCCACCGTTCCCACCGCAGT-GGGG
GTGCCGGGCGAGGCTCGGATGTGCAGA-GTGGCCCGTCGT----GCCCACCGGTGCGGCG
GGCTGAAGAGCGGGTTATC--------TTCTCATTGGCCACGAACAACGAGGGGTG----
-----GATGAAA-GCTGTCGCGGGCGAGGCC-----CGCGTTGTCTCGTGCCGGCCC-GA
GTGAAGA--TTACAC--CCT---CC-GTGCGATCCCATCCCACGCGCCGCCCCC--GTGC
GGCGTCTTGGAATGCGACCCCAGGATGGGCGAGACCACCCGCCTAGTTTAAGC
>HQ452912Holcoglossum_amesianum
CGTAACAAGGTTTCCGTAGGTGAACCTGCGGAAGGATCATTGTCGAGACCGAAACTATAT
C-----GAGCGATTCGGAGAACCTGTGAAATAA-----GCGGCGGCGGCAGT-CGCCG--
CGAGA----CAGCCGTCCCCGCC-G-TCG------CCCCCCTTGTCTG-GA----GGGGG
CCGCGG-----CGGGGGACGGCTGAAACCCCAAACCGGCGCAGATTGGCGCCAAGGTAAC
TAT--CGAAAAGCAC----------GAGCC---CGGCATCGGGTCTTCGTGGGGCGGA--
GCGGTGTT-GCGCACCGCACGTATTGAC-ACGACTCTCGACAATGGATATCTC-GGCTCT
CGCATCGATGAAGAGCGCAGCGAAATGCGATACGTGGTGCGAATTGCAGAATCCCGCGAA
CCATCGAGTCTTTGAACGCAAGTTGCGCCCGAGGCCAATC-GGTCGAGGGCACGTCCGCC
TGGGCGTCAACCGTCGCGTCGCTCCTTGCCAAGTCCCCACCGTCCCCACCGCAGTGGGGG
GTGCCGGGCGAGGCTCGGATGTGCAGA-GTGGCCCGTCGT----GCCCATCGGCGCGGCG
GGCTGAAGAGCGGGTTATC--------TTCTCATTGGCCACGAACAACGAGGGGTG----
-----GATGAAA-GCTGCCGCGGGCAAGGCC-----CGCGTTGTCTCGTGCCGGCCC-GA
GTGAAGG--TCACAC--CCT---TC-GTGCGATCCCATCCCACGCGCCGCCCCC--GTGC
GGCGGCTTGGAACGCGACCCCAGGACGGGCGAGACCACCCGCCGAGTTTAAGC
>HQ404384Holcoglossum_amesianum 
------------------------------------------------------------
------------------------------------------------------------
------------------------------------------------------------
CCGCGG-----CGGGGGACGGCTGAAACCCCAAACCGGCGCAGATTGGCGCCAAGGTAAC
TAT--CGAAAAGCAC----------GAGCC---CGGCATCGGGTCTTCGTGGGGCGGA--
GCGGTGTT-GCGCACCGCACGTATTGAC-ACGACTCTCGACAATGGATATCTC-GGCTCT
CGCATCGATGAAGAGCGCAGCGAAATGCGATACGTGGTGCGAATTGCAGAATCCCGCGAA
CCATCGAGTCTTTGAACGCAAGTTGCGCCCGAGGCCAATC-GGTCGAGGGCACGTCCGCC
TGGGCGTCAACCGTCGCGTCGCTCCTTGCCAAGTCCCCACCGTCCCCACCGCAGTGGGGG
GTGCCGGGCGAGGCTCGGATGTGCAGA-GTGGCCCGTCGT----GCCCATCGGCGCGGCG
GGCTGAAGAGCGGGTTATC--------TTCTCATTGGCCACGAACAACGAGGGGTG----
-----GATGAAA-GCTGCCGCGGGCAAGGCC-----CGCGTTGTCTCGTGCCGGCCC-GA
GTGAAGG--TCACAC--CCT---TC-GTGCGATCCCATCCCACGCGCCGCCCCC--GTGC
GGCGGCTTGGAACGCGACCCCAGGACGGGC-----------------------
>HQ404389Holcoglossum_amesianum
------------------------------------------------------------
------------------------------------------------------------
------------------------------------------------------------
CCGCGG-----CGGGGGACGGCTGAAACCCCAAACCGGCGCAGATTGGCGCCAAGGTAAC
TAT--CGAAAAGCAC----------GAGCC---CGGCATCGGGTCTTCGTGGGGCGGA--
GCGGTGTT-GCGCACCGCACGTATTGAC-ACGACTCTCGACAATGGATATCTC-GGCTCT
CGCATCGATGAAGAGCGCAGCGAAATGCGATACGTGGTGCGAATTGCAGAATCCCGCGAA
CCATCGAGTCTTTGAACGCAAGTTGCGCCCGAGGCCAATC-GGTCGAGGGCACGTCCGCC
TGGGCGTCAACCGTCGCGTCGCTCCTTGCCAAGTCCCCACCGTCCCCACCGCAGTGGGGG
GTGCCGGGCGAGGCTCGGATGTGCAGA-GTGGCCCGTCGT----GCCCATCGGCGCGGCG
GGCTGAAGAGCGGGTTATC--------TTCTCATTGGCCACGAACAACGAGGGGTG----
-----GATGAAA-GCTGCCGCGGGCAAGGCC-----CGCGTTGTCTCGTGCCGGCCC-GA
GTGAAGG--TCACAC--CCT---TC-GTGCGATCCCATCCCACGCGCCGCCCCC--GTGC
GGCGGCTTGGAACGCGACCCCAGGACGGGC-----------------------
>HQ404388Holcoglossum_amesianum 
------------------------------------------------------------
------------------------------------------------------------
------------------------------------------------------------
CCGCGG-----CGGGGGACGGCTGAAACCCCAAACCGGCGCAGATTGGCGCCAAGGTAAC
TAT--CGAAAAGCAC----------GAGCC---CGGCATCGGGTCTTCGTGGGGCGGA--
GCGGTGTT-GCGCACCGCACGTATTGAC-ACGACTCTCGACAATGGATATCTC-GGCTCT
CGCATCGATGAAGAGCGCAGCGAAATGCGATACGTGGTGCGAATTGCAGAATCCCGCGAA
CCATCGAGTCTTTGAACGCAAGTTGCGCCCGAGGCCAATC-GGTCGAGGGCACGTCCGCC
TGGGCGTCAACCGTCGCGTCGCTCCTTGCCAAGTCCCCACCGTCCCCACCGCAGTGGGGG
GTGCCGGGCGAGGCTCGGATGTGCAGA-GTGGCCCGTCGT----GCCCATCGGCGCGGCG
GGCTGAAGAGCGGGTTATC--------TTCTCATTGGCCACGAACAACGAGGGGTG----
-----GATGAAA-GCTGCCGCGGGCAAGGCC-----CGCGTTGTCTCGTGCCGGCCC-GA
GTGAAGG--TCACAC--CCT---TC-GTGCGATCCCATCCCACGCGCCGCCCCC--GTGC
GGCGGCTTGGAACGCGACCCCAGGACGGGC-----------------------
>HQ404387Holcoglossum_amesianum 
------------------------------------------------------------
------------------------------------------------------------
------------------------------------------------------------
CCGCGG-----CGGGGGACGGCTGAAACCCCAAACCGGCGCAGATTGGCGCCAAGGTAAC
TAT--CGAAAAGCAC----------GAGCC---CGGCATCGGGTCTTCGTGGGGCGGA--
GCGGTGTT-GCGCACCGCACGTATTGAC-ACGACTCTCGACAATGGATATCTC-GGCTCT
CGCATCGATGAAGAGCGCAGCGAAATGCGATACGTGGTGCGAATTGCAGAATCCCGCGAA
CCATCGAGTCTTTGAACGCAAGTTGCGCCCGAGGCCAATC-GGTCGAGGGCACGTCCGCC
TGGGCGTCAACCGTCGCGTCGCTCCTTGCCAAGTCCCCACCGTCCCCACCGCAGTGGGGG
GTGCCGGGCGAGGCTCGGATGTGCAGA-GTGGCCCGTCGT----GCCCATCGGCGCGGCG
GGCTGAAGAGCGGGTTATC--------TTCTCATTGGCCACGAACAACGAGGGGTG----
-----GATGAAA-GCTGCCGCGGGCAAGGCC-----CGCGTTGTCTCGTGCCGGCCC-GA
GTGAAGG--TCACAC--CCT---TC-GTGCGATCCCATCCCACGCGCCGCCCCC--GTGC
GGCGGCTTGGAACGCGACCCCAGGACGGGC-----------------------
>HQ404386Holcoglossum_amesianum
------------------------------------------------------------
------------------------------------------------------------
------------------------------------------------------------
CCGCGG-----CGGGGGACGGCTGAAACCCCAAACCGGCGCAGATTGGCGCCAAGGTAAC
TAT--CGAAAAGCAC----------GAGCC---CGGCATCGGGTCTTCGTGGGGCGGA--
GCGGTGTT-GCGCACCGCACGTATTGAC-ACGACTCTCGACAATGGATATCTC-GGCTCT
CGCATCGATGAAGAGCGCAGCGAAATGCGATACGTGGTGCGAATTGCAGAATCCCGCGAA
CCATCGAGTCTTTGAACGCAAGTTGCGCCCGAGGCCAATC-GGTCGAGGGCACGTCCGCC
TGGGCGTCAACCGTCGCGTCGCTCCTTGCCAAGTCCCCACCGTCCCCACCGCAGTGGGGG
GTGCCGGGCGAGGCTCGGATGTGCAGA-GTGGCCCGTCGT----GCCCATCGGCGCGGCG
GGCTGAAGAGCGGGTTATC--------TTCTCATTGGCCACGAACAACGAGGGGTG----
-----GATGAAA-GCTGCCGCGGGCAAGGCC-----CGCGTTGTCTCGTGCCGGCCC-GA
GTGAAGG--TCACAC--CCT---TC-GTGCGATCCCATCCCACGCGCCGCCCCC--GTGC
GGCGGCTTGGAACGCGACCCCAGGACGGGC-----------------------
>HQ404385Holcoglossum_amesianum
------------------------------------------------------------
------------------------------------------------------------
------------------------------------------------------------
CCGCGG-----CGGGGGACGGCTGAAACCCCAAACCGGCGCAGATTGGCGCCAAGGTAAC
TAT--CGAAAAGCAC----------GAGCC---CGGCATCGGGTCTTCGTGGGGCGGA--
GCGGTGTT-GCGCACCGCACGTATTGAC-ACGACTCTCGACAATGGATATCTC-GGCTCT
CGCATCGATGAAGAGCGCAGCGAAATGCGATACGTGGTGCGAATTGCAGAATCCCGCGAA
CCATCGAGTCTTTGAACGCAAGTTGCGCCCGAGGCCAATC-GGTCGAGGGCACGTCCGCC
TGGGCGTCAACCGTCGCGTCGCTCCTTGCCAAGTCCCCACCGTCCCCACCGCAGTGGGGG
GTGCCGGGCGAGGCTCGGATGTGCAGA-GTGGCCCGTCGT----GCCCATCGGCGCGGCG
GGCTGAAGAGCGGGTTATC--------TTCTCATTGGCCACGAACAACGAGGGGTG----
-----GATGAAA-GCTGCCGCGGGCAAGGCC-----CGCGTTGTCTCGTGCCGGCCC-GA
GTGAAGG--TCACAC--CCT---TC-GTGCGATCCCATCCCACGCGCCGCCCCC--GTGC
GGCGGCTTGGAACGCGACCCCAGGACGGGC-----------------------
>EF670361Luisia_tristis 
CGTAACAAGGTTTCCGTAGGTGAACCTGCGGAAGGATCATTGTCGAGACCAAAACTATAC
C-----GAGCGATTCGGAGAACCTGTGAAATAA-----GCGGCGGCGGCAGT-CGCCG--
CTCAA----CAGCCATCCCCGCC-G-TCGCCCCCC-------TTGTCTGGA---GGGGGG
CCGC-G----ACGGGGGACGGCTGAAACCCCAAACCGGCGCAGATTGGCGCCAAGGTAAC
GCTATCGAAAAGCAC----------GAGCC---CGGCATCGGGTCTTCGTGGGGCGGA--
GCGGTGTT-GCGCACCGCACGTATTGAC-ACGACTCTCGACAATGGATATCTC-GGCTCT
CGCATCGATGAAGAGCGCAGCGAAATGCGATACGTGGTGCGAATTGCAGAATCCCGCGAA
CCATCGAGTCTTTGAACGCAAGTTGCGCCCGAGGCCAATC-GGTCGAGGGCACGTCCGCC
TGGGCGTCAACCGTCGCGTCGCTCCGTGCCAAGTCCCCACCGTCCC-ACCGCAGTGGGGG
-TGCCGGGCGAGGCCCGGACGTGCAGA-GTGGCCCGTCGT----GCCCATCGGTGCGGCG
GGCTGAAGAGCGGGTTTTC--------TTCTCATTGGCCACGAACAACGAGGGGTG----
-----GATGAAA-GCTGCCGCGGGCGAGGCC-----CGCGTTGTCTCGTGCCGGCCC-GA
GAGAAGA--TTGCAC--CCT---TC-GTGCGATCCCATCCCACGCGCCGCCTCC--GTGC
GGCGGCTTGGAACGCGACCCCAGGACGGGCGAGACCACCCGCCGAGTTTAAGC
>MK064554Luisia_teres
-------------------------------------------CGAGACCGAAACTATAT
C-----GAGCGATTCGGAGAACCCGTGAAATAA-----GCGGCGGCGGCAGT-CGCCG--
CGCAG----CAGCCATCCCCGCC-G-TCGCCCCCCC------TTGTCCGGA---GGGGGG
CCGC-G----ACGGGGGACGGCTGAAACCCCAAACCGGCGCAGATTGGCGCCAAGGTAAC
ACTGTCGAAAAGCAC----------GAGCC---CGGCATCGGGTCTTCGTGGGGCGGA--
GCGGTGTT-GCGCACCGCACGTATTGAC-ACGACTCTCGACAATGGATATCTC-GGCTCT
CGCATCGATGAAGAGCGCAGCGAAATGCGATACGTGGTGCGAATTGCAGAATCCCGCGAA
CCATCGAGTCTTTGAACGCAAGTTGCGCCCGAGGCCAATC-GGTCGAGGGCACGTCCGCC
TGGGCGTCAACCGTTGCGTCGCTCCGTGCCAAGTCCCCACCGTCCC-ACCGCAGTGGGGG
-TGCCGGGCGAGGCTCGGACGTGCAGA-GTGGCCCGTCGT----GCCCATCGGTGCGGCG
GGCTGAAGAGCGGGTTGTC--------TTCTCATTGGCCACGAACAACGAGGGGTG----
-----GATGAAA-GCTGCCGCGGGCAAGGCC-----CGCGTTGTCTCGTGCCGGCCC-GA
GAGAAGA--TTGCAC--CCT---CC-GTGCGATCCCATCCCACGCGCCGCCTCC--GTGC
GGCGGCTTGGAACGCGACCCCAGGACGGGCGAGACCAC---------------
>MK064553Luisia_teres
-------------------------------------------CGAGACCGAAACTATAT
C-----GAGCGATTCGGAGAACCCGTGAAATAA-----GCGGCGGCGGCAGT-CGCCG--
CGCAG----CAGCCATCCCCGCC-G-TCGCCCCCCC------TTGTCCGGA---GGGGGG
CCGC-G----ACGGGGGACGGCTGAAACCCCAAACCGGCGCAGATTGGCGCCAAGGTAAC
ACTATCGAAAAGCAC----------GAGCC---CGGCATCGGGTCTTCGTGGGGCGGA--
GCGGTGTT-GCGCACCGCACGTATTGAC-ACGACTCTCGACAATGGATATCTC-GGCTCT
CGCATCGATGAAGAGCGCAGCGAAATGCGATACGTGGTGCGAATTGCAGAATCCCGCGAA
CCATCGAGTCTTTGAACGCAAGTTGCGCCCGAGGCCAATC-GGTCGAGGGCACGTCCGCC
TGGGCGTCAACCGTTGCGTCGCTCCGTGCCAAGTCCCCACCGTCCC-ACCGCAGTGGGGG
-TGCCGGGCGAGGCTCGGACGTGCAGA-GTGGCCCGTCGT----GCCCATCGGTGCGGCG
GGCTGAAGAGCGGGTTGTC--------TTCTCATTGGCCACGAACAACGAGGGGTG----
-----GATGAAA-GCTGCCGCGGGCAAGGCC-----CGCGTTGTCTCGTGCCGGCCC-GA
GAGAAGA--TTGCAC--CCT---CC-GTGCGATCCCATCCCACGCGCCGCCTCC--GTGC
GGCGGCTTGGAACGCGACCCCAGGACGGGCGAGACCAC---------------
>MK064552Luisia_teres
-------------------------------------------CGAGACCGAAACTATAT
C-----GAGCGATTCGGAGAACCCGTGAAATAA-----GCGGCGGCGGCAGT-CGCCG--
CGCAG----CAGCCATCCCCGCC-G-TCGCCCCCCC------TTGTCCGGA---GGGGGG
CCGC-G----ACGGGGGACGGCTGAAACCCCAAACCGGCGCAGATTGGCGCCAAGGTAAC
ACTATCGAAAAGCAC----------GAGCC---CGGCATCGGGTCTTCGTGGGGCGGA--
GCGGTGTT-GCGCACCGCACGTATTGAC-ACGACTCTCGACAATGGATATCTC-GGCTCT
CGCATCGATGAAGAGCGCAGCGAAATGCGATACGTGGTGCGAATTGCAGAATCCCGCGAA
CCATCGAGTCTTTGAACGCAAGTTGCGCCCGAGGCCAATC-GGTCGAGGGCACGTCCGCC
TGGGCGTCAACCGTTGCGTCGCTCCGTGCCAAGTCCCCGCCGTCCC-ACCGCAGTGGGGG
-TGCCGGGCGAGGCTCGGACGTGCAGA-GTGGCCCGTCGT----GCCCATCGGTGCGGCG
GGCTGAAGAGCGGGTTGTC--------TTCTCATTGGCCACGAACAACGAGGGGTG----
-----GATGAAA-GCTGCCGCGGGCGAGGCC-----CGCGTTGTCTCGTGCCGGCCC-GA
GAGAAGA--TTGCAC--CCT---CC-GTGCGATCCCATCCCACGCGCCGCCTCC--GTGC
GGCGGCTTGGAACGCGACCCCAGGACGGGCGAGACCAC---------------
>DQ091681Luisia_trichorhiza
-----------------------ACCTGCGGAAGGATCATTGTCGAGACCAAAACTATAC
C-----GAGCGATTCGGAGAACCTGTGAAATAA-----GCGGCGGCGGCAGT-CGCCG--
CGCAG----CAGCCATCCCCTCC-G-TCGCCCCCC-------TTGTCTGGA---GGGGGG
CCGC-G----ACGGGGGACGGCTGAAACCCCAAACCGGCGCAGATTGGCGCCAAGGTAAC
GCTATCGAAAAGCAC----------GAGCC---CGTCATCGGGTCTTCGTGGGGCGGA--
GCGGTGTT-GCGCACCGCACGTATTGAC-ACGACTCTCGACAATGGATATCTC-GGCTCT
CGCATCGATGAAGAGCGCAGCGAAATGCGATACGTGGTGCGAATTGCAGAATCCCGCGAA
CCATCGAGTCTTTGAACGCAAGTTGCGCCCGAGGCCAATC-GGTCGAGGGCACGTCCGCC
TGGGCGTCAACCGTTGCGTCGCTCCGTGCCGAGTCCCCGCCGCCCC-ACCGCAGTGGGGG
-TGCCGGGCGAGGCCCGGACGTGCAGA-GTGGCCCGTCGT----GCCCATCGGTGCGGCG
GGCTGAAGAGCGGGTTATC--------TTCTCATTGGCCACGAACAACGAGGGGTG----
-----GATGAAA-GCTGCCGCGGGCGAGGCC-----CGCGTTGTCTCGTGCCGGCCC-GA
GAGAAGA--TTGCAC--CCT---TC-GTGCGATCCCATCCCACGCGCCGCCTCC--GTGC
GGCGGCTTGGAACGCGACCCCAGGACGGGCG----------------------
>MW775041Luisia_trichorhiza
CGTAACAAGGTTTCCGTAGGTGAACCTGCGGAAGGATCATTGTCGAGACCAAAACTATAC
C-----GAGCGATTCGGAGAACCTGTGAAATAA-----GCGGCGGCGGCAGT-CGCCG--
CGCAG----CAGCCATCCCCTCC-G-TCGCCCCCC-------TTGTCTGGA---GGGGGG
CCGC-G----ACGGGGGACGGCTGAAACCCCAAACCGGCGCAGATTGGCGCCAAGGTAAC
GCTATCGAAAAGCAC----------GAGCC---CGTCATCGGGTCTTCGTGGGGCGGA--
GCGGTGTT-GCGCACCGCACGTATTGAC-ACGACTCTCGACAATGGATATCTC-GGCTCT
CGCATCGATGAAGAGCGCAGCGAAATGCGATACGTGGTGCGAATTGCAGAATCCCGCGAA
CCATCGAGTCTTTGAACGCAAGTTGCGCCCGAGGCCAATC-GGTCGAGGGCACGTCCGCC
TGGGCGTCAACCGTTGCGTCGCTCCGTGCCGAGTCCCCGCCGCCCC-ACCGCAGTGGGGG
-TGCCGGGCGAGGCCCGGACGTGCAGA-GTGGCCCGTCGT----GCCCATCGGTGCGGCG
GGCTGAAGAGCGGGTTATC--------TTCTCATTGGCCACGAACAACGAGGGGTG----
-----GATGAAA-GCTGCCGCGGGCGAGGCC-----CGCGTTGTCTCGTGCCGGCCC-GA
GAGAAGA--TTGCAC--CCT---TC-GTGCGATCCCATCCCACGCGCCGCCTCC--GTGC
GGCGGCTTGGAACGCGACCCCAGGACGGGCG----------------------
>MK165467Luisia_morsei
CGTAACAAGGTTTCCGTAGGTGAACCTGCGGAAGGATCATTGTCGAGACCAAAACTATAC
C-----GAGCGATTCGGAGAACCTGTGAAATAA-----GCGGCGGCGGCAGT-CGCCG--
CGCAA----CAGCCATCCCCGCC-G-CCGCCCCCC-------TTGTCTGGA---GGGGGG
CCGC-G----ACGGGGGACGGCTGAAACCCCAAACCGGCGCAGATTGGCGCCAAGGTAAC
ACTATCGAAAAGCAC----------GAGCC---CGTCATCGGGTCTTCGTGTGGGCGGA-
GCGGTGTT-GCGCACCGCACGTATTGAC-ACGACTCTCGACAATGGATATCTC-GGCTCT
CGCATCGATGAAGAGCGCAGCGAAATGCGATACGTGGTGCGAATTGCAGAATCCCGCGAA
CCATCGAGTCTTTGAACGCAAGTTGCGCCCGAGGCCAATC-GGTCGAGGGCACGTCCGCC
TGGGCGTCAACCGTTGCGTCGCTCCGTGCCAAGTCCCCACCGTCCC-ACCGCAGTGGGGG
-TGCCGGGCGAGGCCCGGACGTGCAGA-GTGGCCCGTCGT----GCCCATCGGTGCGGCG
GGCTGAAGAGCGGGTTATC-------TTCTCATTTGGCCACGAACAACGAGGGGTG----
-----GATGAAA-GCTGCCGCGGGCGAGGCC-----CGCGTTGTCTCGTGCCGGCCC-GA
GAGAAGA--TTGCAC--CCT---TC-GTGCGATCCCATCCCACGCTCCGCCTCC--GTGC
GGCGGCTTGGAACGCGACCCCAGGACGGGCGAGACCACCCGCCGAGTTTAAGC
>FJ361770Papilionanthe_hookeriana
---------------------GAACCTGCGGAAGGATCATTGTCGAGACCGAAACTGTAC
C-----GAGCGATTCGGAGAACCTGTGAAATAA-----GCGGCGGCGGCAGC-CGCCG--
CGCAG----CAGCCATCCCCGCC-G-TCGCCCCCCGCCCC---TGTCTGGA---GGGGGG
CCGC-G----ACGGGGGACGGCTGAAACCCCAAACCGGCGCAGATTGGCGCCAAGGTAAC
ACTATCGAAAGGCAC----------GAGCC---CGGCACCGGGTCTTCGTGGGGCGGA--
GCGGTGTT-GCGCACCGCACGTATTGAC-ACGACTCTCGACAATGGATATCTC-GGCTCT
CGCATCGATGAAGAGCGCAGCGAAATGCGATACGTGGTGCGAATTGCAGAATCCCGCGAA
CCATCGAGTCTTTGAACGCAAGTTGCGCCCGAGGCCAATC-GGTCGAGGGCACGTCCGCC
TGGGCGTCAACCGTTGCGTCGCTCCGTGCCAAGTCCCCGCCGTCCC-ACCGCAGTGGGGG
-TGCCGGGCGAGGCTCGGACGTGCAGA-GTGGCCCGTCGT----GCCCATCGGTGCGGCG
GGCTGAAGAGCGGGTTATC--------TTCTCATTGGCCACGAACAACGAGGGGTG----
-----GATGAAA-GCTGCCGCGGGCAAGGCC-----CGCGTTGTCTCGTGCCGGCCC-GA
GAGAAGG--CCGCGC--CCT---TC-GTGCGATCCCATCCCACGCGCCGCCTCC--GTGC
GGCGGCTTGGAACGCGACCCCAGGACGGGC-----------------------
>AB972357Papilionanthe_hookeriana
------------------------------------------------------------
C-----GAGCGATTCAGAGAACCTGGGAAATAA-----GCAGTGGCGGCAGT-CGCCG--
CGCAA----CAGCCTTCCCCGCC-G-TCGCCCCCCCCCCC---TTTTTGAA---GGGGGG
CCTC-G----ACGGGGGATGGCTGAAACCCCAAACCAGCGCAAATTGGCGCCAAGGTAAC
ACAATCCAAAAGCAC----------GAGCC---CGGCATCAGGTCTTCATGGGGCGGA--
GTGCTGTTACGGCACCGTACGTATTGAC-ACGACTCTGGACAATGGATATCTC-AACTCT
CGCATCGATGAAGAGCGCAGTGAAATGCGATACGTGGTGTGAATTGTAGAATCCCGCGAA
CCATCGAGTCTTTGAATGAATGTTGCACCCAAGGCCAATC-GGTCGAGGGCACGTCCGCC
TGGGCGTCAACCATTGCGTCGCTCCATGCCTAGTCCCCACCGTCCC-ACTACAGTGGGGG
-TGCTGGTCAAGGCTCAGATATGTAGA-GTGGCCTGTCGT----TCCCATCAGTGCGGCG
GGCTGAAGAGCGGGTTATC--------TTCTCATTGGCCACGAACAATGAGGGGTG----
-----GATGAAA-GCTGTCGCGGGCAAGGCC-----CACGTTGTCTCGTGCCGGTCC-GA
GAGAAGA--TGGCAC--CCT---TC-ATGCGATCCCATCCCACACACCGCCTCT--GTGT
GGCGGCTTGGAACGCGACCCCAGAACGGGTGAGACCACCCACCGAGTTTAAGC
>DQ091682Papilionanthe_teres 
-----------------------ACCTGCGGAAGGATCATTGTCGAGACCGAAACTATAT
C-----GAGCGATTCGGAGAACCTGTGAAATAA-----GCGGCGGCGGCAGT-CGCCG--
CGCAG----CGGCCACCCCCGCC-G-TCGCCCCCCGCCCC---TGTCTGGA--GGGGGGG
CCGC-G----ACGGGGGACGGCTGAAACCCCAAACCGGCGCAGATTGGCGCCAAGGTAA-
ACTATCGAAAAGCAC----------GAGCC--CGGCAACCGGGTCTTCGTGGGGCGGA--
GCGGTGTT-GCGCGCCGCACGTATTGAC-ACGACTCTCGACAATGGATATCTC-GGCTCT
CGCATCGATGAAGAGCGCAGCGAAATGCGATACGTGGTGCGAATTGCAGAATCCCGCGAA
CCATCGAGTCTTTGAACGCAAGTTGCGCCCGAGGCCAATC-GGTCGAGGGCACGTCCGCC
TGGGCGTCAACCGTTGCGTCGCTCCGTGCCAAGTCCCCGCCGTCCC-ACCTCAGTGGGGG
-TGCCGGGCGAGGCTCGGACGTGCAGA-GTGGCCCGTCGT----GCCCATCGGTGCGGCG
GGCTGAAGAGCGGGTTATC--------TTCTCATTGGCCACGAACAACGAGGGGTG----
-----GATGAAA-GCTGCCGCGGGCAAGGCC-----CGCGTTGTCTCGTGCCGGCCC-GA
GAGAAGA--CTGCGC--CCT---TC-GTGCGATCCCATCCCACGCGCCGCCTCC--GTGC
GGCGGCTTGGAACGCGACCCCAGGACGGGC-----------------------
>FJ361771Papilionanthe_teres
---------------------GAACCTGCGGAAGGATCATTGTCGAGACCGAAACTATAT
C-----GAGCGATTCGGAGAACCTGTGAAATAA-----GCGGCGGCGGCAGT-CGCCG--
CGCAGC---AAGCCATCCCCGCC-G-TCGCCCCCCGCCCC---TGTCTGGA---GGGGGG
CCGC-G----ACGGGGGACGGCTGAAACCCCAAACCGGCGCAGATTGGCGCCAAGGTAAC
ACTATCGAAAGGCAC----------GAGCC--CGGCAACCGGGTCTTCGTGGGGCGGA--
GCGGTGTT-GCGCACCGCACGTATTGAC-ACGACTCTCGACAATGGATATCTC-GGCTCT
CGCATCGATGAAGAGCGCAGCGAAATGCGATACGTGGTGCGAATTGCAGAATCCCGCGAA
CCATCGAGTCTTTGAACGCAAGTTGCGCCCGAGGCCAATC-GGTCGAGGGCACGTCCGCC
TGGGCGTCAACCGTTGCGTCGCTCCGTGCCAAGTCCCCGCCGTCCC-ACCGCAGTGGGGG
-TGCCGGGCGAGGCTCGGACGTGCAGA-GTGGCCCGTCGT----GCCCATCGGTGCGGCG
GGCTGAAGAGCGGGTTATC--------TTCTCATTGGCCACGAACAACGAGGGGTG----
-----GATGAAA-GCTGCCGCGGGCAAGGCC-----CGCGTTGTCTCGTGCCGGCCC-GA
GAGAAGA--CTGCGC--CCT---TC-GTGCGATCCCATCCCACGCGCCGCCTCC--GTGC
GGCGGCTTGGAACGCGACCCCAGGACGGGC-----------------------
>JX202659Papilionanthe_teres
------------------------------------------TCGAGACCGAAACTATAT
C-----GAGCGATTCGGAGAACCTGTGAAATAA-----GCGGCGGCGGCAGT-CGCCG--
CGCAG----CAGCCACCCCCGCC-G-TCGCCCCCCGCCCC---TGTCTGGA---GGGGGG
CCGC-G----ACGGGGGACGGCTGAAACCCCAAGCCGGCGCAGATTGGCGCCAAGGTAAC
ACTATCGAAAAGCAC----------GAGCC--CGGCAACCGGGTCTTCGTGGGGCGGA--
GCGGTGTT-GCGCGCCGCACGTATTGAC-ACGACTCTCGACAATGGATATCTC-GGCTCT
CGCATCGATGAAGAGCGCAGCGAAATGCGATACGTGGTGCGAATTGCAGAATCCCGCGAA
CCATCGAGTCTTTGAACGCAAGTTGCGCCCGAGGCCAATC-GGTCGAGGGCACGTCCGCC
TGGGCGTCAACCGTTGCGTCGCTCCGTGCCAAGTCCCCGCCGTCCC-ACCGCAGTGGGGG
-TGCCGGGCGAGGCTCGGACGTGCAGA-GTGGCCCGTCGT----GCCCATCGGTGCGGCG
GGCTGAAGAGCGGGTTATC--------TTCTCATTGGCCACGAACAACGAGGGGTG----
-----GATGAAA-GCTGCCGCGGGCAAGGCC-----CGCGTTGTCTCGTGCCGGCCC-GA
GAGAAGA--CTGCGC--CCT---TC-GTGCGATCCCATCCCACGCGCCGCCTCC--GTGC
GGCGGCTTGGAAC----------------------------------------
>DQ091561Polystachya_concreta
-----------------------ACCTGCGGAAGGATCATTGTCGAGACCGAAAA-TTAT
C-----GAGCGATTCGGAGAACCCGTGAAGCAA-----GCGGCTGCGGCCG---------
CGAAA----CGGTCGTCCCGGCC-G-TCGC-CTCGTCTCC---TTCGGGG-----GCGGG
CCTCGG----CGAGGGACGAATGAAAAACTAAAACCGGCGCCGTTCCGCGCCAAGGGAAC
-ATCG--ACATAGGC----------GAGCC--CCGACGTCGGGGCTCGGTGACGCGGA--
GTGG-TT--GCGCTCCGCATGGATTGAC-ACGACTCTCGGCAATGGATATCTC-GGCTCT
CGCATCGATGAAGAGCGCAGCGAAATGCGATACGTGGTGCGAATTGCAGAATCCCGCGAA
CCATCGAGTCTTTGAACGCAAGTTGCGCCCGAGGCCAGCC-GGCCGAGGGCACGTCCGCC
TGGGCGTCAAGCGTCGCGTCGCTTCGTGCCAAGCCCGCACCGAC------------GGTG
C-GCC-GGCGAGGCTCGGACGTGCAGG-GTGGCCCGTCGT----GCCCTCGGGCGCGGCG
GGCTGAAGAGCGGGTTATC----GTCTCGTCGGGCACGAACGAACGACAAGGGGTG----
-----GATGAAA-GCTAC---------GGCC-----TGTGTCGTCCCGTGC-GGCCCGAG
GGAACGA--GATG-C--CCT---CC-ATGCGATCCCGACCCGGGAGCCGATCCAC-ATGC
GGCGGCTCGGAAAAGCGACCCCAGGATGGGCG---------------------
>GU556687Polystachya_concreta
CGTAACAAGGTTTCCGTAGGTGAACCTGCGGAAGGATCATTGTCGAGACCGAAAA-TTAT
C-----GAGCGATTCGGAGAACCCGTGAAGCGA-----GCGGCTGCGGCCG---------
CGAAA----CGGTCGTCCCGGCC-G-TCGC-CAGGCCTCC---TTCGGGG-----GCGGG
CCTCGG----CGAGGGACGAATG-AAAACC-AAACCGGCGCCGTTCCGCGCCAAGGGAA-
TATCG--ACATAGGC----------GAGCC--CCGACGTCGGGGCTCGGTGACGCGGA--
GTGG-TT--GCACTCCGCACGGATTGAC-ACGACTCTCGGCAATGGATATCTC-GGCTCT
CGCATCGATGAAGAGCGCAGCGAAATGCGATACGTGGTGCGAATTGCAGAATCCCGCGAA
CCATCGAGTCTTTGAACGCAAGTTGCGCCCGAGGCCATCC-GGCCGAGGGCACGTCCGCC
TGGGCGTCAAGCGTCGCGTCGCTCCGTGCCAAGCCCGCACCGAC------------GGTG
C-GCC-GGCGAGGCTCGGATGTGCAGG-GTGGCCCGTCGT----GCCCTCGGGCGCGGCG
GGCTGAAGAGCGGGTTATC----GTCTCTTCGGGCACGAACGAACGACAAGGGGTG----
-----GATGAAA-GCTAC---------GGCC-----TGTGTCGTCCCGTGT-GGCCCGAG
GGGAAGG--GATG-C--CCT---CC-ATGCGATCCCGGCCCGGGAGCCGATCCAA-ATGC
GGCGGCTCGGGAATGCGACCCCAGGATGGGCGAGGCCACCCGCCGAGTTTAAG
>GU556686Polystachya_concreta
CGTAACAAGGTTTCCGTAGGTGAACCTGCGGAAGGATCATTGTCGAGACCGAAAA-TTAT
C-----GAGCGATTCGGAGAACCCGTGAAGCGA-----GCGGCTGCGGCTG---------
CGAAA----CGGTCGTCCCGGCC-G-TCGC-CAGGCCTCC---TTCGGGG-----GCGGG
CCTCGG----CGAGGGACGAATG-AAAACC-AAACCGGCGCCGTTCCGCGCCAAGGGAA-
TATCG--ACATAGGC----------GAGCC--CCGACGTCGGGGCTCGGTGACGCGGA--
GTGG-TT--GCACTCCGCACGGATTGAC-ACGACTCTCGGCAATGGATATCTC-GGCTCT
CGCATCGATGAAGAGCGCAGCGAAATGCGATACGTGGTGCGAATTGCAGAATCCCGCGAA
CCATCGAGTCTTTGAACGCAAGTTGCGCCCGAGGCCATCC-GGCCGAGGGCACGTCCGCC
TGGGCGTCMAGCGTCGCGTCGCTCCGTGCCAAGCCCGCACCGAC------------GGTG
C-GCC-GGCGAGGCTCGGATGTGCAGG-GTGGCCCGTCGT----GCCCTCGGGCGCGGCG
GGCTGAAGAGCGGGTTATC----GTCTCGTCGGGCACGAACGAACGACAAGGGGTG----
-----GATGAAA-GCTAC---------GGCC-----TGTGTCGTCCCGTGT-GGCCCGAG
GGGAAGG--GATG-C--CCT---CC-ATGCGATCCCGGCCCGGGAGCCGATCCAA-ATGC
GGCGGCTCGGGAATGCGACCCCAGGATGGGCGAGGCCACCCGCCGAGTTTAAG
>GU556685Polystachya_concreta 
CGTAACAAGGTTTCCGTAGGTGAACCTGCGGAAGGATCATTGTCGAGACCGAAAA-TTAT
C-----GAGCGATTCGGAGAACCCGTGAAGCGA-----GCGGCTGCGGCCG---------
CGAAA----CGGTCGTCCCGGCC-G-TCGC-CTGGCCTCC---TTCGGGG-----GCGGG
CCTCGG----CGAGGGACGAATG-AAAACC-AAACCGGCGCCGTTCCGCGCCAAGGGAA-
TATCG--ACATAGGC----------GAGCC--CCGACGTCAGGGCTCGGTGACGCGGA--
GTGG-TT--GCACTCCGCACGGATTGAC-ACGACTCTCGGCAATGGATATCTC-GGCTCT
CGCATCGATGAAGAGCGCAGCGAAATGCGATACGTGGTGCGAATTGCAGAATCCCGCGAA
CCATCGAGTCTTTGAACGCAAGTTGCGCCCGAGGCCATCC-GGCCGAGGGCACGTCCGCC
TGGGCGTCAAGCGTCGCGTCGCTCCGTGCCAAGCCCGCACCGAC------------GGTG
C-GCC-GGYGAGGCTCGGATGTGCAGG-GTGGCCCGTCGT----GCCCTCGGGCGCGGCG
GGCTGAAGAGCGGGTTATC----GTCTCGTCGGGCACGAACGAACGACAAGGGGTG----
-----GATGAAA-GCTAC---------GGCC-----TGTGTCGTCCCGTGT-GGCCCGAG
GGGAAGG--GATG-C--CCT---CC-ATGCGATCCCGCCCCGGGAGCCGATCCAA-ATGC
GGCGGCTCGGGAATGCGACCCCAGGATGGGCGAGGCCACCCGCCGAGTTTAAG
>HM041011Polystachya_concreta
CGTAACAAGGTTTCCGTAGGTGAACCTGCGGAAGGATCATTGTCGAGACCGAAAA-TTAT
C-----GAGCGATTCGGATAACCCGTGAAGCGA-----GCGGCTGCGGCCG---------
CGAAA----CGGTCGTCCCGGCC-G-TCGC-CTGGCCTCC---TTCGGAG-----GCGGG
CCTCGG----CGAGGGACGAATG-AAAACC-AAACCGGCGCCGTTTCGCGCCAAGGGAA-
TATCG--ACATAGGC----------GAGCC--CCGACGTCGGGGCTCGGTGACGCGGA--
GTGG-TT--GCACTCCGCACGGATTGAC-ACGACTCTCGGCAATGGATATCTC-GGCTCT
CGCATCGATGAAGAGCGCAGCGAAATGCGATACGTGGTGCGAATTGCAGAATCCCGCGAA
CCATCGAGTCTTTGAACGCAAGTTGCGCCCGAGGCCATCC-GGCCGAGGGCACGTCCGCC
TGGGCGTCAAGCGTCGCGTCGCTCCGTGCCAAGCCCGCACCGAC------------GGTG
C-GCC-GGCGAGGCTCGGATGTGCAGG-GTGGCCCGTCGT----GCCCTCGGGCGCGGCG
GGCTGAAGAGCGGGTTATC----GTCTCGTCGGGCACGAACGAACGACAAGGGGTG----
-----GATGAAA-GCTAC---------GGCC-----TGTGTCGTCCCGTGT-GGCCCGAG
GGGAAGG--GATG-C--CCT---CC-ATGCGATCCCGGCCCGGGAGCCGATCCAA-ATGC
GGCGGCTCGGGAATGCGACCCCAGGATGGGCGAGGCCACCCGCCGAGTTTAAG
>HM041010Polystachya_concreta
CGTAACAAGGTTTCCGTAGGTGAACCTGCGGAAGGATCATTGTCGAGACCGAAAA-TTAT
C-----GAGCGATTCGGAGAACCCGTGAAGCGA-----GCGGCTGCGGCCG---------
CGAAA----CGGTCGTCCCGGCC-G-TCGC-CTGGCCTCC---TTCGGGG-----GCGGG
CCTCGG----CGAGGGACGAATG-AAAACC-AAACCGGCGCCGTTCCGCGCCAAGGGAA-
CATCG--ACATAGGC----------GAGCC--CCGACGTCGGGGCTCGGTGACGCGGA--
GTGG-TT--GCACTCCGCACGGATTGAC-ACGACTCTCGGCAATGGATATCTC-GGCTCT
CGCATCGATGAAGAGCGCAGCGAAATGCGATACGTGGTGCGAATTGCAGAATCCCGCGAA
CCATCGAGTCTTTGAACGCAAGTTGCGCCCGAGGCCATCC-GGCCGAGGGCACGTCCGCC
TGGGCGTCAAGCGTCGCGTCGCTCCGTGCCAAGCCCGCACCGAC------------GGTG
C-GCC-GGCGAGGCTCGGATGTGCAGG-GTGGCCCGTCGT----GCCCTCGGGCGCGGCG
GGCTGAAGAGCGGGTTATC----GTCTCGTCGGGCACGAACGAACGACAAGGGGTG----
-----GATGAAA-GCTAC---------GGCC-----TGTGTCGTCCCGTGT-GGCCCGAG
GGGAAGG--GATG-C--CCT---CC-ATGCGATCCCGGCCCGGGAGCCGATCCAA-ATGC
GGCGGCTCGGGAATGCGACCCCAGGATGGGCGAGGCCACCCGCCGAGTTTAAG
>HM041013Polystachya_concreta 
CGTAACAAGGTTTCCGTAGGTGAACCTGCGGAAGGATCATTGTCGAGACCGAAAA-TTAT
C-----GAGCGATTCGGAGAACCCGTGAAGCGA-----GCGGCTGCGGCCG---------
CGAAA----CGGTCGTCCCGGCC-G-TCGC-CTGGCCTCC---TTCGGGG-----GCGGG
CCTCGG----CGAGGGACGAATG-AAAACC-AAACCGGCGCCGTTCCGCGCCAAGGGAA-
TATCG--ACATAGGC----------GAGCC--CCGACGTCGGGGCTCGGTGACGCGGA--
GTGG-TT--GCACTCCGCACGGATTGAC-ACGACTCTCGGCAATGGATATCTC-GGCTCT
CGCATCGATGAAGAGCGCAGCGAAATGCGATACGTGGTGCGAATTGCAGAATCCCGCGAA
CCATCGAGTCTTTGAACGCAAGTTGCGCCCGAGGCCATCC-GGCCGAGGGCACGTCCGCC
TGGGCGTCAAGCGTCGCGTCGCTCCGTGCCAAGCCCGCACCGAC------------GGTG
C-GCC-GGCGAGGCTCGGATGTGCAGG-GTGGCCCGTCGT----GCCCTCGGGCGCGGCG
GGCTGAAGAGCGGGTTATC----GTCTCGTCGGGCACGAACGAACGACAAGGGGTG----
-----GATGAAA-GCTAC---------GGCC-----TGTGTCGTCCCGTGT-GGCCCGAG
GGGAAGG--GATG-C--CCT---CC-ATGCGATCCCGCCCCGGGAGCCGATCCAA-ATGC
GGCGGCTCGGGAATGCGACCCCAGGATGGGCGAGGCCACCCGCCGAGTTTAAG
>HM041012Polystachya_concreta
CGTAACAAGGTTTCCGTAGGTGAACCTGCGGAAGGATCATTGTCGAGACCGAAAA-TTAT
C-----GAGCGATTCGGAGAACCCGTGAAGCGA-----GCGGCTGCGGCCG---------
CGAAA----CGGTCGTCCCGGCC-G-TCGC-CTGGCCTCC---TTCGGGG-----GCGGG
CCTCGG----CGAGGGACGAATG-AAAACC-AAACCGGCGCCGTTCCGCGCCAAGGGAA-
TATCG--ACATAGGC----------GAGCC--CCGACGTCGGGGCTCGGTGACGCGGA--
GTGG-TT--GCACTCCGCACGGATTGAC-ACGACTCTCGGCAATGGATATCTC-GGCTCT
CGCATCGATGAAGAGCGCAGCGAAATGCGATACGTGGTGCGAATTGCAGAATCCCGCGAA
CCATCGAGTCTTTGAACGCAAGTTGCGCCCGAGGCCATCC-GGCCGAGGGCACGTCCGCC
TGGGCGTCAAGCGTCGCGTCGCTCCGTGCCAAGCCCGCACCGAC------------GGTG
C-GCC-GGCGAGGCTCGGATGTGCAGG-GTGGCCCGTCGT----GCCCTCGGGCGCGGCG
GGCTGAAGAGCGGGTTATC----GTCTCGTCGGGCACGAACGAACGACAAGGGGTG----
-----GATGAAA-GCTAC---------GGCC-----TGTGTCGTCCCGTGT-GGCCCGAG
GGGAAGG--GATG-C--CCT---CC-ATGCGATCCCGGCCCGGGAGCCGATCCAA-ATGC
GGCGGCTCGGGAATGCGACCCCAGGATGGGCGAGGCCACCCGCCGAGTTTAAG
>JN114697Polystachya_concreta 
-------------------------------------------CGAGACCGAAAA-TTAT
C-----GAGCGATTCGGAGAACCCGTGAAGCGA-----GCGGCTGCGGCCG---------
CGAAA----CGGTCGTCCCGGCC-G-TCGC-CTGGCCTCC---TTCGGGG-----GCGGG
CCTCGG----CGAGGGACGAATG-AAAACC-AAACCGGCGCCGTTCCGCGCCAAGGGAA-
TATCG--ACATAGGC----------GAGCC--CCGACGTCGGGGCTCGGTGACGCGGA--
GTGG-TT--GCACTCCGCACGGATTGAC-ACGACTCTCGGCAATGGATATCTC-GGCTCT
CGCATCGATGAAGAGCGCAGCGAAATGCGATACGTGGTGCGAATTGCAGAATCCCGCGAA
CCATCGAGTCTTTGAACGCAAGTTGCGCCCGAGGCCATCC-GGCCGAGGGCACGTCCGCC
TGGGCGTCAAGCGTCGCGTCGCTCCGTGCCAAGCCCGCACCGAC------------GGTG
C-GCC-GGCGAGGCTCGGATGTGCAGG-GTGGCCCGTCGT----GCCCTCGGGTGCGGCG
GGCTGAAGAGCGGGTTATC----GTCTCGTCGGGCACGAACGAACGACAAGGGGTG----
-----GATGAAA-GCTAC---------GGCC-----TGTGTCGTCCCGTGC-GGCCCGAG
GGGAAGG--GATG-C--CCT---CC-ATGCGATCCCGGCCCGGGAGCCGATCCAA-ATGC
GGCGGCTCGGGAATGCGACCCCAGGATGGGCGAGGCCACCCGCCGAGTTTAAG
>JN114696Polystachya_concreta 
----------------------------------------------GACCGAAAA-TTAT
C-----GAGCGATTCGGAGAACCCGTGAAGCGA-----GCGGCTGCGGCCG---------
CGAAA----CGGTCGTCCCGGCC-G-TCGC-CTGGCCTCC---TTCGGGG-----GCGGG
CCTCGG----CGAGGGACGAATG-AAAACC-AAACCGGCGCCGTTCCGCGCCAAGGGAA-
TATCG--ACATAGGC----------GAGCC--CCGACGTCGGGGCTCGGTGACGCGGA--
GTGG-TT--GCACTCCGCACGGATTGAC-ACGACTCTCGGCAATGGATATCTC-GGCTCT
CGCATCGATGAAGAGCGCAGCGAAATGCGATACGTGGTGCGAATTGCAGAATCCCGCGAA
CCATCGAGTCTTTGAACGCAAGTTGCGCCCGAGGCCATCC-GGCCGAGGGCACGTCCGCC
TGGGCGTCAAGCGTCGCGTCGCTCCGTGCCAAGCCCGCACCGAC------------GGTG
C-GCC-GGCGAGGCTCGGATGTGCAGG-GTGGCCCGTCGT----GCCCTCGGGTGCGGCG
GGCTGAAGAGCGGGTTATC----GTCTCGTCGGGCACGAACGAACGACAAGGGGTG----
-----GATGAAA-GCTAC---------GGCC-----TGTGTCGTCCCGTGC-GGCCCGAG
GGGAAGG--GATG-C--CCT---CC-ATGCGATCCCGGCCCGGGAGCCGATCCAA-ATGC
GGCGGCTCGGGAATGCGACCCCAGG----------------------------
>KJ733444Robiquetia_succisa
------------------------------------------TCGAGACCGAAATTATAT
C-----GAGCGATTCGGAGAACCTGTGAAGTAA-----GCGGCGGCGACCGC-CGCCG--
CGAAG----CGGCCGTCCCC----G-TCG--TCG--CTCCCCCCGCCCGGA----GGGAG
CCGCGG----CGAGGGACGGCTG-AAACCCCAAACCGGCGCAGATTGGCGCCAAGGGATC
TATCG--AAAAACAC----------GGGCC---CGTCATCGGGTCT-CGTGGGTTGGA--
GCGG-TGCTGCGCGCCGCACGTACTGAC-ACGACTCTCGACAATGGATATCTC-GGCTCT
CGCATCGATGAAGAGCGCAGCGAAATGCGATACGTGGTGCGAATTGCAGAATCCCGCGAA
CCATCGAGTCTTTGAACGCAAGTTGCGCCCGAGGCCAATC-GGTCGAGGGCACGTCCGCC
TGGGCGTCAAGCGTTGCGCCGCTCCGTGCCGAGCATCCACCATCCC-GACGCAGTGGGGG
TGGC-GGGCGAGGCGCGGACGTGCAGA-GTGGCTCGTCGT----GCCCATCGGTGCGGCG
GGCTGAAGAGCGGGTTATC--------GTCTCATTGGCCACGAACAACGAGGGGTG----
-----GATGAAA-GCTGCCGCGGGCGAGGCC-----CGCGTTGTCTCGTGCCGGCCA-CA
GAGAAGA--TCGCAC--CCT---TC-GCGCGATCCCATCCCATGCGCCGCCCCCC-GTGC
GGCGGCTTGGAAT----------------------------------------
>KY966667Robiquetia_succisa 
------------------------------------------TCGAGACCGAAATTATAT
C-----GAGCGATTCGGAGAACCTGTGAAGTAA-----GCGGCGGCGACCGC-CGCCG--
CGAAG----CGGCCGTCCCCGTC-G-TCGC-TCC--CCC----CGCCCGGA----GGGAG
CCGCGG----CGAGGGACGGCTG-GAACCCCAAACCGGCGCAGATTGGCGCCAAGGGATC
TATCG--AAAAACAC----------GGGCC---CGACATCGGGTCTTCGTGGGGTGGA--
GCGG-TGCTGCGCACCGCACGTACTGAC-ACGACTCTCGACAATGGATATCTC-GGCTCT
CGCATCGATGAAGAGCGCAGCGAAATGCGATACGTGGTGCGAATTGCAGAATCCCGCGAA
CCATCGAGTCTTTGAACGCAAGTTGCGCCCGAGGCCAATC-GGTCGAGGGCACGTCCGCC
TGGGCGTCAAGCGTTGCGCCGCTCCGTGCCGAGCATCCACCATCCC-GACGCAGTGGGGG
TGGC-GGGCGAGGCGCGGACGTGCAGA-GTGGCTCGTCGT----GCCCATCGGTGCGGCG
GGCTGAAGAGCGGGTTATC--------GTCTCATTGGCCACGAACAACGAGGGGTG----
-----GATGAAA-GCTGCCGCGGGCGAGGCC-----CGCGTTGTCTCGTGCCGGCCA-CA
GAGAAGA--TCGCAC--CCT---TC-GCGCGATCCCATCCCAGGCGCCGCCCCCC-GTGC
GGCGGCTTGGAA-----------------------------------------
>EF670385Smitinandia_micrantha
------------------------------------------------------------
------------------------------------------------------------
------------CC-----CCCCCG-TCGC-TCC-ACCC-----GTCCGGA----GGGGG
CCGCGG----CGAGGGACGGCTGAAACCCAAAAACCGGCGCAGATTGGCGCCAAGGGAGC
TATCG--AAAAACAC----------GGGCC---CGGCATCGGGTCTTCGTGGGGTGGAGC
GGTGCTGCGCGCCGCACGCACTACTGAC-ACGACTCTCGACAATGGATATCTC-GGCTCT
CGCATCGATGAAGAGCGCAGCGAAATGCGATACGTGGTGCGAATTGCAGAATCCCGCGAA
CCATCGAGTCTTTGAACGCAAGTTGCGCCCGAGGCCAATC-GGTCGAGGGCACGTCCGCC
TGGGCGTCAAGCGTTGCGCCGCTCCGTGCCGGGTCCCCACCATCCC-ACCGCAGTGCGGG
CGGCGGGGCGAGGCGCGGACGTGCAGA-GTGGCTCGTCGT----GCCCATCGGCGCGGCG
GGCTGAAGAGCGGGTTATC--------GTCTCATTGGCCACGAACAACGAGGGGTG----
-----GATGAAA-GCTGCCGCGGGCGAGGCC-----CGCGTTGTCTCGTGCCGGCCG-CA
GAGAAGA--TCACAC--CCT---TC-GTGCGATCCCATCCCATGCGCCGCCCCCC-GTGC
GGCGGCTTGGAATGCGACCCCAGGATGGGCGAGACCACCCGCCGAGTTTAAGC
>KJ733451Smitinandia_micrantha
------------------------------------------TCGAGACCGAAATTATAT
C-----GAGCGATTCGGAGAACCTGTGAAATAA-----GCGGC---GGCCGT-CGCCG--
CGAA----GCGGCCGTC-CCCCCCG-TCGC-TCC-ACCC-----GTCCGGA----GGGGG
CCGCGG----CGAGGGACGGCTGAAACCCAAAAACCGGCGCAGATTGGCGCCAAGGGAGC
TATCG--AAAAACAC----------GGGCC---CGGCATCGGGTCTTCGTGGGGTGGAGC
GGTGCTGCGCGCCGCACGCACTACTGAC-ACGACTCTCGACAATGGATATCTC-GGCTCT
CGCATCGATGAAGAGCGCAGCGAAATGCGATACGTGGTGCGAATTGCAGAATCCCGCGAA
CCATCGAGTCTTTGAACGCAAGTTGCGCCCGAGGCCAATC-GGTCGAGGGCACGTCCGCC
TGGGCGTCAAGCGTTGCGCCGCTCCGTGCCGGGTCCCCACCATCCC-ACCGCAGTGCGGG
CGGCGGGGCGAGGCGCGGACGTGCAGA-GTGGCTCGTCGT----GCCCATCGGCGCGGCG
GGCTGAAGAGCGGGTTATC--------GTCTCATTGGCCACGAACAACGAGGGGTG----
-----GATGTAA-GCTGCCGCGGGCGAGGCC-----CGCGTTGTCTCGTGCCGGCCG-CA
GAGAAGA--TCACAC--CCT---TC-GTGCGATCCCATCCCATGCGCCGCCCCCC-GTGC
GGCGGCTTGGAAT----------------------------------------
>AB217588Smitinandia_micrantha 
------------------------------------------TCGAGACCGCAATTATCT
C-----GAGCGATTCGGAGAACCTGTGCAAAAA-----GCGGCGGCGGCCGT-CGCCG--
CGAA----GCGGCCGTC-CCCCCCG-TCGC-TCC-ACCC-----GTCTGGA----GGGGG
CCGCGG----CGAGGGACGGCTGAGACCC--AAACCGGCGCAGATTGGCGCCAAGGGAGC
TATCG--AAAAACAC----------GGGCC---CGGCATCGGGTCTTCGTGGGGTGGAGC
GGTGCTGCGCGCCGCACGCACTACTGAC-ACGACTCTCGACAATGGATATCTC-GGCTCT
CGCATCGATGAAGAGCGCAGCGAAATGCGATACGTGGTGCGAATTGCAGAATCCCGCGAA
CCATCGAGTCTTTGAACGCAAGTTGCGCCCGAGGCCAATC-GGTCGAGGGCACGTCCGCC
TGGGCGTCAAGCGTTGCGCCGCTCCGTGCCGGGCCCCCAGCATCCC-ACCGCAGTGTGGG
CGGC-GGGCGAGGCGCGGACGTGCAGA-GTGGCTCGTCGT----GCCCATCGGCGCGGCG
GGCTGAAGAGCGGGTTATC--------GTCTCATTGGCCACGAACAACGAGGGGTG----
-----GATGAAA-GCTGCCGCGGGCGAGGCC-----CGCGTTGTCTCGTGCCGGCCG-CA
GAGAAGA--TCACAC--CCT---TC-GTGCGATCCCATCCCATGCGCCGCCCCC--GTGC
GGCGGCTTGTTAT----------------------------------------
>KY966671Smitinandia_micrantha
------------------------------------------TCGAGACCGAAATTATAT
C-----GAGCGATTCGGAGAACCTGTGAAATAA-----GCGGCGG---CCGT-CGCCG--
CGAA----GCGGCCGTC-CCCCCCG-TCGC-TCC-ACCC-----GTCCGGA----GGGGG
CCGCGG----CGAGGGACGGCTGAAACCCAAAAACCGGCGCAGATTGGCGCCAAGGGAGC
TATCG--AAAAACAC----------GGGCC---CGGCATCGGGTCTTCGTGGGGTGGAGC
GGTGCTGCGCGCCGCACGCACTACTGAC-ACGACTCTCGACAATGGATATCTC-GGCTCT
CGCATCGATGAAGAGCGCAGCGAAATGCGATACGTGGTGCGAATTGCAGAATCCCGCGAA
CCATCGAGTCTTTGAACGCAAGTTGCGCCCGAGGCCAATC-GGTCGAGGGCACGTCCGCC
TGGGCGTCAAGCGTTGCGCCGCTCCGTGCCGGGTCCCCACCATCCC-ACCGCAGTGCGGG
CGGCGGGGCGAGGCGCGGACGTGCAGA-GTGGCTCGTCGT----GCCCATCGGCGCGGCG
GGCTGAAGAGCGGGTTATC--------GTCTCATTGGCCACGAACAACGAGGGGTG----
-----GATGAAA-GCTGCCGCGGGCGAGGCC-----CGCGTTGTCTCGTGCCGGCCG-CA
GAGAAGA--TCACAC--CCT---TC-GTGCGATCCCATCCCATGCGCCGCCCCCC-GTGC
GGCGGCTTGGAA-----------------------------------------
>KJ733410Diploprora_championii
------------------------------------------TCGAGACCGAAATTATAT
C-----GAGCGATTCGGAGAACCTGTGAAATAA-----GCGGCGGCGGCCGT-CGCGG--
CGAAA----CGGCCGCC-CCCGTCG-TCGC-TCCCACCCC-----TCTGGA----GGGGG
CCGCG-----ACGAGGGACGGCCGAAACCCCAAACCGGCGCAGATTCGCGCCAAGGGAGC
TATCG---AAAACAC----------GAGCC---CGGGATCGGGTCTTCGTGGGGTAGAGC
GGTGCTGC---GCACCGCGCGCACTGGC-ACGACTCTCGACAATGGATATCTC-GGCTCT
CGCATCGATGAAGAGCGCAGCGAAATGCGATACGTGGTGCGAATTGCAGAATCCCGCGAA
CCATCGAGTCTTTGAACGCAAGTTGCGCCCGAGGCCAATC-GGTCGAGGGCACGTCCGCC
TGGGCGTCAAGCGTTGCGCCGCTCCGTGCCGAGTCCCCACCATCCC-GCCGCTGC-GGGG
GTGCCGGGCGAGGCTCGGACGTGCAGA-GTGGCTCGTCGT----GCCCATCGGCGCGGCG
GGCTGAAGAGCGGGTTATC--------GTCTCATTGGCCACGAACAACGAGGGGTG----
-----GATGAAA-GCTGCCGCGGGCGAGGCC-----CGCGTTGTCTCGTG-CGCCCGGGA
G-GA-GA--TAACAC--CCT---AT-GTGCGATCCCATCCCATGCGCCGCCCCCC-GTGC
GGCGGCTTGGAAT----------------------------------------
>KY966591Diploprora_championii 
------------------------------------------TCGAGACCGAAATTATAT
C-----GAGCGATTCGGAGAACCTGTGAAATAA-----GCGGCGGCGGCCGT-CGCGG--
CGAAA----CGGCCGCC-CCCGTCG-TCGC-TCCCACCCC-----TCTGGA----GGGGG
CCGCG-----ACGAGGGACGGCCGAAACCCCAAACCGGCGCAGATTCGCGCCAAGGGAGC
TATCG---AAAACAC----------GAGCC---CGGGATCGGGTCTTCGTGGGGTAGAGC
GGTGCTGC---GCACCGCGCGCACTGGC-ACGACTCTCGACAATGGATATCTC-GGCTCT
CGCATCGATGAAGAGCGCAGCGAAATGCGATACGTGGTGCGAATTGCAGAATCCCGCGAA
CCATCGAGTCTTTGAACGCAAGTTGCGCCCGAGGCCAATC-GGTCGAGGGCACGTCCGCC
TGGGCGTCAAGCGTTGCGCCGCTCCGTGCCGAGTCCCCACCATCCC-GCCGCTGC-GGGG
GTGCCGGGCGAGGCTCGGACGTGCAGA-GTGGCTCGTCGT----GCCCATCGGCGCGGCG
GGCTGAAGAGCGGGTTATC--------GTCTCATTGGCCACGAACAACGAGGGGTG----
-----GATGAAA-GCTGCCGCGGGCGAGGCC-----CGCGTTGTCTCGTG-CGCCCGGGA
G-GA-GA--TAACAC--CCT---AT-GTGCGATCCCATCCCATGCGCCGCCGGCC-GTGC
GGCGGCTTGGAA-----------------------------------------
>KY966590Diploprora_championii
------------------------------------------TCGAGACCGAAATTATAT
C-----GAGCGATTCGGAGAACCTGTGAAATAA-----GCGGCGGCGGCCGT-CGCGG--
CGAAA----CGGCCGCC-CCCGTCG-TCGC-TCCCACCCC-----TCTGGA----GGGGG
CCGCG-----ACGAGGGACGGCCGAAACCCCAAACCGGCGCAGATTCGCGCCAAGGGAGC
TATCG---AAAACAC----------GAGCC---CGGGATCGGGTCTTCGTGGGGTAGAGC
GGTGCTGC---GCACCGCGCGCACTGGC-ACGACTCTCGACAATGGATATCTC-GGCTCT
CGCATCGATGAAGAGCGCAGCGAAATGCGATACGTGGTGCGAATTGCAGAATCCCGCGAA
CCATCGAGTCTTTGAACGCAAGTTGCGCCCGAGGCCAATC-GGTCGAGGGCACGTCCGCC
TGGGCGTCAAGCGTTGCGCCGCTCCGTGCCGAGTCCCCACCATCCC-GCCGCTGC-GGGG
GTGCCGGGCGAGGCTCGGACGTGCAGA-GTGGCTCGTCGT----GCCCATCGGCGCGGCG
GGCTGAAGAGCGGGTTATC--------GTCTCATTGGCCACGAACAACGAGGGGTG----
-----GATGAAA-GCTGCCGCGGGCGAGGCC-----CGCGTTGTCTCGTG-CGCCCGGGA
G-GA-GA--TAACAC--CCT---AT-GTGCGATCCCATCCCATGCGCCGCCCCCC-GTGC
GGCGGCTTGGAA-----------------------------------------
>MN517118Cleisostoma_williamsonii
GTAACAAAGGTTTCCGTAGGTGAACCTGCGGAAGGATCATTGTCGAGACCGAAATTATAT
C-----GAGCGATTCGGAGAACCCGTGAAAAAA-----GCGGCGGCC---GT-CGCCG--
CGAA----GCGGCCGTC-CCCGTCG-TGGC-TCC--CCCC-G---TCCGGA----GGGGG
CCGCGG-----TGAGGGACGGCTGAAACCCCAAACCGGCGCAGATTGGCGCCAAGGGAGC
TATCG--AAAAACAC----------GGGCC---CGTCATCGGG--TTCGT-GGGTGGAGC
GGTGCTGC---GCGCCGCACGTATTGAC-ACGACTCTCGACAATGGATATCTC-GGCTCT
CGCATCGATGAAGAGCGCAGCGAAATGCGATACGTGGTGCGAATTGCAGAATCCCGCGAA
CCATCGAGTCTTTGAACGCAAGTTGCGCCCGAGGCCAATC-GGTCGAGGGCACGTCCGCC
TGGGCGTCAAGCGTTGCGCCGCTCCGTGCCGAGTACCCACCATCCC-ATCGCAGT-GTGG
ACGGCGGGCGAGGCGCGGACGTGCAGA-GTGGCTCGTCGT----GCCCATCGGTGCGGCG
GGCTGAAGAGCGGGTTATC--------GTCTCATTGGCCACGAACAACGAGGGGTG----
-----GATGAAA-GCTGCCGCGGGCGAGGCC-----CGCGTTGTCTCGTGCCGGCCA-CA
GAGGAGA--TCACAC--CCT---TC-GTGCGATCCCATCCCAAGCGCCGCCCCCC-GTGC
GGCGGCTTGGAATGCGACCCCCAGGACGGGCGAGACCACCCC-----------
>KJ733409Cleisostoma_williamsonii
------------------------------------------TCGAGACCGAAATTATAT
C-----GAGCGATTCGGAGAACCTGTGAAAAAA-----GCGGCGGCC---GT-CGCCG--
CGAA----GCGGCCGTC-CCCGTCG-TGGC-TCC--CCCC-G---TCCGTA----GGGGG
CCGCGG-----TGAGGGACGGCTGAAACCCCAAACCGGCGCAGATTGGCGCCAAGGGAGC
TATCG--AAAAACAC----------GGGCC---CGTCATCGGG--TTCGT-GGGTGGAGC
GGTGCTGC---GCGCCGCACGTATTGAC-ACGACTCTCGACAATGGATATCTC-GGCTCT
CGCATCGATGAAGAGCGCAGCGAAATGCGATACGTGGTGCGAATTGCAGAATCCCGCGAA
CCATCGAGTCTTTGAACGCAAGTTGCGCCCGAGGCCAATC-GGTCGAGGGCACGTCCGCC
TGGGCGTCAAGCGTTGCGCCGCTCCGTGCCGAGTACCCACCATCCC-ACCGCAGT-GTGG
ACGGCGGGCGAGGCGCGGACGTGCAGA-GTGGCTCGTCGT----GCCCATCGGTGCGGCG
GGCTGAAGAGCGGGTTATC--------GTCTCATTGGCCACGAACAACGAGGGGTG----
-----GATGAAA-GCTGCCGCGGGCGAGGCC-----CGCGTTGTCTCGTGCCGGCCA-CA
GAGGAGA--TCACAC--CCT---TC-GTGCGATCCCATCCCAAGCGCCGCCCCCC-GTGC
GGCGGCTTGGAAT----------------------------------------
>KJ733395Cleisostoma_fuerstenbergianum
------------------------------------------TCGAGACCGAAATTACAT
C-----GAGCGATTCGGAGAACCTGTGAAATAA-----GCGGCGGCGGCCGC-CGCCG--
CGAA----GCGGCCGCC-CCCGTCG-TGGC-TCCC-CCCC-G---TCCGGA----GGGGG
CCGCGG-----CGAGGGACGGCCGAAACCCCAATCCGGCGCAGATTGGCGCCAAGGGAGC
TATCG--AATAACAC----------GGGCC---CGGCATCGGG--TTCGTGGGGTGGAGC
GGTGCTGC---GCACCGCACGTATTGAC-ACGACTCTCGACAATGGATATCTC-GGCTCT
CGCATCGATGAAGAGCGCAGCGAAATGCGATACGTGGTGCGAATTGCAGAATCCCGCGAA
CCATCGAGTCTTTGAACGCAAGTTGCGCCCGAGGCCAATC-GGTCGAGGGCACGTCCGCC
TGGGCGTCAAGCGTTGCGCCGCTCCGTGCCGAGTCCCCACCATCCC-ACCGCAGT-GCGG
GCGGCGGGCGAGGCGCGGACGTGCAGA-GTGGCTCGTCGT----GCCCGTCGGCGCGGCG
GGCTGAAGAGCGGGTTATC--------GTCTCATTGGCCACGAACAACGAGGGGTG----
-----GATGAAA-GCTGCCGCGGGCGAGGCC-----CGCGTTGTCTCGTGCCGGCCA-CA
GAGAAGA--TCACAC--CCT---TC-GTGCGATCCCATCCCATGCGCCGCCCCCA-GTGC
GGCGGCTTGGAAT----------------------------------------
>KT223752Cleisostoma_paniculatum
CGTAACAAGGTTTCCGTAGGTGAACCTGCGGAAGGATCATTGTCGAGACCGAAATTATAT
C-----GAGCGATTCGGAGAACCCGTGAAATAA-----GCGGCGGCGGCCGT-CGCCG--
CGAA----GCGGCCGTC-CCCGTCG-TCGC-T---CCCCCCG---TCCGGA----GGGGG
CCGCGG-----CGAGGGACGGCTGAAACCCAAAACCGGCGCAGATTGGCGCCAAGGGAGC
TATCG--AAAAACAC----------GGGCC---CGGCATCGGGTCTTCGTGGGGTGGAGC
GGTGCTGC---GCACCGCACGTATTGAC-ACGACTCTCGACAATGGATATCTC-GGCTCT
CGCATCGATGAAGAGCGCAGCGAAATGCGATACGTGGTGCGAATTGCAGAATCCCGCGAA
CCATCGAGTCTTTGAACGCAAGTTGCGCCCGAGGCCAATC-GGTCGAGGGCACGTCCGCC
TGGGCGTCAAGCGTCGCGCCGCTCCGTGCCGAGTCCCCACCATCAC-ACCGCAGT-GTGG
GTGGCGGGCGAGGCGCGGACGTGCAGA-GTGGCTCGTCGT----GCCCATCGGCGCGGCG
GGCTGAAGAGCGGGTTATC--------GTCTCATTGGCCACGAACAACGAGGGGTG----
-----GATGAAA-GCTGCCGCGGGCGAGGCC-----CGCGTTGTCTCGTGCCGGCCA-CA
GAGAAGA--TTACAC--CCT---TC-GTGCGATCCCATCCCACGCGCCGCCCCCC-GTGC
GGCGGCTTGGAATGC--------------------------------------
>KJ733401Cleisostoma_paniculatum
------------------------------------------TCGAGACCGAAATTATAT
C-----GAGCGATTCGGAGAACCTGTGAAATAA-----GCGGCGGCG-CCGT-CGCCG--
CGAA----GCGGCCGTC-CCCGTCG-TCGC-T---CCCCCCG---TCCGGA----GGGGG
CCGCGT-----CGAGGGACGGCCGAAACCCCGAACCGGCGCAGACTGGCGCCAAGGGAGC
TATCG--AAAAACAC----------GGGCC---CGTCATCGGGTCTTCGTGGGGTGGAGC
GGTGCTGC---GCACCGCACGTACTGAC-ACGACTCTCGACAATGGATATCTC-GGCTCT
CGCATCGATGAAGAGCGCAGCGAAATGCGATACGTGGTGCGAATTGCAGAATCCCGCGAA
CCATCGAGTCTTTGAACGCAAGTTGCGCCCGAGGCCAATC-GGTCGAGGGCACGTCCGCC
TGGGCGTCAAGCGTTGCGCCGCTCCGTGCCGAGTCCCCACCATCCC-ACCGCAGT-GTGG
GTGGCGGGCGAGGCGCGGACGTGCAGA-GTGGCTCGCCGT----GCCCATCGGTGCGGCG
GGCTGAAGTGCGGGTTATC--------GCCTCATTGGCCACGAACAACGAGGGGTG----
-----GATGAAA-GCTACCGCGGGCGAGGCC-----CGCGTTGTATCGTGCCGGCCA-CA
GAGAAGA--TCACAC--CCT---TC-GTGCGATCCCATCCCATGCGCCGCCCTCC-GTGC
GGCGGCTTGGAAT----------------------------------------
>KT223751Cleisostoma_birmanicum
CGTAACAAGGTTTCCGTAGGTGAACCTGCGGAAGGATCATTGTCGAGACCGAAATTATAT
C-----GAGCGATTCGGAGAACCTGTGAAATAA-----GCGGCGGC---CGT-CGCCG--
CGAA----GCGGCCGTC-CCCGTCG-TCGC-T---CCCCCCG---TCCGGA----GGGGG
CCGCGG-----CGAGGGACGGCTGAAACCCCAAACCGGCGCAGATTGGCGCCAAGGGAGC
TATCG--AAAAACAC----------GGGCC---CGTCATCGGGTCTTCGTGGGGTGGAGC
GGTGCTGC---GCACCGCACGTACTGAC-ACGACTCTCGACAATGGATATCTC-GGCTCT
CGCATCGATGAAGAGCGCAGCGAAATGCGATACGTGGTGCGAATTGCAGAATCCCGCGAA
CCATCGAGTCTTTGAACGCAAGTTGCGCCCGAGGCCAATC-GGTCGAGGGCACGTCCGCC
TGGGCGTCAAGCGTTGCGCCGCTCCGTGCCGAGTCCCCACCATCCC-ACAGCAGT-GCGG
GCGGCGGGCGAGGCGCGGACGTGCAGA-GTGGCTCGTCGT----GCCCATCGGTGCGGCG
GGCTGAAGAGCGGGTTATC--------GTCTCATTGGCCACGAACAACGAGGGGTG----
-----GATGAAA-GCTGCCGCGGGCGAGGCC-----CGCGTTGTCTCGTGCCGGCCA-CA
GAGAAGA--TTACAC--CCT---TC-GTGCGATCCCATCCCATGCGCCGCCCCCC-GTGC
GGCGGCTTGGAATGC--------------------------------------
>KJ733393Cleisostoma_birmanicum 
------------------------------------------TCGAGACCGAAATTATAT
C-----GAGCGATTCGGAGAACCTGTGAAATAA-----GCGGCGGCGGCCGT-CGCCG--
CGAA----GCGGCCGTC-CCCGTCG-TCGC-T---CCCCCCG---TCCGGA----GGGGG
CCGCGG-----CGAGGGACGGCTGAAACCCCAAACCGGCGCAGATTGGCGCCAAGGGAGC
TATCG--AAAAACAC----------GGGCC---CGTCATCGGGTCTTCGTGGGGTGGAGC
GGTGCTGC---GCACCGCACGTACTGAC-ACGACTCTCGACAATGGATATCTC-GGCTCT
CGCATCGATGAAGAGCGCAGCGAAATGCGATACGTGGTGCGAATTGCAGAATCCCGCGAA
CCATCGAGTCTTTGAACGCAAGTTGCGCCCGAGGCCAATC-GGTCGAGGGCACGTCCGCC
TGGGCGTCAAGCGTTGCGCCGCTCCGTGCCGAGTCCCCACCATCCC-ACAGCAGT-GCGG
GCGGCGGGCGAGGCGCGGACGTGCAGA-GTGGCTCGTCGT----GCCCATCGGTGCGGCG
GGCTGAAGAGCGGGTTATC--------GTCTCATTGGCCACGAACAACGAGGGGTG----
-----GATGAAA-GCTGCCGCGGGCGAGGCC-----CGCGTTGTCTCGTGCCGGCCA-CA
GAGAAGA--TTACAC--CCT---TC-GTGCGATCCCATCCCATGCGCCGCCCCCC-GTGC
GGCGGCTTGGAAT----------------------------------------
>KJ733414Gastrochilus_distichus
------------------------------------------TCGAGACCCAATTTATAT
C-----GAGCGACTCGGAGAACCTGTGAAATAA-----GCGGCGGCGGCCGT-CGCCG--
CGAAA----CGGCCGGC-CCCGTCG-GCGC-T---CCCCCCG---TCTGGA----GGGGG
CCGCGT-----CGAGGGACGGCTGAAACCCCAAACCGGCGCAGATTGGCGCCAAGGGAGC
TACCG--AAAAACAC----------GAGCC---CGGCATCGGGTATCCGTGGAGTGGAGC
GGTGCTGC---GCACCGCACGTATTGAC-ACGACTCTCGACAATGGATATCTC-GGCTCT
CGCATCGATGAAGAGCGCAGCGAAATGCGATACGTGGTGCGAATTGCAGAATCCCGCGAA
CCATCGAGTCTTTGAACGCAAGTTGCGCCCGAGGCCATTC-GGTCGAGGGCACGTCCGCC
TGGGCGTCAAGCGTTGCGCCGCTCCGCGCCGAGCCCCCACCGTCCC-ACCGCAGT-GGGG
GTGCCGGGCGAGGCTCGGACGTGCAGA-GTGGCTCGTCGT----GCCCATCGGTGCGGCG
GGCTGAAGAGCGGGTTATC--------GTCTCATTGGCCACGAACAACGAGGGGTG----
-----GATGAAA-GCTGCCGCGGGCGAGGCC-----CGCGTTGTCTCGTGCCGGCCC-GA
GAGAAGA--TTACAC--CCT---TC-GTGCGATCCCATCCCATGCGCCGCCCCC--GTGC
GGCGGCTTGGAAT----------------------------------------
>MW775042Gastrochilus_distichus
CGTAACAAGGTTTCCGTAGGTGAACCTGCGGAAGGATCATTGTCGAGACCGAAATTATAT
C-----GAGCGACTCGGAGAACCTGTGAAATAA-----GCGGCGGCGGCCGT-CGCCG--
CGAAA----CAGCCGTC-CCCGTCG-TCGC-T---CCCCCCG---TCCGGA----GGGGG
CCGCGT-----CGAGGGACGGCTGAAACCCCAAATCGGCGCAGATTAGCGCCAAGGGAGC
TACCG--AAAAACAC----------GAGCC---CGATATCGGGTATCCGTGGAGTGGAGT
GGTGCTGC---GCACCGCACGCATTGAC-ACGACTCTCGACAATGGATATCTC-GGCTCT
CGCATCGATGAAGAGCGCAGCGAAATGCGATACGTGGTGCGAATTGCAGAATCCCGCGAA
CCATCGAGTCTTTGAACGCAAGTTGCGCCCGAGGCCATTC-GGTCGAGGGCACGTCCGCC
TGGGCGTCAAGCGTTGCGCCGCTCCGCGCCGAGCCCCCACCATCCC-ACCGCAGT-GGGG
GTGCCGGGCGAGGCTCGGACGTGCAGA-GTGGCTCGTCGT----GCCCATCGGTGCGGCG
GGCTGAAGAGCGGGTTATC--------GTCTCATTGGCCACGAACAACGAGGGGTG----
-----GATGAAA-GCTGCCGCGGGCGTGGCC-----CGCGTTGTCTCGTGCCGGCCC-GA
GAGAAGA--TTACAC--CCT---TC-GTGCGATCCCATCCCACGCGCCGCCCCCC-GTGC
GGCGGCTTGGAATGCGACCCCAGGATGGGCGAGGCCACCCGCCGAGTTTAAGC
>MW775043Gastrochilus_distichus
CGTAACAAGGTTTCCGTAGGTGAACCTGCGGAAGGATCATTGTCGAGACCGAAATTATAT
C-----GAGCGACTCGGAGAACCTGTGAAATAA-----GCGGCGGCGGCCGT-CGCCG--
CGAAA----CAGCCGTC-CCCGTCG-TCGC-T---CCCCCCG---TCCGGA----GGGGG
CCGCGT-----CGAGGGACGGCTGAAACCCCAAATCGGCGCAGATTAGCGCCAAGGGAGC
TACCG--AAAAACAC----------GAGCC---CGATATCGGGTATCCGTGGAGTGGAGT
GGTGCTGC---GCACCGCACGCATTGAC-ACGACTCTCGACAATGGATATCTC-GGCTCT
CGCATCGATGAAGAGCGCAGCGAAATGCGATACGTGGTGCGAATTGCAGAATCCCGCGAA
CCATCGAGTCTTTGAACGCAAGTTGCGCCCGAGGCCATTC-GGTCGAGGGCACGTCCGCC
TGGGCGTCAAGCGTTGCGCCGCTCCGCGCCGAGCCCCCACCATCCC-ACCGCAGT-GGGG
GTGCCGGGCGAGGCTCGGACGTGCAGA-GTGGCTCGTCGT----GCCCATCGGTGCGGCG
GGCTGAAGAGCGGGTTATC--------GTCTCATTGGCCACGAACAACGAGGGGTG----
-----GATGAAA-GCTGCCGCGGGCGTGGCC-----CGCGTTGTCTCGTGCCGGCCC-GA
GAGAAGA--TTACAC--CCT---TC-GTGCGATCCCATCCCACGCGCCGCCCCCC-GTGC
GGCGGCTTGGAATGCGACCCCAGGATGGGCGAGGCCACCCGCCGAGTTTAAGC
>MW775044Gastrochilus_distichus
CGTAACAAGGTTTCCGTAGGTGAACCTGCGGAAGGATCATTGTCGAGACCGAAATTATAT
C-----GAGCGACTCGGAGAACCTGTGAAATAA-----GCGGCGGCGGCCGT-CGCCG--
CGAAA----CAGCCGTC-CCCGTCG-TCGC-T---CCCCCCG---TCCGGA----GGGGG
CCGCGT-----CGAGGGACGGCTGAAACCCCAAATCGGCGCAGATTAGCGCCAAGGGAGC
TACCG--AAAAACAC----------GAGCC---CGATATCGGGTATCCGTGGAGTGGAGT
GGTGCTGC---GCACCGCACGCATTGAC-ACGACTCTCGACAATGGATATCTC-GGCTCT
CGCATCGATGAAGAGCGCAGCGAAATGCGATACGTGGTGCGAATTGCAGAATCCCGCGAA
CCATCGAGTCTTTGAACGCAAGTTGCGCCCGAGGCCATTC-GGTCGAGGGCACGTCCGCC
TGGGCGTCAAGCGTTGCGCCGCTCCGCGCCGAGCCCCCACCATCCC-ACCGCAGT-GGGG
GTGCCGGGCGAGGCTCGGACGTGCAGA-GTGGCTCGTCGT----GCCCATCGGTGCGGCG
GGCTGAAGAGCGGGTTATC--------GTCTCATTGGCCACGAACAACGAGGGGTG----
-----GATGAAA-GCTGCCGCGGGCGTGGCC-----CGCGTTGTCTCGTGCCGGCCC-GA
GAGAAGA--TTACAC--CCT---TC-GTGCGATCCCATCCCACGCGCCGCCCCCC-GTGC
GGCGGCTTGGAATGCGACCCCAGGATGGGCGAGGCCACCCGCCGAGTTTAAGC
>MW775045Gastrochilus_distichus
CGTAACAAGGTTTCCGTAGGTGAACCTGCGGAAGGATCATTGTCGAGACCGAAATTATAT
C-----GAGCGACTCGGAGAACCTGTGAAATAA-----GCGGCGGCGGCCGT-CGCCG--
CGAAA----CAGCCGTC-CCCGTCG-TCGC-T---CCCCCCG---TCCGGA----GGGGG
CCGCGT-----CGAGGGACGGCTGAAACCCCAAATCGGCGCAGATTAGCGCCAAGGGAGC
TACCG--AAAAACAC----------GAGCC---CGATATCGGGTATCCGTGGAGTGGAGT
GGTGCTGC---GCACCGCACGCATTGAC-ACGACTCTCGACAATGGATATCTC-GGCTCT
CGCATCGATGAAGAGCGCAGCGAAATGCGATACGTGGTGCGAATTGCAGAATCCCGCGAA
CCATCGAGTCTTTGAACGCAAGTTGCGCCCGAGGCCATTC-GGTCGAGGGCACGTCCGCC
TGGGCGTCAAGCGTTGCGCCGCTCCGCGCCGAGCCCCCACCATCCC-ACCGCAGT-GGGG
GTGCCGGGCGAGGCTCGGACGTGCAGA-GTGGCTCGTCGT----GCCCATCGGTGCGGCG
GGCTGAAGAGCGGGTTATC--------GTCTCATTGGCCACGAACAACGAGGGGTG----
-----GATGAAA-GCTGCCGCGGGCGTGGCC-----CGCGTTGTCTCGTGCCGGCCC-GA
GAGAAGA--TTACAC--CCT---TC-GTGCGATCCCATCCCACGCGCCGCCCCCC-GTGC
GGCGGCTTGGAATGCGACCCCAGGATGGGCGAGGCCACCCGCCGAGTTTAAGC
>MW775046Gastrochilus_distichus
CGTAACAAGGTTTCCGTAGGTGAACCTGCGGAAGGATCATTGTCGAGACCGAAATTATAT
C-----GAGCGACTCGGAGAACCTGTGAAATAA-----GCGGCGGCGGCCGT-CGCCG--
CGAAA----CAGCCGTC-CCCGTCG-TCGC-T---CCCCCCG---TCCGGA----GGGGG
CCGCGT-----CGAGGGACGGCTGAAACCCCAAATCGGCGCAGATTAGCGCCAAGGGAGC
TACCG--AAAAACAC----------GAGCC---CGATATCGGGTATCCGTGGAGTGGAGT
GGTGCTGC---GCACCGCACGCATTGAC-ACGACTCTCGACAATGGATATCTC-GGCTCT
CGCATCGATGAAGAGCGCAGCGAAATGCGATACGTGGTGCGAATTGCAGAATCCCGCGAA
CCATCGAGTCTTTGAACGCAAGTTGCGCCCGAGGCCATTC-GGTCGAGGGCACGTCCGCC
TGGGCGTCAAGCGTTGCGCCGCTCCGCGCCGAGCCCCCACCATCCC-ACCGCAGT-GGGG
GTGCCGGGCGAGGCTCGGACGTGCAGA-GTGGCTCGTCGT----GCCCATCGGTGCGGCG
GGCTGAAGAGCGGGTTATC--------GTCTCATTGGCCACGAACAACGAGGGGTG----
-----GATGAAA-GCTGCCGCGGGCGTGGCC-----CGCGTTGTCTCGTGCCGGCCC-GA
GAGAAGA--TTACAC--CCT---TC-GTGCGATCCCATCCCACGCGCCGCCCCCC-GTGC
GGCGGCTTGGAATGCGACCCCAGGATGGGCGAGGCCACCCGCCGAGTTTAAGC
>KJ733416Gastrochilus_formosanus
------------------------------------------TCGAGACCCAAATTATAT
C-----GAGCGACTCGGAGAACCTGTGAAATAA-----GCGGCGGCGGCCGT-CGCCGC-
CGCGAAA--CGGCCGTC-CCCGTCG-TCGC-T--CCCCCCCG---TCTGGA----GGGGG
CCGCGT-----CGAGGGACGGCTGAAACCCCAAACCGGCGCAGATTAGCGCCAAGGGAGC
TACCG--AAAAACAC----------GAGCC---CGACATCGGGTATCCGTGGAGTGGAGC
GGTGCTGC---GCACCGCACGCATTGAC-ACGACTCTCGACAATGGATATCTC-GGCTCT
CGCATCGATGAAGAGCGCAGCGAAATGCGATACGTGGTGCGAATTGCAGAATCCCGCGAA
CCATCGAGTCTTTGAACGCAAGTTGCGCCCGAGGCCATTC-GGTCGAGGGCACGTCCGCC
TGGGCGTCAAGCGTTGCGCCGCTCCGCGCCGAGCCCCCACCATCCC-ACCGCAGT-GGGG
GTGCAGGGCGAGGCTCGGACGTGCAGA-GTGGCTCGTCGT----GCCCATCGGTGCGGCG
GGCTGAAGAGCGGGTTATC--------GTCTCATTGGCCACGAACAACGAGGGGTG----
-----GATGAAA-GCTGCCGCGGGCGTGGCC-----CGCGTTGTCTCGTGCCGGCCC-GA
GAGAAGA--TTACAC--CCT---TC-GTGCGATCCCATCCCATGCGCCGCCCCCC-GTGC
GGCGGCTTGGAAT----------------------------------------
>KJ733419Gastrochilus_obliquus
------------------------------------------TCGAGACCCAAGCTATAT
C-----GAGCGATTCGGAGAACCTGTGAAATAA-----GCGGCGGCGGCCGT-CGCCG--
CGAAA----CGGCCGTC-CTCGTCG-TCGC-T---CCCCCCG---TCCGGA----GCGGG
CCGCGA-----CGGGGGACGGCCGGAACCCCAAACCGGCGCAGATTAGCGCCAAGGGAGC
TACCG--AAAAACAC----------GAGCA---TGGCATCGGGCCTTCGTGGAGTGGAGC
GGTGCTGC---GCACCGCACGTATTGAC-ACGACTCTCGACAATGGATATCTC-GGCTCT
CGCATCGATGAAGAGCGCAGCGAAATGCGATACGTGGTGCGAATTGCAGAATCCCGCGAA
CCATCGAGTCTTTGAACGCAAGTTGCGCCCGAGGCCAATC-GGTCGAGGGCACGTCCGCC
TGGGCGTCAAGCGTTGCGCCGCTCCGCGCCGAGTCCCCACCATCCC-ACCGCAGT-GGGG
GTGCCGGGCGAGGCCCGGACGTGCAGA-GTGGCCCGTCGT----GCCCATCGGTGCGGCG
GGCTGAAGAGCGGGTCATC--------GTCTCATTGGCCACGAACAACGAGGGGTG----
-----GATGAAA-GCTGCCGCGGGCGAGGCC-----CGCGTTGTCTCGTGCCGGCCC-GA
GAGAAGA--CTGCAC--CCT---TC-GTGCGATCCCATCCCACGCGCCGCCCCCC-GTGC
GGCGGCTTGGAAT----------------------------------------
>MW775047Gastrochilus_obliquus 
------------------------------------------TCGAGACCCAAGCTATAT
C-----GAGCGATTCGGAGAACCTGTGAAATAA-----GCGGCGGCGGCCGT-CGCCG--
CGAAA----CGGCCGTC-CTCGTCG-TCGC-T---CCCCCCG---TCCGGA----GCGGG
CCGCGG-----CGGGGGACGGCCGGAACCCCAAACCGGCGCAGATTAGCGCCAAGGGAGC
TACCG--AAAAACAC----------GAGCA---TGGCATCGGGCCTTCGTGGAGTGGAAC
GGTGCTGC---GCACCGCACGTATTGAC-ACGACTCTCGACAATGGATATCTC-GGCTCT
CGCATCGATGAAGAGCGCAGCGAAATGCGATACGTGGTGCGAATTGCAGAATCCCGCGAA
CCATCGAGTCTTTGAACGCAAGTTGCGCCCGAGGCCAATC-GGTCGAGGGCACGTCCGCC
TGGGCGTCAAGCGTTGCGCCGCTCCGCGCCGAGTCCCCACCATCCC-ACCGCAGT-GGGG
GTGCCGGGCGAGGCCCGGACGTGCAGA-GTGGCCCGTCGT----GCCCATCGGTGCGGCG
GGCTGAAGAGCGGGTCATC--------GTCTCATTGGCCACGAACAACGAGGGGTG----
-----GATGAAA-GCTGCCGCGGGCGAGGCC-----CGCGTTGTCTCGTGCCGGCCC-GA
GAGAAGA--CTGCAC--CCT---TC-GTGCGATCCCATCCCACGCGCCGCCCCCC-GTGC
GGCGGCTTGGAATGCGACCCCAGAAC---------------------------
>KJ733430Pelatantheria_scolopendrifolia
------------------------------------------TCGAGACCGAAATTATAT
C-----GAGCGATTCGGAGAACCCGTGAAAAAT-----GCGGCGGCGGCCGT-CGCCG--
CGAA----GCGGCCGTC-CCCGTCG-TGGC-T---CCCCCCCA--ACCGGA----GGGGG
CCGCGG-----TGAGGGACGGCTGAAACCCCAAACCGGCGCAGATTGGCGCCAAGGGAGC
TATCG--AAAAACAC----------GGGCC---CGACATCGGG--TTCGT-GGGTGGAGC
GGTGCTGA---GCGCCGCACGTACTGAC-ACGACTCTCGACAATGGATATCTC-GGCTCT
CGCATCGATGAAGAGCGCAGCGAAATGCGATACGTGGTGCGAATTGCAGAATCCCGCGAA
CCATCGAGTCTTTGAACGCAAGTTGCGCCCGAGGCCAATC-GGTCGAGGGCACGTCCGCC
TGGGCGTCAAGCGTTGCGCCGCTCCGTGCCGAGTCCCCGCCATCCC-ACCGCAGT-GCGG
GCGGCGGGCGAGGCGCGGACGTGCAGA-GTGGCTCGTCGT----GCCCATCGGTGCGGCG
GGCTGAAGAGCGGGTTATC--------GTCTCATTGGCCACGAACAACGAGGGGTG----
-----GATGAAA-GCTGCCGCGGGCGAGGCC-----CGCGTTGTCTCGTGCCGGCCA-CA
GAGGAGA--TCACAC--CCT---TC-GTGCGATCCCATCCCATGCGCCGCCCCCC-GTGC
GGCGGCTTGGAAT----------------------------------------
>AB217546Pelatantheria_scolopendrifolium
------------------------------------------TCGAGACCGAAATTATAT
C-----GAGCGATTCGGAGAACCTGTGAAATAA-----GCGGCGGCGGCCGT-CGCCG--
CGAA----GCGGCCGTC-CCCGCCG-TGGC-T---CCCC-AG---TCCGGA----GGGGG
CCGCGG-----GGAGGGACGGCCGAAACCCCAATCCGGCGCAGATTGGCGCCAAGGGAGC
TATCG--ATAAACAC----------GGGCC---CGGCATCGGGACTTCGT-GGATGGAAC
GGTGCTGC---GCACCGCACGCATTGAC-ACGACTCTCGACAATGGATATCTC-GGCTCT
CGCATCGATGAAGAGCGCAGCGAAATGCGATACGTGGTGCGAATTGCAGAATCCCGCGAA
CCATCGAGTCTTTGAACGCAAGTTGCGCCCGAGGCCAATC-GGTCGAGGGCACGTCCGCC
TGGGCGTCAAGCGTTGCGCCGCTCCGCGCCGAGTCCCCGCCATCCC-ACCGCAGT-GTGG
GCTGCGGGCGAGGCGCGGACGTGCAGA-GTGGCTCGTCGT----GCCCGTCGGCGCGGCG
GGCTGAAGAGCGGGTTATC--------GTCTCATTGGCCGCGAACAACGAGGGGTG----
-----GATGAAA-GCTGCCTCGGGCGAGGCC-----CGCGTTGTCTCGTGCCGGCCA-CG
GAGAAGA--TCACAC--CCT---TC-GTGCGATCCCATCCCATGCGCCGCCCCCC-GTGC
GGCGGCTTGGAAT----------------------------------------
>KY966657Pomatocalpa_spicatum
------------------------------------------TCGAGACCGAAATTATAC
C-----GAGCGATTCGGAGAACCTGTGAAATAA-----GCGGCGGCGGCCGT-CGCCG--
CGAAA----CGGCCGTC-CCCGTCG-TCGC-T---CCCCCCG---TCCGGA-----GGGG
GCCGCG----ACGAGGGACGGCCGAAACCCCAAACCGGCGCAGATTGGCGCCAAGGGAGC
TATCG--AAAAACAC----------GAGCC---CGGCATCGGGTCTTCGTGGGGTGGAGC
GGTGCTGC---GCACCGCACGCATTGAC-ACGACTCTCGACAATGGATATCTC-GGCTCT
CGCATCGATGAAGAGCGCAGCGAAATGCGATACGTGGTGCGAATTGCAGAATCCCGCGAA
CCATCGAGTCTTTGAACGCAAGTTGCGCCCGAGGCCAATC-GGTCGAGGGCACGTCCGCC
TGGGCGTCAAGCGTTGCGCCGCTCCGTGCCGAGTCCCCACCGTCCC-ACCGCAGT-GGGG
GTGCCGGGCGAGGATCGGACGTGCAGA-GTGGCCCGTCGT----GCCCGTCGGCGCGGCG
GGCTGAAGAGCGGGTTATC--------GTCTCATTGGCCACGAACAACGAGGGGTG----
-----GATGAAA-GCTGCCGCGGGCGAGGCC-----CGCGTTGTCTCGTGCCGGCCC-GA
GAGAAGA--TCACAC--CCT---TC-GCGCGATCCCATCCCATGCGCCGCCCCCC-GTGC
GGCGGCTTGGAA-----------------------------------------
>EF670365Pomatocalpa_spicatum
CGTAACAAGGTTTCCGTAGGTGAACCTGCGGAAGGATCATTGTCGAGACCGAAATTATAC
C-----GAGCGATTCGGAGAACCTGTGAAATAA-----GCGGCGGCGGCCGT-CGCCG--
CGAAA----CGGCCGTC-CCCGTCG-TCGC-T---CCCCCCG---TCCGGA-----GGGG
GCCGCG----ACGAGGGACGGCCGAAACCCCAAACCGGCGCAGATTGGCGCCAAGGGAGC
TATCG--AAAAACAC----------GAGCC---CGGCATCGGGTCTTCGTGGGGTGGAGC
GGTGCTGC---GCACCGCACGCATTGAC-ACGACTCTCGACAATGGATATCTC-GGCTCT
CGCATCGATGAAGAGCGCAGCGAAATGCGATACGTGGTGCGAATTGCAGAATCCCGCGAA
CCATCGAGTCTTTGAACGCAAGTTGCGCCCGAGGCCAATC-GGTCGAGGGCACGTCCGCC
TGGGCGTCAAGCGTTGCGCCGCTCCGTGCCGAGTCCCCACCGTCCC-ACCGCAGT-GGGG
GTGCCGGGCGAGGATCGGACGTGCAGA-GTGGCCCGTCGT----GCCCGTCGGCGCGGCG
GGCTGAAGAGCGGGTTATC--------GTCTCATTGGCCACGAACAACGAGGGGTG----
-----GACGAAA-GCTGCCGCGGGCGAGGCC-----CGCGTTGTCTCGTGCCGGCCC-GA
GAGAAGA--TCACAC--CCT---TC-GCGCGATCCCGTCCCATGCGCCGCCCCCC-GTGC
GGCGGCTTGGAATGCGACCCCAGGATGGGCGAGACCACCCGCCGAGTTTAAGC
>DQ091706Pomatocalpa_spicatum
-----------------------ACCTGCGGAAGGATCATTGTCGAGACCGAAATTATAC
C-----GAGCGATTCGGAGAACCTGTGAAATAA-----GCGGCGGCGGCCGT-CGCCG--
CGAAA----CGGCCGTC-CCCGTCG-TCGC-T---CCCCCCG---TCCGGA-----GGGG
GCCGCN----NNNNNNNNNNGCCGAAACCCCAAACCGGCGCAGATTGGCGCCAAGGGAGC
TATCG--AAAAACAC----------GAGCC---CGGCATCGGGTCTTCGTGGGGTGGAGC
GGTGCTGC---GCACCGCACGCATTGAC-ACGACTCTCGACAATGGATATCTC-GGCTCT
CGCATCGATGAAGAGCGCAGCGAAATGCGATACGTGGTGCGAATTGCAGAATCCCGCGAA
CCATCGAGTCTTTGAACGCAAGTTGCGCCCGAGGCCAATC-GGTCGAGGGCACGTCCGCC
TGGGCGTCAAGCGTTGCGCCGCTCCGTGCCGAGTCCCCACCGTCCC-ACCGCAGT-GGGG
GTGCCGGGCGAGGATCGGACGTGCAGA-GTGGCCCGTCGT----GCCCGTCGGCGCGGCG
GGCTGAAGAGCGGGTTATC--------GTCTCATTGGCCACGAACAACGAGGGGTG----
-----GATGAAA-GCTGCCGCGGGCGAGGCC-----CGCGTTGTCTCGTGCCGGCCC-GA
GAGAAGA--TCACAC--CCT---TC-GCGCGATCCCATCCCATGCGCCGCCCCCC-GTGC
GGCGGCTTGGAATGCGACCCCAGGATGGGCG----------------------
>KJ733438Pomatocalpa_spicatum
------------------------------------------TCGAGACCGAAATTATAC
C-----GAGCGATTCGGAGAACCTGTGAAATAA-----GCGGCGGCGGCCGT-CGCCG--
CGAAA----CGGCCGTC-CCCGTCG-TCGC-T---CCCCCCG---TCCGGA-----GGGG
GCCGCG----ACGAGGGACGGCCGAAACCCCAAACCGGCGCAGATTGGCGCCAAGGGAGC
TATCG--AAAAACAC----------GAGCC---CGGCATCGGGTCTTCGTGGGGTGGAGC
GGTGCTGC---GCACCGCACGCATTGAC-ACGACTCTCGACAATGGATATCTC-GGCTCT
CGCATCGATGAAGAGCGCAGCGAAATGCGATACGTGGTGCGAATTGCAGAATCCCGCGAA
CCATCGAGTCTTTGAACGCAAGTTGCGCCCGAGGCCAATC-GGTCGAGGGCACGTCCGCC
TGGGCGTCAAGCGTTGCGCCGCTCCGTGCCGAGTCCCCACCGTCCC-ACCGCAGT-GGGG
GTGCCGGGCGAGGATCGGACGTGCAGA-GTGGCCCGTCGT----GCCCGTCGGCGCGGCG
GGCTGAAGAGCGGGTTATC--------GTCTCATTGGCCACGAACAACGAGGGGTG----
-----GATGAAA-GCTGCCGCGGGCGAGGCC-----CGCGTTGTCTCGTGCCGGCCC-GA
GAGAAGA--TCACAC--CCT---TC-GCGCGATCCCATCCCATGCGCCGCCCCCC-GTGC
GGCGGCTTGGAAT----------------------------------------
>KJ733456Thrixspermum_centipeda
------------------------------------------TCGAGACCAAAATTAAAT
C-----GAGCGATTCGGAGAACCTGTGAAGTAA-----GCGGCGGCGCGCGC-CGCCG--
TGGAA----CAGTCGTC-CCCGCCG-TCGA-----CCCCCA----TTTGGA-----GGGG
TCCGCG----ACGGGGGACGGTTGAAACCCCAAACCGGCGCAGACTGGCGCCAAGGGAAC
TATTG--AAAAACAC----------GGTCC---CGACATCGGGTCCTCGTGG-----AGC
GGTGCTAA---GCACCGCACGTATTGAC-ATGACTCTCGACAATGGATATCTC-GGCTCT
CGCATCGATGAAGAGCGCAGCGAAATGCGATACGTGGTGCGAATTGCAGAATCCCGCGAA
CCATCGAGTCTTTGAACGCAAGTTGCGCCCGAGGCCAATC-GGTCGAGGGCACGTCCGCC
TGGGCGTCAAGCGTTGCGCCGCTCCTTGCCAAGTCCCCAACCC-GCTGAAG---T-GGGC
GTGACGGGGGAGGCTCGGAAGTGCAGA-GTGGCCCGTCGT----GCCTATCGGTGCGGCG
GGCTGAAGAGCGGGTTATC--------GTCTCATTGGCCACGAACAACGAGGGGTG----
-----GATCAAC-GCTGCCGCGGGCAAGGCC-----CGCGTTGTCTCGTGCCGGCCC-GA
GAGAGGA--TTATAC--CCT---TC-GCGCGATCCCATCCCTCGCCCCGCCCCCC-GTGC
GGCGGCTTGGAAT----------------------------------------
>KY966674Thrixspermum_centipeda
------------------------------------------TCGAGACCAAAATTAAAT
C-----GAGCGATTCGGAGAACCTGTGAAGTAA-----GCGGCGGCGCGCGC-CGCCG--
TGGAA----CAGTCGTC-CCCGCCG-TCGA-----CCCCCA----TTTGGA-----GGGG
TCCGCG----ACGGGGGACGGTTGAAACCCCAAACCGGCGCAGACTGGCGCCAAGGGAAC
TATTG--AAAAACAC----------GGGCC---CGACATCGGGTCCTCGTGG-----AGC
GGTGCTAA---GCACCGCACGTATTGAC-ATGACTCTCGACAATGGATATCTC-GGCTCT
CGCATCGATGAAGAGCGCAGCGAAATGCGATACGTGGTGCGAATTGCAGAATCCCGCGAA
CCATCGAGTCTTTGAACGCAAGTTGCGCCCGAGGCCAATC-GGTCGAGGGCACGTCCGCC
TGGGCGTCAAGCGTTGCGCCGCTCCTTGCCAAGTCCCCAACCC-GCTGAAG---T-GGGC
GTGACGGGGGAGGCTCGGAAGTGCAGA-GTGGCCCGTCGT----GCCTATCGGTGCGGCG
GGCTGAAGAGCGGGTTATC--------GTCTCATTGGCCACGAACAACGAGGGGTG----
-----GATCAAA-GCTGCCGCGGGCAAGGCC-----CGCGTTGTCTCGTGCCGGCCC-GA
GAGAGGA--TTATAC--CCT---TC-GCGCGATCCCATCCCTCGCCCCGCCCCCC-GTGC
GGCGGCTTGGAA-----------------------------------------
>KX679332Thrixspermum_centipeda
TCGTACAAGGTTTCCGTAGGTGAACCTGCGGAAGGATCATTGTCGAGACCAAAATTAAAT
C-----GAGCGATTCGGAGAACCTGTGAAGTAA-----GCGGCGGCGCGCGC-CGCCG--
TGGAA----CAGTCGTC-CCCGCCG-TCGA-----CCCCCA----TTTGGA-----GGGG
TCCGCG----ACGGGGGACGGTTGAAACCCCAAACCGGCGCAGACTGGCGCCAAGGGAAC
TATTG--AAAAACAC----------GGGCC---CGACATCGGGTCCTCGTGG-----AGC
GGTGCTAA---GCACCGCACGTATTGAC-ATGACTCTCGACAATGGATATCTC-GGCTCT
CGCATCGATGAAGAGCGCAGCGAAATGCGATACGTGGTGCGAATTGCAGAATCCCGCGAA
CCATCGAGTCTTTGAACGCAAGTTGCGCCCGAGGCCAATC-GGTCGAGGGCACGTCCGCC
TGGGCGTCAAGCGTTGCGCCGCTCCTTGCCAAGTCCCCAACCC-GCTGAAG---T-GGGC
GTGACGGGGGAGGCTCGGAAGTGCAGA-GTGGCCCGTCGT----GCCTATCGGTGCGGCG
GGCTGAAGAGCGGGTTATC--------GTCTCATTGGCCACGAACAACGAGGGGTG----
-----GATCAAA-GCTGCCGCGGGCAAGGCC-----CGCGTTGTCTCGTGCCGGCCC-GA
GAGAGGA--TTATAC--CCT---TC-GCGCGATCCCATCCCTCGCCCCGCCCCCC-GTGC
GGCGGCTTGGAATGCGACCCCAGGATGGGCGAGACCACCCGCTGAGTTTAAGC
>AB217591Thrixspermum_centipeda
------------------------------------------TCGAGACCAAAATCATAT
C-----GAGCGATTCGGAGAACCTGTGAAATAA-----GCGGCGGCGGGCGC-CGCCG--
TGAAA----CAGTCGTC-CCCGCCG-TCGA-----CCCCTAG---TCTGGA-----GGGG
TCCGCG----ACGGGGGACGGTTGAAACCCCAAACCGGCGCAGACTGGCGCCAAGGGAAC
TATCG--AAAAACAC----------GAGCC---CGGAATCGGGTCCTCGTGGGGTGGAGC
GGTGCTGC---GCACCGCACGTATTGAC-ATGACTCTCGACAATGGATATCTC-GGCTCT
CGCATCGATGAAGAGCGCAGCGAAATGCGATACGTGGTGCGAATTGCAGAATCCCGCGAA
CCATCGAGTCTTTGAACGCAAGTTGCGCCCGAGGCCAATC-GGTCGAGGGCACGTCCGCC
TGGGCGTCAAGCGTTGCGCCGCTCCGTGCCAAGTCCCCATCCC-GCCGCAG----CGGGC
GTGACGGGCGAGGCTCGGAAGTGCAGA-GTGGCCCGTCGT----GCCCATCGGTGCGGCG
GGCTGAAGAGCGGGTTATC--------GTCTCATTGGCCACGAACAACGAGGGGTG----
-----GATGAAA-GCTGCCGCGGGCCAGGCC-----TGCGTTGTCTCGTGCCGGCCC-GA
GAGAGGA--TTACAC--CCT---TC-GTGCGATCCCATCCCTTGCCCCGCCCCC--GTGC
GGCG-CTTGGAAT----------------------------------------
>AY391549Phalaenopsis_aphrodite 
------------------------------------------TCGAGACCGGAATCATAC
C-----GAGCGAATCGGAGAACCCGTGAACCGA-----ACGGCGGCGGCGGC-CGCCG--
CCGCCG-GACGGCCGCC-CCCGCCG-TCGC-CCCCGCCCCCG---TTCGGA--GGGGGGG
GCGCGG-----CGGGGGACGGCCGGAACCCCGAACCGGCGCGGATCGGCGCCAAGGGAAC
CGGTG--AGAGACAC----------GAGCC---CGGCATCGGGCCCTCGTGGGGCGGA--
-----------GCGCCCAACGTACCGAC-ACGACTCTCGACAATGGATATCTC-GGCTCT
CGCATCGATGAAGAGCGCAGCGAAATGCGATACGTGGTGCGAATTGCAGAATCCCGCGAA
CCATCGAGTCTTTGAACGCAAGTTGCGCCCGAGGCCAATC-GGCCGAGGGCACGCCCGCC
TGGGCGTCGAGCGTCGCGCCGCTCCGCGCCGAGCCCCCATCCCCGCCGCGG----CGGGG
GTGCCGGGCGAGGACCGGACGTGCAGA-GTGGCCCGTCGT----GCCCGTCGGCGCGGCG
GGCTGAAGAGCGGGCTGCC--------GTCTCATCGGCCACGGACGACGAGGGGTG----
-----GATGAAA-AGAAGCCCTCGAGCGCGT-----CGTCGCGTGCC--GCCGG-AG-AG
GAGAGGG--AACGGC--CCT---CC-GCGCGATCCCATCCCGGGCGCCGCCCCCCCGTGC
GGCGGCTCGGAAC----------------------------------------
>AY391547Phalaenopsis_aphrodite 
------------------------------------------TCGAGACCGGAATCATAC
C-----GAGCGAATCGGAGAACCCGTGAACCGA-----ACGGCGGCGGCGGC-CGCCG--
CCGCCG-GACGGCCGCC-CCCGCCG-TCGC-CCCCGCCCCCG---TTCGGAGGGGGGGGG
GCGCGG-----CGGGGGACGGCCGGAACCCCGAACCGGCGCGGATCGGCGCCAAGGGAAC
CGGTG--AGAGACAC----------GAGCC---CGGCATCGGGCCCTCGTGGGGCGGA--
-----------GCGCCCAACGTACCGAC-ACGACTCTCGACAATGGATATCTC-GGCTCT
CGCATCGATGAAGAGCGCAGCGAAATGCGATACGTGGTGCGAATTGCAGAATCCCGCGAA
CCATCGAGTCTTTGAACGCAAGTTGCGCCCGAGGCCAATC-GGCCGAGGGCACGCCCGCC
TGGGCGTCGAGCGTCGCGCCGCTCCGCGCCGAGCCCCCATCCCCGCCGCGG----CGGGG
GTGCCGGGCGAGGACCGGACGTGCAGA-GTGGCCCGTCGT----GCCCGTCGGCGCGGCG
GGCTGAAGAGCGGGCTGCC--------GTCTCATCGGCCACGGACGACGAGGGGTG----
-----GATGAAA-AGAAGCCCTCGAGCGCGT-----CGTCGCGTGCC--GCCGG-AG-AG
GAGAGGG--AACGGC--CCT---CC-GCGCGATCCCATCCCGGGCGCCGCCCCCCCGTGC
GGCGGCTCGGAAC----------------------------------------
>AY391548Phalaenopsis_aphrodite 
------------------------------------------TCGAGACCGGAATCATAC
C-----GAGCGAATCGGAGAACCCGTGAACCGA-----ACGGCGGCGGCGGC-CGCCG--
CCGCCG-GACGGCCGCC-CCCGCCG-TCGC-CCCCGCCCCCG---TTCGGAGGGGGGGGG
GGCGCGG----CGGGGGACGGCCGGAACCCCGAACCGGCGCGGATCGGCGCCAAGGGAAC
CGGTG--AGAGACAC----------GAGCC---CGGCATCGGGCCCTCGTGGGGCGGA--
-----------GCGCCCAACGTACCGAC-ACGACTCTCGACAATGGATATCTC-GGCTCT
CGCATCGATGAAGAGCGCAGCGAAATGCGATACGTGGTGCGAATTGCAGAATCCCGCGAA
CCATCGAGTCTTTGAACGCAAGTTGCGCCCGAGGCCAATC-GGCCGAGGGCACGCCCGCC
TGGGCGTCGAGCGTCGCGCCGCTCCGCGCCGAGCCCCCATCCCCGCCGCGG----CGGGG
GTGCCGGGCGAGGACCGGACGTGCAGA-GTGGCCCGTCGT----GCCCGTCGGCGCGGCG
GGCTGAAGAGCGGGCTGCC--------GTCTCATCGGCCACGGACGACGAGGGGTG----
-----GATGAAA-AGAAGCCCTCGAGCGCGT-----CGTCGCGTGCC--GCCGG-AG-AG
GAGAGGG--AACGGC--CCT---CC-GCGCGATCCCATCCCGGGCGCCGCCCCCCCGTGC
GGCGGCTCGGAAC----------------------------------------
>AY391544Phalaenopsis_aphrodite 
------------------------------------------TCGAGACCGGAATCATAC
C-----GAGCGAATCGGAGAACCCGTGAACCGA-----ACGGCGGCGGCGGC-CGCCG--
CCGCCG-GACGGCCGCC-CCCGCCG-TCGC-CCCCGCCCCCG---TTCGGA---GGGGGG
GCGCGG-----CGGGGGACGGCCGGAACCCCGAACCGGCGCGGATCGGCGCCAAGGGAAC
CGGTG--AGAGACAC----------GAGCC---CGGCATCGGGCCCTCGTGGGGCGGA--
-----------GCGCCCAACGTACCGAC-ACGACTCTCGACAATGGATATCTC-GGCTCT
CGCATCGATGAAGAGCGCAGCGAAATGCGATACGTGGTGCGAATTGCAGAATCCCGCGAA
CCATCGAGTCTTTGAACGCAAGTTGCGCCCGAGGCCAATC-GGCCGAGGGCACGCCCGCC
TGGGCGTCGAGCGTCGCGCCGCTCCGCGCCGAGCCCCCATCCCCGCCGCGG----CAGGG
GTGCCGGGCGAGGACCGGACGTGCAGA-GTGGCCCGTCGT----GCCCGTCGGCGCGGCG
GGCTGAAGAGCGGGCTGCC--------GTCTCATCGGCCACGGACGACGAGGGGTG----
-----GATGAAA-AGAAGCCCTCGAGCGCGT-----CGTCGCGTGCC--GCCGG-AG-AG
GAGAGGG--AACGGC--CCT---CC-GCGCGATCCCATCCCGGGCGCCGCCCCCCCGTGC
GGCGGCTCGGAAC----------------------------------------
>AY391537Phalaenopsis_aphrodite
------------------------------------------TCGAGACCGGAATCATAC
C-----GAGCGAATCGGAGAACCCGTGAACCGA-----ACGGCGGCGGCGGC-CGCCG--
CCGCCG-GACGGCCGCC-CCCGCCG-TCGC-CCCCGCCCCCG---TTCGGA--GGGGGGG
GCGCGG-----CGGGGGACGGCCGGAACCCCGAACCGGCGCGGATCGGCGCCAAGGGAAC
CGGTG--AGAGACAC----------GAGCC---CGGCATCGGGCCCTCGTGGGGCGGA--
-----------GCGCCCAACGTACCGAC-ACGACTCTCGACAATGGATATCTC-GGCTCT
CGCATCGATGAAGAGCGCAGCGAAATGCGATACGTGGTGCGAATTGCAGAATCCCGCGAA
CCATCGAGTCTTTGAACGCAAGTTGCGCCCGAGGCCAATC-GGCCGAGGGCACGCCCGCC
TGGGCGTCGAGCGTCGCGCCGCTCCGCGCCGAGCCCCCATCCCCGCCGCGG----CGGGG
GTGCCGGGCGAGGACCGGACGTGCAGG-GTGGCCCGTCGT----GCCCGTCGGCGCGGCG
GGCTGAAGAGCGGGCTGCC--------GTCTCATCGGCCACGGACGACGAGGGGTG----
-----GATGAAA-AGAAGCCCTCGAGCGCGT-----CGTCGCGTGCC--GCCGG-AG-AG
GAGAGGG--AACGGC--CCT---CC-GCGCGATCCCATCCCGGGCGCCGCCCCCCCGTGC
GGCGGCTCGGAAC----------------------------------------
>AY391542Phalaenopsis_aphrodite 
------------------------------------------TCGAGACCGGAATCATAC
C-----GAGCGAATCGGAGAACCCGTGAACCGA-----ACGGCGGCGGCGGC-CGCCG--
CCGCCG-GACGGCCGCC-CCCGCCG-TCGC-CCCCGCCCCCG---TTCGGA--GGGGGGG
GCGCGG-----CGGGGGACGGCCGGAACCCCGAACCGGCGCGGATCGGCGCCAAGGGAAC
CGGTG--AGAGACAC----------GAGCC---CGGCATCGGGCCCTCGTGGGGCGGA--
-----------GCGCCCAACGTACCGAC-ACGACTCTCGACAATGGATATCTC-GGCTCT
CGCATCGATGAAGAGCGCAGCGAAATGCGATACGTGGTGCGAATTGCAGAATCCCGCGAA
CCATCGAGTCTTTGAACGCAAGTTGCGCCCGAGGCCAATC-GGCCGAGGGCACGCCCGCC
TGGGCGTCGAGCGTCGCGCCGCTCCGCGCCGAGCCCCCATCCCCGCCGCGG----CGGGG
GTGCCGGGCGAGGACCGGACGTGCAGA-GTGGCCCGTCGT----GCCCGTCGGCGCGGCG
GGCTGAAGAGCGGGCTGCC--------GTCTCATCGGCCACGGACGACGAGGGGTG----
-----GATGAAA-AGAAGCCCTCGAGCGCGT-----CGTCGCGTGCC--GCCGG-AG-AG
GAGAGGG--AACGGC--CCT---CC-GCGCGATCCCATCCCGGGCGCCGCCCCCCCGTGC
GGCGGCTCGGAAC----------------------------------------
>AY391541Phalaenopsis_aphrodite 
------------------------------------------TCGAGACCGGAATCATAC
C-----GAGCGAATCGGAGAACCCGTGAACCGA-----ACGGCGGCGGCGGC-CGCCG--
CCGCCG-GACGGCCGCC-CCCGCCG-TCGC-CCCCGCCCCCG---TTCGGA--GGGGGGG
GCGCGG-----CGGGGGACGGCCGGAACCCCGAACCGGCGCGGATCGGCGCCAAGGGAAC
CGGTG--AGAGACAC----------GAGCC---CGGCATCGGGCCCTCGTGGGGCGGA--
-----------GCGCCCAACGTACCGAC-ACGACTCTCGACAATGGATATCTC-GGCTCT
CGCATCGATGAAGAGCGCAGCGAAATGCGATACGTGGTGCGAATTGCAGAATCCCGCGAA
CCATCGAGTCTTTGAACGCAAGTTGCGCCCGAGGCCAATC-GGCCGAGGGCACGCCCGCC
TGGGCGTCGAGCGTCGCGCCGCTCCGCGCCGAGCCCCCATCCCCGCCGCGG----CGGGG
GTGCCGGGCGAGGACCGGACGTGCAGA-GTGGCCCGTCGT----GCCCGTCGGCGCGGCG
GGCTGAAGAGCGGGCTGCC--------GTCTCATCGGCCACGGACGACGAGGGGTG----
-----GATGAAA-AGAAGCCCTCGAGCGCGT-----CGTCGCGTGCC--GCCGG-AG-AG
GAGAGGG--AACGGC--CCT---CC-GCGCGATCCCATCCCGGGCGCCGCCCCCCCGTGC
GGCGGCTCGGAAC----------------------------------------
>AY391540Phalaenopsis_aphrodite
------------------------------------------TCGAGACCGGAATCATAC
C-----GAGCGAATCGGAGAACCCGTGAACCGA-----ACGGCGGCGGCGGC-CGCCG--
CCGCCG-GACGGCCGCC-CCCGCCG-TCGC-CCCCGCCCCCG---TTCGGA--GGGGGGG
GCGCGG-----CGGGGGACGGCCGGAACCCCGAACCGGCGCGGATCGGCGCCAAGGGAAC
CGGTG--AGAGACAC----------GAGCC---CGGCATCGGGCCCTCGTGGGGCGGA--
-----------GCGCCCAACGTACCGAC-ACGACTCTCGACAATGGATATCTC-GGCTCT
CGCATCGATGAAGAGCGCAGCGAAATGCGATACGTGGTGCGAATTGCAGAATCCCGCGAA
CCATCGAGTCTTTGAACGCAAGTTGCGCCCGAGGCCAATC-GGCCGAGGGCACGCCCGCC
TGGGCGTCGAGCGTCGCGCCGCTCCGCGCCGAGCCCCCATCCCCGCCGCGG----CGGGG
GTGCCGGGCGAGGACCGGACGTGCAGA-GTGGCCCGTCGT----GCCCGTCGGCGCGGCG
GGCTGAAGAGCGGGCTGCC--------GTCTCATCGGCCACGGACGACGAGGGGTG----
-----GATGAAA-AGAAGCCCTCGAGCGCGT-----CGTCGCGTGCC--GCCGG-AG-AG
GAGAGGG--AACGGC--CCT---CC-GCGCGATCCCATCCCGGGCGCCGCCCCCCCGTGC
GGCGGCTCGGAAC----------------------------------------
>AY391543Phalaenopsis_aphrodite 
------------------------------------------TCGAGACCGGAATCATAC
C-----GAGCGAATCGGAGAACCCGTGAACCGA-----ACGGCGGCGGCGGC-CGCCG--
CCGCCGGTACGGCCGCC-CCCGCCG-TCGC-CCCCGCCCCCG---TTCGGA-GGGGGGGG
GCGCGG-----CGGGGGACGGCCGGAACCCCGAACCGGCGCGGATCGGCGCCAAGGGAAC
CGGTG--AGAGACAC----------GAGCC---CGGCATCGGGCCCTCGTGGGGCGGA--
-----------GCGCCCAACGTACCGAC-ACGACTCTCGACAATGGATATCTC-GGCTCT
CGCATCGATGAAGAGCGCAGCGAAATGCGATACGTGGTGCGAATTGCAGAATCCCGCGAA
CCATCGAGTCTTTGAACGCAAGTTGCGCCCGAGGCCAATC-GGCCGAGGGCACGCCCGCC
TGGGCGTCGAGCGTCGCGCCGCTCCGCGCCGAGCCCCCATCCCCGCCGCGG----CGGGG
GTGCCGGGCGAGGACCGGACGTGCAGA-GTGGCCCGTCGT----GCCCGTCGGCGCGGCG
GGCTGAAGAGCGGGCTGCC--------GTCTCATCGGCCACGGACGACGAGGGGTG----
-----GATGAAA-AGAAGCCCTCGAGCGCGT-----CGTCGCGTGCC--GCCGG-AG-AG
GAGAGGG--AACGGC--CCT---CC-GCGCGATCCCATCCCGGGCGCCGCCCCCCCGTGC
GGCGGCTCGGAAC----------------------------------------
>AY391539Phalaenopsis_aphrodite 
------------------------------------------TCGAGACCGGAATCATAC
C-----GAGCGAATCGGAGAACCCGTGAACCGA-----ACGGCGGCGGCGGC-CGCCG--
CCGCCG-GACGGCCGCC-CCCGCCG-TCGC-CCCCGCCCCCG---TTCGGA--GGGGGGG
GCGCGG-----CGGGGGACGGCCGGAACCCCGAACCGGCGCGGATCGGCGCCAAGGGAAC
CGGTG--AGAGACAC----------GAGCC---CGGCATCGGGCCCTCGTGGGGCGGA--
-----------GCGCCCAACGTACCGAC-ACGACTCTCGACAATGGATATCTC-GGCTCT
CGCATCGATGAAGAGCGCAGCGAAATGCGATACGTGGTGCGAATTGCAGAATCCCGCGAA
CCATCGAGTCTTTGAACGCAAGTTGCGCCCGAGGCCAATC-GGCCGAGGGCACGCCCGCC
TGGGCGTCGAGCGTCGCGCCGCTCCGCGCCGAGCCCCCATCCCCGCCGCGG----CGGGG
GTGCCGGGCGAGGACCGGACGTGCAGA-GTGGCCCGTCGT----GCCCGTCGGCGCGGCG
GGCTGAAGAGCGGGCTGCC--------GTCTCATCGGCCACGGACGACGAGGGGTG----
-----GATGAAA-AGAAGCCCTCGAGCGCGT-----CGTCGCGTGCC--GCCGG-AG-AG
GAGAGGG--AACGGC--CCT---CC-GCGCGATCCCATCCCGGGCGCCGCCCCCCCGTGC
GGCGGCTCGGAAC----------------------------------------
>AY391538Phalaenopsis_aphrodite 
------------------------------------------TCGAGACCGGAATCATAC
C-----GAGCGAATCGGAGAACCCGTGAACCGA-----ACGGCGGCGGCGGC-CGCCG--
CCGCCG-GACGGCCGCC-CCCGCCG-TCGC-CCCCGCCCCCG---TTCGGA--GGGGGGG
GCGCGG-----CGGGGGACGGCCGGAACCCCGAACCGGCGCGGATCGGCGCCAAGGGAAC
CGGTG--AGAGACAC----------GAGCC---CGGCATCGGGCCCTCGTGGGGCGGA--
-----------GCGCCCAACGTACCGAC-ACGACTCTCGACAATGGATATCTC-GGCTCT
CGCATCGATGAAGAGCGCAGCGAAATGCGATACGTGGTGCGAATTGCAGAATCCCGCGAA
CCATCGAGTCTTTGAACGCAAGTTGCGCCCGAGGCCAATC-GGCCGAGGGCACGCCCGCC
TGGGCGTCGAGCGTCGCGCCGCTCCGCGCCGAGCCCCCATCCCCGCCGCGG----CGGGG
GTGCCGGGCGAGGACCGGACGTGCAGA-GTGGCCCGTCGT----GCCCGTCGGCGCGGCG
GGCTGAAGAGCGGGCTGCC--------GTCTCATCGGCCACGGACGACGAGGGGTG----
-----GATGAAA-AGAAGCCCTCGAGCGCGT-----CGTCGCGTGCC--GCCGG-AG-AG
GAGAGGG--AACGGC--CCT---CC-GCGCGATCCCATCCCGGGCGCCGCCCCCCCGTGC
GGCGGCTCGGAAC----------------------------------------
>AY391536Phalaenopsis_aphrodite 
------------------------------------------TCGAGACCGGAATCATAC
C-----GAGCGAATCGGAGAACCCGTGAACCGA-----ACGGCGGCGGCGGC-CGCCG--
CCGCCG-GACGGCCGCC-CCCGCCG-TCGC-CCCCGCCCCCG---TTCGGA--GGGGGGG
GCGCGG-----CGGGGGACGGCCGGAACCCCGAACCGGCGCGGATCGGCGCCAAGGGAAC
CGGTG--AGAGACAC----------GAGCC---CGGCATCGGGCCCTCGTGGGGCGGA--
-----------GCGCCCAACGTACCGAC-ACGACTCTCGACAATGGATATCTC-GGCTCT
CGCATCGATGAAGAGCGCAGCGAAATGCGATACGTGGTGCGAATTGCAGAATCCCGCGAA
CCATCGAGTCTTTGAACGCAAGTTGCGCCCGAGGCCAATC-GGCCGAGGGCACGCCCGCC
TGGGCGTCGAGCGTCGCGCCGCTCCGCGCCGAGCCCCCATCCCCGCCGCGG----CGGGG
GTGCCGGGCGAGGACCGGACGTGCAGA-GTGGCCCGTCGT----GCCCGTCGGCGCGGCG
GGCTGAAGAGCGGGCTGCC--------GTCTCATCGGCCACGGACGACGAGGGGTG----
-----GATGAAA-AGAAGCCCTCGAGCGCGT-----CGTCGCGTGCC--GCCGG-AG-AG
GAGAGGG--AACGGC--CCT---CC-GCGCGATCCCATCCCGGGCGCCGCCCCCCCGTGC
GGCGGCTCGGAAC----------------------------------------
>AY391546Phalaenopsis_aphrodite 
------------------------------------------TCGAGACCGGAATCATAC
C-----GAGCGAATCGGAGAACCCGTGAACCGA-----ACGGCGGCGGCGGC-CGCCG--
CCGCCG-GACGGCCGCC-CCCGCCG-TCGC-CCCCGCCCCCG---TTCGGA--GGGGGGG
GCGCGG-----CGGGGGACGGCCGGAACCCCGAACCGGCGCGGATCGGCGCCAAGGGAAC
CGGTG--AGAGACAC----------GAGCC---CGGCATCGGGCCCTCGTGGGGCGGA--
-----------GCGCCCAACGTACCGAC-ACGACTCTCGACAATGGATATCTC-GGCTCT
CGCATCGATGAAGAGCGCAGCGAAATGCGATACGTGGTGCGAATTGCAGAATCCCGCGAA
CCATCGAGTCTTTGAACGCAAGTTGCGCCCGAGGCCAATC-GGCCGAGGGCACGCCCGCC
TGGGCGTCGAGCGTCGCGCCGCTCCGCGCCGAGCCCCCATCCCCGCCGCGG----CGGGG
GTGCCGGGCGAGGACCGGACGTGCAGA-GTGGCCCGTCGT----GCCCGTCGGCGCGGCG
GGCTGAAGAGCGGGCTGCC--------GTCTCATCGGCCACGGACGACGAGGGGTG----
-----GATGAAA-AGAAGCCCTCGAGCGCGT-----CGTCGCGTGCC--GCCGG-AG-AG
GAGAGGG--AACGGC--CCT---CC-GCGCGATCCCATCCCGGGCGCCGCCCCCCCGTGC
GGCGGCTCGGAAC----------------------------------------
>AY391550Phalaenopsis_aphrodite 
------------------------------------------TCGAGACCGGAATCATAC
C-----GAGCGAATCGGAGAACCCGTGAACCGA-----ACGGCGGCGGCGGC-CGCCG--
CCGCCG-GACGGCCGCC-CCCGCCG-TCGC-CCCCGCCCCCG---TTCGGA-GGGGGGGG
GCGCGG-----CGGGGGACGGCCGGAACCCCGAACCGGCGCGGATCGGCGCCAAGGGAAC
CGGTG--AGAGACAC----------GAGCC---CGGCATCGGGCCCTCGTGGGGCGGA--
-----------GCGCCCAACGTACCGAC-ACGACTCTCGACAATGGATATCTC-GGCTCT
CGCATCGATGAAGAGCGCAGCGAAATGCGATACGTGGTGCGAATTGCAGAATCCCGCGAA
CCATCGAGTCTTTGAACGCAAGTTGCGCCCGAGGCCAATC-GGCCGAGGGCACGCCCGCC
TGGGCGTCGAGCGTCGCGCCGCTCCGCGCCGAGCCCCCATCCCCGCCGCGG----CGGGG
GTGCCGGGCGAGGACCGGACGTGCAGA-GTGGCCCGTCGT----GCCCGTCGGCGCGGCG
GGCTGAAGAGCGGGCTGCC--------GTCTCATCGGCCACGGACGACGAGGGGTG----
-----GATGAAA-AGAAGCCCTCGAGCGCGT-----CGTCGCGTGCC--GCCGG-AG-AG
GAGAGGG--AACGGC--CCT---CC-GCGCGATCCCATCCCGGGCGCCGCCCCCCCGTGC
GGCGGCTCGGAAC----------------------------------------
>AY391545Phalaenopsis_aphrodite
------------------------------------------TCGAGACCGGAATCATAC
C-----GAGCGAATCGGAGAACCCGTGAACCGA-----ACGGCGGCGGCGGC-CGCCG--
CCGCCG-GACGGCCGCC-CCCGCCG-TCGC-CCCCGCCCCCG---TTCGGA--GGGGGGG
GCGCGG-----CGGGGGACGGCCGGAACCCCGAACCGGCGCGGATCGGCGCCAAGGGAAC
CGGTG--AGAGACAC----------GAGCC---CGGCATCGGGCCCTCGTGGGGCGGA--
-----------GCGCCCAACGTACCGAC-ACGACTCTCGACAATGGATATCTC-GGCTCT
CGCATCGATGAAGAGCGCAGCGAAATGCGATACGTGGTGCGAATTGCAGAATCCCGCGAA
CCATCGAGTCTTTGAACGCAAGTTGCGCCCGAGGCCAATC-GGCCGAGGGCACGCCCGCC
TGGGCGTCGAGCGTCGCGCCGCTCCGCGCCGAGCCCCCATCCCCGCCGCGG----CGGGG
GTGCCGGGCGAGGACCGGACGTGCAGA-GTGGCCCGTCGT----GCCCGTCGGCGCGGCG
GGCTGAAGAGCGGGCTGCC--------GTCTCATCGGCCACGGACGACGAGGGGTG----
-----GATGAAA-AGAAGCCCTCGAGCGCGT-----CGTCGCGTGCC--GCCGG-AG-AG
GAGAGGG--AACGGC--CCT---CC-GCGCGATCCCATCCCGGGCGCCGCCCCCCCGTGC
GGCGGCTCGGAAC----------------------------------------
>AY391551Phalaenopsis_sanderiana
------------------------------------------TCGAGACCG-AATCATAC
CC----GAGCGACTCGGAGAACCCGTGAACCGA-----ACGGCGGCGGCGGC-CGCCG--
CCGCCG-GACGGCCGCC-CCCGCCG-TCGC-CCCCGCCCCCG---TTCGGA-GGGGGGAG
GCGCGG-----CGGGGGACGGCCGGAACCCCGAACCGGCGCGGATCGGCGCCAAGGGAAC
CGGTG--AGAGACAC----------GAGCC---CGGCATCGGGCCCTCGTGGGGCGGA--
-----------GCGCCTAACGTACCGAC-ACGACTCTCGACAATGGATATCTC-GGCTCT
CGCATCGATGAAGAGCGCAGCGAAATGCGATACGTGGTGCGAATTGCAGAATCCCGCGAA
CCATCGAGTCTTTGAACGCAAGTTGCGCCCGAGGCCAATC-GGCCGAGGGCACGCCCGCC
TGGGCGTCGAGCGTCGCGCCGCTCCGCGCCGAGTCCCCATCCCCGCCGCGG----CGGGG
GTGCCGGGCGAGGACCGGACGTGCAGA-GTGGCCCGTCGT----GCCCGTCGGCGCGGCG
GGCTGAAGAGCGGGCTGCC--------GTCTCATCGGCCACGGACGACGAGGGGTG----
-----GATGAAA-AGAAGCCCTCGAGCGCGT-----CGTCGCGTGCC--GCCGG-AG-AG
GAGAGGG--AACGGC--CCT---CC-GCGCCATCCCATCCCGGGCGCCGCCCCCCCGTGC
GGCGGCTCGGAAC----------------------------------------
>AY391553Phalaenopsis_sanderiana
------------------------------------------TCGAGACCGGAATCATAC
C-----GAGCCAATCGGAGAACCCGTGAACCGA-----ACGGCGGCGGCGGC-CGCCG--
CCGCCG-GACGGCCGCC-CCCGCCG-TCGC-CCCCGCCCCCG---TTCGGA-GGGGGGAG
GCGCGG-----CGGGGGACGGCCGGAACCCCGAACCGGCGCGGATCGGCGCCAAGGGAAC
CGGTG--AGAGACAC----------GAGCC---CGGCATCGGGCCCTCGTGGGGCGGA--
-----------GCGCCTAACGTACCGAC-ACGACTCTCGACAATGGATATCTC-GGCTCT
CGCATCGATGAAGAGCGCAGCGAAATGCGATACGTGGTGCGAATTGCAGAATCCCGCGAA
CCATCGAGTCTTTGAACGCAAGTTGCGCCCGAGGCCAATC-GGCCGAGGGCACGCCCGCC
TGGGCGTCGAGCGTCGCGCCGCTCCGCGCCGAGTCCCCATCCCCGCCGCGG----CGGGG
GTGCCGGGCGAGGACCGGACGTGCAGA-GTGGCCCGTCGT----GCCCGTCGGCGCGGCG
GGCTGAAGAGCGGGCTGCC--------GTCTCATCGGCCACGGACGACGAGGGGTG----
-----GATGAAA-AGAAGCCCTCGAGCGCGT-----CGTCGCGTGCC--GCCGG-AG-AG
GAGAGGG--AACGGC--CCT---CC-GCGCCATCCCATCCCGGGCGCCGCCCCCCCGTGC
GGCGGCTCGGAAC----------------------------------------
>AY391552Phalaenopsis_sanderiana
------------------------------------------TCGAGACCGGAATCATAC
C-----GAGCCAATCGGAGAACCCGTGAACCGA-----ACGGCGGCGGCGGC-CGCCG--
CCGCCG-GACGGCCGCC-CCCGCCG-TCGC-CCCCGCCCCCG---TTCGGA-GGGGGGAG
GCGCGG-----CGGGGGACGGCCGGAACCCCGAACCGGCGCGGATCGGCGCCAAGGGAAC
CGGTG--AGAGACAC----------GAGCC---CGGCATCGGGCCCTCGTGGGGCGGA--
-----------GCGCCTAACGTACCGAC-ACGACTCTCGACAATGGATATCTC-GGCTCT
CGCATCGATGAAGAGCGCAGCGAAATGCGATACGTGGTGCGAATTGCAGAATCCCGCGAA
CCATCGAGTCTTTGAACGCAAGTTGCGCCCGAGGCCAATC-GGCCGAGGGCACGCCCGCC
TGGGCGTCGAGCGTCGCGCCGCTCCGCGCCGAGTCCCCATCCCCGCCGCGG----CGGGG
GTGCCGGGCGAGGACCGGACGTGCAGA-GTGGCCCGTCGT----GCCCGTCGGCGCGGCG
GGCTGAAGAGCGGGCTGCC--------GTCTCATCGGCCACGGACGACGAGGGGTG----
-----GATGAAA-AGAAGCCCTCGAGCGCGT-----CGTCGCGTGCC--GCCGG-AG-AG
GAGAGGG--AACGGC--CCT---CC-GCGCCATCCCATCCCGGGCGCCGCCCCCCCGTGC
GGCGGCTCGGAAC----------------------------------------
>AF537002Phalaenopsis_sanderiana
------------------------------------------TCGAGACCG-AATCATAC
CC----GAGCGACTCGGAGAACCCGTGAACCGA-----ACGGCGGCGGCGGC-CGCCG--
CCGCCG-GACGGCCGCC-CCCGCCG-TCGC-CCCCGCCCCCG---TTCGGA-GGGGGGAG
GCGCGG-----CGGGGGACGGCCGGAACCCCGAACCGGCGCGGATCGGCGCCAAGGGAAC
CGGTG--AGAGACAC----------GAGCC---CGGCATCGGGCCCTCGTGGGGCGGA--
-----------GCGCCTAACGTACCGAC-ACGACTCTCGACAATGGATATCTC-GGCTCT
CGCATCGATGAAGAGCGCAGCGAAATGCGATACGTGGTGCGAATTGCAGAATCCCGCGAA
CCATCGAGTCTTTGAACGCAAGTTGCGCCCGAGGCCAATC-GGCCGAGGGCACGCCCGCC
TGGACGTCGAGCGTCGCGCCGCTCCGCGCCGCGTCCCCATCCCCGCCGCGG----AGGGG
GTGCCGGGCGAGGACCGGACGTGCAGA-GTGGCCCGTCGT----GCCCGTCGGCGCGGCG
GGCTGAAGAGCGGGCTGCC--------GTCTCATCGGCCACGGACGACGAGGGGTG----
-----GATGAAA-AGAAGCCCTCGAGCGCGT-----CGTCGCGTGCC--GCCGG-AG-AG
GAGAGGG--AACGGC--CCT---CC-GCGCCATCCCATCCCGGGCGCCGCCCCCCCGTGC
GGCGGCTCGGAAC----------------------------------------
>AY391525Phalaenopsis_amabilis
------------------------------------------TCGAGACCGGAATCATAC
C-----GAGCGAATCGGAGAACCCGTGAACCGA-----ACGGCGGCGGCGGC-CGCCG--
CCGCCGGGACGGCCGCC-CCCGCCG-TCGC-CCCCGCCCCCG---TTCGGA----GGGGG
GGGCGCGG---CGGGGGACGGCCGGAACCCCGAACCGGCGCGGATCGGCGCCAAGGGAAC
CGGTG--AGAGACAC----------GAGCC---CGGCATCGGGCCCTCGTGGGGCGGA--
-----------GCGCCTAACGTACCGAC-ACGACTCTCGACAATGGATATCTC-GGCTCT
CGCATCGATGAAGAGCGCAGCGAAATGCGATACGTGGTGCGAATTGCAGAATCCCGCGAA
CCATCGAGTCTTTGAACGCAAGTTGCGCCCGAGGCCAATC-GGCCGAGGGCACGCCCGCC
TGGGCGTCGAGCGTCGCGCCGCTCCGCGCCGAGTCCCCATCCCCGCCGCGG----CGGGG
GTGCCGGGCGAGGACCGGACGTGCAGA-GTGGCCCGTCGT----GCCCGTCGGCGCGGCG
GGCTGAAGAGCGGGCTGCC--------GTCTCATCGGCCACGGACGACGAGGGGTG----
-----GATGAAA-AGAAGCCCTCGAGCGCGT-----CGTCGCGTGCC--GCCGG-AG-AG
GAGAGGG--AACGGC--CCT---CC-GCGCGATCCCATCCCGGGCGCCGCCCCCCCGTGC
GGCGGCTCGGAAC----------------------------------------
>AY391528Phalaenopsis_amabilis
------------------------------------------TCGAGACCGGAATCATAC
C-----GAGCCAATCGGAGAACCCGTGAACCGA-----ACGGCGGCGGCGGC-CGCCG--
CCGCCG-GACGGCCGCC-CCCGCCG-TCGC-CCCCGCCCCCG---TTCGGA-GGGGGGGG
GGGCGCGG---CGGGGGACGGCCGGAACCCCGAACCGGCGCGGATCGGCGCCAAGGGAAC
CGGTG--AGAGACAC----------GAGCC---CGGCATCGGGCCCTCGTGGGGCGGA--
-----------GCGCCTAACGTACCGAC-ACGACTCTCGACAATGGATATCTC-GGCTCT
CGCATCGATGAAGAGCGCAGCGAAATGCGATACGTGGTGCGAATTGCAGAATCCCGCGAA
CCATCGAGTCTTTGAACGCAAGTTGCGCCCGAGGCCAATC-GGCCGAGGGCACGCCCGCC
TGGGCGTCGAGCGTCGCGCCGCTCCGCGCCGAGTCCCCATCCCCGCCGCGG----CGGGG
GTGCCGGGCGAGGACCGGACGTGCAGA-GTGGCCCGTCGT----GCCCGTCGGCGCGGCG
GGCTGAAGAGCGGGCTGCC--------GTCTCATCGGCCACGGACGACGAGGGGTG----
-----GATGAAA-AGAAGCCCTCGAGCGCGT-----CGTCGCGTGCC--GCCGG-AG-AG
GAGAGGG--AACGGC--CCT---CC-GCGCGATCCCATCCCGGGCGCCGCCCCCCCGTGC
GGCGGCTCGGAAC----------------------------------------
>AY391527Phalaenopsis_amabilis
------------------------------------------TCGAGACCGGAATCATAC
C-----GAGCCAATCGGAGAACCCGTGAACCGA-----ACGGCGGCGGCGGC-CGCCG--
CCGCCG-GACGGCCGCC-CCCGCCG-TCGC-CCCCGCCCCCG---TTCGGA-GGGGGGGG
GGGCGCGG---CGGGGGACGGCCGGAACCCCGAACCGGCGCGGATCGGCGCCAAGGGAAC
CGGTG--AGAGACAC----------GAGCC---CGGCATCGGGCCCTCGTGGGGCGGA--
-----------GCGCCTAACGTACCGAC-ACGACTCTCGACAATGGATATCTC-GGCTCT
CGCATCGATGAAGAGCGCAGCGAAATGCGATACGTGGTGCGAATTGCAGAATCCCGCGAA
CCATCGAGTCTTTGAACGCAAGTTGCGCCCGAGGCCAATC-GGCCGAGGGCACGCCCGCC
TGGGCGTCGAGCGTCGCGCCGCTCCGCGCCGAGTCCCCATCCCCGCCGCGG----CGGGG
GTGCCGGGCGAGGACCGGACGTGCAGA-GTGGCCCGTCGT----GCCCGTCGGCGCGGCG
GGCTGAAGAGCGGGCTGCC--------GTCTCATCGGCCACGGACGACGAGGGGTG----
-----GATGAAA-AGAAGCCCTCGAGCGCGT-----CGTCGCGTGCC--GCCGG-AG-AG
GAGAGGG--AACGGC--CCT---CC-GCGCGATCCCATCCCGGGCGCCGCCCCCCCGTGC
GGCGGCTCGGAAC----------------------------------------
>AY391526Phalaenopsis_amabilis
------------------------------------------TCGAGACCGGAATCATAC
C-----GAGCGAATCGGAGAACCCGTGAACCGA-----ACGGCGGCGGCGGC-CGCCG--
CCGCCG-GACGGCCGCC-CCCGCCG-TCGC-CCCCGCCCCCG---TTCGGA----GGGGG
GGGCGCGG---CGGGGGACGGCCGGAACCCCGAACCGGCGCGGATCGGCGCCAAGGGAAC
CGGTG--AGAGACAC----------GAGCC---CGGCATCGGGCCCTCGTGGGGCGGA--
-----------GCGCCTAACGTACCGAC-ACGACTCTCGACAATGGATATCTC-GGCTCT
CGCATCGATGAAGAGCGCAGCGAAATGCGATACGTGGTGCGAATTGCAGAATCCCGCGAA
CCATCGAGTCTTTGAACGCAAGTTGCGCCCGAGGCCAATC-GGCCGAGGGCACGCCCGCC
TGGGCGTCGAGCGTCGCGCCGCTCCGCGCCGAGTCCCCATCCCCGCCGCGG----CGGGG
GTGCCGGGCGAGGACCGGACGTGCAGA-GTGGCCCGTCGT----GCCCGTCGGCGCGGCG
GGCTGAAGAGCGGGCTGCC--------GTCTCATCGGCCACGGACGACGAGGGGTG----
-----GATGAAA-AGAAGCCCTCGAGCGCGT-----CGTCGCGTGCC--GCCGG-AG-AG
GAGAGGG--AACGGC--CCT---CC-GCGCGATCCCATCCCGGGCGCCGCCCCCCCGTGC
GGCGGCTCGGAAC----------------------------------------
>AY391524Phalaenopsis_amabilis
------------------------------------------TCGAGACCGGAATCATAC
C-----GAGCGAATCGGAGAACCCGTGAACCGA-----ACGGCGGCGGCGGC-CGCCG--
CCGCCG-GACGGCCGCC-CCCGCCG-TCGC-CCCCGCCCCCG---TTCGGA----GGGGG
GGGCGCGG---CGGGGGACGGCCGGAACCCCGAACCGGCGCGGATCGGCGCCAAGGGAAC
CGGTG--AGAGACAC----------GAGCC---CGGCATCGGGCCCTCGTGGGGCGGA--
-----------GCGCCTAACGTACCGAC-ACGACTCTCGACAATGGATATCTC-GGCTCT
CGCATCGATGAAGAGCGCAGCGAAATGCGATACGTGGTGCGAATTGCAGAATCCCGCGAA
CCATCGAGTCTTTGAACGCAAGTTGCGCCCGAGGCCAATC-GGCCGAGGGCACGCCCGCC
TGGGCGTCGAGCGTCGCGCCGCTCCGCGCCGAGTCCCCATCCCCGCCGCGG----CGGGG
GTGCCGGGCGAGGACCGGACGTGCAGA-GTGGCCCGTCGT----GCCCGTCGGCGCGGCG
GGCTGAAGAGCGGGCTGCC--------GTCTCATCGGCCACGGACGACGAGGGGTG----
-----GATGAAA-AGAAGCCCTCGAGCGCGT-----CGTCGCGTGCC--GCCGG-AG-AG
GAGAGGG--AACGGC--CCT---CC-GCGCGATCCCATCCCGGGCGCCGCCCCCCCGTGC
GGCGGCTCGGAAC----------------------------------------
>AY391523Phalaenopsis_amabilis
------------------------------------------TCGAGACCGGAATCATAC
C-----GAGCGAATCGGAGAACCCGTGAACCGA-----ACGGCGGCGGCGGC-CGCCG--
CCGCCG-GACGGCCGCC-CCCGCCG-TCGC-CCCCGCCCCCG---TTCGGA----GGGGG
GGGCGCGG---CGGGGGACGGCCGGAACCCCGAACCGGCGCGGATCGGCGCCAAGGGAAC
CGGTG--AGAGACAC----------GAGCC---CGGCATCGGGCCCTCGTGGGGCGGA--
-----------GCGCCTAACGTACCGAC-ACGACTCTCGACAATGGATATCTC-GGCTCT
CGCATCGATGAAGAGCGCAGCGAAATGCGATACGTGGTGCGAATTGCAGAATCCCGCGAA
CCATCGAGTCTTTGAACGCAAGTTGCGCCCGAGGCCAATC-GGCCGAGGGCACGCCCGCC
TGGGCGTCGAGCGTCGCGCCGCTCCGCGCCGAGTCCCCATCCCCGCCGCGG----CGGGG
GTGCCGGGCGAGGACCGGACGTGCAGA-GTGGCCCGTCGT----GCCCGTCGGCGCGGCG
GGCTGAAGAGCGGGCTGCC--------GTCTCATCGGCCACGGACGACGAGGGGTG----
-----GATGAAA-AGAAGCCCTCGAGCGCGT-----CGTCGCGTGCC--GCCGG-AG-AG
GAGAGGG--AACGGC--CCT---CC-GCGCGATCCCATCCCGGGCGCCGCCCCCCCGTGC
GGCGGCTCGGAAC----------------------------------------
>AY391522Phalaenopsis_amabilis
------------------------------------------TCGAGACCGGAATCATAC
C-----GAGCGAATCGGAGAACCCGTGAACCGA-----ACGGCGGCGGCGGC-CGCCG--
CCGCCG-GACGGCCGCC-CCCGCCG-TCGC-CCCCGCCCCCG---TTCGGA----GGGGG
GGGCGCGG---CGGGGGACGGCCGGAACCCCGAACCGGCGCGGATCGGCGCCAAGGGAAC
CGGTG--AGAGACAC----------GAGCC---CGGCATCGGGCCCTCGTGGGGCGGA--
-----------GCGCCCAACGTACCGAC-ACGACTCTCGACAATGGATATCTC-GGCTCT
CGCATCGATGAAGAGCGCAGCGAAATGCGATACGTGGTGCGAATTGCAGAATCCCGCGAA
CCATCGAGTCTTTGAACGCAAGTTGCGCCCGAGGCCAATC-GGCCGAGGGCACGCCCGCC
TGGGCGTCGAGCGTCGCGCCGCTCCGCGCCGAGTCCCCATCCCCGCCGCGG----CGGGG
GTGCCGGGCGAGGACCGGACGTGCAGA-GTGGCCCGTCGT----GCCCGTCGGCGCGGCG
GGCTGAAGAGCGGGCTGCC--------GTCTCATCGGCCACGGACGACGAGGGGTG----
-----GATGAAA-AGAAGCCCTCGAGCGCGT-----CGTCGCGTGCC--GCCGG-AG-AG
GAGAGGG--AACGGC--CCT---CC-GCGCGATCCCATCCCGGGCGCCGCCCCCCCGTGC
GGCGGCTCGGAAC----------------------------------------
>AY391518Phalaenopsis_amabilis
------------------------------------------TCGAGACCGGAATCATAC
C-----GAGCGAATCGGAGAACCCGTGAACCGA-----ACGGCGGCGGCCGC-CGCCG--
CCGCCG-GACGGCCGCC-CCCGCCG-TCGC-CCCCGCCCCCG---TTCGGA---GGGGGG
GGGCGCGG---CGGGGGACGGCCGGAACCCCGAACCGGCGCGGATCGGCGCCAAGGGAAC
CGGTG--AGAGACAC----------GAGCC---CGGCATCGGGCCCTCGTGGGGCGGA--
-----------GCGCCTAACGTACCGAC-ACGACTCTCGACAATGGATATCTC-GGCTCT
CGCATCGATGAAGAGCGCAGCGAAATGCGATACGTGGTGCGAATTGCAGAATCCCGCGAA
CCATCGAGTCTTTGAACGCAAGTTGCGCCCGAGGCCAATC-GGCCGAGGGCACGCCCGCC
TGGGCGTCGAGCGTCGCGCCGCTCCGCGCCGAGTCCCCATCCCCGCCGCGG----CGGGG
GTGCCGGGCGAGGACCGGACGTGCAGA-GTGGCCCGTCGT----GCCCGTCGGCGCGGCG
GGCTGAAGAGCGGGCTGCC--------GTCTCATCGGCCACGGACGACGAGGGGTG----
-----GATGAAA-AGAAGCCCTCGAGCGCGT-----CGTCGCGTGCC--GCCGG-AG-AG
GAGAGGG--AACGGC--CCT---CC-GCGCGATCCCATCCCGGGCGCCGCCCCCCCGTGC
GGCGGCTCGGAAC----------------------------------------
>AY391521Phalaenopsis_amabilis
------------------------------------------TCGAGACCGGAATCATAC
C-----GAGCGAATCGGAGAACCCGTGAACCGA-----ACGGCGGCGGCGGC-CGCCG--
CCGCCG-GACGGCCGCC-CCCGCCG-TCGC-CCCCGCCCCCG---TTCGGA----GGGGG
GGGCGCGG---CGGGGGACGGCCGGAACCCCGAACCGGCGCGGATCGGCGCCAAGGGAAC
CGGTG--AGAGACAC----------GAGCC---CGGCATCGGGCCCTCGTGGGGCGGA--
-----------GCGCCTAACGTACCGAC-ACGACTCTCGACAATGGATATCTC-GGCTCT
CGCATCGATGAAGAGCGCAGCGAAATGCGATACGTGGTGCGAATTGCAGAATCCCGCGAA
CCATCGAGTCTTTGAACGCAAGTTGCGCCCGAGGCCAATC-GGCCGAGGGCACGCCCGCC
TGGGCGTCGAGCGTCGCGCCGCTCCGCGCCGAGCCCCCATCCCCGCCGCGG----CGGGG
GTGCCGGGCGAGGACCGGACGTGCAGA-GTGGCCCGTCGT----GCCCGTCGGCGCGGCG
GGCTGAAGAGCGGGCTGCC--------GTCTCATCGGCCACGGACGACGAGGGGTG----
-----GATGAAA-AGAAGCCCTCGAGCGCGT-----CGTCGCGTGCC--GCCGG-AG-AG
GAGAGGG--AACGGC--CCT---CC-GCGCGATCCCATCCCGGGCGCCGCCCCCCCGTGC
GGCGGCTCGGAAC----------------------------------------
>AY391520Phalaenopsis_amabilis
------------------------------------------TCGAGACCGGAATCATAC
C-----GAGCGAATCGGAGAACCCGTGAACCGA-----ACGGCGGCGGCCGC-CGCCG--
CCGCCG-GACGGCCGCC-CCCGCCG-TCGC-CCCCGCCCCCG---TTCGGA----GGGGG
GGGCGCGG---CGGGGGACGGCCGGAACCCCGAACCGGCGCGGATCGGCGCCAAGGGAAC
CGGTG--AGAGACAC----------GAGCC---CGGCATCGGGCCCTCGTGGGGCGGA--
-----------GCGCCTAACGTACCGAC-ACGACTCTCGACAATGGATATCTC-GGCTCT
CGCATCGATGAAGAGCGCAGCGAAATGCGATACGTGGTGCGAATTGCAGAATCCCGCGAA
CCATCGAGTCTTTGAACGCAAGTTGCGCCCGAGGCCAATC-GGCCGAGGGCACGCCCGCC
TGGGCGTCGAGCGTCGCGCCGCTCCGCGCCGAGTCCCCATCCCCGCCGCGG----CGGGG
GTGCCGGGCGAGGACCGGACGTGCAGA-GTGGCCCGTCGT----GCCCGTCGGCGCGGCG
GGCTGAAGAGCGGGCTGCC--------GTCTCATCGGCCACGGACGACGAGGGGTG----
-----GATGAAA-AGAAGCCCTCGAGCGCGT-----CGTCGCGTGCC--GCCGG-AG-AG
GAGAGGG--AACGGC--CCT---CC-GCGCGATCCCATCCCGGGCGCCGCCCCCCCGTGC
GGCGGCTCGGAAC----------------------------------------
>AY391519Phalaenopsis_amabilis
------------------------------------------TCGAGACCGGAATCATAC
C-----GAGCGAATCGGAGAACCCGTGAACCGA-----ACGGCGGCGGCCGC-CGCCG--
CCGCCG-GACGGCCGCC-CCCGCCG-TCGC-CCCCGCCCCCG---TTCGGA---GGGGGG
GGGCGCGG---CGGGGGACGGCCGGAACCCCGAACCGGCGCGGATCGGCGCCAAGGGAAC
CGGTG--AGAGACAC----------GAGCC---CGGCATCGGGCCCTCGTGGGGCGGA--
-----------GCGCCTAACGTACCGAC-ACGACTCTCGACAATGGATATCTC-GGCTCT
CGCATCGATGAAGAGCGCAGCGAAATGCGATACGTGGTGCGAATTGCAGAATCCCGCGAA
CCATCGAGTCTTTGAACGCAAGTTGCGCCCGAGGCCAATC-GGCCGAGGGCACGCCCGCC
TGGGCGTCGAGCGTCGCGCCGCTCCGCGCCGAGTCCCCATCCCCGCCGCGG----CGGGG
GTGCCGGGCGAGGACCGGACGTGCAGA-GTGGCCCGTCGT----GCCCGTCGGCGCGGCG
GGCTGAAGAGCGGGCTGCC--------GTCTCATCGGCCACGGACGACGAGGGGTG----
-----GATGAAA-AGAAGCCCTCGAGCGCGT-----CGTCGCGTGCC--GCCGG-AG-AG
GAGAGGG--AACGGC--CCT---CC-GCGCGATCCCATCCCGGGCGCCGCCCCCCCGTGC
GGCGGCTCGGAAC----------------------------------------
>AY391516Phalaenopsis_amabilis
------------------------------------------TCGAGACCGGAATCATAC
C-----GAGCCAATCGGAGAACCCGTGAACCGA-----ACGGCGGCGGCGGC-CGCCG--
CCGCCG-GACGGCCGCC-CCCGCCG-TCGC-CCCCGCCCCCG---TTCGGA---GGGGGG
GGGCGCGG---CGGGGGACGGCCGGAACCCCGAACCGGCGCGGATCGGCGCCAAGGGAAC
CCGTG--AGAGACAC----------GAGCC---CGGCATCGGGCCCCCGTGGGGCGGA--
-----------GCGCCTAACGTACCGAC-ACGACTCTCGACAATGGATATCTC-GGCTCT
CGCATCGATGAAGAGCGCAGCGAAATGCGATACGTGGTGCGAATTGCAGAATCCCGCGAA
CCATCGAGTCTTTGAACGCAAGTTGCGCCCGAGGCCAATC-GGCCGAGGGCACGCCCGCC
TGGGCGTCGAGCGTCGCGCCGCTCCGCGCCGAGTCCCCATCCCCGCCGCGG----CGGGG
GTGCCGGGCGAGGACCGGACGTGCAGA-GTGGCCCGTCGT----GCCCGTCGGCGCGGCG
GGCTGAAGAGCGGGCTGCC--------GTCTCATCGGCCACGGACGACGAGGGGTG----
-----GATGAAA-AGAAGCCCTCGAGCGCGT-----CGTCGCGTGCC--GCCGG-AG-AG
GAGAGGA--AACGGC--CCT---CC-GCGCGATCCCATCCCGGGCGCCGCCCCTC-GTGC
GGCGGCTCGGAAC----------------------------------------
>AY391517Phalaenopsis_amabilis
------------------------------------------TCGAGACCGGAATCATAC
C-----GAGCCAATCGGAGAACCCGTGAACCGA-----ACGGCGGCGGCGGC-CGCCG--
CCGCCG-GACGGCCGCC-CCCGCCG-TCGC-CCCCGCCCCCG---TTCGGA---GGGGGG
GGGCGCGG---CGGGGGACGGCCGGAACCCCGAACCGGCGCGGATCGGCGCCAAGGGAAC
CCGTG--AGAGACAC----------GAGCC---CGGCATCGGGCCCCCGTGGGGCGGA--
-----------GCGCCTAACGTACCGAC-ACGACTCTCGACAATGGATATCTC-GGCTCT
CGCATCGATGAAGAGCGCAGCGAAATGCGATACGTGGTGCGAATTGCAGAATCCCGCGAA
CCATCGAGTCTTTGAACGCAAGTTGCGCCCGAGGCCAATC-GGCCGAGGGCACGCCCGCC
TGGGCGTCGAGCGTCGCGCCGCTCCGCGCCGAGTCCCCATCCCCGCCGCGG----CGGGG
GTGCCGGGCGAGGACCGGACGTGCAGA-GTGGCCCGTCGT----GCCCGTCGGCGCGGCG
GGCTGAAGAGCGGGCTGCC--------GTCTCATCGGCCACGGACGACGAGGGGTG----
-----GATGAAA-AGAAGCCCTCGAGCGCGT-----CGTCGCGTGCC--GCCGG-AG-AG
GAGAGGA--AACGGC--CCT---CC-GCGCGATCCCATCCCGGGCGCCGCCCCTC-GTGC
GGCGGCTCGGAAC----------------------------------------
>AY391515Phalaenopsis_amabilis
------------------------------------------TCGAGACCGGAATCATAC
C-----GAGCCAATCGGAGAACCCGTGAACCGA-----ACGGCGGCGGCGGC-CGCCG--
CCGCCG-GACGGCCGCC-CCCGCCG-TCGC-CCCCGCCCCCG---TTCGGA---GGGGGG
GGGCGCGG---CGGGGGACGGCCGGAACCCCGAACCGGCGCGGATCGGCGCCAAGGGAAC
CCGTG--AGAGACAC----------GAGCC---CGGCATCGGGCCCCCGTGGGGCGGA--
-----------GCGCCTAACGTACCGAC-ACGACTCTCGACAATGGATATCTC-GGCTCT
CGCATCGATGAAGAGCGCAGCGAAATGCGATACGTGGTGCGAATTGCAGAATCCCGCGAA
CCATCGAGTCTTTGAACGCAAGTTGCGCCCGAGGCCAATC-GGCCGAGGGCACGCCCGCC
TGGGCGTCGAGCGTCGCGCCGCTCCGCGCCGAGTCCCCATCCCCGCCGCGG----CGGGG
GTGCCGGGCGAGGACCGGACGTGCAGA-GTGGCCCGTCGT----GCCCGTCGGCGCGGCG
GGCTGAAGAGCGGGCTGCC--------GTCTCATCGGCCACGGACGACGAGGGGTG----
-----GATGAAA-AGAAGCCCTCGAGCGCGT-----CGTCGCGTGCC--GCCGG-AG-AG
GAGAGGA--AACGGC--CCT---CC-GCGCGATCCCATCCCGGGCGCCGCCCCTC-GTGC
GGCGGCTCGGAAC----------------------------------------
>AF537020Phalaenopsis_amabilis
------------------------------------------TCGAGACCGGAATCATAC
C-----GAGCCAATCGGAGAACCCGTGAACCGA-----ACGGCGGCGGCGGC-CGCCG--
CCGCCG-GACGGCCGCC-CCCGCCG-TCGC-CCCCGCCCCCG---TTCGGA---GGGGGG
GGGCGCGG---CGGGGGACGGCCGGAACCCCGAACCGGCGCGGATCGGCGCCAAGGGAAC
CCGTG--AGAGACAC----------GAGCC---CGGCATCGGGCCCCCGTGGGGCGGA--
-----------GCGCCTAACGTACCGAC-ACGACTCTCGACAATGGATATCTC-GGCTCT
CGCATCGATGAAGAGCGCAGCGAAATGCGATACGTGGTGCGAATTGCAGAATCCCGCGAA
CCATCGAGTCTTTGAACGCAAGTTGCGCCCGAGGCCAATC-GGCCGAGGGCACGCCCGCC
TGGGCGTCGAGCGTCGCGCCGCTCCGCGCCGAGTCCCCATCCCCGCCGCGG----CGGGG
GTGCCGGGCGAGGACCGGACGTGCAGA-GTGGCCCGTCGT----GCCCGTCGGCGCGGCG
GGCTGAAGAGCGGGCTGCC--------GTCTCATCGGCCACGGACGACGAGGGGTG----
-----GATGAAA-AGAAGCCCTCGAGCGCGT-----CGTCGCGTGCC--GCCGG-AG-AG
GAGAGGA--AACGGC--CCT---CC-GCGCGATCCCATCCCGGGCGCCGCCCCTC-GTGC
GGCGGCTCGGAAC----------------------------------------
>AY391531Phalaenopsis_amabilis
------------------------------------------TCGAGACCGGAATCATAC
C-----GAGCCAATCGGAGCACCCGTGAACCGA-----ACGGCGGCGGCGGC-CGCCG--
CCGCCG-GACGGCCGCC-CCCGCCG-TCGC-CCCCGCCCCCG---TTCGGA---GGGGGG
GGGCGCGG---CGGGGGACGGCCGGAACCCCGAACCGGCGCGGATCGGCGCCAAGGGAAC
CGGTG--AGAGACAC----------GAGCC---CGGCATCGGGCCCTCGTGGGGCGGA--
-----------GCGCCTAACGTACCGAC-ACGACTCTCGACAATGGATATCTC-GGCTCT
CGCATCGATGAAGAGCGCAGCGAAATGCGATACGTGGTGCGAATTGCAGAATCCCGCGAA
CCATCGAGTCTTTGAACGCAAGTTGCGCCCGAGGCCAATC-GGCCGAGGGCACGCCCGCC
TGGGCGTCGAGCGTCGCGCCGCTCCGCGCCGAGTCCCCATCCCCGCCGCGG----CGGGG
GTGCCGGGCGAGGACCGGACGTGCAGA-GTGGCCCGTCGT----GCCCGTCGGCGCGGCG
GGCTGAAGAGCGGGCTGCC--------GTCTCATCGGCCACGGACGACGAGGGGTG----
-----GATGAAA-AGAAGCCCTCGAGCGCGT-----CGTCGCGTGCC--GCCGG-AG-AG
GAGAGGG--AACGGC--CCT---CC-GCGCGATCCCATCCCGGGCGCCGCCCCCCCGTGC
GGCGGCTCGGAAC----------------------------------------
>AY391530Phalaenopsis_amabilis
------------------------------------------TCGAGACCGGAATCATAC
C-----GAGCCAATCGGAGCACCCGTGAACCGA-----ACGGCGGCGGCGGC-CGCCG--
CCGCCG-GACGGCCGCC-CCCGCCG-TCGC-CCCCGCCCCCG---TTCGGAGGGGGAGGG
GGGCGCGG---CGGGGGACGGCCGGAACCCCGAACCGGCGCGGATCGGCGCCAAGGGAAC
CGGTG--AGAGACAC----------GAGCC---CGGCATCGGGCCCTCGTGGGGCGGA--
-----------GCGCCTAACGTACCGAC-ACGACTCTCGACAATGGATATCTC-GGCTCT
CGCATCGATGAAGAGCGCAGCGAAATGCGATACGTGGTGCGAATTGCAGAATCCCGCGAA
CCATCGAGTCTTTGAACGCAAGTTGCGCCCGAGGCCAATC-GGCCGAGGGCACGCCCGCC
TGGGCGTCGAGCGTCGCGCCGCTCCGCGCCGAGTCCCCATCCCCGCCGCGG----CGGGG
GTGCCGGGCGAGGACCGGACGTGCAGA-GTGGCCCGTCGT----GCCCGTCGGCGCGGCG
GGCTGAAGAGCGGGCTGCC--------GTCTCATCGGCCACGGACGACGAGGGGTG----
-----GATGAAA-AGAAGCCCTCGAGCGCGT-----CGTCGCGTGCC--GCCGG-AG-AG
GAGAGGG--AACGGC--CCT---CC-GCGCGATCCCATCCCGGGCGCCGCCCCCCCGTGC
GGCGGCTCGGAAC----------------------------------------
>AY391529Phalaenopsis_amabilis
------------------------------------------TCGAGACCGGAATCATAC
C-----GAGCCAATCGGAGCACCCGTGAACCGA-----ACGGCGGCGGCGGC-CGCCG--
CCGCCG-GACGGCCGCC-CCCGCCG-TCGC-CCCCGCCCCCG---TTCGGAGGGGGAGGG
GGGCGCGG---CGGGGGACGGCCGGAACCCCGAACCGGCGCGGATCGGCGCCAAGGGAAC
CGGTG--AGAGACAC----------GAGCC---CGGCATCGGGCCCTCGTGGGGCGGA--
-----------GCGCCTAACGTACCGAC-ACGACTCTCGACAATGGATATCTC-GGCTCT
CGCATCGATGAAGAGCGCAGCGAAATGCGATACGTGGTGCGAATTGCAGAATCCCGCGAA
CCATCGAGTCTTTGAACGCAAGTTGCGCCCGAGGCCAATC-GGCCGAGGGCACGCCCGCC
TGGGCGTCGAGCGTCGCGCCGCTCCGCGCCGAGTCCCCATCCCCGCCGCGG----CGGGG
GTGCCGGGCGAGGACCGGACGTGCAGA-GTGGCCCGTCGT----GCCCGTCGGCGCGGCG
GGCTGAAGAGCGGGCTGCC--------GTCTCATCGGCCACGGACGACGAGGGGTG----
-----GATGAAA-AGAAGCCCTCGAGCGCGT-----CGTCGCGTGCC--GCCGG-AG-AG
GAGAGGG--AACGGC--CCT---CC-GCGCGATCCCATCCCGGGCGCCGCCCCCCCGTGC
GGCGGCTCGGAAC----------------------------------------
>DQ091670Phalaenopsis_deliciosa
-----------------------ACCTGCGGAAGGATCATTGTCGAGACCGAAATTATAT
C-----GAGCGATTCGGAGAACCCGTGAATTAA-----GCGGCGGCGGCCGT-CGCCG--
CCG----GACGGCCGTC-CCCGCCG-TCGCCCCCC-CCCCCGC--TT-GGA----GGGGG
CCGCGA-----CGGAGGACGGCCGGAACCCCATACCGGCGCAGACTGGCGCCAAGGTAAC
TGGT---AAAAACAC----------GAGCC---CGGCATCGGGCCTTCGTGGGGCGGA--
-GCGGCGTT-CGCGCCGCACGCGGTGAC-ACGACTCTCGACAATGGATATCTC-GGCTCT
CGCATCGATGAAGAGCGCAGCGAAATGCGATACGTGGTGCGAATTGCAGAATCCCGCGAA
CCATCGAGTCTTTGAACGCAAGTTGCGCCCGAGGCCAATC-GGTCGAGGGCACGTCCGCC
TGGGCGTCAAGCGTTGCGCCGCTCCGTGCCGAGCCCCCATCCCCGCCGCGG----TGGGG
GTGCCGGGCGAGGCCCGGACGTGCAGA-GTGGCCCGTCGT----GCCCGCCGGCGCGGCG
GGCTGAAGGGCGGGTTATC--------GTCTCATTGGCCACGAACAACGAGGGGTG----
-----GATGACA-GCTGCCGCGGGCAGGGCC-----TGCGTTGTCTCGTGCGGGCCG-GA
GAGAGGA--TGAGAC--CCT---TC-GTGCGATCCCATCCCACGCGCCGCCCCCC-GTGC
GGCTGCTTGGAATGCGACCCCAGGACGGGCG----------------------
>AF537016Phalaenopsis_deliciosa
------------------------------------------TCGAGACCGAAATTATAT
C-----GAGCGATTCGGAGAACCCGTGAATTAA-----GCGGCGGCGGCCGT-CACCG--
CCG----GACGGCCGTC-CCCGCCG-TCG---CCC-CCCCCGC--TT-GGA----GGGGG
CCGCGA-----CGGAGGACGGCCGGAACCCCAAACCGGCGCAGACTGGCGCCAAGGTAAC
TGGTG--AAAAACAC----------GAGCC---CGGCATCGGGCCTTCGTGGGGCGGA--
-GCGGCGTT-CGCGCCGCAAGCGGTGAC-ACGACTCTCGACAATGGATATCTC-GGCTCT
CGCATCGATGAGGAGCGCAGCGAAATGCGATACGTGGTGCGAAATGCAGAATCCCGCGAA
CCATCGAGTCTTTGAACGCAAGTTGCGCCCGAGGCCAATC-GGTCGAGGGCACGACCGCC
TGGGCGTCAAGCGTTGCGCCGCTCCGTGCCGAGCCCCCATCCCCGCCGCGG----TGGGG
GTGCCGGGCGAGGCCCGGACGTGCAGA-GTGGCCCGTCGT----GCCCGCCGGCGCGGCG
GGCTGAAGGGCGGGTTATC--------GTCTCATTGGCCACGAACAACGAGGGGTG----
-----GATGACA-GCTGCCGCGGGCAGGGCC-----TGCGTTGTCTCGTGCGGGCCG-GA
GAGAGGA--TGAGAC--CCT---TC-GTGCGATCCCATCCCACGCGCCGCCCCCC-GTGC
GGCTGCTTGGAAT----------------------------------------
>AB217573Phalaenopsis_deliciosa
------------------------------------------TCGAGACCGAAATTATAT
C-----GAGCGATTCGGAGAACCCGTGAATTAA-----GCGGCGGCGGCCGT-CGCCG--
CCG----GACGGCCGTC-CCCGCCG-TCGCCCCCCCCCCCCGC--TT-GGA----GGGGG
CCGCGA-----CGGAGGACGGCCGGAACCCCAAACCGGCGCAGACTGGCGCCAAGGTAAC
TGGTG--AAAAACAC----------GAGCC---CGGCATCGGGCCTTCGTGGGGCGGA--
-GCGGCGTT-CGCGCCGCACGCGGTGAC-ACGACTCTCGACAATGGATATCTC-GGCTCT
CGCATCGATGAAGAGCGCAGCGAAATGCGATACGTGGTGCGAATTGCAGAATCCCGCGAA
CCATCGAGTCTTTGAACGCAAGTTGCGCCCGAGGCCAATC-GGTCGAGGGCACGTCCGCC
TGGGCGTCAAGCGTTGCGCCGCTCCGTGCCGAGCCCCCATCCCCGCCGCGG----TGGGG
GTGCCGGGCGAGGCCCGGACGTGCAGA-GTGGCCCGTCGT----GCCCGCCGGCGCGGCG
GGCTGAAGGGCGGGTTATC--------GTCTCATTGGCCACGAACAACGAGGGGTG----
-----GATGACA-GCTGCCGCGGGCAGGGCC-----TGCGTTGTCTCGTGCGGGCCG-GA
GAGAGGA--TGAGAC--CCT---TC-GTGCGATCCCATCCCACGCGCCGCCCCCC-GTGC
GGCTGCTTGGAAT----------------------------------------
>AY912223Phalaenopsis_deliciosa
------------------------------------------TCGAGACCGAAATTATAT
C-----GAGCGATTCGGAGAACCCGTGAATTAA-----GCGGCGGCGGCCGT-CGTCG--
CCGCCG-GACGGCCGTC-CCCGCCG-TCG---CCC-CCCTCGC--TT-GGA----GGGGG
CCGCGA-----CGGAGGACGGCCGAAACCCAAAACCGGCGCAGACCGGCGCCAAGGGAAC
CGGTG--AAAAACAC----------GAGCC---CGGCATCGGGCCTTCGTGGGGCGGA--
-GCGGCGTT-CGCGCCGCACGCGGTGAC-ACGACTCTCGACAATGGATATCTC-GGCTCT
CGCATCGATGAAGAGCGCAGCGAAATGCGATACGTGGTGCGAATTGCAGAATCCCGCGAA
CCATCGAGTCTTTGAACGCAAGTTGCGCCCGAGGCCAGTC-GGTCGAGGGCACGTCCGCC
TGGGCGTCAAGCGTTGCGCCGCTCCGTGCCGAGTCCCCATCCCCGCCGCAG----CGGGG
GTGCCGGGCGAGGCCCGGACGTGCGGA-GTGGCCCGTCGT----GCCCGTCGGCGCGGCG
GGCTGAAGAGCGGGTCATC--------GTCTCATTGGCCACGAACAACGAGGGGTG----
-----GACGGAA-GCTGCCGCGGGCAGGGCC-----TGCGTTGTCTCGTGCGGGCCG-GA
GAGAGGA--TGAGAC--CCT---TC-GTGCGATCCCATCCCACGCGCCGCCCCCC-GTGC
GGCGGCTTGGAAC----------------------------------------
>KJ733433Phalaenopsis_deliciosa
------------------------------------------TCGAGACCGAAATTATAT
C-----GAGCGATTCGGAGAACCCGTGAATTAA-----GCGGCGGCGGCCGT-CGCCG--
CCG----GACGGCCGTC-CCCGCCG-TCGCCCCCCCCCCCCCCCCCCCGCTTGGAGGGGG
CCGCGA-----CGGAGGACGGCCGGAACCCCCAACCGGCGCAGACTGGCGCCAAGGTAAC
TGGTG--AAAAACAC----------GAGCC---CGGCATCGGGCCTTCGTGGGGCGGA--
-GCGGCGTT-CGCGCCGCACGCGGTGAC-ACGACTCTCGACAATGGATATCTC-GGCTCT
CGCATCGATGAAGAGCGCAGCGAAATGCGATACGTGGTGCGAATTGCAGAATCCCGCGAA
CCATCGAGTCTTTGAACGCAAGTTGCGCCCGAGGCCAATC-GGTCGAGGGCACGTCCGCC
TGGGCGTCAAGCGTTGCGCCGCTCCGTGCCGAGCCCCCATCCCCGCCGCGG----TGGGG
GTGCCGGGCGAGGCCCGGACGTGCAGA-GTGGCCCGTCGT----GCCCGCCGGCGCGGCG
GGCTGAAGGGCGGGTTATC--------GTCTCATTGGCCACGAACAACGAGGGGTG----
-----GATGACA-GCTGCCGCGGGCAGGGCC-----TGCGTTGTCTCGTGCGGGCCG-GA
GAGAGGA--TGAGAC--CCT---TC-GTGCGATCCCATCCCACGCGCCGCCCCCC-GTGC
GGCTGCTTGGAAT----------------------------------------
>AF536993Phalaenopsis_pulcherrima
------------------------------------------TCGAGACCGAAATCATAT
C-----GAGCGATCCGGAGAACCCGTGAACCGA-----GCGGCGGCGGCCGT-CGCCG--
CCG----AACGGCCGCC-CCCGCCG-TCG---CCC-CCCTCG---CCCGGA----GGGGG
CCGCGG-----CGGAGGACGGACGAGACCCCAGACCGGCGCAGACCGGCGCCAAGGGAAC
CGGAG--AAAGACAC----------GAGCC---CGGCATCGGGCCTTCGTGGGGCGGA--
-GCGGCGCTGCGCGCCGCACGCGGTGAC-ATGACTCTCGACAATGGATATCTC-GGCTCT
CGCATCGATGAAGAGCGCAGCGAAATGCGATACGTGGTGCGAATTGCAGAATCCCGCGAA
CCATCGAGTCTTTGAACGCAAGTTGCGCCCGAGGCCAATC-GGCCGAGGGCACGTCCGCC
TGGGCGTCGAGCGTTGCGCCGCTCCGTGCCGAGCCCCCGTCCCCCCCGCGT----CGGGG
GCGCCGGGCGAGGCGCGGACGTGCAGG-GTGGCCCGTCGT----GCCCGTAGGTGCGGCG
GGCTGAAGAGCGGGTTGTC--------GTCTCATTGGCCACGAACAACGAGGGGTG----
-----GATGAGA-GCTGCAGCGGGCAGGGCC-----CGCGTTGTCTCGTGCCGGCCG-GA
GAGAGGA--TGAAGC--CCT---TC-GAGCGATCCCATCCCACGCGCCGCCCCCA-GTGC
GGCGGCTCGGAAT----------------------------------------
>KJ733436Phalaenopsis_pulcherrima
------------------------------------------TCGAGACCGAAATCATAT
C-----GAGCGATCCGGAGAACCCGTGAACCGA-----GCGGCGGCGGCCGT-CGCCG--
CCG----AACGGCCGCC-CCCGCCG-TCG---CCC-CCCTCG---CCCGGA----GGGGG
CCGCGG-----CGGAGGACGGCCGAGACCCCAGACCGGCGCAGACCGGCGCCAAGGGAAC
CGGAG--AAAGACGC----------GAGCC---CGGCATCGGGCCTTCGTGGGGCGGA--
-GCGGCGCTGCGCGCCGCACGCGGTGAC-ACGACTCTCGACAATGGATATCTC-GGCTCT
CGCATCGATGAAGAGCGCAGCGAAATGCGATACGTGGTGCGAATTGCAGAATCCCGCGAA
CCATCGAGTCTTTGAACGCAAGTTGCGCCCGAGGCCAATC-GGCCGAGGGCACGTCCGCC
TGGGCGTCGAGCGTTGCGCCGCTCCGTGCCGAGCCCCCGTCCCCGCCGCGG----CGGGG
GCGCCGGGCGAGGCGCGGACGTGCAGG-GTGGCCCGTCGT----GCCCGTAGGTGCGGCG
GGCTGAAGAGCGGGTTGTC--------GTCTCATTGGCCACGAACAACGAGGGGTG----
-----GATGAGA-GCTGCAGCGGGCAGGGCC-----CGCGTTGTCTCGTGCCGGCCG-GA
GAGAGGA--TGAAGC--CCT---TC-GAGCGATCCCATCCCACGCGCCGCCCCCA-GTGC
GGCGGCTCGGAAT----------------------------------------
>AY912247Phalaenopsis_pulcherrima
------------------------------------------TCGAGACCGAAATCATAT
C-----GAGCGATCCGGAGAACCCGTGAACCGA-----GCGGCGGCGGCCGT-CGCCG--
CCG----AACGGCCGCC-CCCGCCG-TCG---ACC-CCCTCG---CCCGGA----GGGGG
CCGCGG-----CGGAGGACGGCCGAGACCCCAGACCGGCGCAGACCGGCGCCAAGGGAAC
CGGAG--AAAGACGC----------GAGCC---CGGCATCGGGCCTTCGTGGGGCGGA--
-GCGGCGCTGCGCGCCGCACGCGGTGAC-ACGACTCTCGACAATGGATATCTC-GGCTCT
CGCATCGATGAAGAGCGCAGCGAAATGCGATACGTGGTGCGAATTGCAGAATCCCGCGAA
CCATCGAGTCTTTGAACGCAAGTTGCGCCCGAGGCCAATC-GGCCGAGGGCACGTCCGCC
TGGGCGTCGAGCGTTGCGCCGCTCCGTGCCGAGCCCCCGTCCCCGCCGCGG----CGGGG
GCGCCGGGCGAGGCGCGGACGTGCAGG-GTGGCCCGTCGT----GCCCGTAGGTGCGGCG
GGCTGAAGAGCGGGTTGTC--------GTCTCATTGGCCACGAACAACGAGGGGTG----
-----GATGAGA-GCTGCAGCGGGCAGGGCC-----CGCGTTGTCTCGTGCCGGCCG-GA
GAGAGGA--TGAAGC--CCT---TC-GAGCGATCCCATCCCACGCGCCGCCCCCA-GTGC
GGCGGCTCGGAAT----------------------------------------
>AY273709Phalaenopsis_pulcherrima
------------------------------------------TCGAGACCGAAATCATAT
C-----GAGCGATCCGGAGAACCCGTGAACCGA-----GCGGCGGCGGCCGT-CGCCG--
CCG----AACGGCCGCC-CCCGCCG-TCG---CCC-CCCTCG---CCCGGA----GGGGG
CCGCGG-----CGGAGGACGGCCGAGACCCCAGACCGGCGCAGACCGGCGCCAAGGGAAC
CGGAG--AAAGACGC----------GAGCC---CGGCATCGGGCCTTCGTGGGGCGGA--
-GCGGCGCTGCGCGCCGCACGCGGTGAC-ACGACTCTCGACAATGGATATCTC-GGCTCT
CGCATCGATGAAGAGCGCAGCGAAATGCGATACGTGGTGCGAATTGCAGAATCCCGCGAA
CCATCGAGTCTTTGAACGCAAGTTGCGCCCGAGGCCAATC-GGCCGAGGGCACGTCCGCC
TGGGCGTCGAGCGTTGCGCCGCTCCGTGCCGAGCCCCCGTCCCCGCCGCGG----CGGGG
GCGCCGGGCGAGGCGCGGACGTGCAGG-GTGGCCCGTCGT----GCCCGTAGGTGCGGCG
GGCTGAAGAGCGGGTTGTC--------GTCTCATTGGCCACGAACAACGAGGGGTG----
-----GATGAGA-GCTGCAGCGGGCAGGGCC-----CGCGTTGTCTCGTGCCGGCCG-GA
GAGAGGA--TGAAGC--CCT---TC-GAGCGATCCCATCCCACGCGCCGCCCCCA-GTGC
GGCGGCTCGGAAT----------------------------------------
>AB217575Phalaenopsis_wilsonii 
------------------------------------------TCGAGACCGAACTTATAT
C-----GAGCGATTCGGAGAACCCGTGAATTAA-----GCGGCGGCGGCCGT-CGCCG--
CTG----GACGGCCGTC-CCCGCCG-TCG---TCC-CCCTCGC--TTC-GA----GGGGG
CCGCGA-----CGGAGGACGGCCGAAACCCCAAACCGGCGCAGACTGGCGCCAAGGGAAC
TGGTG--AAAAACAC----------GAGCC---CGACATCGGGCCTTCGTGGGGCGGA--
-GCGGCGTTGCGCGCCGCACGCAGTGAC-ACGACTCTCGACAATGGATATCTC-GGCTCT
CGCATCGATGAAGAGCGCAGCGAAATGCGATACGTGGTGCGAATTGCAGAATCCCGCGAA
CCATCGAGTCTTTGAACGCAAGTTGCGCCCGAGGCCAATC-GGCCGAGGGCACGTCCGCC
TGGGCGTCAAGCGTTGCGCCGCTCCGTGCCGAGTCCCCATCCCCGCCGCGG----TGGGG
GTGCCGGGCGAGGCCCGGACGTGCAGA-GTGGCCCGTCGT----GCCCGTCGGCGCGGCG
GGCTGAAGAGCGGGTTGCC--------GTCTCATTGGCCACGAACAACGAGGGGTG----
-----GATGAGA-GCTGCCGCGGGCAGGGCC-----TGCGTTGTCTCGTGCCGGCCG-GA
GAGAGGA--TGAAAC--CCT---TC-GTGCGATCCCATCCCACGCGCCGCCCCC--GTGC
GGCGTCTTGGAAT----------------------------------------
>DQ091672Phalaenopsis_wilsonii
-----------------------ACCTGCGGAAGGATCATTGTCGAGACCGAACTTATAT
C-----GAGCGATTCGGAGAACCCGTGAATTAA-----GCGGCGGCGGCCGT-CGCCG--
CTG----GACGGCCGTC-CCCGCCG-TCG---CCC-CCCTCGC--TTC-GA----GGGGG
GCGCGA-----CGGAGGACGGCCGAAACCCCAAACCGGCGCAGACTGGCGCCAAGGGAAC
TGGTG--AAAAACAC----------GAGCC---CGGCATCGGGCCTTCGTGGGGCGGA--
-GCGGCGTTGCGCGCCGCACGCAGTGAC-ACGACTCTCGACAATGGATATCTC-GGCTCT
CGCATCGATGAAGAGCGCAGCGAAATGCGATACGTGGTGCGAATTGCAGAATCCCGCGAA
CCATCGAGTCTTTGAACGCAAGTTGCGCCCGAGGCCAATC-GGCCGAGGGCACGTCCGCC
TGGGCGTCAAGCGTTGCGCCGCTCCGTGCCGAGTCCCCATCCCCGCCGCGG----TGGGG
GTGCCGGGCGAGGCCCGGACGTGCAGA-GTGGCCCGTCGT----GCCCGTCGGCGCGGCG
GGCTGAAGAGCGGGTTGCC--------GTCTCATTGGCCACGAACAACGAGGGGTG----
-----GATGAGA-GCTGCCGCGGGCAGGGCC-----TGCGTTGTCTCGTGCCGGCCG-GA
GAGAGGA--TGAAAC--CCT---TC-GTGCGATCCCATCCCACGCGCCGCCCCCC-GTGC
GGCGTCTTGGAATGCGACCCCAGGACGGGCG----------------------
>AY912257Phalaenopsis_wilsonii
------------------------------------------TCGAGACCGAACTTATAT
C-----GAGCGATTCGGAGAACCCGTGAATTAA-----GCGGCGGCGGCCGT-CGCCG--
CTG----GACGGCCGTC-CCCGCCG-TCG---CCC-CCCTCGC--TTC-GA----GGGGG
CCGCGA-----CGGAGGACGGCCGAAACCCCAAACCGGCGCAGACTGGCGCCAAGGGAAC
TGGTG--AAAAACAC----------GAGCC---CGACATCGGGCCTTCGTGGGGCGGA--
-GCGGCGTTGCGCGCCGCACGCAGTGAC-ACGACTCTCGACAATGGATATCTC-GGCTCT
CGCATCGATGAAGAGCGCAGCGAAATGCGATACGTGGTGCGAATTGCAGAATCCCGCGAA
CCATCGAGTCTTTGAACGCAAGTTGCGCCCGAGGCCAATC-GGCCGAGGGCACGTCCGCC
TGGGCGTCAAGCGTTGCGCCGCTCCGTGCCGAGTCCCCATCCCCGCCGCGG----TGGGG
GTGCCGGGCGAGGCCCGGACGTGCAGA-GTGGCCCGTCGT----GCCCGTCGGCGCGGCG
GGCTGAAGAGCGGGTTGCC--------GTCTCATTGGCCACGAACAACGAGGGGTG----
-----GATGAGA-GCTGCCGCGGGCAGGGCC-----TGCGTTGTCTCGTGCCGGCCG-GA
GAGAGGA--TGAAAC--CCT---TC-GTGCGATCCCATCCCACGCGCCGCCCCCC-GTGC
GGCGTCTTGGAAT----------------------------------------
>AF537023Phalaenopsis_wilsonii
------------------------------------------TCGAGACCGAACTTATAT
C-----GAGCGATTCGGAGAACCCGTGAATTAA-----GCGGCGGCGGCCGT-CGCCG--
CTG----GACGGCCGTC-CCCGCCG-TCG---TCC-CCCTCGC--TTC-GA----GGGGG
CCGCGA-----CGGAGGACGGCCGAAACCCCAAACCGGCGCAGACTGGCGCCAAGGGAAC
TGGTG--AAAAACAC----------GAGCC---CGACATCGGGCCTTCGTGGGGCGGA--
-GCGGCGTTGCGCGCCGCACGCAGTGAC-ACGACTCTCGACAATGGATATCTC-GGCTCT
CGCATCGATGAAGAGCGCAGCGAAATGCGATACGTGGTGCGAATTGCAGAATCCCGCGAA
CCATCGAGTCTTTGAACGCAAGTTGCGCCCGAGGCCAATC-GGTCGAGGGCACGTCCGCC
TGGGCGTCAAGCGTTGCGCCGCTCCGTGCCGAGTCCTCATCCCCGCCGCGG----TGGGG
GTGCCGGGCGAGGCCCGGACGTGCAGA-GTGGCCCGTCGT----GCCCGACGGCGCGGCG
GGCTGAAGAGCGGGTTGCC--------GTCTCATTGGCCACGAACAACGAGGGGTG----
-----GATGAGA-GCTGCCGCGGGCAGGGCC-----TGCGTTGTCTCGTGCCGGCCG-GA
GAGAGGA--TGAAAC--CCT---TC-GTGCGATCCCATCTCACGCGCCGCCCCCC-GTGC
GGCGTCTTGGAAT----------------------------------------
>KF545878Phalaenopsis_difformis
------------------------------------------TCGAGACCAAAATTATAT
C-----GAGCGATTCGGAGAACCCGTGAAATAA-----TCGGCGGCGGCCTT-CGCCG--
C-GA---AACGGCCGTC-CCCGCCG-TCG----CCCCACCCG---TTCGGA----GTGGG
TCGCGG-----CGAAGGATGGCCGAAACCCCAAACCGGCGCAGATTGGCGCCAAGGGAAA
CGATG--AAGAACAC----------GAGCC---CGACATCGGGTCTTCGTGG-GCGGA--
-GCGGTGTTGCGCACCGCACGAATTGAC-ACGACTCTCGACAATGGATATCTC-GGCTCT
CGCATCGATGAAGAGCGCAGCGAAATGCGATACGTGGTGCGAATTGCAGAATCCCGCGAA
CCATCGAGTCTTTGAACGCAAGTTGCGCCCGAGGCCAATC-GGCCGAGGGCACGTCCGCC
TGGGCGTCAAGCGTTGCGCCGCTCCGTGCCAAGTCCCCATCCCCGCCGCGG----TGGGG
GTGCCGGGCGAGGCCCGGACGTGCAGA-GTGGCTCGTCGT----GCCCATCGGCGCGGCG
GGCTGAAGAGCGGGTTATC--------GTCTCATTGGCCACGAACAACGAGGGGTG----
-----GATGAAA-CCTGCCTCGGGCAAGGCC-----TGCGTTGTCTCGTGCCGGCTC-GG
GAGAAGA--TTAGAC--CCT---TC-GTGCGATCCCATCCCACGCGCCGCCCC-C-GTGC
GGCGGCTTGGAAT----------------------------------------
>AB217567Phalaenopsis_difformis
------------------------------------------TCGAGACCGAAATTATAT
C-----GAGCGATTCGGAGAACCTGTGAAATAA-----GCGGCGGCGGCCGT-CGCCG--
C-GA---AGCGGCCGTC-CCCGTCG-TCG----CT-CCCCCG---TCCGGA----GGGGG
CCGCGG-----CGAGGGACGGCTGAAACCCAAAACCGGCGCAGATTGGCGCCAAGGGAGC
TATTG--AAAAACAC----------GGGCC---CGTCATCGGGTCTTCGTGGGGTGGA--
-GCGGTGCTGCGCACCGCACGTATTGAC-ACGACTCTCGACAATGGATATCTC-GGCTCT
CGCATCGATGAAGAGCGCAGCGAAATGCGATACGTGGTGCGAATTGCAGAATCCCGCGAA
CCATCGAGTCTTTGAACGCAAGTTGCGCCCGAGGCCAATC-GGTCGAGGGCACGTCCGCC
TGGGCGTCAAGCGTTGCGCCGCTCCGTGCCGAGTCCCCATCCC-ACCGCAG----TGGGG
GTGGCGGGCGAGGCCCGGACGTGCAGA-GTGGCTCGTCGT----GCCCATCGGCGCGGCG
GGCTGAAGAGCGGGTTATC--------GTCTCATTGGCCACGAACAACGAGGGGTG----
-----GATGAAA-GCTGCCTCGGGCGAGGCC-----TGCGTTGTCTCGTGCCGGCCA-CA
GAGAAGA--TTAGAC--CCT---TC-GTGCGATCCCATCCCACGCGCCGCCCC-C-GTGC
GGCGGCTTGGAAT----------------------------------------
>KF545881Phalaenopsis_subparishii
------------------------------------------TCGAGACCAAAATTATAT
C-----GAGCGATTCGGAGAACCTGTGAAATAA-----TCCGCGGCGGACTT-CGCCG--
C-GA---AACGTCCGTC-CCCGTCG-TCC---CCCCCCTCCG---TTCGGA----GGGGG
CCGCGG-----CGAAGGACGGCCGAAACCCCAAACCGGCGCAGATTGGCGCCAAGGGAAC
TGGTG--AAAAACAC----------GAGCC---CGGCATCGGGTCTTCGTGGGGCGGA--
-GCGGCGTTGCGCGCCGCACGTATTGAC-ACGACTCTCGACAATGGATATCTC-GGCTCT
CGCATCGATGAAGAGCGCAGCGAAATGCGATACGTGGTGCGAATTGCAGAATCCCGCGAA
CCATCGAGTCTTTGAACGCAAGTTGCGCCCGAGGCCAATC-GGCCGAGGGCACGTCCGCC
TGGGCGTCAAGCGTTGCGCCGCTCCGTGCCGAGTCCCCATCCCCACCGCAG----TGGGG
GTGCCGGGCGAGGCCCGGATGTGCAGA-GTGGCTCGTCGT----GCCCACCGGTGCGGCG
GGCTGAAGAGCGGGTTATC--------GTCTCATTGGCCACGAACAACGAGGGGTG----
-----GATGAAA-CCTGCCGCGGGCAAGGCC-----TGCGTTGTCTCGTGCCGGCCC-GG
GAGAAGA--TTAGAC--CCT---TC-GTGCGATCCCATCCCACGCGCCGCCCCCC-GTGC
GGCGGCTTGGAAT----------------------------------------
>KY966408Acampe_rigida
------------------------------------------TCGAGACCGATACTATAT
C-----GAGCGATTCGGAGAACCTGTGAAGTAA-----GCGGCGGCGGCCGT-CGCCG--
CGA----AACGGCAATC-CCCGTCG-TCG----CTCCCCCCG---CCTGGA----GGGGG
CCCCGA-----CGAGGGACGGCCGAAACCCCAAACCGGCGCAGATTGGCGCCAAGGGAGC
TATCG--AAAAACGC----------GAGCC---CGGCATCGGGTCTTCGTGGGGTGGA--
-GCGGTGCTGCGCGCCGCACGTATTGAC-ACGACTCTCGACAATGGATATCTC-GGCTCT
CGCATCGATGAAGAGCGCAGCGAAATGCGATACGTGGTGCGAATTGCAGAATCCCGCGAA
CCATCGAGTCTTTGAACGCAAGTTGCGCCCGAGGCCAATC-GGTCGAGGGCACGTCCGCC
TGGGCGTCAAGCGTTGCGCCGCTCCGTGCCGAGTCCCCACCATCCCACCGCAGT--GGGG
GTGCCGGGCGAGGCTCGGACGTGCAGA-GTGGCTCGTCGT----GCCCGTCGGCGCGGCG
GGCTGAAGAGCGGGTTATC--------GTCTCATTGGCCACGAACAACGAGGGGTG----
-----GAAGAAA-GCTGCCGCGGGCGAGGCC-----CGCGTTGTCTCGTGCCGGCCC-GA
GAGAAGA--TTACAC--CCT---CC-GTGCGATCCCTTCCCATGCGCCGCCCCCC-GTGC
GGCGGCTTGGAA-----------------------------------------
>KJ733385Acampe_rigida
------------------------------------------TCGAGACCGAAACTATAT
C-----GAGCGATTCGGAGAACCTGTGAAGTAA-----GCGGCGGCGGCCGT-CGCCG--
CGA----AACGGCAATC-CCCGTCG-TCG----CTCCCCCCG---CCTGGA----GGGGG
CCCCGA-----CGAGGGACGGCCGAAACCCCAAACCGGCGCAGATTGGCGCCAAGGGAGC
TATCG--AAAAACGC----------GAGCC---CGGCATCGGGTCTTCGTGGGGTGGA--
-GCGGTGCTGCGCGCCGCACGTATTGAC-ACGACTCTCGACAATGGATATCTC-GGCTCT
CGCATCGATGAAGAGCGCAGCGAAATGCGATACGTGGTGCGAATTGCAGAATCCCGCGAA
CCATCGAGTCTTTGAACGCAAGTTGCGCCCGAGGCCAATC-GGTCGAGGGCACGTCCGCC
TGGGCGTCAAGCGTTGCGCCGCTCCGTGCCGAGTCCCCACCATCCCACCGCAGT--GGGG
GTGCCGGGCGAGGCTCGGACGTGCAGA-GTGGCTCGTCGT----GCCCGTCGGCGCGGCG
GGCTGAAGAGCGGGTTATC--------GTCTCATTGGCCACGAACAACGAGGGGTG----
-----GAAGAAA-GCTGCCGCGGGCGAGGCC-----CGCGTTGTCTCGTGCCGGCCC-GA
GAGAAGA--TTACAC--CCT---CC-GTGCGATCCCTTCCCATGCGCCGCCCCCC-GTGC
GGCGGCTTGGAAT----------------------------------------
>MN517126Acampe_praemorsa
---------------------------------------------A-ACCGAAACTATAT
CC----GAGCGATTCGGGAGAACCTGTGAAGTAA----GCGGCGGCGGCCGT-CGCCG--
CGA----AACGGCAATC-CCCGTCG-TCG----CTCCCCCCG---CCTGGA----GGGGG
CCCCGA-----CGAGGGACGGCCGAAACCCCAAACCGGCGCAGATTGGCGCCAAGGGAGC
TATCG--AAAAACGC----------GAGCC---CGGCATCGGGTCTTCGTGGGGTGGA--
-GCGGTGCTGCGCGCCGCACGTATTGAC-ACGACTCTCGACAATGGATATCTC-GGCTCT
CGCATCGATGAAGAGCGCAGCGAAATGCGATACGTGGTGCGAATTGCAGAATCCCGCGAA
CCATCGAGTCTTTGAACGCAAGTTGCGCCCGAGGCCAATC-GGTCGAGGGCACGTCCGCC
TGGGCGTCAAGCGTTGCGCCGCTCCGTGCCGAGTCCGCACCATCCCACCGCAGT--GGGG
GTGCCGGGCGAGGCTCGGACGTGCAGA-GTGGCTCGCCGT----GCCCGTCGGCGCGGCG
GGCTGAAGAGCGGGTTATC--------GTCTCATTGGCCACGGACAACGAGGGGTG----
-----GATGAAA-GCTGCCGCGGGCGAGGCC-----CGCGTTGTCTCGTGCCGGCCC-GA
GAGAAGA--TTACAC--CCT---CC-GTGCGATCCCTTCCCATGCGCCGCACCCCCGTGC
GGCGGCTTGGAATGCGACCCCAGGACGGGCGAGACCACCCGCCGAGT------
>MN170566Acampe_praemorsa
CGTAACAAGGTTTCCGTAGGTGAACCTGCGGAAGGATCATTGTCGAGACCGAAATTATAT
C-----GAGCGATTCGGAGAACCCGTGAAATAA-----GCGGCGGCGGCCGT-CGCCG--
CGA----AGCGGCCGTC-CCCGTCG-TCG----CTCCCTCCG---TCCGGA----GGGGG
CCGCGG-----CGAGGGACTGCCGAAACCCAAAACCGGCGCAGATTGGCGCCAAGGGAGC
TATCG--AAAAACAC----------GGGCC---CGGCATCGGGTCTTCGTGGGGTGGA--
-GCGGTGCTGCGCACCGCACGTATTGAC-ACGACTCTCGACAATGGATATCTC-GGCTCT
CGCATCGATGAAGAGCGCAGCGAAATGCGATACGTGGTGCGAATTGCAGAATCCCGCGAA
CCATCGAGTCTTTGAACGCAAGTTGCGCCCGAGGCCAATC-GGTCGAGGGCACGTCCGCC
TGGGCGTCAAGCGTCGCGCCGCTCCGTGCCGAGTCCCCACCATCCCACCGCAGT--GTGG
GTGGCGGGCGAGGCGCGGACGTGCAGA-GTGGCTCGTCGT----GCCCATCGGCGCGGCG
GGCTGAAGAGCGGGTTATC--------GTCTCATTGGCAACGAACAACGAGGGGTG----
-----GATGAAA-GCTGCCGCGGGCGAGGCC-----CGCGTTGTCTCGTGACGGCCA-CA
GAGAAGA--TTACAC--CCT---TC-GTGCGATCCCATCCCACGCGCCGCCCCCC-GTGC
GGCGGCTTGGAATGCGACCCCAGGATGGGCGAGACCACCCGCCGAGT------
>MG822846Aerides_odorata
------------------------------------------------------------
------------------------------------------------------------
------------------------------------------------------------
-----A---CGAGGGAAGAGGCTGAAATCCCGAACCGGTGCAGACTGGCGCCAAGGGAGC
TATCG--AAGAACAC----------GAGCC---CGGCATCGGGTCCTCGTGGCATGGA--
-GTGATGCTGCGCACCGCACGTACTGAC-ACGACTCTCGATAATGGATATCTC-GGCTCT
CGCATCGATGAAGAGCGCAGCAAAATGCGATACGTGGTGTGAATTGCAGAATCCCGCGAA
CCATCGAGTCCTTGAACGCAAGTTGCACCCGAGGCCAATC-GGTCGAGGGCACGTCCGCC
TGGGAGTTAAGCGTTGCGTCGCTCCGTGCTGAGTCCCCACCATCCCGCCGCAGT--GGGG
GTGCCGGGCGAGGCTCGGATGTGTAGA-GTGGCTCATAGT----GCCCGTCGGTGCGGCG
GGCTGAAGAGCATGTTATC--------ATCTCATTGGCCACGAACAACGAGGGGTG----
-----GATGAAA-GCTGCCGTGGGTGAGGCC-----CGCGTTGTCTCGTGCCGTCCC-GA
GAGAAGA--TCACAC--CCT---TC-GTGCGATCCCATCCCATGCGCCGCCCCCT-GTG-
-----------------------------------------------------
>JN114431Aerides_odorata 
CATAACAAGGTTTTCATAGGTGAACCTGCGGAAGGATCATTGTCGAGACAAAAATTATAT
C-----GAGCGATTCGAAGAACCCATGAAATAA-----GCGGCGGCGGCCGT-CGCCG--
CGAAGTGGCCGTCTCCATCGACTCCCCCCACCCACCCA------GTCTGGA--GGGGGGG
TCGCGA---TGAGGGAAGAGGCTAAAACCCCAGACCGGCGCAGACTGGCGCCAAGGGAGC
TATCG--AAGAACAC----------GAGCC---CGGCATCGGGTCCTCGTGGCGTAGA--
-GCGGTGCTGCGCACCGCACGTACTGAC-ACGACTCTCAACAATT-ATATCTC-GGCTCT
CTCATCGATGAAGAGCGCAGCGAAATACGATACGTGGTGTGAATTGCAGAATCCCGCGAA
CCATCGAGTCCTTGAACGCAAGTTGCGCCCGAGGCCAATC-GGCCGAGGGCACGTCCGC-
TGGGAGTTAAGCGTTGCGCCGCTCCGTGTCGAGTCCCCACCATCCTGCCGCAGT--GGGA
GTGTCGGGCAAGGCTCGNATGTGTAGA-GTGGCTCATAGT----GCCCGTCGGTGCGGCG
GGCTGAATAGCATGTTATC--------GTCTCATTGGCCACAAACAACGAGGGGTG----
-----GATGAAA-GCTGCCGCGGGCGAGGCC-----CGCGTTGTCTCGTGTCGGCCC-AA
GAGAAGA--TCACAC--CCT---TC-GTGCGATCCCATCCCATGCGCCGCCCCCC-GTGC
GGCTGCTTGGAATGCTTCCCCAGGACGAGCGAGACCACCCGC---GTTTAAGC
>JN114430Aerides_odorata 
CATAACAAGGTTTTCATAGGTGAACCTGCGGAAGGATCATTGTCGAGACAAAAATTATAT
C-----GAGCGATTCGAAGAACCCATGAAATAA-----GCGGCGGCGGCCGT-CGCCG--
CGAAGTGGCCGTCTCCATCGACTCCCCCCACCCACCCA------GTCTGGA--GGGGGGG
TCGCGA---TGAGGGAAGAGGCTAAAACCCCAGACCGGCGCAGACTGGCGCCAAGGGAGC
TATCG--AAGAACAC----------GAGCC---CGGCATCGGGTCCTCGTGGCGTAGA--
-GCGGTGCTGCGCACCGCACGTGCTGAC-ACGACTCTCAACAATT-ATATCTC-GGCTCT
CTCATCGATGAAGAGCGCAGCGAAATACGATACGTGGTGTGAATTGCAGAATCCCGCGAA
CCATCGAGTCCTTGAACGCAAGTTGCGCCCGAGGCCAATC-GGCCGAGGGCACGTCCGC-
TGGGAGTTAAGCGTTGCGCCGCTCCGTGTCGAGTCCCCACCATCCTGCCGCAGT--GGGA
GTGTCGGGCAAGGCTCGGATGTGTAGA-GTGGCTCATAGT----GCCCGTCGGTGCGGCG
GGCTGAATAGCATGTTATC--------GTCTCATTGGCCACAAACAACGAGGGGTG----
-----GATGAAA-GCTGCCGCGGGCGAGGCC-----CGCGTTGTCTCGTGTCGGCCC-AA
GAGAAGA--TCACAC--CCT---TC-GTGCGATCCCATCCCATGCGCCGCCCCCC-GTGC
GGCTGCTTGGAATGCTTCCCCAGGACGAGCGAGACCACCCGC---GTTTAAGC
>JN114429Aerides_odorata
CATAACAAGGTTTTCATAGGTGAACCTGCGGAAGGATCATTGTCGAGACAAAAATTATAT
C-----GAGCGATTCGAAGAACCCATGAAATAA-----GCGGCGGCGGCCGT-CGCCG--
CGAAGTGGCCGTCTCCATCGACTCCCCCCACCCACCCA------GTCTGGA--GGGGGGG
TCGCGA---TGAGGGAAGAGGCTAAAACCCCAGACCGGCGCAGACTGGCGCCAAGGGAGC
TATCG--AAGAACAC----------GAGCC---CGGCATCGGGTCCTCGTGGCGTAGA--
-GCGGTGCTGCGCACCGCACGTACTGAC-ACGACTCTCAACAATT-ATATCTC-GGCTCT
CTCATCGATGAAGAGCGCAGCGAAATACGATACGTGGTGTGAATTGCAGAATCCCGCGAA
CCATCGAGTCCTTGAACGCAAGTTGCGCCCGAGGCCAATC-GGCCGAGGGCACGTGCGC-
TGGGAGTTAAGCGTTGCGCCGCTCTGTGTCGAGTCCCCACCATCCTGCCGCAGT--GGGA
GTGTCGGGCAAGGCTCGGATGTGTAGA-GTGGCTCATAGT----GCCCGTCGGTGCGGCG
GGCTGAATAGCATGTTATC--------GTCTCATTGGCCACAAACAACGAGGGGTG----
-----GATGGAA-GCTGCCGCGGGCGAGGCC-----CGCGTTGTCTCGTGTCGGCCC-AA
GAGAAGA--TCACAC--CCT---TC-GTGCGATCCCATCCCATGCGCCGCCCCCC-GTGC
GGCTGCTTGGAATGCTTCCCCAGGACGAGCGAGACCACCCGC---GTTTAAGC
>EF670351Aerides_crispa 
CGTAACAAGGTTTCCGTAGGTGAACCTGCGGAAGGATCATTGTCGAGACCGAGACTAAAC
C-----GAGCGATTCGGAGAACCCGTGAAATGA-----GCGGCGGCGGCCGT-CGCCG--
CGGAGCAGCCGTCCCCACCGTCGCTCCCCCCACCCCCCGTCGC-TGGTGGA---GGGGGG
CCGCGA---CGAGGGA--GGGCTGAAACCCCAAACCGGCGCAGACTGGCGCCAAGGGAGC
TATCG--ACAAACAC----------GAGCC---CGGCACCGGGTCTTCGTGGGGTGGA--
-GCGGTGCTGCGCGCCGCGCGTACTGAC-ACGACTCTCGACAATGGATATCTC-GGCTCT
CGCATCGATGAAGAGCGCAGCGAAATGCGATACGTGGTGCGAATTGCAGAATCCCGCGAA
CCATCGAGTCTTTGAACGCAAGTTGCGCCCGAGGCCAATC-GGTCGAGGGCACGTCCGCC
TGGGCGTCAAGCGTTGCGCCGCTCCGTGCCGAGCCCCCACCATCCCGCCGCAGT-GGGGG
TGCC-GGGCGAGGCTCGGATGTGCAGA-GTGGCCCGTCGT----GCCCATCGGTGCGGCG
GGCTGAAGAGCGGGTTTGT-------CGTCTCATTGGCCACGGACAACGAGGGGTG----
-----GATGAAA-GCTGCCGCGGGCAAGGCC-----CGCGTTGTCCCGTGCCGGCCC-GA
GAGGAGA--TCACGA--CGCCCTCC-GTGCGATCCCATCCCACGCGCCGCCCCCC-GAGC
GGCGGCTTGGAATGCGACCCCAGGATGGGCGGGACCACCCGCCGAGTTTAAGC
>JX202646Aerides_falcata
------------------------------------------TCGAGACCGAAATTATAT
C-----GAGCGATTCGGAGAACCCGTGAAATAA-----GCGGCGGCCGCAGT-CGCCG--
CGAAACGGCCGTCCCCGCCGTCGG-CCCCCCT------------GTCTGGA----GGGGG
CCGCGA----TGGGGG-ACGGCTTATACACCGAACCGGCGCAGACTGGCGCCAAGGGAGC
TATCT--AAGAACAC----------GAGCC---CGGCATCGGGTCTTCGTGGGGTGGA--
-GCGGTGCTGCGCACCGCACGTACTGAC-ACGACTCTCGACAATGGATATCTC-GGCTCT
CGCATCGATGAAGAGCGCAGCGAAATGCGATACGTGGTGCGAATTGCAGAATCCCGCGAA
CCATCGAGTCTTTGAACGCAAGTTGCGCCCGAGGCCAATC-GGTCGAGGGCACGTCCGCC
TGGGCGTCAAGCGTTGCGCCGCTCCGTGCCGAGTCCCCACCATCCCGCCGAGGC-GGGGG
TGCC-GGGCGAGGCTCGGATGTGCAGA-GTGGCCCGTCGT----GCCCGTCGGCGCGGCG
GGCTGAAGAGCGGGTTATC--------GTCTCATTGGCCACGAACAACGAGGGGTG----
-----GATGCAA-GCTGCCGCGGGCGAGGCC-----CGCGTTGTCTCGTGCCGGCCC-GA
GAGAAGA--TCACAC--CCT---TC-GTGCGATCCCATCCCACGCGCCGCCACCC-GTGC
GGCGGCTTGGAAT----------------------------------------
>MK120352Aerides_multiflora
------------------------------------------------------------
------------------------------------------------------------
-------------CCCGTCGTCGCTCCCCTCCCG----------CTCTGCA----GGGGG
G-CGCG----GCGGGGGTAGGCTGAAACCCCAAACCGGCGCAGACTGGCGCCAAGGGAGC
TATTG--AAAAACAC----------GAGCC---CGGAGCCGGGTCTTCGTGGGGTGGA--
-GCGGTGCTGCGCACCGCACGTATTGAC-ACGACTCTCGACAATGGATATATC-GGCTCT
CGCATCGATGAAGAGCGCAGCGAAATGCGATACGTGGTGCGAATTGCAGAATCCCGCGAA
CCATCGAGTCTTTGAACGCAAGTTGCGCCCGAGGCCAATC-GGTCGAGGGCACGTCCGCC
TGGGCGTCAAGCGTCGCGCCGCTCCGTGCCCAGTCCCCACCATCCCACCGCAGT-TTGGG
TGCGGGACGAAGGCTCGGACGTGGAGA-GTGGCTCGTCGT----GCCCATCGGTGCGGCG
GGCTGAAGAGCGGGTTATC--------GTCTCATTGGCCACGAACAACGAGGGGTG----
-----GATGAAA-GCTGCCGCGGGCGAGGCC-----CGCGTTGTCTCGTGCAGGCCC-GG
GAGAAGA--TTATAA--CCC---CC-GTGCGATCCCATCCAA-CGCGCCGCCTCCCGTGC
GGCGGCTTGGAATGCGACCCCAGGATGGGCGAGACCACCCGCCGAGT------
>MK120351Aerides_multiflora
------------------------------------------------------------
------------------------------------------------------------
-------------CCCGTCGTCGCTCCCCTCCCG----------CTCTGCA----GGGGG
G-CGCG----GCGGGGGTAGGCTGAAACCCCAAACCCGGCGCAGACTGGCGCCAAGGGAG
CTATTG-AAAAACAC----------GAGCC---CGGAGCCGGGTCTTCGTGGGGTGGA--
-GCGGTGCTGCGCACCGCACGTATTGAC-ACGACTCTCGACAATGGATATCTC-GGCTCT
CGCATCGATGAAGAGCGCAGCGAAATGCGATACGTGGTGCGAATTGCAGAATCCCGCGAA
CCATCGAGTCTTTGAACGCAAGTTGCGACCGAGGCCAATC-GGTCGAGGGCACGTCCGCC
TGGGCGTCAAGCGTCGCGCCGCTCCGTGCCCAGTCCCCACCATCCCACCGCAGT-GGGGG
TGCGGGACGAAGGCTCGGACGTGCAGA-GTGGCTCGTCGT----GCCCATCGGTGCGGCG
GGCTGAAGAGCGGGTTATC--------GTCTCATTGGCCACGAACAACGAGGGGTG----
-----GATGAAA-GCTGCCGCGGGCGAGGCC-----CGCGTTGTCTCGTGCAGGCCC-GG
GAGAAGA--TTATAC--CCC---CC-GTGCGATCCCATCCCA-CGCGCCGCCTCCCGTGC
GGCGGCTTGGAATGCGACCCCAGGATGGGCGAGACCACCCGCCGAGTT-----
>JN114432Aerides_multiflora
--------------------------------------------------GAAATTATAT
C-----GAGCGATTCGGAGAACCTGTGAAATAA-----GCGGCGGCGTCCGT-CGCCG--
CGAAGCAGCCGTCCCCGTCGTCGCTCCCCTCCCG----------CTCTGCA----GGGGG
G-CGCG----GCGGGGGTAGGCTGAAACCCCAAACCGGCGCAGACTGGCGCCAAGGGAGC
TATTG--AAAAACAC----------GAGCC---CGGAGCCGGGTCTTCGTGGGGTGGA--
-GCGGTGCTGCGCACCGCACGTATTGAC-ACGACTCTCGACAATGGATATCTC-GGCTCT
CGCATCGATGAAGAGCGCAGCGAAATGCGATACGTGGTGCGAATTGCAGAATCCCGCGAA
CCATCGAGTCTTTGAACGCAAGTTGCGCCCGAGGCCAATC-GGTCGAGGGCACGTCCGCC
TGGGCGTCAAGCGTCGCGCCGCTCCGTGCCCAGTCCCCACCATCCCACCGCAGT-GGGGG
TGCGGGACGAAGGCTCGGACGTGCAGA-GTGGCTCGTCGT----GCCCATCGGTGCGGCG
GGCTGAAGAGCGGGTTATC--------GTCTCATTGGCCACGAACAACGAGGGGTG----
-----GATGAAA-GCTGCCGCGGGCGAGGCC-----CGCGTTGTCTCGTGCAGGCCC-GG
GAGAAGA--TTATAC--CCC---CC-GTGCGATCCCATCCCA-CGCGCCGCCTCCCGTGC
GGCGGCTTGGAATGCGACCCCAGGATGGGCGAGACCACCCGCCGAGT------
>JN114431Aerides_multiflora
--------------------------TGCGGAAGGATCATTGTCGAGACCGAAATTATAT
C-----GAGCGATTCGGAGAACCTGTGAAATAA-----GCGGCGGCGTCCGT-CGCCG--
CGAAGCAGCCGTCCCCGTCGTCGCTCCCCTCCCG----------CTCTGCA----GGGGG
G-CGCG----GCGGGGGTAGGCTGAAACCCCAAACCGGCGCAGACTGGCGCCAAGGGAGC
TATTG--AAAAACAC----------GAGCC---CGGAGCCGGGTCTTCGTGGGGTGGA--
-GCGGTGCTGCGCACCGCACGTATTGAC-ACGACTCTCGACAATGGATATCTC-GGCTCT
CGCATCGATGAAGAGCGCAGCGAAATGCGATACGTGGTGCGAATTGCAGAATCCCGCGAA
CCATCGAGTCTTTGAACGCAAGTTGCGCCCGAGGCCAATC-GGTCGAGGGCACGTCCGCC
TGGGCGTCAAGCGTCGCGCCGCTCCGTGCCCAGTCCCCACCATCCCACCGCAGT-GGGGG
TGCGGGACGAAGGCTCGGACGTGCAGA-GTGGCTCGTCGT----GCCCATCGGTGCGGCG
GGCTGAAGAGCGGGTTATC--------GTCTCATTGGCCACGAACAACGAGGGGTG----
-----GATGAAA-GCTGCCGCGGGCGAGGCC-----CGCGTTGTCTCGTGCAGGCCC-GG
GAGAAGA--TTATAC--CCC---CC-GTGCGATCCCATCCCA-CGCGCCGCCTCCCGTGC
GGCGGCTTGGAATGCGACCCCAGGATGGGCGAGACCACCC-------------
>JN114430Aerides_multiflora
--------------------------TGCGGAAGGATCATTGTCGAGACCGAAATTATAT
C-----GAGCGATTCGGAGAACCTGTGAAATAA-----GCGGCGGCGTCCGT-CGCCG--
CGAAGCAGCCGTCCCCGTCGTCGCTCCCCTCCCG----------CTCTGCA----GGGGG
G-CGCG----GCGGGGGTAGGCTGAAACCCCAAACCGGCGCAGACTGGCGCCAAGGGAGC
TATTG--AAAAACAC----------GAGCC---CGGAGCCGGGTCTTCGTGGGGTGGA--
-GCGGTGCTGCGCACCGCACGTATTGAC-ACGACTCTCGACAATGGATATCTC-GGCTCT
CGCATCGATGAAGAGCGCAGCGAAATGCGATACGTGGTGCGAATTGCAGAATCCCGCGAA
CCATCGAGTCTTTGAACGCAAGTTGCGCCCGAGGCCAATC-GGTCGAGGGCACGTCCGCC
TGGGCGTCAAGCGTCGCGCCGCTCCGTGCCCAGTCCCCACCATCCCACCGCAGT-GGGGG
TGCGGGACGAAGGCTCGGACGTGCAGA-GTGGCTCGTCGT----GCCCATCGGTGCGGCG
GGCTGAAGAGCGGGTTATC--------GTCTCATTGGCCACGAACAACGAGGGGTG----
-----GATGAAA-GCTGCCGCGGGCGAGGCC-----CGCGTTGTCTCGTGCAGGCCC-GG
GAGAAGA--TTATAC--CCC---CC-GTGCGATCCCATCCCA-CGCGCCGCCTCCCGTGC
GGCGGCTTGGAATGCGACCCCAGGAT---------------------------
>JN114429Aerides_multiflora
-------------------------------------------CGAGACCGAAATTATAT
C-----GAGCGATTCGGAGAACCTGTGAAATAA-----GCGGCGGCGTCCGT-CGCCG--
CGAAGCAGCCGTCCCCGTCGTCGCTCCCCTCCCG----------CTCTGCA----GGGGG
G-CGCG----GCGGGGGTAGGCTGAAACCCCAAACCGGCGCAGACTGGCGCCAAGGGAGC
TATTG--AAAAACAC----------GAGCC---CGGAGCCGGGTCTTCGTGGGGTGGA--
-GCGGTGCTGCGCACCGCACGTATTGAC-ACGACTCTCGACAATGGATATCTC-GGCTCT
CGCATCGATGAAGAGCGCAGCGAAATGCGATACGTGGTGCGAATTGCAGAATCCCGCGAA
CCATCGAGTCTTTGAACGCAAGTTGCGYCCGAGGCCAATC-GGTCGAGGGCACGTCCGCC
TGGGCGTCAAGCGTCGCGCCGCTCCGTGCCCAGTCCCCACCATCCCACCGCAGT-GGGGG
TGCGGGACGAAGGCTCGGACGTGCAGA-GTGGCTCGTCGT----GCCCATCGGTGCGGCG
GGCTGAAGAGCGGGTTATC--------GTCTCATTGGCCACGAACAACGAGGGGTG----
-----GATGAAA-GCTGCCGCGGGCGAGGCC-----CGCGTTGTCTCGTGCAGGCCC-GG
GAGAAGA--TTATAC--CCC---CC-GTGCGATCCCATCCCA-CGCGCCGCCTCCCGTGC
GGCGGCTTGGAATGCGACCCCAGGATGGGCGAGACCACCCGCCGAGTT-----
>AY912258Aerides_multiflora
------------------------------------------TCGAGACCGAAATTATAT
C-----GAGCGATTCGGAGAACCTGTGAAATAA-----GCGGCGGCGTCCGT-CGCCG--
CGAAGCAGCCGTCCCCGTCGTCGCTCCCCTCCCG----------CTCTGCA----GGGGG
GGCGCG----GCGGGGGAAGGCTGAAACCCCAAACCGGCGCAGACTGGCGCCAAGGGAGC
TATTG--AAAAACAC----------GAGCC---CGGAGCCGGGTCTTCGTGGGGTGGA--
-GCGGTGCTGCGCACCGCGCGTATTGAC-ACGACTCTCGACAATGGATATCTC-GGCTCT
CGCATCGATGAAGAGCGCAGCGAAATGCGATACGTGGTGCGAATTGCAGAATCCCGCGAA
CCATCGAGTCTTTGAACGCAAGTTGCGCCCGAGGCCAATC-GGTCGAGGGCACGTCCGCC
TGGGCGTCAAGCGTCGCGCCGCTCCGTGCCCAGTCCCCACCATCCCACCGCAGT-GGGGG
TGCCGGACGAAGGCTCGGACGTGCAGA-GTGGCTCGTCGT----GCCCATCGGTGCGGCG
GGCTGAAGAGCGGGTTATC--------GTCTCATTGGCCACGAACAACGAGGGGTG----
-----GATGAAA-GCTGCCGCGGGCGAGGCC-----CGCGTTGTCTCGTGCAGGCCC-GG
GAGAAGA--TTATAC--CCC---CC-GTGCGATCCCATCCCA-CGCGCCGCCTCCCGTGC
GGCGGCTTGGAAT----------------------------------------
>EU558933Rhynchostylis_retusa
------------------------------------------TCGAGACCGAAAG-ATAC
C-----GAGCGATTCGGAGAACCTGTGAAAATAA----GCGGCGGCGGCCGT-CGCCG--
CGAAGCAGCCGTCCCCGTCGTCGCTCCCCCC-------------GTCTGGA-----GGGG
GCCGCG----ACGAGGGAAGGCTGAAACCCCAAACCGGCGCAGATTGGCGCCAAGCGAGC
TATCG--AAAAACAC----------GAGCC---CGGCATCGGGTTTTCGTGGGACGGA--
-GCGGTGCTGCGCGCCGCACGTATTGAC-ACGACTCTCGACAATGGATATCTC-GGCTCT
CGCATCGATGAAGAGCGCAGCGAAATGCGATACGTGGTGCGAATTGCAGAATCCCGCGAA
CCATCGAGTCTTTGAACGCAAGTTGCGCCCGAGGCCAATC-GGTCGAGGGCACGTCCGCC
TGGGCGTCAAGCGTTGCGCCGCTCCGTGCCGAGTCCCCACCATCCCGCCGAAGT-GGGGG
TGCC-GGGAGAAGCTCGGATGTGTAGA-GTGGCCCGTCGT----GCCCATCGGTGCGGCG
GGCTGAAGAGCGGGTTGTC--------GTCTCAGTGGCCACGAACAACGAGGGGTG----
-----GATGAAA-GCTGCCGCGGGCGAGGCC-----CGCGTTGTCTCGTGCCGGCCC-GA
GAGAAGA--TTACAC--CCT---TC-GTGCGATCCCGTCCCA-TGCGCCGCCCCC-GTGC
GGCTGCTTGGAAT----------------------------------------
>GQ251307Rhynchostylis_retusa 
------------------------------------------TCGAGACCGAAAGTATAC
C-----GAGCGATTCGGAGAACCTGTGAAAATAA----GCGGCGGCGGCCGT-CGCCG--
CGAAGCAGCCGTCCCCGTCGTCGCTCCCCCC-------------GTCTGGA-----GGGG
GCCGCG----ACGAGGGAAGGCTGAAACCCCAAACCGGCGCAGATTGGCGCCAAGCGAGC
TATCG--AAAAACAC----------GAGCC---CGGCATCGGGTTTTCGTGGGACGGA--
-GCGGTGCTGCGCGCCGCACGTATTGAC-ACGACTCTCGACAATGGATATCTC-GGCTCT
CGCATCGATGAAGAGCGCAGCGAAATGCGATACGTGGTGCGAATTGCAGAATCCCGCGAA
CCATCGAGTCTTTGAACGCAAGTTGCGCCCGAGGCCAATC-GGTCGAGGGCACGTCCGCC
TGGGCGTCAAGCGTTGCGCCGCTCCGTGCCGAGTCCCCACCATCCCGCCGAAGT-GGGGG
TGCC-GGGAGAAGCTCGGATGTGCAGA-GTGGCCCGTCGT----GCCCATCGGTGCGGCG
GGCTGAAGAGCGGGTTGTC--------GTCTCGGTGGCCACGAACAACGAGGGGTG----
-----GATGAAA-GCTGCCGCGGGCGAGGCC-----CGCGTTGTCTCGTGCCGGCCC-GA
GAGAAGA--TTACAC--CCT---TC-GTGCGATCCCGTCCCA-TGCGCCGCCCCCCGTGC
GGCTGCTTGGAAT----------------------------------------
>GQ251306Rhynchostylis_retusa
------------------------------------------TCGAGACCGAAAGTATAC
C-----GAGCGATTCGGAGAACCTGTGAAAATAA----GCGGCGGCGGCCGT-CGCCG--
CGAAGCAGCCGTCCCCGTCGTCGCTCCCCCC-------------GTCTGGA-----GGGG
GCCGCG----ACGAGGGAAGGCTGAAACCCCAAACCGGCGCAGATTGGCGCCAAGCGAGC
TATCG--AAAAACAC----------GAGCC---CGGCATCGGGTTTTCGTGGGACGGA--
-GCGGTGCTGCGCGCCGCACGTATTGAC-ACGACTCTCGACAATGGATATCTC-GGCTCT
CGCATCGATGAAGAGCGCAGCGAAATGCGATACGTGGTGCGAATTGCAGAATCCCGCGAA
CCATCGAGTCTTTGAACGCAAGTTGCGCCCGAGGCCAATC-GGTCGAGGGCACGTCCGCC
TGGGCGTCAAGCGTTGCGCCGCTCCGTGCCGAGTCCCCACCATCCCGCCGAAGT-GGGGG
TGCC-GGGAGAAGCTCGGATGTGCAGA-GTGGCCCGTCGT----GCCCATCGGTGCGGCG
GGCTGAAGAGCGGGTTGTC--------GTCTCGGTGGCCACGAACAACGAGGGGTG----
-----GATGAAA-GCTGCCGCGGGCGAGGCC-----CGCGTTGTCTCGTGCCGGCCC-GA
GAGAAGA--TTACAC--CCT---TC-GTGCGATCCCGTCCCA-TGCGCCGCCCCCCGTGC
GGCTGCTTGGAAT----------------------------------------
>GQ251305Rhynchostylis_retusa
------------------------------------------TCGAGACCGAAAGTATAC
C-----GAGCGATTCGGAGAACCTGTGAAAATAA----GCGGCGGCGGCCGT-CGCCG--
CGAAGCAGCCGTCCCCGTCGTCGCTCCCCCC-------------GTCTGGA-----GGGG
GCCGCG----ACGAGGGAAGGCTGAAACCCCAAACCGGCGCAGATTGGCGCCAAGCGAGC
TATCG--AAAAACAC----------GAGCC---CGGCATCGGGTCTTCGTGGGACGGA--
-GCGGTGCTGCGCGCCGCACGTATTGAC-ACGACTCTCGACAATGGATATCTC-GGCTCT
CGCATCGATGAAGAGCGCAGCGAAATGCGATACGTGGTGCGAATTGCAGAATCCCGCGAA
CCATCGAGTCTTTGAACGCAAGTTGCGCCCGAGGCCAATC-GGTCGAGGGCACGTCCGCC
TGGGCGTCAAGCGTTGCGCCGCTCCGTGCCGAGTCCCCACCATCCCGCCGAAGT-GGGGG
TGCC-GGGAGAAGCTCGGATGTGCAGA-GTGGCCCGTCGT----GCCCATCGGTGCGGCG
GGCTGAAGAGCGGGTTGTC--------GTCTCGGTGGCCACGAACAACGAGGGGTG----
-----GATGAAA-GCTGCCGCGGGCGAGGCC-----CGCGTTGTCTCGTGCCGGCCC-GA
GAGAAGA--TTACAC--CCT---TC-GTGCGATCCCGTCCCA-TGCGCCGCCCCCCGTGC
GGCTGCTTGGAAT----------------------------------------
>JN114707Rhynchostylis_retusa
---------------------------------------TTGTCGAGACCGAAAGTATAC
C-----GAGCGATTCGGAGAACCTGTGAAAATAA----GCGGCGGCGGCCGT-CGCCG--
CGAAGCAGCCGTCCCCGTCGTCGCTCCCCCC-------------GTCTGGA-----GGGG
GCCGCG----ACGAGGGAAGGCTGAAACCCCAAACCGGCGCAGATTGGCGCCAAGCGAGC
TATCG--AAAAACAC----------GAGCC---CGGCATCGGGTTTTCGTGGGACGGA--
-GCGGTGCTGCGCGCCGCACGTATTGAC-ACGACTCTCGACAATGGATATCTC-GGCTCT
CGCATCGATGAAGAGCGCAGCGAAATGCGATACGTGGTGCGAATTGCAGAATCCCGCGAA
CCATCGAGTCTTTGAACGCAAGTTGCGCCCGAGGCCAATC-GGTCGAGGGCACGTCCGCC
TGGGCGTCAAGCGTTGCGCCGCTCCGTGCCGAGTCCCCACCATCCCGCCGAAGT-GGGGG
TGCC-GGGAGAAGCTCGGATGTGCAGA-GTGGCCCGTCGT----GCCCATCGGTGCGGCG
GGCTGAAGAGCGGGTTGTC--------GTCTCAGTGGCCACGAACAACGAGGGGTG----
-----GATGAAA-GCTGCCGCGGGCGAGGCC-----CGCGTTGTCTCGTGCCGGCCC-GA
GAGAAGA--TTACAC--CCT---TC-GTGCGATCCCGTCCCA-TGCGCCGCCTCCCGTGC
GGCTGCTT---------------------------------------------
>JN114708Rhynchostylis_retusa
------------------------------------------------------------
------------------------------ATAA----GCGGCGGCGGCCGT-CGCCG--
CGAAGCAGCCGTCCCCGTCGTCGCTCCCCCC-------------GTCTGGA-----GGGG
GCCGCG----ACGAGGGAAGGCTGAAACCCCAAACCGGCGCAGATTGGCGCCAAGCGAGC
TATCG--AAAAACAC----------GAGCC---CGGCATCGGGTTTTCGTGGGACGGA--
-GCGGTGCTGCGCGCCGCACGTATTGAC-ACGACTCTCGACAATGGATATCTC-GGCTCT
CGCATCGATGAAGAGCGCAGCGAAATGCGATACGTGGTGCGAATTGCAGAATCCCGCGAA
CCATCGAGTCTTTGAACGCAAGTTGCGCCCGAGGCCAATC-GGTCGAGGGCACGTCCGCC
TGGGCGTCAAGCGTTGCGCCGCTCCGTGCCGAGTCCCCACCATCCCGCCGAAGT-GGGGG
TGCC-GGGAGAAGCTCGGATGTGCAGA-GTGGCCCGTCGT----GCCCATCGGTGCGGCG
GGCTGAAGAGCGGGTTGTC--------GTCTCAGTGGCCACGAACAACGAGGGGTG----
-----GATGAAA-GCTGCCGCGGGCGAGGCC-----CGCGTTGTCTCGTGCCGGCCC-GA
GAGAAGA--TTACAC--CCT---TC-GTGCGATCCCGTCCCA-TGCGCCGCCTCCCGTGC
GGCTGCTTGGAATGCGACCCCAGGATGGGCGAGACCACCCGCCGAGTT-----
>JN114709Rhynchostylis_retusa
--------------------------------------------------GAAAGTATAC
C-----GAGCGATTCGGAGAACCTGTGAAAATAA----GCGGCGGCGGCCGT-CGCCG--
CGAAGCAGCCGTCCCCGTCGTCGCTCCCCCC-------------GTCTGGA-----GGGG
GCCGCG----ACGAGGGAAGGCTGAAACCCCAAACCGGCGCAGATTGGCGCCAAGCGAGC
TATCG--AAAAACAC----------GAGCC---CGGCATCGGGTTTTCGTGGGACGGA--
-GCGGTGCTGCGCGCCGCACGTATTGAC-ACGACTCTCGACAATGGATATCTC-GGCTCT
CGCATCGATGAAGAGCGCAGCGAAATGCGATACGTGGTGCGAATTGCAGAATCCCGCGAA
CCATCGAGTCTTTGAACGCAAGTTGCGCCCGAGGCCAATC-GGTCGAGGGCACGTCCGCC
TGGGCGTCAAGCGTTGCGCCGCTCCGTGCCGAGTCCCCACCATCCCGCCGAAGT-GGGGG
TGCC-GGGAGAAGCTCGGATGTGCAGA-GTGGCCCGTCGT----GCCCATCGGTGCGGCG
GGCTGAAGAGCGGGTTGTC--------GTCTCAGTGGCCACGAACAACGAGGGGTG----
-----GATGAAA-GCTGCCGCGGGCGAGGCC-----CGCGTTGTCTCGTGCCGGCCC-GA
GAGAAGA--TCACAC--CCT---TC-GTGCGATCCCGTCCCA-TGCGCCGCCCCCCGTGC
GGCGGCTTGGAATGCGACCCCAGGATG--------------------------
>JN114711Rhynchostylis_retusa
-------------------------------------------------CGAAAGTATAC
C-----GAGCGATTCGGAGAACCTGTGAAAATAA----GCGGCGGCGGCCGT-CGCCG--
CGAAGCAGCCGTCCCCGTCGTCGCTCCCCCC-------------GTCTGGA-----GGGG
GCCGCG----ACGAGGGAAGGCTGAAACCCCAAACCGGCGCAGATTGGCGCCAAGCGAGC
TATCG--AAAAACAC----------GAGCC---CGGCATCGGGTTTTCGTGGGACGGA--
-GCGGTGCTGCGCGCCGCACGTATTGAC-ACGACTCTCGACAATGGATATCTC-GGCTCT
CGCATCGATGAAGAGCGCAGCGAAATGCGATACGTGGTGCGAATTGCAGAATCCCGCGAA
CCATCGAGTCTTTGAACGCAAGTTGCGCCCGAGGCCAATC-GGTCGAGGGCACGTCCGCC
TGGGCGTCAAGCGTTGCGCCGCTCCGTGCCGAGTCCCCACCATCCCGCCGAAGT-GGGGG
TGCC-GGGAGAAGCTCGGATGTGCAGA-GTGGCCCGTCGT----GCCCATCGGTGCGGCG
GGCTGAAGAGCGGGTTGTC--------GTCTCAGTGGCCACGAACAACGAGGGGTG----
-----GATGAAA-GCTGCCGCGGGCGAGGCC-----CGCGTTGTCTCGTGCCGGCCC-GA
GAGAAGA--TCACAC--CCT---TC-GTGCGATCCCGTCCCA-TGCGCCGCCCCCCGTGC
GGCGGCTTGGAATGCGACCCCAGGA----------------------------
>JN114710Rhynchostylis_retusa
-----------------------------------------GTCGAGACCGAAAGTATAC
C-----GAGCGATTCGGAGAACCTGTGAAAATAA----GCGGCGGCGGCCGT-CGCCG--
CGAAGCAGCCGTCCCCGTCGTCGCTCCCCCC-------------GTCTGGA-----GGGG
GCCGCG----ACGAGGGAAGGCTGAAACCCCAAACCGGCGCAGATTGGCGCCAAGCGAGC
TATCG--AAAAACAC----------GAGCC---CGGCATCGGGTTTTCGTGGGACGGA--
-GCGGTGCTGCGCGCCGCACGTATTGAC-ACGACTCTCGACAATGGATATCTC-GGCTCT
CGCATCGATGAAGAGCGCAGCGAAATGCGATACGTGGTGCGAATTGCAGAATCCCGCGAA
CCATCGAGTCTTTGAACGCAAGTTGCGCCCGAGGCCAATC-GGTCGAGGGCACGTCCGCC
TGGGCGTCAAGCGTTGCGCCGCTCCGTGCCGAGTCCCCACCATCCCGCCGAAGT-GGGGG
TGCC-GGGAGAAGCTCGGATGTGCAGA-GTGGCCCGTCGT----GCCCATCGGTGCGGCG
GGCTGAAGAGCGGGTTGTC--------GTCTCAGTGGCCACGAACAACGAGGGGTG----
-----GATGAAA-GCTGCCGCGGGCGAGGCC-----CGCGTTGTCTCGTGCCGGCCC-GA
GAGAAGA--TCACAC--CCT---TC-GTGCGATCCCGTCCCA-TGCGCCGCCCCCCGTGC
GGCGGCTTGGAATGCGACCCCAGGATGGGCGAGACCACCCGCCGAG-------
>JN114706Rhynchostylis_retusa 
------------------------------------------------------------
--------------------------------------------GCGGCCGT-CGCCG--
CGAAGCAGCCGTCCCCGTCGTCGCTCCCCCC-------------GTCTGGA-----GGGG
GCCGCG----ACGAGGGAAGGCTGAAACCCCAAACCGGCGCAGATTGGCGCCAAGCGAGC
TATCG--AAAAACAC----------GAGCC---CGGCATCGGGTTTTCGTGGGACGGA--
-GCGGTGCTGCGCGCCGCACGTATTGAC-ACGACTCTCGACAATGGATATCTC-GGCTCT
CGCATCGATGAAGAGCGCAGCGAAATGCGATACGTGGTGCGAATTGCAGAATCCCGCGAA
CCATCGAGTCTTTGAACGCAAGTTGCGCCCGAGGCCAATC-GGTCGAGGGCACGTCCGCC
TGGGCGTCAAGCGTTGCGCCGCTCCGTGCCGAGTCCCCACCATCCCGCCGAAGT-GGGGG
TGCC-GGGAGAAGCTCGGATGTGCAGA-GTGGCCCGTCGT----GCCCATCGGTGCGGCG
GGCTGAAGAGCGGGTTGTC--------GTCTCAGTGGCCACGAACAACGAGGGGTG----
-----GATGAAA-GCTGCCGCGGGCGAGGCC-----CGCGTTGTCTCGTGCCGGCCC-GA
GAGAAGA--TCACAC--CCT---TC-GTGCGATCCCGTCCCA-TGCGCCGCCCCCCGT--
-----------------------------------------------------
>KJ733441Renanthera_coccinea
------------------------------------------TCGAGACCGAAATTATAT
C-----GAGCGATTCGGAGAACCTGTGAAATAG-----GCGGCGGCGGCCGT-CGTCG--
CG-----------------------CCCCCC-------------GTCTGGA-----CGGG
--------------GGGAAGGCTGAAA-CCCAAACCGGCGCAGATTGGCGCCAAGGGAGC
AATCG--AAAAACAC----------GAGCC---CGGCATCGGGTCTTCGTGGGGTGGA--
-GCGGTGCTGCGCGCCGCACGTATTGAC-ACGACTCTCGACAATGGATATCTC-GGCTCT
CGCATCGATGAAGAGCGCAGCGAAATGCGATACGTGGTGCGAATTGCAGAATCCCGCGAA
CCATCGAGTCTTTGAACGCAAGTTGCGCCCGAGGCCAATC-GGTCGAGGGCACGTCCGCC
TGGGCGTCAAGCGTTGCGTCGCTCCGTGCCGAGTCCCCACCATCCCGCCGCAGT-GGGGG
TGCC-GGGCGAGGCTCGGATGTGCAGA-GTGGCTCGTCGT----GCCCGCCGGCGCGGCG
GGCTGAAGAGCGGGTTATC--------GTCTCATTGGCCACGAACAACGAGGGGTG----
-----GATGAAA-GCTGCCGCGGGCGAGGCC-----CGCGTTGTCTCGTGCCGGCCC-GA
GAGAAGA--TTACAC--CCT---CC-GTGCGATCCCATCCCA-CGCGCCGCCCCCCGTGC
GGCGGCTTGGAAT----------------------------------------
>EF079431Arachnis_flosaeris
CGTAACAAGGTTTCCGTAGGTGAACCTGCGGAAGGATCATTGTCGAGACCGAAATTATAT
C-----GAGCGATTCGGAGAACCTGTGAAATGA-----GCGGCGGCGGCCGT-CGCCG--
CGGAGCGGCCGTCCCCGCCGTCGCTCCCCCCACC----------GTCTGGAGGGGGGGGG
GGGGGCGCG-GCGAGGGAAGGCTGAAACCCCAAACCGGCGCAGACTGGCGCCAAGGGAGC
GATCG--AAGAACAC----------GAGCC---CGGCATCGGGACTTCGTGGGGTGGA--
-GCGGTGCTGCGCGCCGCACGTATTGAC-ACGACTCTCGACAATGGATATCTC-GGCTCT
CGCATCGATGAAGAGCGCAGCGAAATGCGATACGTGGTGCGAATTGCAGAATCCCGCGAA
CCATCGAGTCTTTGAACGCAAGTTGCGCCCGAGGCCAATC-GGTCGAGGGCACGTCCGCC
TGGGCGTCAAGCGTTGCGCCGCTCCGTGCCGAGTCCCCACCATCCCGCCGCAGT-GGGGG
TGCC-GGGCGAGGCGCGGACGTGCAGA-GTGGCTCGTCGT----GCCCGTCGGTGCGGCG
GGCTGAAGAGCGGGTTGCC--------GTCTCACTGGCCGCGAACAACGAGGGGTG----
-----GATGAAA-GCTGCCGCGGGCGAGGCC-----CGCGTTGTCTCGTGCCGGCCC-GG
GAGAAGA--TTACGA-CCCT---TC-GCGCGATCCCATCCCA-GCCGCCCCCCCGTGGTG
CGGCGGCTTGGAATGCGACCCCAGGATGGGCGAGACCACCCGCCGAGTTTAAG
>AB217531Arachnis_flosaeris
------------------------------------------TCGAGACCGAAATTATAT
C-----GAGCGATTCGGAGAACCTGTGAAATGA-----GCGGCGGCGTCCGT-CGCCG--
CGAAGCGGCCGTCCCCGTCGTCGCTCCCCCCA-------------TCCGGA-----GGGG
GCCGCG----GCGCGGGACGGCTGAAACCCAAAACCAGCGCAGATTTGCGCCAAGGGAGC
TATCG--AAAAACAC----------GGGCC---CGGCATCGGGTCTTCGTGGGGTGGAGC
-G-GTGCCTGCGCACCGCACGTATTGAC-ACGACTCTCGACAATGGATATCTC-GGCTCC
CGCATCGATGAAGAGCGCAGCGAAATGCGATACGTGGTGCGAATTGCAGAATCCCGCGAA
CCATCGAGTCTTTGAACGCAAGTTGCGCCCGAGGCCAATC-GGTCGAGGGCACGTCCGCC
TGGGCGTCAAGCGTCGCGCCGCTCCGTGCCGAGTCCCCACCATCACACCGCAGT-GTGGG
TGGC-GGGCGAGGCGCGGACGTGCAGA-GTGGCTCGTCGT----GCCCGTCGGCGCGGCG
GGCTGAAGAGCGGGTTATC--------GTCTCATTGGCCACGAACAACGAGGGGTG----
-----GATGAAA-GCTGCCGCGGGGGAGGCC-----CGCGTTGTCTCGTGACGGCCA-CA
GAGAAGA--TTACAC--CCT---TC-GTGCGATCCCATCCCA-CGCGCCGCCCCC-GTGC
GGCGGCTTGGAAT----------------------------------------
>GU556631Bromheadia_finlaysoniana
CGTAACAAGGTTTCCGTAGGTGAACCTGCGGAAGGATCATTGTCGAGACCGAAA-TATAT
C-----GAGCGATTTGGAGAACCCGTGAAATAA-----GCGGCGGCAGTTGC-TGCCG--
TGAAACAGCCATCCCAGTCGTCGCCTCGCATCC------------TTTGGG-----GCGA
GCCACG----ATGAAGGATGGATGAAACTCA-AACCGGCGCAGCTCCGCGCCAAGGGA-A
TATCG--AAAAAAGC----------GAGCC---CCGCATCGGGGCTCAGTGGCGTGGA--
-CCGGTGTCGAACACCGCACGGATTGAC-ATGACTCTCGGCAATGGATATCTC-GGCTCT
CGCATCGATGAAGAGCGCAGCGAAATGCGATACGTGGTGCGAATTGCAGAATCCCGCGAA
CCATCGAGTCTTTGAACGCAAGTTGCGCCCGAGGCCAACC-GGCCGAGGGCACGTCCGCC
TGGGCGTCMAGCGTTGCGTCGCTCCGTGCCAAGTCC-----ATCCCCCCG--TT--GGGG
TGTT-GGCCGACGCTCGGATGCGCAGA-GTGGCTCGTCGT----GCCCATTGGTGCGGCG
GGTTGAAGAGTGGGTAATC--------GTCTCGTCAGCCACGAACAACGAGGGGTG----
-----GATGAAA-GCTAC---GGGCAGTGCC-----TGCGTTGTCTCGTGTTGGCGT-GG
GAAAAAA--TTATAC--CCT---CC-ATGTGATCCCGACCCA-TGCGCCGATCCACGTGC
GGCGGCTTGGAATGCGACCCCAGGATGGGCGAGGCCACCCGCCGAGTTTAAGC
>KM921777Bromheadia_finlaysoniana
CGTAACAAGGTTTCCGTAGGTGAACCTGCGGAAGGATCATTGTCGAGACCGAAAATATAT
C-----GAGCGATTTGGAGAACCCGTGAAATAA-----GCGGCGGCAGTTGC-TGCCG--
TGAAACAGCCATCCCGGTCGTCGCCTCGCATCC------------TTTGGG-----GCGA
GCCACG----ATGAAGGATGGATGAAACTCA-AACCGGCGCAGCTCCGCGCCAAGGGA-A
TATCG--AAAAAAGC----------GAGCC---CCGCATCGGGGCTCAGTGGCGTGGA--
-CCGGTGTCGAACACCGCACGGATTGAC-ATGACTCTCGGCAATGGATATCTC-GGCTCT
CGCATCGATGAAGAGCGCAGCGAAATGCGATACGTGGTGCGAATTGCAGAATCCCGCGAA
CCATCGAGTCTTTGAACGCAAGTTGCGCCCGAGGCCAACC-GGCCGAGGGCACGTCCGCC
TGGGCGTCAAGCGTTGCGTCGCTCCGTGCCAAGTCC-----ATCCCCCCG--TT--GGGG
TGTT-GGCCGACGCTCGGATGCGCAGA-GTGGCTCGTCGT----GCCCATTGGTGCGGCG
GGTTGAAGAGTGGGTAATC--------GTCTCGTCAGCCACGAACAACGAGGGGTG----
-----GATGAAA-GCTAC---GGGCAGTGCC-----TGCGTTGTCTCGTGTTGGCGT-GG
GAAAAAA--TTATAC--CCT---CC-ATGTGATCCCGACCCA-TGCGCCGATCCACGTGC
GGCGGCTTGGAATGCGACCCCAGGATGGGCGAGGCCACCCGCCGA--------
>LN831433Grammatophyllum_speciosum 
CGTAACAAGGTTTCCGTAGGTGAACCTGCGGAAGGATCATTGTCGAGACCGGGAGCGCAC
C-----GAGCGATTCGGAGAACGCGTGACGCGA-----GCGGCGGCGGCTGCCGTCGCGG
AACTCGGCCGTCCCGGGCCGGCGCCTCGCCCCCCCCCG--CCCGTCCTCCGGGGGGGGTG
GGGGGGCGCG-CGGGGAC-GGATGAAACACGAA-CCGGCGCAGCTCCGCGCCAAGGGAGA
AAGATCGAACGGCACG--------GGCCC-C--GCG--TCGG-GCCCGGCGGCGTGGAGC
-GCCGTCGCGCTCC--ATGCGGATGGAC-ACGACTCTCGGCAATGGATATCTC-GGCTCT
CGCATCGATGAAGAGCGCAGCGAAATGCGATACGTGGTGCGAATTGCAGAATCCCGCGAA
CCATCGAGTCTTTGAACGCAAGTTGCGCCCGAGGCCAGCC-GGCCGAGGGCACGTCCGCC
TGGGCGTCAAGCGTCGCGTCGCTCCGTGCCGGCCCCGTGCGCTCCCCCGGTG-----GGC
GCCGACGGCGGAGGCCCGGACGTGCAGGGTGGCTCGTCGT----GCCCGTCGGCGCGGCG
GGCTGAAGAGCCGGTCGC-----CGTCCCGCCGGCTGCGGGCAACGA---GGGGTG----
-----GGTGAGA-GCTGCGAG-CGCAGCC--CGCGTTGCCTCGTGCTGA----GCCCGGG
AGGG---CGGNNCCTCC---GAGGC-GATCCCGACCCAGGCGC-CGA--TCCACG--CGC
GGCGGCCTGGAATGCGACCCCAGGATGGGCGAGGCCACCCGCCGAGTTTAAGC
>AF470488Grammatophyllum_speciosum 
CGTAACAAGGTTTCCGTAGGTGAACCTGCGGAAGGATCATTGTCGAGACCGGGAGCGCAC
C-----GAGCGATTCGGAGAACGCGTGACGCGA-----GCGGCGGCGGCTGCCGTCGCGG
AACTCGGCCGTCCCGGGCCGGCGCCTCGCCCCCCCCCG--CCCGTTCTCCC---------
-GGCCCCGG-CCGGGGAC-GGATGAAACACAAA-CGGGCGCAGCTCCGCGCCAAGGGAGA
AAGATCGAACGGCACG--------GGCCCCC--GCG--TCGG-GCCCGGCGGGGTGGAGC
-GCCGTCGCGCTCC--ATGCGGATGGAC-ACGACTCTCGGCAATGGATATCTC-GGCTCT
CGCATCGATGAAGAGCGCAGCGAAATGCGATACGTGGTGCGAATTGCAGAATCCCGCGAA
CCATCGAGTCTTTGAACGCAAGTTGCGCCCGAGGCCAGCC-GGCCGAGGGCACGTCCGCC
TGGGCGTCAAGCGTCGCGTCGCTCCGTGCCGGCCCCGTGCGCTCCCCCGGTGG----GCG
CGCGACGGCGGAGGCCCGGACGTGCAGGGTGGCTCGTCGT----GCCCGTCGGCGCGGCG
GGCTGAAGAGCCGGTCGC-----CGTCCCGCCGGCTGCGGGCAACGA---GGGGTG----
-----GGTGAGA-GCTGCGAG-CGCAGCC--CGCGTTGCCTCGTGCTGA----GCCCGGG
AGGG------CGGCTCC---GAGGC-GATCCCGACCCAGGCGC-CGA--TCCACG--CGC
GGCGGCTTGGAATGCGACCCCAGGATG--------------------------
>AF239414Grammatophyllum_speciosum
-------AG--TTANGTAGGTGAA-CTGCTTGCGGAGCATTGTCGATAT-GAAACA-TAT
C-----GAGCGATTCAGTGAACATGTGAAGTGA-----GCGGCGGGGGTGGCTACCGTCG
CGATATGACTGTCCTTACT----------ATTGCCTCATCCC----CTCCCAGCATGGGG
GGTGC--GA-CCAAGGAC-GGATG-AAACATGAACCGACGCATCTTTGTGCTAAGGGAAG
ATTGAAA--C-ACA----------GGCCC-C--ACG--TTGG-GCTCGATGGTGTGGAGT
-GCCGTCGCGCTCC--ATGTGGATGGAC-ATGACTCTTGGCAATAGATTTCTT-GGCTCT
CGCATCGATGAAGAGCGTAACGAAATGCGATACGTGGTACGAATGGCA------------
-------------------AA-TTGTACTCGGGGCTAGCC-GACCGAGGGCATGTCTACT
TGGACGTCAAGTGTTGTGTTGCTTTGTGCCAACCCCGTCCCCTCGAT----------GGG
TGCGTTCGACGAGGCCTGGATGTGTA-GGTGGCTTATCAT----GTCTGTCGACGTGGCG
GGTTGAAGAGCTGATCAC------GCTTTGCCGGCTACGGGCAACAA---GGGTTG----
-----GGTAAGA-GTTGTGAG-CGTAGCC--CACGTTGTCTCTTGTTT-----GCTCGGG
AGGA---CGACGACTACTTCGAGGT-GATCTTGACCCACCTGC-CGATATACATG----C
GGTGGCTTGGAATGCGA------------------------------------
>JF729010Cymbidium_hookerianum
------------------------------------------TCGAGACCGAAACACA-T
C-----GAGCGATTCGGAGAACTCGTGAAGCGA-----GCGGCGGCGGCTGCCGCCGCGG
GACGACCGTCACGGCC-------------GTCGCCTCGTCCCCTCCTGGGAGGGGCGCGG
GGTGCA-CGGCCGGGGAC-GGATG-AAACACAAACCGGCGCAGCTCCGCGCCAAGGGAAA
ATCGAAAGGC-ACG----------GGCCC-C--GCG--TTGG-GCTCGGTGGCGTGGAGC
-GCCGTCGCGCTCC--ATGCGGATGGAC-ACGACTCTCGGCAATGGATATCTC-GGCTCT
CGCATCGATGAAGAGCGCAGCGAAATGCGATACGTGGTGCGAATTGCAGAATCCCGCGAA
CCATCGAGTCTTTGAACGCAAGTTGCGCCCGAGGCCAGCC-GGCCGAGGGCACGTCCGCC
TGGGCGTCAAGCGTCACGTCGCTCCGTGCCAACTCCGTCCCCTCGAT--------GGGTG
--------CCGAGGCACGGACGCGCAGGGTGGCCCCTCGT----GCCCTTGGGCGCGGCG
GGCTGAAGAGCCGGTCGT-----CGTCTCGCTGGCTGCGGGCAACGA---GTGGTG----
-----GGTGAAA-GCTGTGAC-CACAGCC--CGCGTTGTCCCGTGC-------TGAGCCT
GAGAGAACGACGGTGCCCCCGAGGC-GATCCCGACCCACGCGC-TGATCTGCATG----C
GGCGGCTTGGAATGCGACC----------------------------------
>KJ597854Cymbidium_hookerianum
------------------------------------------TCGAGACCGAAACACA-T
C-----GAGCGATTCGGAGAACTCGTGAAGCGA-----GCGGCGGCGGCTGCCGCCGCGG
GACGACCGTCACGGCC-------------GTCGCCTCGTCCCCTCCTGGGAGGGGCGCGG
GGTGCA-CGGCCGGGGAC-GGATG-AAACACAAACCGGCGCAGCTCCGCGCCAAGGGAAA
ATCGAAAGGC-ACG----------GGCCC-C--GCG--TTGG-GCTCGGTGGCGTGGAGC
-GCCGTCGCGCTCC--ATGCGGATGGAC-ACGACTCTCGGCAATGGATATCTC-GGCTCT
CGCATCGATGAAGAGCGCAGCGAAATGCGATACGTGGTGCGAATTGCAGAATCCCGCGAA
CCATCGAGTCTTTGAACGCAAGTTGCGCCCGAGGCCAGCC-GGCCGAGGGCACGTCCGCC
TGGGCGTCAAGCGTCACGTCGCTCCGTGCCAACTCCGTCCCCTCGAT--------GGGTG
--------CCGAGGCACGGACGCGCAGGGTGGCCCCTCGT----GCCCTTGGGCGCGGCG
GGCTGAAGAGCCGGTCGT-----CGTCTCGCTGGCTGCGGGCAACGA---GTGGTG----
-----GGTGAAA-GCTGTGAG-CACAGCC--CGCGTTGTCCCGTGC-------GGAGCCT
GAGAGAACGACGGTGCCCCCGAGGC-GATCCCGACCCACGCGC-CGATCTGCATG----C
GGCGGCTTGGAATG---------------------------------------
>AF284704Cymbidium_hookerianum 
------------------------------------------TCGAGACCGAAACACA-T
C-----GAGCGATTCGGAGAACTCGTGAAGCGA-----GCGGCGGCGGCTGCCGCCGCGG
GACGACCGTCACGGCC-------------GTCGCCTCGTCCCCTCCTGGGAGGGGCGCGG
GGTGCA-CGGCCGGGGAC-GGATG-AAACACAAACCGGCGCAGCTCCGCGCCAAGGGAAA
ATCGAAAGGC-ACG----------GGCCC-C--GCG--TTGG-GCTCGGTGGCGTGGAGC
-GCCGTCGCGCTCC--ATGCGGATGGAC-ACGACTCTCGGCAATGGATATCTC-GGCTCT
CGCATCGATGAAGAGCGCAGCGAAATGCGATACGTGGTGCGAATTGCAGAATCCCGCGAA
CCATCGAGTCTTTGAACGCAAGTTGCGCCCGAGGCCAGCC-GGCCGAGGGCACGTCCGCC
TGGGCGTCAAGCGTCACGTCGCTCCGTGCCAACTCCGTCCCCTCGAT--------GGGTG
--------CCGAGGCACGGACGCGCAGGGTGGCCCCTCGT----GCCCTTGGGCGCGGCG
GGCTGAAGAGCCGGTCGT-----CGTCTCGCTGGCTGCGGGCAACGA---GTGGTG----
-----GGTGAAA-GCTGTGAG-CACAGCC--CGCGTTGTCCCGTGC-------GGAGCCT
GAGAGAAGGACGGTGCCCCCGAGGC-GATCCCGACCCACGCGC-CGATCTGCATG----C
GGCGGCTTGGAAT----------------------------------------
>AF470504Cymbidium_hookerianum
CGTAACAAGGTTTCCGTAGGTGAACCTGCGGAAGGATCATTGTCGAGACCGAAACACA-T
C-----GAGCGATTCGGAGAACTCGTGAAGCGA-----GCGGCGGCGGCTGCCGCCGCGG
GACGACCGTCACGGCC-------------GTCGCCTCGTCCCCTCCTGGGAGGGGCGCGG
GGTGCA-CGGCCGGGGAC-GGATG-AAACACAAACCGGCGCAGCTCCGCGCCAAGGGAAA
ATCGAAAGGC-ACG----------GGCCC-C--GCG--TTGG-GCTCGGTGGCGTGGAGC
-GCCGTCGCGCTCC--ATGCGGATGGAC-ACGACTCTCGGCAATGGATATCTC-GGCTCT
CGCATCGATGAAGAGCGCAGCGAAATGCGATACGTGGTGCGAATTGCAGAATCCCGCGAA
CCATCGAGTCTTTGAACGCAAGTTGCGCCCGAGGCCAGCC-GGCCGAGGGCACGTCTGCC
TGGGCGTCAAGCGTCACGTCGCTCCGTGCCAACTCCGTCCCCTCGAT--------GGGTG
--------CCGAGGCACGGACGCGCAGGGTGGCCCCTCGT----GCCCTTGGGCGCGGCG
GGCTGAAGAGCCGGTCGT-----CGTCTCGCTGGCTGCGGGCAACGA---GTGGTG----
-----GGTGAAA-GCTGTGAG-CACAGCC--CGCGTTGTCCCGTGC-------GGAGCTT
GAGAGAAGGACGGTGCCCCCGAGGC-GATCCCGACCCACGCGC-CGATCTGCATG----C
GGCGGCTTGGAAT-CGACCCC--------------------------------
>AF284702Cymbidium_iridioides
------------------------------------------TCGAGACCGAAACACA-T
C-----GAGCGATTCGGAGAACTCGTGAAGCGA-----GCGGCGGCGGCTGCCGCCGCGG
GACGACCGTCACGGCC-------------GTCGCCTCGTCCCCTCCTGGGAGGGGCGCGG
GGTGCA-CGGCCGGGGAC-GGATG-AAACACAAACCGGCGCAGCTCCGCGCCAAGGGAAA
ATCGAAAGGC-ACG----------GGCCC-C--GCG--TTGG-GCTCGGTGGCGTGGAGC
-GCCGTCGCGCTCC--ATGCGGATGGAC-ACGACTCTCGGCAATGGATATCTC-GGCTCT
CGCATCGATGAAGAGCGCAGCGAAATGCGATACGTGGTGCGAATTGCAGAATCCCGCGAA
CCATCGAGTCTTTGAACGCAAGTTGCGCCCGAGGCCAGCC-GGCCGAGGGCACGTCTGCC
TGGGCGTCAAGCGTCACGTCGCTCCGTGCCAACTCCGTCCCCTCGAT--------GGGTG
--------CCGAGGCACGGACGCGCAGGGTGGCCCCTCGT----GCCCTTGGGCGCGGCG
GGCTGAAGAGCCGGTCGT-----CGTCTCGCTGGCTGCGGGCAACGA---GTGGTG----
-----GGTGAAA-GCTGTGAG-CACAGCC--CGCGTTGTCCCGTGC-------GGAGCCT
GAGAGAAGGACGGTGCCCCCGGGGC-GATCCCGACCCACGCGC-CGATCTGCATG----C
GGCGGCTTGGAAT----------------------------------------
>KJ597853Cymbidium_iridioides 
------------------------------------------TCGAGACCGAAACACA-T
C-----GAGCGATTCGGAGAACTCGTGAAGCGA-----GCGGCGGCGGCTGCCGCCGCGG
GACGACCGTCACGGCC-------------GTCGCCTCGTCCCCTCCTGGGAGGGGCGCGG
GGTGCA-CGGCCGGGGAC-GGATG-AAACACAAACCGGCGCAGCTCCGCGCCAAGGGAAA
ATCGAAAGGC-ACG----------GGCCC-C--GCG--TTGG-GCTCGGTGGCGTGGAGC
-GCCGTCGCGCTCC--ATGCGGATGGAC-ACGACTCTCGGCAATGGATATCTC-GGCTCT
CGCATCGATGAAGAGCGCAGCGAAATGCGATACGTGGTGCGAATTGCAGAATCCCGCGAA
CCATCGAGTCTTTGAACGCAAGTTGCGCCCGAGGCCAGCC-GGCCGAGGGCACGTCCGCC
TGGGCGTCAAGCGTCACGTCGCTCCGTGCCAACTCCGTCCCCTCGAT--------GGGTG
--------CCGAGGCACGGACGCGCAGGGTGGCCCCTCGT----GCCCTTGGGCGCGGCG
GGCTGAAGAGCCGGTCGT-----CGTCTCGCTGGCTGCGGGCAACGA---GTGGTG----
-----GGTGAAA-GCTGTGAG-CACAGCC--CGCGTTGTCCCGTGC-------TGAGCCT
GAGAGAACGACGGTGCCCCCGAGGC-GATCCCGACCCACGCGC-CGATCTGCATG----C
GGCGGCTTGGAATG---------------------------------------
>AF470501Cymbidium_iridioides 
CGTAACAAGGTTTCCGTAGGTGAACCTGCGGAAGGATCATTGTCGAGACCGAAACACA-T
C-----GAGCGATTCGGAGAACTCGTGAAGCGA-----GCGGCGGCGGCTGCCGCCGCGG
GACGACCGTCACGGCC-------------GTCGCCTCGTCCCCTCCTGGGAGGGGCGCGG
GGTGCA-CGGCCGGGGAC-GGATG-AAACACAAACCGGCGCAGCTCCGCGCCAAGGGAAA
ATCGAAAGGC-ACG----------GGCCC-C--GGG--TTGG-GCTCGGTGGCGTGGAGC
-GCCGTCGCGCTCC--ATGCGGATGGAC-ACGACTCTCGGCAATGGATATCTC-GGCTCT
CGCATCGATGAAGAGCGCAGCGAAATGCGATACGTGGTGCGAATTGCAGAATCCCGCGAA
CCATCGAGTCTTTGAACGCAAGTTGCGCCCGAGGCCAGCC-GGCCGAGGGCACGTCCGCC
TGGGCGTCAAGCGTCACGTCGCTCCGTGCCAACTCCGTCCCCTCGAT--------GGGTG
--------CCGAGGCACGGACGCGCAGGGTGGCTCGTCGT----GCCCTCCGGCGCGGCG
GGCTGAAGAGCCGGTCGT-----CGTCTCGCTGGCTGCGGGCAACGA---GTGGTG----
-----GGTGAGA-GCTGTGAG-CACAGCC--TGCGTTGTCCCGTGC-------AGAGTCT
GAGAGAACGACGGTGCCCCCGAGGC-GATCCCGACCCACGCGC-CGATCTGCATG----C
GGCGGCTTGGAATGCGACCC---------------------------------
>AF284698Cymbidium_floribundum 
------------------------------------------TCGAGACCGAAACACA-T
C-----GAGCGATTCGGACAACTCGTGAAGCGA-----GCGGCGGCGTCTGCCGCCGCGG
GACGACCGTCCCGGCC-------------GTCGCCTCGTCCCCTCCTGGGAGGGGCGCGG
GGGGCG-CGGCCGGGGAC-GGATGAAAACACAAACCGGCGCAGCTCCGCGCCAAGGGAAA
TACGAAAGGC-ACG----------GGCCC-C--GCG--TCGG-GCTCGGTGGCGTGGAGC
-GCCGTCGCGCTCC--ATGCGGATGGAC-ATGACTCTCGGCAATGGATATCTC-GGCTCT
CGCATCGATGAAGAGCGCAGCGAAATGCGATACGTGGTGCGAATTGCAGAATCCCGCGAA
CCATCGAGTCTTTGAACGCAAGTTGCGCCCGAGGCCAGCC-GGCCGAGGGCACGTCCGCC
TGGGCGTCAAGCGTCGCGTCGCTCCGTGCCAACTCCGTCCCCCCGAT--------GGGTG
GGCGTCGGTTGAGGCACGGATGCGCAGGGTGGCTCGTCGT----GCCCTTCGGCGCGGCG
GGCTGAAGAGCCGGTCGT-----CGTCTCGCTGGCTGCGGGCAACGA---GGGGTG----
-----GGTGAAA-GCTGTGAG-CGCAGCC--CGTGTTGTCTCGTGC-------GGAGCCT
GAGAGAACGACGGTGCCCCCGAGGC-GATCCCGACCAACGCGC-CGATCTGCATG----C
GGCGGCTTGGAAT----------------------------------------
>AF470506Cymbidium_floribundum 
CGTAACAAGGTTTCCGTAGGTGAACCTGCGGAAGGATCATTGTCGAGACCGAAACACA-T
C-----GAGCGATTCGGAGAACTCGTGAAGCGA-----GCGGCGGCGTCTGCCGCCGCGG
GACGACCGTCCCGGCC-------------GTCGCCTCGTCCCCTCCTGGGAGGGGCGCGG
----------CCGGGGAC-GGATGAAAACACAAACCGGCGCAGCTCCGCGCCAAGGGAAA
TACGAAAGGC-ACG----------GGCCC-C--GCG--TCGG-GCTCGGTGGCGTGGAGC
-GCCGTCGTGCTCC--ATGCGGATGGAC-ATGACTCTCGGCAATGGATATCTC-GGCTCT
CGCATCGATGAAGAGCGCAGCGAAATGCGATACGTGGTGCGAATTGCAGAATCCCGCGAA
CCATCGAGTCTTTGAACGCAAGTTGCGCCCGAGGCCAGCC-GGCCGAGGGCACGTCCGCC
TGGGCGTCAAGCGTCGCGTCGCTCCGTGCCAACTCCGTCCCCCCGTT--------GGGTG
GGCGTCGGTCGAGGCACGCATGCGCAGGGTGGCTCGTCGT----GCCCTTCGGCGCGGCG
GGCTGAAGAGCCGGTCGT-----CGTCTCGCTGGCTGCGGGCAACGA---GGGGTG----
-----GGTGAAA-GCTGTGAG-CGCAGCC--CGTGTTGTCTCGTGC-------GGAGCCT
GAGAGAACGACGGTGCCCCCGAGGC-GATCCCGACCAACGCGC-CGANCTGCATG----C
GGCGGCTTGGAATGCGACCCCAGGATGGGCGGGGCCTCC--------------
>KJ597859Cymbidium_floribundum 
------------------------------------------TCGAGACCGAAACACA-T
C-----GAGCGATTCGGAGAACTCGTGAAGCGA-----GCGGCGGCGTCTGCCGCCGCGG
GACGACCGTCCCGGCC-------------GTCGCCTCGTCCCCTCCTGGGAGGGGCGCGG
----------CCGGGGAC-GGATGAAAACACAAACCGGCGCAGCTCCGCGCCAAGGGAAA
TACGAAAGGC-ACG----------GGCCC-C--GCG--TCGG-GCTCGGTGGCGTGGAGC
-GCCGTCGCGCTCC--ATGCGGATGGAC-ATGACTCTCGGCAATGGATATCTC-GGCTCT
CGCATCGATGAAGAGCGCAGCGAAATGCGATACGTGGTGCGAATTGCAGAATCCCGCGAA
CCATCGAGTCTTTGAACGCAAGTTGCGCCCGAGGCCAGCC-GGCCGAGGGCACGTCCGCC
TGGGCGTCAAGCGTCGCGTCGCTCCGTGCCAACTCCGTCCCCCCGTT--------GGGTG
GGCGTCGGTCGAGGCACGGATGCGCAGGGTGGCTCGTCGT----GCCCTTCGGCGCGGCG
GGCTGAAGAGCCGGTCGT-----CGTCTCGCTGGCTGCGGGCAACGA---GGGGTG----
-----GGTGAAA-GCTGTGAG-CGCAGCC--CGTGTTGTCTCGTGC-------GGAGCCT
GAGAGAACGACGGTGCCCCCGAGGC-GATCCCGACCAACGCGC-CGATCTGCATG----C
GGCGGCTTGGAATG---------------------------------------
>AF470500Cymbidium_floribundum 
CGTAACAAGGTTTCCGTAGGTGAACCTGCGGAAGGATCATTGTCGAGACCGAAACACA-T
C-----GAGCGATTCGGAGAACTCGTGAAGCGA-----GCGGCGGCGTCTGCCGCCGCGG
GACGACCGTCCCGGCC-------------GTCGCCTCGTCCCCTCCTGGGAGGGGCGCGG
----------CCGGGGAC-GGATGAAAACACAAACCGGCGCAGCTCCGCGCCAAGGGAAA
TACGAAAGGC-ACG----------GGCCC-C--GCG--TCGG-GCTCGGTGGCGTGGAGC
-GCCGTCGTGCTCC--ATGCGGATGGAC-ATGACTCTCGGCAATGGATATCTC-GGCTCT
CGCATCGATGAAGAGCGCAGCGAAATGCGATACGTGGTGCGAATTGCAGAATCCCGCGAA
CCATCGAGTCTTTGAACGCAAGTTGCGCCCGAGGCCAGCC-GGCCGAGGGCACGTCCGCC
TGGGCGTCAAGCGTCGCGTCGCTCCGTGCCAACTCCGTCCCCCCGTT--------GGGTG
GGCGTCGGTCGAGGCACGGATGCGCAGGGTGGCTCGTCGT----GCCCTTCGGCGCGGCG
GGCTGAAGAGCCGGTCGT-----CGTCTCGCTGGCTGCGGGCAACGA---GGGGTG----
-----GGTGAAA-GCTGTGAG-CGCAGCC--CGTGTTGTCTCGTGC-------GGAGCCT
GAGAGAACGACGGTGCCCCCGAGGC-GATCCCGACCAACGCGC-CGATCTGCATG----C
GGCGGCTTGGAATGCGACCC---------------------------------
>AF470519Cymbidium_devonianum
CGTAACAAGGTTTCCGTAGGTGAACCTGCGGAAGGATCATTGTCGAGACCGAAACACA-T
C-----GAGCGATTCGGAGAACTCGTGAAGCGA-----GCGGCGGCGGCTGCCGCCGCGG
GACGACCGTCCCGGCC-------------GTCGCCTCGTCCCCTCCTGGGAGGGGCGCGG
GGGGCA-CGGCCGGGGAC-GGATGAAAACACAAACCGGCGCAGCTTCGCGCCAAGGGAAA
ATCGAAAGGC-ACG----------GGCCC-C--GCG--TCGG-GCCCGGTGGCGTGGAGC
-GCCGTCGCGCTCC--ATGCGGATGGAC-ACGACTCTCGGCAATGGATATCTC-GGCTCT
CGCATCGATGAAGAGCGCAGCGAAATGCGATACGTGGTGCGAATTGCAGAATCCCGCGAA
CCATCGAGTCTTTGAACGCAAGTTGCGCCCGAGGCCAGCC-GGCCGAGGGCACGTCCGCG
TGGGCGTCAAGCGTCGCGTCGCTCCGTGCCAACTCCGTCCCCCCGAT--------GGGTG
CGTGTCGGCCGAGGCACGGACGCGCAGGGTGGCCCGTCGT----GCCCTCCGGCGCGTCG
GGCTGAAGAGCCGGTCGT-----CGTCTCGCTGGCTGCGGGCAACGA---GGGGTG----
-----GTTGAAA-GCTGTGAG-CACAGCT--CGCGTTGTCCCGTGC-------GGAGCCT
GAGAGAACGACGGTGCCCCCGAGGC-GATCCCGACCCACGCGC-CGATCTGCATG----C
GGCGGCTTGGAATGCGACCCCAGGAGGGCGAGGCC------------------
>AF470515Cymbidium_devonianum
CGTAACAAGGTTTCCGTAGGTGAACCTGCGGAAGGATCATTGTCGAGACCGAAACACA-T
C-----GAGCGATTCGGAGAACTCGTGAAGCGA-----GCGGCGGCGGCTGCCGCCGCGG
GACGACCGTCCCGGCC-------------GTCGCCTCGTCCCCTCCTGGGAGGGGCGCGG
GGGGCA-CGGCCGGGGGC-GGATGAAAACACAAACCGGCGCAGCTTCGCGCCAAGGGAAA
ATCGAAAGGC-ACG----------GGCCC-C--GCG--TCGG-GCCCGGTGGCGTGGAGC
-GCCGTCGCGCTCC--ATGCGGATGGAC-ACGACTCTCGGCAATGGATATCTC-GGCTCT
CGCATCGATGAAGAGCGCAGCGAAATGCGATACGTGGTGCGAATTGCAGAATCCCGCGAA
CCATCGAGTCTTTGAACGCAAGTTGCGCCCAAGGCCAGCC-GGCCGAGGGCACGTCCGCC
TGGGCGTCAAGCGTCGCGTCGCTCCGTGCCAACTCCGTCCCCCCGAT--------GGGTG
CGTGTCGGCCGAGGCACGGACGCGCAGGGTGGCCCGTCGT----GCCCTCCGGCGCGTCG
GGCTGAAGAGCCGGTCGT-----CGTCTCGCTGGCTGCGGGCAATGA---GGGGTG----
-----GTTGAAA-GCTGTGAG-CACAGCT--CGCGTTGTCCCGTGC-------GGAGCCT
GAGAGAACGACGGTGCCCCCGAGGC-GATCCCGACCCACGCGC-CGATATGCATG----C
GGCGGCTTGGAATG---------------------------------------
>JF729005Cymbidium_devonianum 
------------------------------------------TCGAGACCGAAACACA-T
C-----GAGCGATTCGGAGAACTNGTGAAGCGA-----GCGGCGGCGGCTGCCGCCGCGG
GACGACCGTCCCGGCC-------------GTCGCCTCGTCCCCTCCTGGGAGGGGCGCGG
GGGGCA-CGGCCGGGGGC-GGATGAAAACACAAACCGGCGCAGCTTCGCGCCAAGGGAAA
ATCGAAAGGC-ACG----------GGCCC-C--GCG--TCGG-GCCCGGTGGCGTGGAGC
-GCCGTCGCGCTCC--ATGCGGATGGAC-ACGACTCTCGGCAATGGATATCTC-GGCTCT
CGCATCGATGAAGAGCGCAGCGAAATGCGATACGTGGTGCGAATTGCACAATCCCGCGAA
CCATCGAGTCTTTGAACGCAAGTTGCGCCCGAGGCCAGCC-GGCCGAGGGCACGTCCGCC
TGGGCGTCCAGCGTCGCGTCGCTCCGTGCCAACTCCGTCCCCCCGAT--------GGGTG
CGTGTCGGCCGAGGCACGGACGCGCAGGGTGGCCCGTCGT----GCCCTCCGGCGCGTCG
GGCTGAAGAGCCGGTCGT-----CGTCTCNCTGGTTGCGGGCAGCGA---GGGGTG----
-----GTTGAAA-GCC-TGAC-CACAGCT--CGCGTTGTCCCGTCC-------GGAGCCG
GAGAGCCCGGCGGTGCCCCCGAGGC-GATCCG-TCCCACGCTC-TGATCTGCATG----C
GGCGGCGTGGCAATGCGACC---------------------------------
>AB839942Cymbidium_macrorhizon
CGTAACAAGGTTTCCGTAGGTGAACCTGCGGAAGGATCATTGTCGAGACCGAAACACA-T
C-----GAGCGATTCGGAGAACTCGTGAAGCGA-----GCGGCGGCGGCTGCCGCCGCGG
GACGTCCGTCCCGGCC-------------GTCGCCTCATCCCCTCCTGGGAGGGGCGCGG
GGGGCA-CGGTCGGGGAC-GGATG-ACACACAAACCGGCGCAGCTCCGCGCCAAGGGAAA
ATTGAAAGGC-ACG----------GGCCC-C--ACG--TCGG-GCTCGGTGGCGTGGAGC
-GTCGTCGCGCTCC--ATGCGGATGGAC-ACGACTCTCGGCAATGGATATCTC-GGCTCT
CGCATCGATGAAGAGCGCAGCGAAATGCGATACGTGGTGCGAATTGCAGAATCCCGCGAA
CCATCGAGTCTTTGAACGCAAGTTGCGCCCGAGGCCAGCC-GGCCGAGGGCACGTCCGCC
TGGGCGTCAAGCGTCGCGTCGCTCCGTGCCAACTCCGTCGCCCCGAC--------GGGTG
CGTGTCGGCCGAGGCACGGACGCGCAGGGTGGCCCGTCGT----GCCCTTCGGCGCGGCG
GGCTGAAGAGTCGGTCGT-----CGTCTCGCTGGCTGCGGGCAACGA---GGGGTG----
-----GGTGAAA-GCTGTGAG-CGCAGCC--CGTGTTGTCTCGTGC-------GGAGCCT
GAGAGGACGACGGTGCCCCCGAGGC-GATCCCGACCCACGCGC-CGGTTTGCATG----C
GGCGGCTTGGCATGCCACCCCCAGGATGGGCGAGGCCACCCGCCGAGTTTAAG
>KT338679Cymbidium_macrorhizon 
CGTAACAAGGTTTCCGTAGGTGAACCTGCGGAAGGATCATTGTCGAGACCGAAACACA-T
C-----GAGCGATTCGGAGAACTCGTGAAGCGA-----GCGGCGGCGGCTGCCGCCGCGG
GACGTCCGTCCCGGCC-------------GTCGCCTCATCCCCTCCTGGGAGGGGCGCGG
GGGGCA-CGGTCGGGGAC-GGATG-ACACACAAACCGGCGCAGCTCCGCGCCAAGGGAAA
ATTGAAAGGC-ACG----------GGCCC-C--ACG--TCGG-GCTCGGTGGCGTGGAGC
-GTCGTCGCGCTCC--ATGCGGATGGAC-ACGACTCTCGGCAATGGATATCTC-GGCTCT
CGCATCGATGAAGAGCGCAGCGAAATGCGATACGTGGTGCGAATTGCAGAATCCCGCGAA
CCATCGAGTCTTTGAACGCAAGTTGCGCCCGAGGCCAGCC-GGCCGAGGGCACGTCCGCC
TGGGCGTCAAGCGTCGCGTCGCTCCGTGCCAACTCCGTCGCCCCGAC--------GGGTG
CGTGTCGGCCGAGGCACGGACGCGCAGGGTGGCCCGTCGT----GCCCTTCGGCGCGGCG
GGCTGAAGAGTCGGTCGT-----CGTCTCGCTGGCTGCGGGCAACGA---GGGGTG----
-----GGTGAAA-GCTGTGAG-CGCAGCC--CGTGTTGTCTCGTGC-------GGAGCCT
GAGAGGACGACGGTGCCCCCGAGGC-GATCCCGACCCACGCGC-CGGTTTGCATG----C
GGCGGCTTGGAATGCGACCCC-AGGATGGGCGAGGCCACCCGCCGAGTTTAAG
>AF284724Cymbidium_lancifolium 
------------------------------------------TCGAGACCGAAACACA-T
C-----GAGCGATTCGGAGAACTCGTGAAGCGA-----GCGGCGGCGGCTGCCGCCGCGG
GACGTCCGTCCCGGCC-------------GTCGCCTCGTCCCCTCTTGGGAGGGGCGCGG
GGGGCA-CGGCCGGGGAC-GGATG-ACACACAAACCGGCGCAGCTCCGCGCCAAGGGAA-
ATTGAAAGGC-ACG----------GGCCC-C--ACG--TCGG-GCTCGGTGGCGTGGAGC
-GCCGTCGCGCTCC--ATGCGGATGGAC-ACGACTCTCGGCAATGGATATCTC-GGCTCT
CGCATCGATGAAGAGCGCAGCGAAATGCGATACGTGGTGCGAATTGCAGAATCCCGCGAA
CCATCGAGTCTTTGAACGCAAGTTGCGCCCGAGGCCAGCC-GGCCGAGGGCACGTCCGCC
TGGGCGTCAAGCGTCGCGTCGCTCCGTGCCAACTCCGTCGCCCCGAC--------GGGTG
CGTGTCGGCCGAGGCACGGATGCGCAGGGTGGCCCGTCGT----GCCCTTCGGCGCGGCG
GGCTGAAGAGTCGGTCGT-----CGTCTCGCTGGCTGCGGGCAACGA---GGGGTG----
-----GGTGAAA-GCTGTGAG-CGCAGCC--CGTGTTGTCTCGTGC-------GGAGCCT
GAGAGGACGACGGTGCCCCCGAGGC-GATCCCGACCCATGCGC-CGGTCTGCATG----C
GGCGGCTTGGAAT----------------------------------------
>KJ597852Cymbidium_lancifolium
------------------------------------------TCGAGACCGAAACACA-T
C-----GAGCGATTCGGAGAACTCGTGAAGCGA-----GCGGCGGCGGCTGCCGCCGCGG
GACGACCGTCCCGGCC-------------GTCGCCTCGTCCCCTCCTGGGAGGGGCGCGG
GGGGCA-CGGCCGGGGAC-GGATG-AAACACAAACCGGCGCAGCTCCGCGCCAAGGGAAA
ATCGAAAGGC-ACG----------GGCCC-C--GCG--TCGG-GCTCGGTGGCGTGGAGC
-GCCGTCGCGCTCC--ATGCGGATGGAC-ACGACTCTCGGCAATGGATATCTC-GGCTCT
CGCATCGATGAAGAGCGCAGCGAAATGCGATACGTGGTGCGAATTGCAGAATCCCGCGAA
CCATCGAGTCTTTGAACGCAAGTTGCGCCCGAGGCCAGCC-GGCCGAGGGCACGTCCGCC
TGGGCGTCAAGCGTCGCGTCGCTCCGTGCCAACTCCGTCGCCCCGAC--------GGGTG
CGTGTCGGCCGAGGCACGGACGCGCAGGGTGGCCCGTCGT----GCCCTTCGGCGCGGCG
GGCTGAAGAGTCGGTCGT-----CGTCTCGCTGGCTGCGGGCAACGA---GGGGTG----
-----GGTGAAA-GCTGTGAG-CGCAGCC--CGTGTTGTCTCGTGC-------GGAGCCT
GAGAGGACGACGGTGCCCCCGAGGC-GATCCCGACCCACGCGC-CGGTCTGCATG----C
GGCGGCTTGGAATG---------------------------------------
>KJ597851Cymbidium_lancifolium 
------------------------------------------TCGAGACCGAAACACA-T
C-----GAGCGATTCGGAGAACTCGTGAAGCGA-----GCGGCGGCGGCTGCCGCCGCGG
GACGACCGTCCCGGCC-------------GTCGCCTCGTCCCCTCCTGGGAGGGGCGCGG
GGGGCA-CGGCCGGGGAC-GGATG-AAACACAAACCGGCGCAGCTCCGCGCCAAGGGAAA
ATCGAAAGGC-ACG----------GGCCC-C--GCG--TCGG-GCTCGGTGGCGTGGAGC
-GCCGTCGCGCTCC--ATGCGGATGGAC-ACGACTCTCGGCAATGGATATCTC-GGCTCT
CGCATCGATGAAGAGCGCAGCGAAATGCGATACGTGGTGCGAATTGCAGAATCCCGCGAA
CCATCGAGTCTTTGAACGCAAGTTGCGCCCGAGGCCAGCC-GGCCGAGGGCACGTCCGCC
TGGGCGTCAAGCGTCGCGTCGCTCCGTGCCAACTCCGTCGCCCCGAC--------GGGTG
CGTGTCGGCCGAGGCACGGACGCGCAGGGTGGCCCGTCGT----GCCCTTCGGCGCGGCG
GGCTGAAGAGTCGGTCGT-----CGTCTCGCTGGCTGCGGGCAACGA---GGGGTG----
-----GGTGAAA-GCTGTGAG-CGCAGCC--CGTGTTGTCTCGTGC-------GGAGCCT
GAGAGGACGACGGTGCCCCCGAGGC-GATCCCGACCCACGCGC-CGGTCTGCATG----C
GGCGGCTTGGAATG---------------------------------------
>KY966515Cymbidium_lancifolium 
------------------------------------------TCGAGACCGAAACACA-T
C-----GAGCGATTCGGAGAACTCGTGAAGCGA-----GCGGCGGCGGCTGCCGCCGCGG
GACGTCCGTCCCGGCC-------------GTCGCCTCGTCCCCTCTTGGGAGGGGCGCGG
GGGGCA-CGGCCGGGGAC-GGATG-ACACACAAACCGGCGCAGCTCCGCGCCAAGGGAAA
-TTGAAAGGC-ACG----------GGCCC-C--ACG--TCGG-GCTCGGTGGCGTGGAGC
-GCCGTCGCGCTCC--ATGCGGATGGAC-ACGACTCTCGGCAATGGATATCTC-GGCTCT
CGCATCGATGAAGAGCGCAGCGAAATGCGATACGTGGTGCGAATTGCAGAATCCCGCGAA
CCATCGAGTCTTTGAACGCAAGTTGCGCCCGAGGCCAGCC-GGCCGAGGGCACGTCCGCC
TGGGCGTCMAGCGTCGCGTCGCTCCGTGCCAACTCCGTCGCCCCGAC--------GGGTG
CGTGTCGGCCGAGGCACGGATGCGCAGGGTGGCCCGTCGT----GCCCTTCGGCGCGGCG
GGCTGAAGAGTCGGTCGT-----CGTCTCGCTGGCTGCGGGCAACGA---GGGGTG----
-----GGTGAAA-GCTGTGAG-CGCAGCC--CGTGTTGTCTCGTGC-------GGAGCCT
GAGAGGACGACGGTGCCCCCGAGGC-GATCCCGACCCATGCGC-CGGTCTGCATG----C
GGCGGCTTGGAA-----------------------------------------
>AF470509Cymbidium_lancifolium 
------------------------------------------TCGAGACCGAAACACA-T
T-----GAGCGATTCGGAGAACTCGTGAAGCGA-----GCGGCGGCGGCTGCCGTCGCGG
GACGACCGTCCCGGCC-------------GTCGCCTCGTCCCCTCCTGGGAGGGGCGCGG
GGGGCA-CGGCCGGGGAC-GGATG-ACACACAAACCGGCGCAGCTCCGCGCCAAGGGAAA
ATCGAAAGGC-ACG----------GGCCC-C--GCG--TCGG-GCTCGGTGGCGTGGAGC
-GTCGTCGCGCTCC--ATGCGGATGGAC-ATGACTCTCGGCAATGGATATCTC-GGCTCT
CGCATCGATGAAGAGCGCAGCGAAATGCGATACGTGGTGCGAATTGCAGAATCCCGCGAA
CCATCGAGTCTTTGAACGCAAGTTGCGCCCGAGGCCAGCC-GGCCGAGGGCACGTCCGCC
TGGGCGTCAAGCGTCGCGTCGCTCCGTGCCAACTCCGTCGCCCCGAC--------GGGTG
CGTGTCGGCCGAGGCACGGACGCGCAGGGTGGCCCGTCGT----GCCCTTCGGCGCGGCG
GGCTGAAGAGTCGGTCGT-----CGTCTCGCTGGCTGCGGGCAACGA---GGGGTG----
-----GGTGAAA-GCTGTGAG-CGCAGCC--CGTGTTGTCTCGTGC-------GGAGCCT
GAGAGGACGACGGTGCCCCCGAGGC-GATCCCGACCCACGCGC-CGGTCTGCATG----C
-----------------------------------------------------
>AF470520Cymbidium_lancifolium 
------------------------------------------TCGAGACCGAAACACA-T
C-----GAGCGATTCGGAGAACTCGTGAAGCGA-----GCGGCGGCGGCTGCCGTCGCGG
GACGACCGTCCCGGCC-------------GTCGCCTCGTCCCCTCCTGGGAGGGGCGCGG
GGGGCA-CGGCCGGGGAC-GGATG-AAACACAAACCGGCGCAGCTCCGCGCCAAGGGAAA
ATCGAAAGGC-ACG----------GGCCC-C--GCG--TCGG-GCTCGGTGGCGTGGAGC
-GCCGTCGCGCTCC--ATGCGGATGGAC-ACGACTCTCGGCAATGGATATCTC-GGCTCT
CGCATCGATGAAGAGCGCAGCGAAATGCGATACGTGGTGCGAATTGCAGAATCCCGCGAA
CCATCGAGTCTTTGAACGCAAGTTGCGCCCGAGGCCAGCC-GGCCGAGGGCACGTCCGCC
TGGGCGTCAAGCGTCGCGTCGCTCCGTGCCAACTCCGTCGCCCCGAC--------GGGTG
CGTGTCGGCCGAGGCACGGACGCGCAGGGTGGCCCGTCGT----GCCCTTCGGCGCGGCG
GGCTGAAGAGTCGGTCGT-----CGTCTCGCTGGCTGCGGGCAACGA---GGGGTG----
-----GGTGAAA-GCTGTGAG-CGCAGCC--CGTGTTGTCTCGTGC-------GGAGCCT
GAGAGGACGACGGTGCCCCCGAGGC-GATCCCGACCCACGCGC-CGGTCTGCATG----C
GGCGGCTTGGAATGCGACCCCAGGATGGGCGAGGCC-----------------
>JN114486Cymbidium_aloifolium 
------------------------------------------------------------
------------------------------CGA-----GCGGCGGCGGCTGTCGCCGCGG
GACGACCGTCCCGGCC-------------GTCGCCTCGTCCCCTCCCGGGAGGGGCGCGG
GGTCCA-CGGCCGGGGAC-GGATG-AAACACAAACCGGCGCAGCTCCGCGCCAAGGGAAA
ATCGAAAGGC-ACG----------GGCCC-C--GCG--TCGG-GCTCGGTGGCGTGGAGC
-GCCGTCGCGCTCC--ATG-GGATGGAC-ACGACTCTCGGCAATGGATATCTC-GGCTCT
CGCATCGATGAAGAGCGCAGCGAAATGCGATACGTGGTGCGAATTGCAGAATCCCGCGAA
CCATCGAGTCTTTGAACGCAAGTTGCGCCCGAGGCCAGCC-GGCCGAGGGCACGTCCGCC
TGGGCGTCAAGCATCGCGTCGCTCCGTGCAAACTCCGTCCCCCCGAT--------GGGTG
CGTGTCGGCCGAGGCACGGATGCGCAGGGTGGCCCGTCGT----GCCCTCCGGCGCGGCG
GGCTGAAGAGCCGGTCGT-----CGTCTCGCTGGCTGCGGGCAACGA---GGGGTG----
-----GGTGAAA-GCTGCGAG-CACAGCC--CGCGTTGTCCCGCGC-------GGAGCCT
GAGAGAACGGCGGCGCCCCCGAGGC-GATCCCGACCCATGCGC-CGATCTGCATG----C
GGCGGCT----------------------------------------------
>JN114485Cymbidium_aloifolium
--------------------------------------CTTGTCGAGACCGAAACACA-T
C-----GAGCGATTCGGAGAACTCGTGAAGCGA-----GCGGCGGCGGCTGTCGCCGCGG
GACGACCGTCCCGGCC-------------GTCGCCTCGTCCCCTCCCGGGAGGGGCGCGG
GGTCCA-CGGCCGGGGAC-GGATG-AAACACAAACCGGCGCAGCTCCGCGCCAAGGGAAA
ATCGAAAGGC-ACG----------GGCCC-C--GCG--TCGG-GCTCGGTGGCGTGGAGC
-GCCGTCGCGCTCC--ATG-GGATGGAC-ACGACTCTCGGCAATGGATATCTC-GGCTCT
CGCATCGATGAAGAGCGCAGCGAAATGCGATACGTGGTGCGAATTGCAGAATCCCGCGAA
CCATCGAGTCTTTGAACGCAAGTTGCGCCCGAGGCCAGCC-GGCCGAGGGCACGTCCGCC
TGGGCGTCAAGCATCGCGTCGCTCCGTGCAAACTCCGTCCCCCCGAT--------GGGTG
CGTGTCGGCCGAGGCACGGATGCGCAGGGTGGCCCGTCGT----GCCCTCCGGCGCGGCG
GGCTGAAGAGCCGGTCGT-----CGTCTCGCTGGCTGCGGGCAACGA---GGGGTG----
-----GGTGAAA-GCTGCGAG-CACAGCC--CGCGTTGTCCCGCGC-------GGAGCCT
GAGAGAACGGCGGCGCCCCCGAGGC-GATCCCGACCCATGCGC-CGATCTGCATG----C
GGCGGCTTGGAATGCGACCCCAGGATGGGCGAGGCCACCCGCCGAGT------
>AF284695Cymbidium_aloifolium
------------------------------------------TCGAGACCGAAACACA-T
C-----GAGCGATTCGGAGAACTCGTGAAGCGA-----GCGGCGGCGGCTGTCGCCGCGG
GACGACCGTCCCGGCC-------------GTCGCCTCGTCCCCTCCCGGGAGGGGCGCGG
GGTCCA-CGGCCGGGGAC-GGATG-AAACACAAACCGGCGCAGCTCCGCGCCAAGGGAAA
ATCGAAAGGC-ACG----------GGCCC-C--GCG--TCGG-GCTCGGTGGCGTGGAGC
-GCCGTCGCGCTCC--ATGCGGATGGAC-ACGACTCTCGGCAATGGATATCTC-GGCTCT
CGCATCGATGAAGAGCGCAGCGAAATGCGATACGTGGTGCGAATTGCAGAATCCCGCGAA
CCATCGAGTCTTTGAACGCAAGTTGCGCCCGAGGCCAGCC-GGCCGAGGGCACGTCCGCC
TGGGCGTCAAGCATCGCGTCGCTCCGTGCAAACTCCGTCCCCCCGAT--------GGGTG
CGTGTCGGCCGAGGCACGGATGCGCAGGGTGGCCCGTCGT----GCCCTCCGGCGCGGCG
GGCTGAAGAGCCGGTCGT-----CGTCTCGCTGGCTGCGGGCAACGA---GGGGTG----
-----GGTGAAA-GCTGCGAG-CACAGCC--CGCGTTGTCCCGCGC-------GGAGCCT
GAGAGAACGGCGGCGCCCCCGAGGC-GATCCCGACCCATGCGC-CGATCTGCATG----C
GGCGGCTTGGAAT----------------------------------------
>AF470526Cymbidium_aloifolium 
CGTAACAAGGTTTCCGTAGGTGAACCTGCGGAAGGATCATTGTCGAGACCGAAACACA-T
C-----GAGCGATTCGGAGAACTCGTGAAGCGA-----GCGGCGGCGGCTGTCGCCGCGG
GACCACCGTCCCGGCC-------------GTCGCCTCGTCCCCTCCCGGGAGGGGCGCGG
GGTCCA-CGGCCGGGGAC-GGATG-AAACACAAACCGGCGCAGCTCCGCGCCAAGGGAAA
ATCGAAAGGC-ACG----------GGCCC-C--GCG--TCGG-GCTCGGTGGCGTGGAGC
-GCCGTCGCGCTCC--ATG-GGATGGAC-ACGACTCTCGGCAATGGATATCTC-GGCTCT
CGCATCGATGAAGAGCGCAGCGAAATGCGATACGTGGTGAGAATTGCAGAATCCCGCGAA
CCATTGAGTCTTTGAACGCAAGTTGCGCCCGAGGCCAGCC-GGCCGAGGGCACGTCCGCT
TGGGCGTCAAGCATCGGGTCGCTCCGTGCAAACTCCGTCCCCCCGAT--------GGGTG
CGTGTCGGCCAAGGCACGGATGCGCAGGGTGGCCCGTCGT----GCCCTCCGGCGCGGCG
GGCTGAAGAGCCGGTCGT-----CGTCTCGCTGGCTGCGGGCAACGA---GGGGTG----
-----GGTGAAA-GCTGCGAG-CACAGCC--CGCGTTGTCCCGCGC-------GGAGCTT
GAGAGAACGGCGGCGCCCCCGAGGC-GATCCCGACCCATGCGC-CGATCTGCATG-----
-----------------------------------------------------
>JF729014Cymbidium_aloifolium
------------------------------------------TCGAGACCGAAACACA--
------GAGCGATTCGGAGAACTCGTGAAGCGA-----GCGGCGGCGGCCGTCGCCGCGG
GACGACCGTCCCGGCC-------------GTCGCCTCGTCCCCTCCCGGGAGGGGCGCGG
GGTCCA-CGGCCGGGGAC-GGATG-AAACACAAACCGGCGCAGCTCCGCGCCAAGGGAAA
ATCGAAAGGC-ACG----------GGCCC-C--GCG--TCGG-GCTCGGTGGCGTGGAGC
-GCCGTCGCGCTCC--ATGCGGATGGAC-ACGACTCTCGGCAATGGATATCTC-GGCTCT
CGCATCGATGAAGAGCGCAGCGAAATGCGATACGTGGTGCGAATTGCAGAATCCCGCGAA
CCATCGAGTCTTTGAACGCAAGTTGCGCCCGAGGCCAGCC-GGCCGAGGGCACGTCCGCC
TGGGCGTCAAGCATCGCGTCGCTCCGTGCAAACTCCGTCCCCCCGAT--------GGGTG
CGTGTCGGCCGAGGCACGGATGCGCAGGGTGGCCCGTCGT----GCCCTCCGGCGCGGCG
GGCTGAAGAGCCGGTCGT-----CGTCTCGCTGGCTGCGGGCAACGA---GGGGTG----
-----GGTGAAA-GCTGCGAG-CACAGCC--CGCGTTGTCTCGCGC-------GGAGCCT
GAGAGAACGGCGG-----------C-GATCCCGACCCATGCGC-CGATCTGCATG----C
GGCGGCTTGGAATGCGACC----------------------------------
>AF284696Cymbidium_bicolor
------------------------------------------TCGAGACCGAAACACA-T
C-----GAGCGATTCGGAGAACTCGTGAAGCGA-----GCGGCGGCGGCTGTCGCCGCGG
GACGACCGTCCCGGCC-------------GTCGCCTCGTCCCCTCCCGGGAGGGGCGCGG
GGTCCA-CGGCCGGGGAC-GGATG-AAACACAAACCGGCGCAGCTCCGCGCCAAGGGAAA
ATCGAAAGGC-ACG----------GGCCC-C--GCG--TCGG-GCTCGGTGGCGTGGAGC
-GCCGTCGCGCTCC--ATGCGGATGGAC-ACGACTCTCGGCAATGGATATCTC-GGCTCT
CGCATCGATGAAGAGCGCAGCGAAATGCGATACGTGGTGCGAATTGCAGAATCCCGCGAA
CCATCGAGTCTTTGAACGCAAGTTGCGCCCGAGGCCAGCC-GGCCGAGGGCACGTCCGCC
TGGGCGTCAAGCATCGCGTCGCTCCGTGCAAACTCCGTCCCCCCGAT--------GGGTG
CGTGTCGGCCGAGGCACGGATGCGCAGGGTGGCCCGTCGT----GCCCTCCGGCGCGGCG
GGCTGAAGAGCCGGTCGT-----CGTCTCGCTGGCTGCGGGCAACGA---GGGGTG----
-----GGTGAAA-GCTGCGAG-CACAGCC--CGCGTTGTCTCGCGC-------GGAGCCT
GAGAGAACGGCGGCGCCCCCGAGGC-GATCCCGACCCATGCGC-CGATCTGCATG----C
GGCGGCTTGGAAT----------------------------------------
>AF470514Cymbidium_finlaysonianum
CGTAACAAGGTTTCCGTAGGTGAACCTGCGGAAGGATCATTGTCGAGACCGAAACACA-T
C-----GAGCGATTCGGAGAACTCGTGAAGCGA-----GCGGCGGCGGCTGTCGCCGCGG
GACGACCGTCCCGGCC-------------GTCGCCTCGTCCCCTCCCGGGAGGGGCGCGG
GGTCCA-CGGCCGGGGAC-GGATG-AAACACAAACCGGCGCAGCTCCGCGCCAAGGGAAA
ATCGAAAGGC-ACG----------GGCCC-C--GCG--TCGG-GCTCGGTGGCGTGGAGC
-GTCGTCGCGCTCC--ATGCGGATGGAC-ACGACTCTCGGCAATGGATATCTC-GGCTCT
CGCATCGATGAAGAGCGCAGCGAAATGCGATACGTGGTGCGAATTGCAGAATCCCGCGAA
CCATCGAGTCTTTGAACGCAAGTTGCGCCCGAGGCCAGCC-GGCCGAGGGCACGTCCGCC
TGGGCGTCAAGCATCGCGTCGCTCCGTGCAAACTCCGTCCCCCCGAT--------GGGTG
CGTGTCGGCCGAGGCACGGATGCGCAGGGTGGCCCGTCGT----GCCCTCCGGCGCGGCG
GGCTGAAGAGCCGGTCGT-----CGTCTCGCTGGCTGCGGGCAACGA---GGGGTG----
-----GGTGAAA-GCTGCGAG-CACAGCC--CGCGTTGTCTCGCGC-------GGAGCCT
GAGAGAATGACGGCGCCCCCGAGGC-GATCCCGACCCATGCGC-CGATCTGCATG----C
GGCGGCTTGGAATGCGACCCAAGGTTGG-CGAAG-------------------
>KF029636Cymbidium_goeringii
CGTAACAAGGTTTCCGTAGGTGAACCTGCGGAAGGATCATTGTCGAGACCGAAACACA-T
C-----GAGCGATTCAGAGAACTCGTGAAGCGA-----GCGGCGGCGGTTGCTGCCGCGG
GACGACCGTCCCGGCC-------------GTCGCCTCGTCCCCTCCTGGGAGGGGCGCGG
GGGGCA-CGGCCGGGGAT-GGATG-AAACACAAACCGGCGCAGCTCCGCGCCAAGGGAAA
ATCGAAAGGC-ACG----------GGCCC-T--GCA--TCGG-GCTCGGTGGCGTGGAGC
-GCCGTCGCGCTCC--ATGCGGATGGAC-ACGACTCTCGGCAATGGATATCTC-GGCTCT
CGCATCGATGAAGAGCGCAGCGAAATGCGATACGTGGTGCGAATTGCAGAATCCCGCGAA
CCATCGAGTCTTTGAACGCAAGTTGCGCCCGAGGCCAGCC-GGCCGAGGGCACGTCCGCC
TGGGCGTCAAGCATCGCGTCGCTCCGTGCCAACTCCGTCGCCCCGAT--------GGGTG
CGTGTCGGCCGAGGCACGGACGCGCAGGGTGGCCCGTCGT----GCCCTCCGGTGCGGCG
GGCTGAAGAGTCGGTCGT-----CGTCTCGCTGGCTGCGGGCAACGA---GGGGTG----
-----GGTGAAA-GCTGTGAG-CACAGCC--CGTGTTGTCTCGTGC-------GGAGCCT
GAGAGAACGACGGTGCCCCCGAGGC-GATCCCGACCCACGCGC-CGATCTCCATG----C
GGCGGCTTGGAAT----------------------------------------
>KF029634Cymbidium_goeringii
CGTAACAAGGTTTCCGTAGGTGAACCTGCGGAAGGATCATTGTCGAGACCGAAACACA-T
C-----GAGCGATTCGGAGAACTCGTGAAGCGA-----GCGGCGGCGGTTGCAGCCGCGG
GACGACCGTCCCGGCC-------------GTCGCCTCGTCCCCTCCTGGGAGGGGCGCGG
GGGGCA-CGGCCGGGGAT-GGATG-AAACACAAACCGGCGCAGCTCCGCGCCAAGGGAAA
ATCGAAAGGC-ACG----------GGCCC-T--GCA--TCGG-GCTCGGTGGCGTGGAGC
-GCCGTCGCGCTCC--ATGCGGATGGAC-ACGACTCTCGGCAATGGATATCTC-GGCTCT
CGCATCGATGAAGAGCGCAGCGAAATGCGATACGTGGTGCGAATTGCAGAATCCCGCGAA
CCATCGAGTCTTTGAACGCAAGTTGCGCCCGAGGCCAGCC-GGCCGAGGGCACGTCCGCC
TGGGCGTCAAGCATCGCGTCGCTCCGTGCCAACTCCGTCGCCCCGAT--------GGGTG
CGTGTCGGCCGAGGCACGGACGCGCAGGGTGGCCCGTCGT----GCCCTCCGGTGCGGCG
GGCTGAAGAGTCGGTCGT-----CGTCTCGCTGGCTGCGGGCAACGA---GGGGTG----
-----GGTGAAA-GCTGTGAG-CACAGCC--CGTGTTGTCTCGTGC-------GGAGCCT
GAGAGAACGACGGTGCCCCCGAGGC-GATCCCGACCCACGCGC-CGATCTCCATG----C
GGCGGCTTGGAAT----------------------------------------
>MT940444Cymbidium_goeringii
CGTAACAAGGTTTCCGTAGGTGAACCTGCGGAAGGATCATTGTCGAGACCGAAACACA-T
C-----GAGCGATTCGGAGAACTCGTGAAGCGA-----GCGGCGGCGGTTGCTGCCGCGG
GACGACCGTCCCGGCC-------------GTCGCCTCGTCCCCTCCTGGGAGGGGCGCGG
GGGGCA-CGGCCGGGGAT-GGATG-AAACACAAACCGGCGCAGCTCCGCGCCAAGGGAAA
ATCGAAAGGC-ACG----------GGCCC-T--GCA--TCGG-GCTCGGTGGCGTGGAGC
-GCCGTCGCGCTCC--ATGCGGATGGAC-ACGACTCTCGGCAATGGATATCTC-GGCTCT
CGCATCGATGAAGAGCGCAGCGAAATGCGATACGTGGTGCGAATTGCAGAATCCCGCGAA
CCATCGAGTCTTTGAACGCAAGTTGCGCCCGAGGCCAGCC-GGCCGAGGGCACGTCCGCC
TGGGCGTCAAGCATCGCGTCGCTCCGTGCCAACTCCGTCGCCCCGAT--------GGGTG
CGTGTCGGCCGAGGCACGGACGCGCAGGGTGGCCCGTCGT----GCCCTCCGGTGCGGCG
GGCTGAAGAGTCGGTCGT-----CGTCTCGCTGGCTGCGGGCAACGA---GGGGTG----
-----GGTGAAA-GCTGTGAG-CACAGCC--CGTGTTGTCTCGTGC-------GGAGCCT
GAGAGAACGACGGTGCCCCCGAGGC-GATCCCGACCCACGCGC-CGATCTCCATG----C
GGCGGCTTGGAATGCGACCCCAGGATGGGCGAGGCCACCCGCCGAGTTTAAGC
>KJ597829Cymbidium_goeringii
------------------------------------------TCGAGACCGAAACACA-T
C-----GAGCGATTCGGAGAACTCGTGAAGCGA-----GCGGCGGCGGTTGCTGCCGCGG
GACGACCGTCCCGGCC-------------GTCGCCTCGTCCCCTCCTGGGAGGGGCGCGG
GGGGCA-CGGCCGGGGAT-GGATG-AAACACAAACCGGCGCAGCTCCGCGCCAAGGGAAA
ATCGAAAGGC-ACG----------GGCCC-T--GCA--TCGG-GCTCGGTGGCGTGGAGC
-GCCGTCGCGCTCC--ATGCGGATGGAC-ACGACTCTCGGCAATGGATATCTC-GGCTCT
CGCATCGATGAAGAGCGCAGCGAAATGCGATACGTGGTGCGAATTGCAGAATCCCGCGAA
CCATCGAGTCTTTGAACGCAAGTTGCGCCCGAGGCCAGCC-GGCCGAGGGCACGTCCGCC
TGGGCGTCAAGCATCGCGTCGCTCCGTGCCAACTCCGTCGCCCCGAT--------GGGTG
CGTGTCGGCCGAGGCACGGACGCGCAGGGTGGCCCGTCGT----GCCCTCCGGTGCGGCG
GGCTGAAGAGTCGGTCGT-----CGTCTCGCTGGCTGCGGGCAACGA---GGGGTG----
-----GGTGAAA-GCTGTGAG-CACAGCC--CGTGTTGTCTCGTGC-------GGAGCCT
GAGAGAACGACGGTGCCCCCGAGGC-GATCCCGACCCACGCGC-CGATCTCCATG----C
GGCGGCTTGGAATG---------------------------------------
>KJ597828Cymbidium_goeringii
------------------------------------------TCGAGACCGAAACACA-T
C-----GAGCGATTCGGAGAACTCGTGAAGCGA-----GCGGCGGCGGTTGCTGCCGCGG
GACGACCGTCCCGGCC-------------GTCGCCTCGTCCCCTCCTGGGAGGGGCGCGG
GGGGCA-CGGCCGGGGAT-GGATG-AAACACAAACAGGCGCAGCTCCGCGCCAAGGGAAA
ATCGAAAGGC-ACG----------GGCCC-T--GCA--TCGG-GCTCGGTGGCGTGGAGC
-GCCGTCGCGCTCC--ATGCGGATGGAC-ACGACTCTCGGCAATGGATATCTC-GGCTCT
CGCATCGATGAAGAGCGCAGCGAAATGCGATACGTGGTGCGAATTGCAGAATCCCGCGAA
CCATCGAGTCTTTGAACGCAAGTTGCGCCCGAGGCCAGCC-GGCCGAGGGCACGTCCGCC
TGGGCGTCAAGCATCGCGTCGCTCCGTGCCAACTCCGTCGCCCGGAT--------GGGTG
CGTGTCGGCCGAGGCACGGACGCGCAGGGTGGCCCGTCGT----GCCCTCCGGTGCGGCG
GGCTGAAGAGTCGGTCGT-----CGTCTCGCTGGCTGCGGGCAACGA---GGGGTG----
-----GGTGAAA-GCTGTGAG-CACAGCC--CGTGTTGTCTCGTGC-------GGAGCCT
GAGAGAACGACGGTGCCCCCGAGGC-GATCCCGACCCACGCGC-CGATCTCCATG----C
GGCGGCTTGGAATG---------------------------------------
>KJ597827Cymbidium_goeringii
------------------------------------------TCGAGACCGAAACACA-T
C-----GAGCGATTCAGAGAACTCGTGAAGCGA-----GCGGCGGCGGTTGCTGCCGCGG
GACGACCGTCCCGGCC-------------GTCGCCTCGTCCCCTCCTGGGAGGGGCGCGG
GGGGCA-CGGCCGGGGAT-GGATG-AAACACAAACCGGCGCAGCTCCGCGCCAAGGGAAA
ATCGAAAGGC-ACG----------GGCCC-T--GCA--TCGG-GCTCGGTGGCGTGGAGC
-GCCGTCGCGCTCC--ATGCGGATGGAC-ACGACTCTCGGCAATGGATATCTC-GGCTCT
CGCATCGATGAAGAGCGCAGCGAAATGCGATACGTGGTGCGAATTGCAGAATCCCGCGAA
CCATCGAGTCTTTGAACGCAAGTTGCGCCCGAGGCCAGCC-GGCCGAGGGCACGTCCGCC
TGGGCGTCAAGCATCGCGTCGCTCCGTGCCAACTCCGTCGCCCCGAT--------GGGTG
CGTGTCGGCCGAGGCACGGACGCGCAGGGTGGCCCGTCGT----GCCCTCCGGTGCGGCG
GGCTGAAGAGTCGGTCGT-----CGTCTCGCTGGCTGCGGGCAACGA---GGGGTG----
-----GGTGAAA-GCTGTGAG-CACAGCC--CGTGTTGTCTCGTGC-------GGAGCCT
GAGAGAACGACGGTGCCCCCGAGGC-GATCCCGACCCACGCGC-CGATCTCCATG----C
GGCGGCTTGGAATG---------------------------------------
>KJ597826Cymbidium_goeringii
------------------------------------------TCGAGACCGAAACACA-T
C-----GAGCGATTCGGAGAACTCGTGAAGCGA-----GCGGCGGCGGTTGCTGCCGCGG
GACGACCGTCCCGGCC-------------GTCGCCTCGTCCCCTCCTGGGAGGGGCGCGG
GGGGCA-CGGCCGGGGAT-GGATG-AAACACAAACCGGCGCAGCTCCGCGCCAAGGGAAA
ATCGAAAGGC-ACG----------GGCCC-T--GCA--TCGG-GCTCGGTGGCGTGGAGC
-GCCGTCGCGCTCC--ATGCGGATGGAC-ACGACTCTCGGCAATGGATATCTC-GGCTCT
CGCATCGATGAAGAGCGCAGCGAAATGCGATACGTGGTGCGAATTGCAGAATCCCGCGAA
CCATCGAGTCTTTGAACGCAAGTTGCGCCCGAGGCCAGCC-GGCCGAGGGCACGTCCGCC
TGGGCGTCAAGCATCGCGTCGCTCCGTGCCAACTCCGTCGCCCGGAT--------GGGTG
CGTGTCGGCCGAGGCACGGACGCGCAGGGTGGCCCGTCGT----GCCCTCCGGTGCGGCG
GGCTGAAGAGTCGGTCGT-----CGTCTCGCTGGCTGCGGGCAACGA---GGGGTG----
-----GGTGAAA-GCTGTGAG-CACAGCC--CGTGTTGTCTCGTGC-------GGAGCCT
GAGAGAACGACGGTGCCCTCGAGGC-GATCCCGACCCACGCGC-CGATCTCCATG----C
GGCGGCTTGGAATG---------------------------------------
>KF560533Cymbidium_goeringii
---------------------------------------------------------A-T
C-----GAGCGATTCGGAGAACTCGTGAAGCGA-----GCGGCGGCGGTTGCTGCCGCGG
GACGACCGTCCCGGCC-------------GTCGCCTCGTCCCCTCCTGGGAGGGGCGCGG
GGGGCA-CGGCCGGGGAT-GGATG-AAACACAAACCGGCGCAGCTCCGCGCCAAGGGAAA
ATCGAAAGGC-ACG----------GGCCC-T--GCA--TCGG-GCTCGGTGGCGTGGAGC
-GCCGTCGCGCTCC--ATGCGGATGGAC-ACGACTCTCGGCAATGGATATCTC-GGCTCT
CGCATCGATGAAGAGCGCAGCGAAATGCGATACGTGGTGCGAATTGCAGAATCCCGCGAA
CCATCGAGTCTTTGAACGCAAGTTGCGCCCGAGGCCAGCC-GGCCGAGGGCACGTCCGCC
TGGGCGTCAAGCATCGCGTCGCTCCGTGCCAACTCCGTCGCCCCGAT--------GGGTG
CGTGTCGGCCGAGGCACGGACGCGCAGGGTGGCCCGTCGT----GCCCTCCGGTGCGGCG
GGCTGAAGAGTCGGTCGT-----CGTCTCGCTGGCTGCGGGCAACGA---GGGGTG----
-----GGTGAAA-GCTGTGAG-CACAGCC--CGTGTTGTCTCGTGC-------GGAGCCT
GAGAGAACGACGGTGCCCCCGAGGC-GATCCCGACCCACGCGC-CG--------------
-----------------------------------------------------
>AF284722Cymbidium_goeringii 
------------------------------------------TCGAGACCGAAACACA-T
C-----GAGCGATTCGGAGAACTCGTGAAGCGA-----GCGGCGGCGGTTGCTGCCGCGG
GACGACCGTCCCGGCC-------------GTCGCCTCGTCCCCTCCTGGGAGGGGCGCGG
GGGGCA-CGGCCGGGGAT-GGATG-AAACACAAACCGGCGCAGCTCCGCGCCAAGGGAAA
ATCGAAAGGC-ACG----------GGCCC-T--GCA--TCGG-GCTCGGTGGCGTGGAGC
-GCCGTCGCGCTCC--ATGCGGATGGAC-ACGACTCTCGGCAATGGATATCTC-GGCTCT
CGCATCGATGAAGAGCGCAGCGAAATGCGATACGTGGTGCGAATTGCAGAATCCCGCGAA
CCATCGAGTCTTTGAACGCAAGTTGCGCCCGAGGCCAGCC-GGCCGAGGGCACGTCCGCC
TGGGCGTCAAGCATCGCGTCGCTCCGTGCCAACTCCGTCGCCCCGAT--------GGGTG
CGTGTCGGCCGAGGCACGGACGCGCAGGGTGGCCCGTCGT----GCCCTTCGGTGCGGCG
GGCTGAAGAGTCGGTCGT-----CGTCTCGCTGGCTGCGGGCAACGA---GGGGTG----
-----GGTGAAA-GCTGTGAG-CACAGCC--CGTGTTGTCTCGTGC-------GGAGCCT
GAGAGAACGACGGTGCCCCCGAGGC-GATCCCGAACCACGCGC-CGATCTTCATG----C
GGGGGCTTGGAAT----------------------------------------
>AF470521Cymbidium_goeringii
CGTAACAAGGTTTCCGTAGGTGAACCTGCGGAAGGATCATTGTCGAGACCGAAACACA-T
C-----GAGCGATTCGGAGAACTCGTGAAGCGA-----GCGGCGGCGGTTGCTGCCGCGG
GACGACCGTCCCGGCC-------------GTCGCCTCGTCCCCTCCTGGGAGGGGCGCGG
GGGGCA-CGGCCGGGGAT-GGATG-AAACACAAACCGGCGCAGCTCCGCGCCAAGGGAAA
ATCGAAAGGC-ACG----------GGCCC-T--GCA--TCGG-GCTCGGTGGCGTGGAGC
-GCCGTCGCGCTCC--ATGCGGATGGAC-ACGACTCTCGGCAATGGATATCTC-GGCTCT
CGCATCGATGAAGAGCGCAGCGAAATGCGATACGTGGTGCGAATTGCAGAATCCCGCGAA
CCATCGAGTCTTTGAACGCAAGTTGCGCCCGAGGCCAGCC-GGCCGAGGGCACGTCCGCC
TGGGCGTCAAGCATCGCGTCGCTCCGTGCCAACTCCGTCGCCCTGAT--------GGGTG
CGTGTCGGCCGAGGCACGGACGCGCAGGGTGGCCCGTCGT----GCCCTCCGGTGCGGCG
GGCTGAAGAGTCGGTCGT-----CGTCTCGCTGGCTGCGGGCAACGA---GGGGTG----
-----GGTGAAA-GCTGTGAG-CACAGCC--CGTGTTGTCTCGTGC-------GGAGCCT
GAGAGAACGACGGTGCCCCCGAGGC-GATCCCGACCCACGCGC-CGATCTCCATG----C
GGCGGCTTGGAATGCGACCC-AGA-TGG-C-----------------------
>KT338676Cymbidium_goeringii
CGTAACAAGGTTTCCGTAGGTGAACCTGCGGAAGGATCATTGTCGAGACCGAAACACA-T
C-----GAGCGATTCGGAGAACTCGTGAAGCGA-----GCGGCGGCGGTTGCTGCCGCGG
GACGACCGTCCCGGCC-------------GTCGCCTCGTCCCCTCCTGGGAGGGGCGCGG
GGGGCA-CGGCCGGGGAT-GGATG-AAACACAAACCGGCGCAGCTCCGCGCCAAGGGAAA
ATCGAAAGGC-ACG----------GGCCC-T--GCA--TCGG-GCTCGGTGGCGTGGAGC
-GCCGTCGCGCTCC--ATGCGGATGGAC-ACGACTCTCGGCAATGGATATCTC-GGCTCT
CGCATCGATGAAGAGCGCAGCGAAATGCGATACGTGGTGCGAATTGCAGAATCCCGCGAA
CCATCGAGTCTTTGAACGCAAGTTGCGCCCGAGGCCAGCC-GGCCGAGGGCACGTCCGCC
TGGGCGTCAAGCATCGCGTCGCTCCGTGCCAACTCCGTCGCCCTGAT--------GGGTG
CGTGTCGGCCGAGGCACGGACGCGCAGGGTGGCCCGTCGT----GCCCTCCGGTGCGGCG
GGCTGAAGAGTCGGTCGT-----CGTCTCGCTGGCTGCGGGCAACGA---GGGGTG----
-----GGTGAAA-GCTGTGAG-CACAGCC--CGTGTTGTCTCGTGC-------GGAGCCT
GAGAGAACGACGGTGCCCCCGAGGC-GATCCCGACCCACGCGC-CGATCTCCATG----C
GGCGGCTTGGAATGCGACCCCAGGATGGGCGAGGCCACCCGCCGAGTTTAAGC
>KF029638Cymbidium_goeringii 
CGTAACAAGGTTTCCGTAGGTGAACCTGCGGAAGGATCATTGTCGAGACCGAAACACA-T
C-----GAGCGATTCGGAGAACTCGTGAAGCGA-----GCGGCGGCGGTTGCTGCCGCGG
GACGACCGTCCCGGCC-------------GTCGCCTCGTCCCCTCCTGGGAGGGGCGCGG
GGGGCA-CGGCCGGGGAT-GGATG-AAACACAAACCGGCGCAGCTCCGCGCCAAGGGAAA
ATCGAAAGGC-ACG----------GGCCC-T--GCA--TCGG-GCTCGGTGGCGTGGAGC
-GCCGTCGCGCTCC--ATGCGGATGGAC-ACGACTCTCGGCAATGGATATCTC-GGCTCT
CGCATCGATGAAGAGCGCAGCGAAATGCGATACGTGGTGCGAATTGCAGAATCCCGCGAA
CCATCGAGTCTTTGAACGCAAGTTGCGCCCGAGGCCAGCC-GGCCGAGGGCACGTCTGCC
TGGGCGTCAAGCATCGCGTCGCTCCGTGCCAACTCCGTCGCCCCGAT--------GGGTG
CGTGTCGGCCGAGGCACGGACGCGCAGGGTGGCCCGTCGT----GCCCTCCGGTGCGGCG
GGCTGAAGAGTCGGTCGT-----CGTCTCGCTGGCTGCGGGCAACGA---GGGGTG----
-----GGTGAAA-GCTGTGAG-CACAGCC--CGTGTTGTCTCGTGC-------GGAGCCT
GAGAGAACGACGGTGCCCCCGAGGC-GATCCCGACCCACGCGC-CGATCTCCATG----C
GGCGGCTTGGAA-----------------------------------------
>KF029631Cymbidium_goeringii
CGTAACAAGGTTTCCGTAGGTGAACCTGCGGAAGGATCATTGTCGAGACCGAAACACA-T
C-----GAGCGATTCGGAGAACTCGTGAAGCGA-----GCGGCGGCGGTTGCTGCCGCGG
GACGACCGTCCCGGCC-------------GTCGCCTCGTCCCCTCCTGGGAGGGGCGCGG
GGGGCA-CGGCCGGGGAT-GGATG-AAACACAAACCGGCGCAGCTCCGCGCCAAGGGAAA
ATCGAAAGGC-ACG----------GGCCC-T--GCA--TCGG-GCTCGGTGGCGTGGAGC
-GCCGTCGCGCTCC--ATGCGGATGGAC-ACGACTCTCGGCAATGGATATCTC-GGCTCT
CGCATCGATGAAGAGCGCAGCGAAATGCGATACGTGGTGCGAATTGCAGAATCCCGCGAA
CCATCGAGTCTTTGAACGCAAGTTGCGCCCGAGGCCAGCC-GGCCGAGGGCACGTCCGCC
TGGGCGTCAAGCATCGCGTCGCTCCGTGCCAACTCCGTCGCCCCGAT--------GGGTG
CGTGCCGGCCGAGGCACGGACGCGCAGGGTGGCCCGTCGT----GCCCTCCGGTGCGGCG
GGCTGAAGAGTCGGTCGT-----CGTCTCGCTGGCTGCGGGCAACGA---GGGGTG----
-----GGTGAAA-GCTGTGAG-CACAGCC--CGTGTTGTCTCGTGC-------GGAGCCT
GAGAGAACGACGGTGCCCCCGAGGC-GATCCCGACCCACGCGC-CGATCTCCATG----C
GGCGGCTTGGAA-----------------------------------------
>AF470522Cymbidium_goeringii 
CGTAACAAGGTTTCCGTAGGTGAACCTGCGGAAGGATCATTGTCGAGACCGAAACACA-T
C-----GAGCGATTCGGAGAACTCGTGAAGCGA-----GCGGCGGCGGTTGCTGCCGCGG
GACGACCGTCCCGGCC-------------GTCGCCTCGTCCCCTCCTGGGAGGGGCGCGG
GGGGCA-CGGCCGGGGAT-GGATG-AAACACAAACCGGCGCAGCTCCGCGCCAAGGGAAA
ATCGAAAGGC-ACG----------GGCCC-T--GCA--TCGG-GCTCGGTGGCGTGGAGC
-GCCGTCGCGCTCC--ATGCGGATGGAC-ACGACTCTCGGCAATGGATATCTC-GGCTCT
CGCATCGATGAAGAGCGCAGCGAAATGCGATACGTGGTGCGAATTGCAGAATCCCGCGAA
CCATCGAGTCTTTGAACGCAAGTTGCGCCCGAGGCCAGCC-GGCCGAGGGCACGTCCGCC
TGGGCGTCAAGCATCGCGTCGCTCCGTGCCAACTCCGTCGCCCCGAT--------GGGTG
CGTGTCGGCCGAGGCACGGACGCGCAGGGTGGCCCGTCGT----GCCCTCCGGTGCGGCG
GGCTGAAGAGTCGGTCGT-----CGTCTCGCTGGCTGCGGGCAACGA---GGGGTG----
-----GGTGAAA-GCTGTGAG-CACAGCC--CGTGTTGTCTCGTGC-------GGAGCCT
GAGAGAACGACGGTGCCCCCGAGGC-GATCCCGACCCACGCGC-CGATCTCCATG----C
GGCGGCTTGGAATGCGACCCCAGGAGGG-C-----------------------
>KJ597835Cymbidium_faberi 
------------------------------------------TCGAGACCGAAACACA-T
C-----GAGCGATTCGGAGAACTCGTGAAGCGA-----GCGGCGGCGGTTGCTGCCGCGG
GACGACCGTCCAGGCC-------------GTCGCCTCGTCCCCTCCTGGGAGGGGCGCGG
GGGGCA-CGGCCGGGGAC-GGATG-AAACACAAACCGGCGCAGCTCCGCGCCAAGGGAAA
ATCGAAAGGC-ACG----------GGCCC-C--GCG--TCGG-GCTCGGTGGCGTGGAGC
-GCCGTCGCGCTCC--ATGCGGATGGAC-ACGACTCTCGGCAATGGATATCTC-GGCTCT
CGCATCGATGAAGAGCGCAGCGAAATGCGATACGTGGTGCGAATTGCAGAATCCCGCGAA
CCATCGAGTCTTTGAACGCAAGTTGCGCCCGAGGCCAGCC-GGCCGAGGGCACGTCCGCC
TGGGCGTCAAGCATCGCGTCGCTCCGTGCCAACTCCGTCGCCCCGAT--------GGGTG
CGTGTCGGCCGAGGCACGGATGCGCAGGGTGGCCCGTCGT----GCCCTCCGGCGCGGCG
GGCTGAAGAGTCGGTCGT-----CGTCTCGCTGGCTGCGGGCAACGA---GGGGTG----
-----GGTGAAA-GCTGTGAG-CACAGCC--AGCGTTGTCTCGTGC-------GGAGCCT
GAGAGAACGACGGTGCCCCCGAGGC-GATCCCGACCCACGCGC-CGATCTGCATG----C
GGCGGCTTGGAATG---------------------------------------
>KJ597832Cymbidium_faberi 
------------------------------------------TCGAGACCGAAACACA-T
C-----GAGCGATTCGGAGAACTCGTGAAGCGA-----GCGGCGGCGGTTGCTGCCGCGG
GACGACCGTCCAGGCC-------------GTCGCCTCGTCCCCTCCTGGGAGGGGCGCGG
GGGGCA-CGGCCGGGGAC-GGATG-AAACACAAACCGGCGCAGCTCCGCGCCAAGGGAAA
ATCGAAAGGC-ACG----------GGCCC-C--GCG--TCGG-GCTCGGTGGCGTGGAGC
-GCCGTCGCGCTCC--ATGCGGATGGAC-ACGACTCTCGGCAATGGATATCTC-GGCTCT
CGCATCGATGAAGAGCGCAGCGAAATGCGATACGTGGTGCGAATTGCAGAATCCCGCGAA
CCATCGAGTCTTTGAACGCAAGTTGCGCCCGAGGCCAGCC-GGCCGAGGGCACGTCCGCC
TGGGCGTCAAGCATCGCGTCGCTCCGTGCCAACTCCGTCGCCCCGAT--------GGGTG
CGTGTCGGCCGAGGCACGGATGCGCAGGGTGGCCCGTCGT----GCCCTCCGGCGCGGCG
GGCTGAAGAGTCGGTCGT-----CGTCTCGCTGGCTGCGGGCAACGA---GGGGTG----
-----GGTGAAA-GCTGTGAG-CACAGCC--AGCGTTGTCTCGTGC-------GGAGCCT
GAGAGAACGACGGTGCCCCCGAGGC-GATCCCGACCCACGCGC-CGATCTGCATG----C
GGCGGCTTGGAATG---------------------------------------
>MF861148Cymbidium_faberi
------------------------------------------TCGAGACCGAAACACA-T
C-----GAGCGATTCGGAGAACTCGTGAAGCGA-----GCGGCGGCGGTTGCTGCCGCGG
GACGACCGTCCAGGCC-------------GTCGCCTCGTCCCCTCCTGGGAGGGGCGCGG
GGGGCA-CGGCCGGGGAC-GGATG-AAACACAAACCGGCGCAGCTCCGCGCCAAGGGAAA
ATCGAAAGGC-ACG----------GGCCC-C--GCG--TCGG-GCTCGGTGGCGTGGAGC
-GCCGTCGCGCTCC--ATGCGGATGGAC-ACGACTCTCGGCAATGGATATCTC-GGCTCT
CGCATCGATGAAGAGCGCAGCGAAATGCGATACGTGGTGCGAATTGCAGAATCCCGCGAA
CCATCGAGTCTTTGAACGCAAGTTGCGCCCGAGGCCAGCC-GGCCGAGGGCACGTCCGCC
TGGGCGTCAAGCATCGCGTCGCTCCGTGCCAACTCCGTCGCCCCGAT--------GGGTG
CGTGTCGGCCGAGGCACGGACGCGCAGGGTGGCCCGTCGT----GCCCTCCGGCGCGGCG
GGCTGAAGAGTCGGTCGT-----CGTCTCGCTGGCTGCGGGCAACGA---GGGGTG----
-----GGTGAAA-GCTGTGAG-CACAGCC--AGCGTTGTCTCGTGC-------GGAGCCT
GAGAGAACGACGGTGCCCCCGAGGC-GATCCCGACCCACGCGC-CGATCTGCATG----C
GGCGGCTTGGAATG---------------------------------------
>KJ597833Cymbidium_faberi
------------------------------------------TCGAGACCGAAACACA-T
C-----GAGCGATTCGGAGAACTCGTGAAGCGA-----GCGGCGGCGGTTGCTGCCGCGG
GACGACCGTCCAGGCC-------------GTCGCCTCGTCCCCTCCTGGGAGGGGCGCGG
GGGGCA-CGGCCGGGGAC-GGATG-AAACACAAACCGGCGCAGCTCCGCGCCAAGGGAAA
ATCGAAAGGC-ACG----------GGCCC-C--GCG--TCGG-GCTCGGTGGCGTGGAGC
-GCCGTCGCGCTCC--ATGCGGATGGAC-ACGACTCTCGGCAATGGATATCTC-GGCTCT
CGCATCGATGAAGAGCGCAGCGAAATGCGATACGTGGTGCGAATTGCAGAATCCCGCGAA
CCATCGAGTCTTTGAACGCAAGTTGCGCCCGAGGCCAGCC-GGCCGAGGGCACGTCCGCC
TGGGCGTCAAGCATCGCGTCGCTCCGTGCCAACTCCGTCGCCCCGAT--------GGGTG
CGTGTCGGCCGAGGCACGGATGCGCAGGGTGGCCCGTCGT----GCCCTCCGGCGCGGCG
GGCTGAAGAGTCGGTCGT-----CGTCTCGCTGGCTGCGGGCAACGA---GGGGTG----
-----GGTGAAA-GCTGTGAG-CACAGCC--AGCGTTGTCTCGTGC-------GGAGCCT
GAGAGAACGACGGTGCCCCCGAGGC-GATCCCGACCCACGCGC-CGATCTGCATG----C
GGCGGCTTGGAATG---------------------------------------
>KJ597834Cymbidium_faberi 
------------------------------------------TCGAGACCGAAACACA-T
C-----GAGCGATTCGGAGAACTCGTGAAGCGA-----GCGGCGGCGGTTGCTGCCGCGG
GACGACCGTCCTGGCC-------------GTCGCCTCGTCCCCTCCTGGGAGGGGCGCGG
GGGGCA-CGGCCGGGGAC-GGATG-AAACACAAACCGGCGCAGCTCCGCGCCAAGGGAAA
ATCGAAAGGC-ACG----------GGCCC-C--GCG--TCGG-GCTCGGTGGCGTGGAGC
-GCCGTCGCGCTCC--ATGCGGATGGAC-ACGACTCTCGGCAATGGATATCTC-GGCTCT
CGCATCGATGAAGAGCGCAGCGAAATGCGATACGTGGTGCGAATTGCAGAATCCCGCGAA
CCATCGAGTCTTTGAACGCAAGTTGCGCCCGAGGCCAGCC-GGCCGAGGGCACGTCCGCC
TGGGCGTCAAGCATCGCGTCGCTCCGTGCCAACTCCGTCGCCCCGAT--------GGGTG
CGTGTCGGCCGAGGCACGGACGCGCAGGGTGGCCCGTCGT----GCCCTCCGGCGCGGCG
GGCTGAAGAGTCGGTCGT-----CGTCTCGCTGGCTGCGGGCAACGA---GGGGTG----
-----GGTGAAA-GCTGTGAG-CACAGCC--AGCGTTGTCTCGTGC-------GGAGCCT
GAGAGAACGACGGTGCCCCCGAGGC-GATCCCGACCCACGCGC-CGATCTGCATG----C
GGCGGCTTGGAATG---------------------------------------
>KT338677Cymbidium_kanran
CGTAACAAGGTTTCCGTAGGTGAACCTGCGGAAGGATCATTGTCGAGACCGAAACACA-T
C-----GAGCGATTCGGAGAACTCGTGAAGCGA-----GCGGCGGCGGTTGCCGCCGCGG
GACGACCGTCCCGGCC-------------GTCGCCTCGTCCCCTCCTGGGAGGGGCGCGG
GGGGCA-CGGCCGGGGAC-GGATG-AAACACAAACCGGCGCAGCTCCGCGCCAAGGGAAA
ATCGAAAGGC-ACG----------GGCCC-C--GCG--TCGG-GCTCGGTGGCGTGGAGC
-GCCGTCGCGCTCC--ATGCGGATGGAC-ACGACTCTCGGCAATGGATATCTC-GGCTCT
CGCATCGATGAAGAGCGCAGCGAAATGCGATACGTGGTGCGAATTGCAGAATCCCGCGAA
CCATCGAGTCTTTGAACGCAAGTTGCGCCCGAGGCCAGCC-GGCCGAGGGCACGTCCGCC
TGGGCGTCAAGCATCGCGTCGCTCCGTGCCAACTCCGTCGCCCCGAT--------GGGTG
CGTGTCGGACGAGGCGCGGACGCGCAGGGTGGCCCGTCGT----GCCCTCCGGCGCGGCG
GGCTGAAGAGTCGGTCGT-----CGTCTCGCTGGCTGCGGGCAACGA---GGGGTG----
-----GGTGAAA-GCTGTGAG-CACAGCC--CGCGTTGTCTCGCGC-------GGAGCCT
GAGAGAACGACGGTGCCCCCGAGGC-GATCCCGACCCACGCGC-CGATCTGCATG----C
GGCGGCTTGGAATGCGACCCCAGGATGGGCGAGGCCACCCGCCGAGTTTAAGC
>AF284720Cymbidium_kanran
------------------------------------------TCGAGACCGAAACACA-T
C-----GAGCGATTCGGAGAACTCGTGAAGCGA-----GCGGCGGCGGTTGCCGCCGCGG
GACGACCGTCCCGGCC-------------GTCGCCTCGTCCCCTCCTGGGAGGGGCGCGG
GGGGCA-CGGCCGGGGAC-GGATG-AAACACAAACCGGCGCAGCTCCGCGCCAAGGGAAA
ATCGAAAGGC-ACG----------GGCCC-C--GCG--TCGG-GCTCGGTGGCGTGGAGC
-GCCGTCGCGCTCC--ATGAGGATGGAC-ACGACTCTCGGCAATGGATATCTC-GGCTCT
CGCATCGATGAAGAGCGCAGCGAAATGCGATACGTGGTGCGAATTGCAGAATCCCGCGAA
CCATCGAGTCTTTGAACGCAAGTTGCGCCCGAGGCCAGCC-GGCCGAGGGCACGTCCGCC
TGGGCGTCAAGCATCGCGTCGCTCCGTGCCAACTCCGTCGCCCCGAT--------GGGTG
CGTGTCGGCCGAGGCGCGGACGCGCAGGGTGGCCCGTCGT----GCCCTCCGGCGCGGCG
GGCTGAAGAGTCGGTCGT-----CGTCTCGCTGGCTGCGGGCAACGA---GGGGTG----
-----GGTGAAA-GCTGTGAG-CACAGCC--CGCGTTGTCTCGCGC-------GGAGCCT
GAGAGAACGACGGTGCCCCCGAGGC-GATCCCGACCCACGCGC-CGATCTGCATG----C
GGCGGCTTGGAAT----------------------------------------
>KJ597837Cymbidium_kanran
------------------------------------------TCGAGACCGAAACACA-T
C-----GAGCGATTCGGAGAACTCGTGAAGCGA-----GCGGCGGCGGTTGCCGCCGCGG
GACGACCGTCCCGGCC-------------GTCGCCTCGTCCCCTCCTGGGAGGGGCGCGG
GGGGCA-CGGCCGGGGAC-GGATG-AAACACAAACCGGCGCAGCTCCGCGCCAAGGGAAA
ATCGAAAGGC-ACG----------GGCCC-G--GCG--TCGG-GCTCGGTGGCGTGGAGC
-GCCGTCGCGCTCC--ATGCGGATGGAC-ACGACTCTCGGCAATGGATATCTC-GGCTCT
CGCATCGATGAAGAGCGCAGCGAAATGCGATACGTGGTGCGAATTGCAGAATCCCGCGAA
CCATCGAGTCTTTGAACGCAAGTTGCGCCCGAGGCCAGCC-GGCCGAGGGCACGTCCGCC
TGGGCGTCAAGCATCGCGTCGCTCCGTGCCAACTCCGTCGCCCCGAT--------GGGTG
CGTGTCGGCCGAGGCGCGGACGCGCAGGGTGGCCCGTCGT----GCCCTCCGGCGCGGCG
GGCTGAAGAGTCGGTCGT-----CGTCTCGCTGGCTGCGGGCAACGA---GGGGTG----
-----GGTGAAA-GCTGTGAG-CACAGCC--CGCGTTGTCTCGCGC-------GGAGCCT
GAGAGAACGACGGTGCCCCCGAGGC-GATCCCGACCCACGCGC-CGATCTGCATG----C
GGCGGCTTGGAATG---------------------------------------
>KJ597839Cymbidium_kanran 
------------------------------------------TCGAGACCGAAACACA-T
C-----GAGCGATTCGGAGAACTCGTGAAGCGA-----GCGGCGGCGGTTGCCGCCGCGG
GACGACCGTCCCGGCC-------------GTCGCCTCGTCCCCTCCTGGGAGGGGCGCGG
GGGGCA-CGGCCGGGGAC-GGATG-AAACACAAACCGGCGCAGCTCCGCGCCAAGGGAAA
ATCGAAAGGC-ACG----------GGCCC-C--GCG--TCGG-GCTCGGTGGCGTGGAGC
-GCCGTCGCGCTCC--ATGCGGATGGAC-ACGACTCTCGGCAATGGATATCTC-GGCTCT
CGCATCGATGAAGAGCGCAGCGAAATGCGATACGTGGTGCGAATTGCAGAATCCCGCGAA
CCATCGAGTCTTTGAACGCAAGTTGCGCCCGAGGCCAGCC-GGCCGAGGGCACGTCCGCC
TGGGCGTCAAGCATCGCGTCGCTCCGTGCCAACTCCGTCGCCCCGAT--------GGGTG
CGTGTCGGCCGAGGCGCGGACGCGCAGGGTGGCCCGTCGT----GCCCTCCGGCGCGGCG
GGCTGAAGAGTCGGTCGT-----CGTCTCGCTGGCTGCGGGCAACGA---GGGGTG----
-----GGTGAAA-GCTGTGAG-CACAGCC--CGCGTTGTCTCGCGC-------GGAGCCT
GAGAGAACGACGGTGCCCCCGAGGC-GATCCCGACCCACGCGC-CGATCTGCATG----C
GGCGGCTTGGAATG---------------------------------------
>KJ597838Cymbidium_kanran 
------------------------------------------TCGAGACCGAAACACA-T
C-----GAGCGATTCGGAGAACTCGTGAAGCGA-----GCGGCGGCGGTTGCCGCCGCGG
GACGACCGTCCCGGCC-------------GTCGCCTCGTCCCCTCCTGGGAGGGGCGCGG
GGGGCA-CGGCCGGGGAC-GGATG-AAACACAAACCGGCGCAGCTCCGCGCCAAGGGAAA
ATCGAAAGGC-ACG----------GGCCC-C--GCG--TCGG-GCTCGGTGGCGTGGAGC
-GCCGTCGCGCTCC--ATGCGGATGGAC-ACGACTCTCGGCAATGGATATCTC-GGCTCT
CGCATCGATGAAGAGCGCAGCGAAATGCGATACGTGGTGCGAATTGCAGAATCCCGCGAA
CCATCGAGTCTTTGAACGCAAGTTGCGCCCGAGGCCAGCC-GGCCGAGGGCACGTCCGCC
TGGGCGTCAAGCATCGCGTCGCTCCGTGCCAACTCCGTCGCCCCGAT--------GGGTG
CGTGTCGGCCGAGGCGCGGACGCGCAGGGTGGCCCGTCGT----GCCCTCCGGCGCGGCG
GGCTGAAGAGTCGGTCGT-----CGTCTCGCTGGCTGCGGGCAACGA---GGGGTG----
-----GGTGAAA-GCTGTGAG-CACAGCC--CGCGTTGTCTCGCGC-------GGAGCCT
GAGAGAACGACGGTGCCCCCGAGGC-GATCCCGACCCACGCGC-CGATCTGCATG----C
GGCGGCTTGGAATG---------------------------------------
>AF470495Cymbidium_kanran 
CGTAACAAGGTTTCCGTAGGTGAACCTGCGGAAGGATCATTGTCGAGACCGAAACACA-T
C-----GAGCGATTCGGAGAACTCGTGAAGCGA-----ACGGCGGCGGTTGCCGCCGCGG
GACGACCGTCCCGGCC-------------GTCGCCTCGTCCCCTCCTGGGAGGGGCGCGG
GGGGCA-CGGCCGGGGAC-GGATG-AAACACAAACCGGCGCAGCTCCGCGCCAAGGGAAA
ATCGAAAGGC-ACG----------GGCCC-C--GCG--TCGG-GCTCGGTGGCGTGGAGC
-GCCGTCGCGCTCC--ATGCGGATGGAC-ACGACTCTCGGCAATGGATATCTC-GGCTCT
CGCATCGATGAAGAGCGCAGCGAAATGCGATACGTGGTGCGAATTGCAGAATCCCGCGAA
CCATCGAGTCTTTGAACGCAAGTTGCGCCCGAGGCCAGCC-GGCCGAGGGCACGTCCGCC
TGGGCGTCAAGCATCGCGTCGCTCCGTGCCAACTCCGTCGCCCCGAT--------GGGTG
CGTGTCGGCCGAGGCGCGGACGCGCAGGGTGGCCCGTCGT----GCCCTCCGGCACGGCG
GGCTGAAGAGTCGGTCGT-----CGTCTCGCTGGCTGCGGGCAACGA---GGGGTG----
-----GGTGAAA-GCTGTGAG-CACAGCC--CGCGTTGTCTCGCGC-------GGAGCCT
GAGAGAACGACGGTGCCCCCGAGGC-GATCCCGACCCACGCGC-CGATCTGCATG----C
GGCGGCTTGGAATG---------------------------------------
>KF560534Cymbidium_kanran 
---------------------------------------------------------A-T
C-----GAGCGATTCGGAGAACTCGTGAAGCGA-----GCGGCGGCGGTTGCCGCCGCGG
GACGACCGTCCCGGCC-------------GTCGCCTCGTCCCCTCCTGGGAGGGGCGCGG
GGGGCA-CGGCCGGGGAC-GGATG-AAACACAAACCGGCGCAGCTCCGCGCCAAGGGAAA
ATCGAAAGGC-ACG----------GGCCC-C--GCG--TCGG-GCTCGGTGGCGTGGAGC
-GCCGTCGCGCTCC--ATGCGGATGGAC-ACGACTCTCGGCAATGGATATCTC-GGCTCT
CGCATCGATGAAGAGCGCAGCGAAATGCGATACGTGGTGCGAATTGCAGAATCCCGCGAA
CCATCGAGTCTTTGAACGCAAGTTGCGCCCGAGGCCAGCC-GGCCGAGGGCACGTCCGCC
TGGGCGTCAAGCATCGCGTCGCTCCGTGCCAACTCCGTCGCCCCGAT--------GGGTG
CGTGTCGGCCGAGGCGCGGACGCGCAGGGTGGCCCGTCGT----GCCCTCCGGCGCGGCG
GGCTGAAGAGTCGGTCGT-----CGTCTCGCTGGCTGCGGGCAACGA---GGGGTG----
-----GGTGAAA-GCTGTGAG-CACAGCC--CGCGTTGTCTCGCGC-------GGAGCCT
GAGAGAACGACGGTGCCCCCGAGGC-GATCCCGACCCACGCGC-CG--------------
-----------------------------------------------------
>AF470512Cymbidium_ensifolium
------------------------------------------TCGAGACCGAAACACA-T
C-----GAGCGATTCGGAGAACTCGTGAAGCGA-----ACGGCGGCGGTTGCCGCCGCGG
GACGACCGTCCCGGCC-------------GTCGCCTCGTCCCCTCCTGGGAGGGGCGCGG
GGGGCA-CGGCCGGGGAC-GGATG-AAACACAAACCGGCGCAGCTCCGCGCCAAGGGAAA
ATCGAAAGGC-ACG----------GGCCC-C--GCG--TCGG-GCTCGGTGGCGTGGAGC
-GCCGTCGCGCTCC--ATGCGGATGGAC-ACGACTCTCGGCAATGGATATCTC-GGCTCT
CGCATCGATGAAGAGCGCAGCGAAATGCGATACGTGGTGCGAATTGCAGAATCCCGCGAA
CCATCGAGTCTTTGAACGCAAGTTGCGCCCGAGGCCAGCC-GGCCGAGGGCACGTCCGCC
TGGGCGTCAAGCATCGCGTCGCTCCGTGCCAACTCCGTCGCCCCGAT--------GGGTG
CGTGTCGGCCGAGGCGCGGACGCGCAGGGTGGCCCGTCGT----GCCCTCCGGCGCGGCG
GGCTGAAGAGTCGGTCGT-----CGTCTCGCTGGCTGCGGGCAACGA---GGGGTG----
-----GGTGAAA-GCTGTGAG-CACAGCC--CGCGTTGTCTCGCGC-------GGAGCCT
GAGAGAACGACGGTGCCCCCGAGGC-GATCCCGACCCACGCGC-CGATCTGCATG----C
GGCGGCTTGGAATG---------------------------------------
>KT338675Cymbidium_ensifolium
------------------------------------------TCGAGACCGAAACACA-T
C-----GAGCGATTCGGAGAACTCGTGAAGCGA-----ACGGCGGCGGTTGCCGCCGCGG
GACGACCGTCCCGGCC-------------GTCGCCTCGTCCCCTCCTGGGAGGGGCGCGG
GGGGCA-CGGCCGGGGAC-GGATG-AAACACAAACCGGCGCAGCTCCGCGCCAAGGGAAA
ATCGAAAGGC-ACG----------GGCCC-C--GCG--TCGG-GCTCGGTGGCGTGGAGC
-GCCGTCGCGCTCC--ATGCGGATGGAC-ACGACTCTCGGCAATGGATATCTC-GGCTCT
CGCATCGATGAAGAGCGCAGCGAAATGCGATACGTGGTGCGAATTGCAGAATCCCGCGAA
CCATCGAGTCTTTGAACGCAAGTTGCGCCCGAGGCCAGCC-GGCCGAGGGCACGTCCGCC
TGGGCGTCAAGCATCGCGTCGCTCCGTGCCAACTCCGTCGCCCCGAT--------GGGTG
CGTGTCGGCCGAGGCGCGGACGCGCAGGGTGGCCCGTCGT----GCCCTCCGGCGCGGCG
GGCTGAAGAGTCGGTCGT-----CGTCTCGCTGGCTGCGGGCAACGA---GGGGTG----
-----GGTGAAA-GCTGTGAG-CACAGCC--CGCGTTGTCTCGCGC-------GGAGCCT
GAGAGAACGACGGTGCCCCCGAGGC-GATCCCGACCCACGCGC-CGATCTGCATG----C
GGCGGCTTGGAATG---------------------------------------
>KJ597846Cymbidium_ensifolium
------------------------------------------TCGAGACCGAAACACA-T
C-----GAGCGATTCGGAGAACTCGTGAAGCGA-----ACGGCGGCGGTTGCCGCCGCGG
GACGACCGTCCCGGCC-------------GTCGCCTCGTCCCCTCCTGGGAGGGGCGCGG
GGGGCA-CGGCCGGGGAC-GGATG-AAACACAAACCGGCGCAGCTCCGCGCCAAGGGAAA
ATCGAAAGGC-ACG----------GGCCC-C--GCG--TCGG-GCTCGGTGGCGTGGAGC
-GCCGTCGCGCTCC--ATGCGGATGGAC-ACGACTCTCGGCAATGGATATCTC-GGCTCT
CGCATCGATGAAGAGCGCAGCGAAATGCGATACGTGGTGCGAATTGCAGAATCCCGCGAA
CCATCGAGTCTTTGAACGCAAGTTGCGCCCGAGGCCAGCC-GGCCGAGGGCACGTCCGCC
TGGGCGTCAAGCATCGCGTCGCTCCGTGCCAACTCCGTCGCCCCGAT--------GGGTG
CGTGTCGGCCGAGGCGCGGACGCGCAGGGTGGCCCGTCGT----GCCCTCCGGCGCGGCG
GGCTGAAGAGTCGGTCGT-----CGTCTCGCTGGCTGCGGGCAACGA---GGGGTG----
-----GGTGAAA-GCTGTGAG-CACAGCC--CGCGTTGTCTCGCGC-------GGAGCCT
GAGAGAACGACGGTGCCCCCGAGGC-GATCCCGACCCACGCGC-CGATCTGCATG----C
GGCGGCTTGGAATG---------------------------------------
>KJ597845Cymbidium_ensifolium
------------------------------------------TCGAGACCGAAACACA-T
C-----GAGCGATTCGGAGAACTCGTGAAGCGA-----ACGGCGGCGGTTGCCGCCGCGG
GACGACCGTCCCGGCC-------------GTCGCCTCGTCCCCTCCTGGGAGGGGCGCGG
GGGGCA-CGGCCGGGGAC-GGATG-AAACACAAACCGGCGCAGCTCCGCGCCAAGGGAAA
ATCGAAAGGC-ACG----------GGCCC-C--GCG--TCGG-GCTCGGTGGCGTGGAGC
-GCCGTCGCGCTCC--ATGCGGATGGAC-ACGACTCTCGGCAATGGATATCTC-GGCTCT
CGCATCGATGAAGAGCGCAGCGAAATGCGATACGTGGTGCGAATTGCAGAATCCCGCGAA
CCATCGAGTCTTTGAACGCAAGTTGCGCCCGAGGCCAGCC-GGCCGAGGGCACGTCCGCC
TGGGCGTCAAGCATCGCGTCGCTCCGTGCCAACTCCGTCGCCCCGAT--------GGGTG
CGTGTCGGCCGAGGCGCGGACGCGCAGGGTGGCCCGTCGT----GCCCTCCGGCGCGGCG
GGCTGAAGAGTCGGTCGT-----CGTCTCGCTGGCTGCGGGCAACGA---GGGGTG----
-----GGTGAAA-GCTGTGAG-CACAGCC--CGCGTTGTCTCGCGC-------GGAGCCT
GAGAGAACGACGGTGCCCCCGAGGC-GATCCCGACCCACGCGC-CGATCTGCATG----C
GGCGGCTTGGAATG---------------------------------------
>KJ597844Cymbidium_ensifolium
------------------------------------------TCGAGACCGAAACACA-T
C-----GAGCGATTCGGAGAACTCGTGAAGCGA-----ACGGCGGCGGTTGCTGCCGCGG
GACGACCGTCCCGGCC-------------GTCGCCTCGTCCCCTCCTGGGAGGGGCGCGG
GGGGCA-CGGCCGGGGAC-GGATG-AAACACAAACCGGCGCAGCTCCGCGCCAAGGGAAA
ATCGAAAGGC-ACG----------GGCCC-C--GCG--TCGG-GCTCGGTGGCGTGGAGC
-GCCGTCGCGCTCC--ATGCGGATGGAC-ACGACTCTCGGCAATGGATATCTC-GGCTCT
CGCATCGATGAAGAGCGCAGCGAAATGCGATACGTGGTGCGAATTGCAGAATCCCGCGAA
CCATCGAGTCTTTGAACGCAAGTTGCGCCCGAGGCCAGCC-GGCCGAGGGCACGTCCGCC
TGGGCGTCAAGCATCGCGTCGCTCCGTGCCAACTCCGTCGCCCCGAT--------GGGTG
CGTGTCGGCCGAGGCGCGGACGCGCAGGGTGGCCCGTCGT----GCCCTCCGGCGCGGCG
GGCTGAAGAGTCGGTCGT-----CGTCTCGCTGGCTGCGGGCAACGA---GGGGTG----
-----GGTGAAA-GCTGTGAG-CACAGCC--CGCGTTGTCTCGCGC-------GGAGCCT
GAGAGAACGACGGTGCCCCCGAGGC-GATCCCGACCCACGCGC-CGATCTGCATG----C
GGCGGCTTGGAATG---------------------------------------
>KJ597843Cymbidium_ensifolium
------------------------------------------TCGAGACCGAAACACA-T
C-----GAGCGATTCGGAGAACTCGTGAAGCGA-----ACGGCGGCGGTTGCTGCCGCGG
GACGACCGTCCCGGCC-------------GTCGCCTCGTCCCCTCCTGGGAGGGGCGCGG
GGGGCA-CGGCCGGGGAC-GGATG-AAACACAAACCGGCGCAGCTCCGCGCCAAGGGAAA
ATCGAAAGGC-ACG----------GGCCC-C--GCG--TCGG-GCTCGGTGGCGTGGAGC
-GCCGTCGCGCTCC--ATGCGGATGGAC-ACGACTCTCGGCAATGGATATCTC-GGCTCT
CGCATCGATGAAGAGCGCAGCGAAATGCGATACGTGGTGCGAATTGCAGAATCCCGCGAA
CCATCGAGTCTTTGAACGCAAGTTGCGCCCGAGGCCAGCC-GGCCGAGGGCACGTCCGCC
TGGGCGTCAAGCATCGCGTCGCTCCGTGCCAACTCCGTCGCCCCGAT--------GGGTG
CGTGTCGGCCGAGGCGCGGACGCGCAGGGTGGCCCGTCGT----GCCCTCCGGCGCGGCG
GGCTGAAGAGTCGGTCGT-----CGTCTCGCTGGCTGCGGGCAACGA---GGGGTG----
-----GGTGAAA-GCTGTGAG-CACAGCC--CGCGTTGTCTCGCGC-------GGAGCCT
GAGAGAACGACGGTGCCCCCGAGGC-GATCCCGACCCACGCGC-CGATCTGCATG----C
GGCGGCTTGGAATG---------------------------------------
>AF284716Cymbidium_ensifolium
------------------------------------------TCGAGACCGAAACACA-T
C-----GAGCGATTCGGAGAACTCGTGAAGCGA-----ACGGCGGCGGTTGCCGCCGCGG
GACGACCGTCCCGGCC-------------GTCGCCTCGTCCCCTCCTGGGAGGGGCGCGG
GGGGCA-CGGCCGGGGAC-GGATG-AAACACAAACCGGCGCAGCTCCGCGCCAAGGGAAA
ATCGAAAGGC-ACG----------GGCCC-C--GCG--TCGG-GCTCGGTGGCGTGGAGC
-GCCGTCGCGCTCC--ATGCGGATGGAC-ACGACTCTCGGCAATGGATATCTC-GGCTCT
CGCATCGATGAAGAGCGCAGCGAAATGCGATACGTGGTGCGAATTGCAGAATCCCGCGAA
CCATCGAGTCTTTGAACGCAAGTTGCGCCCGAGGCCAGCC-GGCCGAGGGCACGTCCGCC
TGGGCGTCAAGCATCGCGTCGCTCCGTGCCAACTCCGTCGCCCCGAT--------GGGTG
CGTGTCGGCCGAGGCGCGGACGCGCAGGGTGGCCCGTCGT----GCCCTCCGGCGCGGCG
GGCTGAAGAGTCGGTCGT-----CGTCTCGCTGGCTGCGGGCAACGA---GGGGTG----
-----GGTGAAA-GCTGTGAG-CACAGCC--CGCGTTGTCTCGCGC-------GGAGCCT
GAGAGAACGACGGTGCCCCCGAGGC-GATCCCGACCCACGCGC-CGATCTGCATG----C
GGCGGCTTGGAAT----------------------------------------
>AF470517Cymbidium_sinense
------------------------------------------TCGAGACCGAAACACA-T
C-----GAGCGATTCGGAGAACTCGTGAAGCGA-----GCGGCGGCGGTTGCCGCCGCGG
GACGACCGTCCCGGCC-------------GTCGCCTCGTCCCCTCCTGGGAGGGGCGCGG
GGGGCA-CGGCCGGGGAC-GGATG-AAACACAAACCGGCGCAGCTCCGCGCCAAGGGAAA
ATCGAAAGGC-ACG----------GGCCC-C--GCG--TCGG-GCTCGGTGGCGTGGAGC
-GCCGTCGCGCTCC--ATGCGGATGGAC-ACGACTCTCGGCAATGGATATCTC-GGCTCT
CGCATCGATGAAGAGCGCAGCGAAATGCGATACGTGGTGCGAATTGCAGAATCCCGCGAA
CCATCGAGTCTTTGAACGCAAGTTGCGCCCGAGGCCAGCC-GGCCGAGGGCACGTCCGCT
TGGGCGTCAAGCATCGCGTCGCTCCGTGCCAACTCCGTCGCCCCGAT--------GGGTG
CGTGTCGGCCGAGGCGCGGACGCGCAGGGTGGCCCGTCGT----GCCCTCCGGCGCGGCG
GGCTGAAGAGTCGGTCGT-----CGTCTCGCTGGCTGCGGGCAACGA---GGGGTG----
-----GGTGAAA-GCTGTGAG-CACAGCC--CGCGTTGTCTCGCGC-------GGAGCCT
GAGAGAACGACGGTGCCCCCGAGGC-GATCCCGACCCACGCGC-CGATCTGCATG----C
GGCGGCTTGGAATG---------------------------------------
>KJ597847Cymbidium_sinense
------------------------------------------TCGAGACCGAAACACA-T
C-----GAGCGATTCGGAGAACTCGTGAAGCGA-----GCGGCGGCGGTTGCCGCCGCGG
GACGACCGTCCCGGCC-------------GTCGCCTCGTCCCCTCCTGGGAGGGGCGCGG
GGGGCA-CGGCCGGGGAC-GGATG-AAACACAAACCGGCGCAGCTCCGCGCCAAGGGAAA
ATCGAAAGGC-ACG----------GGCCC-C--GCG--TCGG-GCTCGGTGGCGTGGAGC
-GCCGTCGCGCTCC--ATGCGGATGGAC-ACGACTCTCGGCAATGGATATCTC-GGCTCT
CGCATCGATGAAGAGCGCAGCGAAATGCGATACGTGGTGCGAATTGCAGAATCCCGCGAA
CCATCGAGTCTTTGAACGCAAGTTGCGCCCGAGGCCAGCC-GGCCGAGGGCACGTCCGCC
TGGGCGTCAAGCATCGCGTCGCTCCGTGCCAACTCCGTCGCCCCGAT--------GGGTG
CGTGTCGGCCGAGGCGCGGACGCGCAGGGTGGCCCGTCGT----GCCCTCCGGCGCGGCG
GGCTGAAGAGTCGGTCGT-----CGTCTCGCTGGCTGCGGGCAACGA---GGGGTG----
-----GGTGAAA-GCTGTGAG-CACAGCC--CGCGTTGTCTCGCGC-------GGAGCCT
GAGAGAACGACGGTGCCCCCGAGGC-GATCCCGACCCACGCGC-CGATCTGCATG----C
GGCGGCTTGGAATG---------------------------------------
>KJ597849Cymbidium_sinense
------------------------------------------TCGAGACCGAAACACA-T
C-----GAGCGATTCGGAGAACTCGTGAAGCGA-----GCGGCGGCGGTTGCCGCCGCGG
GACGACCGTCCCGGCC-------------GTCGCCTCGTCCCCTCCTGGGAGGGGCGCGG
GGGGCA-CGGCCGGGGAC-GGATG-AAACACAAACCGGCGCAGCTCCGCGCCAAGGGAAA
ATCGAAAGGC-ACG----------GGCCC-C--GCG--TCGG-GCTCGGTGGCGTGGAGC
-GCCGTCGCGCTCC--ATGCGGATGGAC-ACGACTCTCGGCAATGGATATCTC-GGCTCT
CGCATCGATGAAGAGCGCAGCGAAATGCGATACGTGGTGCGAATTGCAGAATCCCGCGAA
CCATCGAGTCTTTGAACGCAAGTTGCGCCCGAGGCCAGCC-GGCCGAGGGCACGTCCGCC
TGGGCGTCAAGCATCGCGTCGCTCCGTGCCAACTCCGTCGCCCCGAT--------GGGTG
CGTGTCGGCCGAGGCGCGGACGCGCAGGGTGGCCCGTCGT----GCCCTCCGGCGCGGCG
GGCTGAAGAGTCGGTCGT-----CGTCTCGCTGGCTGCGGGCAACGA---GGGGTG----
-----GGTGAAA-GCTGTGAG-CACAGCC--CGCGTTGTCTCGCGC-------GGAGCCT
GAGAGAACGACGGTGCCCCCGAGGC-GATCCCGACCCACGCGC-CGATCTGCATG----C
GGCGGCTTGGAATG---------------------------------------
>KJ597850Cymbidium_sinense
------------------------------------------TCGAGACCGAAACACA-T
C-----GAGCGATTCGGAGAACTCGTGAAGCGA-----GCGGCGGCGGTTGCCGCCGCGG
GACGACCGTCCCGGCC-------------GTCGCCTCGTCCCCTCCTGGGAGGGGCGCGG
GGGGCA-CGGCCGGGGAC-GGATG-AAACACAAACCGGCGCAGCTCCGCGCCAAGGGAAA
ATCGAAAGGC-ACG----------GGCCC-C--GCG--TCGG-GCTCGGTGGCGTGGAGC
-GCCGTCGCGCTCC--ATGCGGATGGAC-ACGACTCTCGGCAATGGATATCTC-GGCTCT
CGCATCGATGAAGAGCGCAGCGAAATGCGATACGTGGTGCGAATTGCAGAATCCCGCGAA
CCATCGAGTCTTTGAACGCAAGTTGCGCCCGAGGCCAGCC-GGCCGAGGGCACGTCCGCC
TGGGCGTCAAGCATCGCGTCGCTCCGTGCCAACTCCGTCGCCCCGAT--------GGGTG
CGTGTCGGCCGAGGCGCGGACGCGCAGGGTGGCCCGTCGT----GCCCTCCGGCGCGGCG
GGCTGAAGAGTCGGTCGT-----CGTCTCGCTGGCTGCGGGCAACGA---GGGGTG----
-----GGTGAAA-GCTGTGAG-CACAGCC--CGCGTTGTCTCGCGC-------GGAGCCT
GAGAGAACGACGGTGCCCCCGAGGC-GATCCCGACCCACGCGC-CGATCTGCATG----C
GGCGGCTTGGAATG---------------------------------------
>AF284714Cymbidium_sinense
------------------------------------------TCGAGACCGAAACACA-T
C-----GAGCGATTCGGAGAACTCGTGAAGCGA-----GCGGCGGCGGTTGCCGCCGCGG
GACGACCGTCCCGGCC-------------GTCGCCTCGTCCCCTCCTGGGAGGGGCGCGG
GGGGCA-CGGCCGGGGAC-GGATG-AAACACAAACCGGCGCAGCTCCGCGCCAAGGGAAA
ATCGAAAGGC-ACG----------GGCCC-C--GCG--TCGG-GCTCGGTGGCGTGGAGC
-GCCGTCGCGCTCC--ATGCGGATGGAC-ACGACTCTCGGCAATGGATATCTC-GGCTCT
CGCATCGATGAAGAGCGCAGCGAAATGCGATACGTGGTGCGAATTGCAGAATCCCGCGAA
CCATCGAGTCTTTGAACGCAAGTTGCGCCCGAGGCCAGCC-GGCCGAGGGCACGTCCGCC
TGGGCGTCAAGCATCGCGTCGCTCCGTGCCAACTCCGTCGCCCCGAT--------GGGTG
CGTGTCGGCCGAGGCGCGGACGCGCAGGGTGGCCCGTCGT----GCCCTCCGGCGCGGCG
GGCTGAAGAGTCGGTCGT-----CGTCTCGCTGGCTGCGGGCAACGA---GGGGTG----
-----GGTGAAA-GCTGTGAG-CACAGCC--CGCGTTGTCTCGCGC-------GGAGCCT
GAGAGAACGACGGTGCCCCCGAGGC-GATCCCGACCCACGCGC-CGATCTGCATG----C
GGCGGCTTGGAAT----------------------------------------
>MF861121Cymbidium_mannii
------------------------------------------TCGAGACCGAAACACA-T
C-----GAGCGATTCGGAGAACTCGTGAAGCGA-----GCGGCGGCGGCTGTCGTCGCGG
GACGACCGTCCCGGCC-------------GTCGCCTCGTCCCCTCC-GGGAGGGGCGCGG
GGTCCA-CGGCCGGGGAC-GGATG-AAACACAAACCGGCGCAGCTCCGCGCCAAGGGAAA
ATCGAAAGGC-ACG----------GGCCC-C--GCG--TCGG-GCTCGGTGGCGTGGAGC
-GCCGTCGCGCTCC--ATGCGGATGGAC-ACGACTCTCGGCAATGGATATCTC-GGCTCT
CGCATCGATGAAGAGCGCAGCGAAATGCGATACGTGGTGCGAATTGCAGAATCCCGCGAA
CCATCGAGTCTTTGAACGCAAGTTGCGCCCGAGGCCAGCC-GGCCGAGGGCACGTCCGCC
TGGGCGTCAAGCATCGCGTCGCTCCGTGCAAACTCCGTCCCCCCGAT--------GGGTG
CATGTCGGCCGAGGCACGGATGCGCAGGGTGGCCCGTCGT----GCCCTTCGGCGCGGCG
GGCTGAAGAGCCGGTCGT-----CGTCTCGCTGGCTGCGGGCAACGA---GGGGTG----
-----GGTGAAA-GCTGCGAG-CACAGCC--CGCGTTGTCTCGTGC-------GGAGCCT
GAGAGAA---CGGC--------GGC-GATCCCGACCCATGCGC-CGATCTGCATG----C
GGCGGCTTGGAATGCGACCCCAGGATGGGCGAGGCCACCCGCCGAGTTTAAGC
>MW775062Cymbidium_mannii
---------------------------------------TTGTCGAGACCGAAACACA-T
C-----GAGCGATTCGGAGAACTCGTGAAGCGA-----GCGGCGGCGGCTGTCGTCGCGG
GACGACCGTCCCGGCC-------------GTCGCCTCGTCCCCTCCTGGGAGGGGCGCGG
GGTCCA-CGGCCGGGGAC-GGATG-AAACACAAACCGGCGCAGCTCCGCGCCAAGGGAAA
ATCGAAAGGC-ACG----------GGCCC-C--GCG--TCGG-GCTCGGTGGCGTGGAGC
-GCCGTCGCGCTCC--ATGCGGATGGAC-ACGACTCTCGGCAATGGATATCTC-GGCTCT
CGCATCGATGAAGAGCGCAGCGAAATGCGATACGTGGTGCGAATTGCAGAATCCCGCGAA
CCATCGAGTCTTTGAACGCAAGTTGCGCCCGAGGCCAGCC-GGCCGAGGGCACGTCCGCC
TGGGCGTCAAGCATCGCGTCGCTCCGTGCAAACTCCGTCCCCCCGAT--------GGGTG
CATGTCGGCCGAGGCACGGATGCGCAGGGTGGCCCGTCGT----GCCCTTCGGCGCGGCG
GGCTGAAGAGCCGGTCGT-----CGTCTCGCTGGCTGCGGGCAACGA---GGGGTG----
-----GGTGAAA-GCTGCGAG-CACAGCC--CGCGTTGTCTCGTGC-------GGAGCCT
GAGAGAACGACGGC--------GGC-GATCCCGACCCATGCGC-CGATCTGCATG----C
GGCGGCTTGGAATGCGACCCCAGGATGGGCGAGGCCAC---------------
>MF861156Cymbidium_wilsonii
------------------------------------------TCGAGACCGAAACACA-T
C-----GAGCGATTCGGAGAACTCGTGAAGCGA-----GCGGCGGCGGCTGCCGCCGCGG
GACGACCGTCACGGCC-------------GTCGCCTCGTCCCCTCCTGGGAGGGGCGCGG
GGTGCA-CGGCCGGGGAC-GGATG-AAACACAAACCGGCGCAGCTCCGCGCCAAGGGAAA
ATCGAAAGGC-ACG----------GGCCC-C--GCG--TTGG-GCTCGGTGGCGTGGAGC
-GCCGTCGCGCTCC--ATGCGGATGGAC-ACGACTCTCGGCAATGGATATCTC-GGCTCT
CGCATCGATGAAGAGCGCAGCGAAATGCGATACGTGGTGCGAATTGCAGAATCCCGCGAA
CCATCGAGTCTTTGAACGCAAGTTGCGCCCGAGGCCAGCC-GGCCGAGGGCACGTCCGCC
TGGGCGTCAAGCGTCACGTCGCTCCGTGCCAACTCCGTCCCCTCGAT--------GGGTG
--------CCGAGGCACGGACGCGCAGGGTGGCTCGTCGT----GCCCTCCGGCGCGGCG
GGCTGAAGAGCCGGTCGT-----CGTCTCGCTGGCTGCGGGCAACGA---GTGGTG----
-----GGTGAGA-GCTGTGAG-CACAGCC--TGCGTTGTCCCGTGC-------AGAGTCT
GAGAGAACGACGGTGCCCCCGAGGC-GATCCCGACCCACGCGC-CGATCTGCATG----C
GGCGGCTTGGAAT----------------------------------------
>AF284705Cymbidium_wilsonii
------------------------------------------TCGAGACCGAAACACA-T
C-----GAGCGATTCGGAGAACTCGTGAAGCGA-----GCGGCGGCGGCTGCCGCCGCGG
GACGACCGTCACGGCC-------------GTCGCCTCGTCCCCTCCTGGGAGGGGCGCGG
GGTGCA-CGGCCGGGGAC-GGATG-AAACACAAACCGGCGCAGCTCCGCGCCAAGGGAAA
ATCGAAAGGC-ACG----------GGCCC-C--GCG--TTGG-GCTCGGTGGCGTGGAGC
-GCCGTCGCGCTCC--ATGCGGATGGAC-ACGACTCTCGGCAATGGATATCTC-GGCTCT
CGCATCGATGAAGAGCGCAGCGAAATGCGATACGTGGTGCGAATTGCAGAATCCCGCGAA
CCATCGAGTCTTTGAACGCAAGTTGCGCCCGAGGCCAGCC-GGCCGAGGGCACGTCCGCC
TGGGCGTCAAGCGTCACGTCGCTCCGTGCCAACTCCGTCCCCTCGAT--------GGGTG
--------CCGAGGCACGGACGCGCAGGGTGGCCCCTCGT----GCCCTTGGGCGCGGCG
GGCTGAAGAGCCGGTCGT-----CGTCTCGCTGGCTGCGGGCAACGA---GTGGTG----
-----GGTGAAA-GCTGTGAG-CACAGCC--CGCGTTGTCCCGTGC-------GGAGCCT
GAGAGAAGGACGGTGCCCCCGAGGC-GATCCCGACCCACGCGC-CGATCTGCATG----C
GGCGGCTTGGAAT----------------------------------------
>AF470516Cymbidium_elegans
--------------------------------------ATTGTCGAGACCGAAACACA-T
C-----GAGCGATTCGGAGAACTCGTGAAGCGA-----GCGGCGGCGGCTGCCGTCGCGG
GACGACCGTCACGGCC-------------GTCGCCTCGTCCCCTCCTGGGAGGGGCGCGG
GGTGCA-CGGCCGGGGAC-GGATG-AAACACAAACCGGCGCAACTCCGCGCCAAGGGAAA
ATTGAAAGGC-ACG----------GGCCC-C--GCG--TTGG-GCTCGGTGGCGTGGAGC
-GCCGTTGCGCTCC--ATGCGGATCGAC-ACGACTCTCGGCAATGGATATCTC-GGCTCT
CGCATCGATGAAGAGCGCAGCGAAATGCGATACGTGGTGCGAATTGCAGAATCCCGCGAA
CCATCGAGTCTTTGAACGCAAGTTGCGCCCGAGGCCAGCC-GGCCGAGGGCACGTCCGCC
TGGGCGTCAAGCGTCACGTCGCTCCGTGCCAACTCCG-CCCCTCGAC--------GGGTG
--------CCGAGGCACGGACGCGCAGGGTGGCTCGTCGT----GCCCTTCGGCGCGGCG
GGCTGAAGAGCCGGTCGT-----CGTCTCGCTGGCTGCGGGCAACGA---GTGGTG----
-----GGTGAAA-GCTGTGAG-CATAGCC--TGCGTTGTCCCGTGC-------AGAGTCT
GAGAGAACGACGGTGCCCCCGAGGC-GATCCCGACCCACGCGC-CGATCTGCATG----C
G-CGGCTT-GAAT-CGACCCAGATAC---------------------------
>AF470513Cymbidium_elegans
------------------------------------------TCGAGACCGAAACACA-T
C-----GAGCGATTCGGAGAACTCGTGAAGCGA-----GCGGCGGCGGCTGCCGTCGCGG
GACGACCGTCACGGCC-------------GTCGCCTCGTCCCCTCCTGGGAGGGGCGCGG
GGTGCA-CGGCCGGGGAC-GGATG-AAACACAAACCGGCGCAGCTCCGCGCCAAGGGAAA
ATTGAAAGGC-ACG----------GGCCC-C--GCG--TTGG-GCTCGGTGGCGTGGAGC
-GCCGTTGCGCTCC--ATGCGGATCGAC-ACGACTCTCGGCAATGGATATCTC-GGCTCT
CGCATCGATGAAGAGCGCAGCGAAATGCGATACGTGGTGCGAATTGCAGAATCCCGCGAA
CCATCGAGTCTTTGAACGCAAGTTGCGCCCGAGGCCAGCC-GGCCGAGGGCACGTCCGCT
TGGGCGTCAAGCGTCACGTCGCTCCGTGCCAACTCCG-CCCCTCGAC--------GGGTG
--------CCGAGGCACGGACGCGCAGGGTGGCTCGTCGT----GCCCTTCGGCGCGGCG
GGCTGAAGAGCCGGTCGT-----CGTCTCGCTGGCTGCGGGCAACGA---GTGGTG----
-----GGTGAAA-GCTGTGAG-CATAGCC--TGCGTTGTCCCGTGC-------AGAGTCT
GAGAGAACGACGGTGCCCCAGAGGC-GATCCCGACCCACGCGC-CGATCTGCATG----C
GGCGGCTTGGAATGCGACCCCAGGA----------------------------
>JF729009Cymbidium_elegans 
------------------------------------------TCGAGACCG-AACACA-T
C-----GAGCGATTCGGAGAACTCGTGAAGCGA-----GCGGCGGCGGCTGCCGTCGCGG
GACGACCGTCACGGCC-------------GTCGCCTCGTCCCCTCCTGGGAGGGGCGCGG
GGTGCA-CGGCCGGGGAC-GGATG-AAACACAAACCGGCGCAGCTCCGCGCCAAGGGAAA
ATTGAAAGGC-ACG----------GGCCC-C--GCG--TTGG-GCTCGGTGGCGTGGAGC
-GCCGTTGCGCTCC--ATGCGGATCGAC-ACGACTCTCGGCAATGGATATCTC-GGCTCT
CGCATCGATGAAGAGCGCAGCGAAATGCGATACGTGGTGCGAATTGCAGAATCCCGCGAA
CCATCGAGTCTTTGAACGCAAGTTGCGCCCGAGGCCAGCC-GGCCGAGGGCACGTCCGCC
TGGGCGTCAAGCGTCACGTCGCTCCGTGCCAACTCCG-CCCCTCGAC--------GGGTG
--------CCGAGGCACGGACGCGCAGGGTGGCTCGTCGT----GCCCTTCGGCGCGGCG
GGCTGAAGAGCCGGTCGT-----CGTCTCGCTGGCTGCGGGCAACGA---GTGGTG----
-----GGTGAAA-GCTGTGAG-CATAGCC--TGCGTTGTCCCGTGC-------AGAGTCT
GAGAGAACGACGGTGCCCCCGAGGC-GATCCCGACCCACGCGC-CGATCTGCATG----C
GGCGGCTTGGAATGCGACC----------------------------------
>AF284712Cymbidium_elegans 
------------------------------------------TCGAGACCGAAACACA-T
C-----GAGCGATTCGGAGAACTCGTGAAGCGA-----GCGGCGGCGGCTGCCGTCGCGG
GACGACCGTCACGGCC-------------GTCGCCTCGTCCCCTCCTGGGAGGGGCGCGG
GGTGCA-CGGCCGGGGAC-GGATG-AAACACAAACCGGCGCAGCTCCGCGCCAAGGGAAA
ATTGAAAGGC-ACG----------GGCCC-C--GCG--TTGG-GCTCGGTGGCGTGGAGC
-GCCGTTGCGCTCC--ATGCGGATCGAC-ACGACTCTCGGCAATGGATATCTC-GGCTCT
CGCATCGATGAAGAGCGCAGCGAAATGCGATACGTGGTGCGAATTGCAGAATCCCGCGAA
CCATCGAGTCTTTGAACGCAAGTTGCGCCCGAGGCCAGCC-GGCCGAGGGCACGTCCGCC
TGGGCGTCAAGCGTCACGTCGCTCCGTGCCAACTCCG-CCCCTCGAC--------GGGTG
--------CCGAGGCACGGACGCGCAGGGTGGCTCGTCGT----GCCCTTCGGCGCGGCG
GGCTGAAGAGCCGGTCGT-----CGTCTCGCTGGCTGCGGGCAACGA---GTGGTG----
-----GGTGAAA-GCTGTGAG-CATAGCC--TGCGTTGTCCCGTGC-------AGAGTCT
GAGAGAACGACGGTGCCCCAGAGGC-GATCCCGACCCACGCGC-CGATCTGCATG----C
GGCGGCTTGGAAT----------------------------------------
>KX755389Cremastra_appendiculata
-----------------------------------------------------------A
TC----GAGCGATTCGGAGAACCCGTGAAATAA-----GCGGCGGCATCTG--CTGTTG-
CAAACAAGCCGTCTCA-------------GTCGTTCGCCTCGGCTTTATTGAGTGG-CAA
C----G---ATGAAGGAT-GGATGAAAATTCAAACCGGCGCAGTTCCGCGCCAAGGGAAT
ATCGAAGAAC-ACG----------AGCCT-T--TCG--TCGG-GCTTAGTGGCGTGGAGT
-GTCTTTGCACACC--ACGCGGGTTGAC-ATGACTCTCGGCAATGGATATCTC-GGCTCT
CGCATCGATGAAGAGCGCAGCGAAATGCGATACGTGGTGCGAATTGCAGAATCCCGTGAA
CCATCGAGTTTTTGAACGCAAGTTGCGCCCGAGGCCAGCC-GGCCAAGGGCACGTCCGCC
TGGGCGTCAAGCGTTGCGTCGCTCCGTGCCAGCTCCAT-CACACCTGT-------GTGTG
--TGTCAGCCAAGGCCCGGACGTGCAGAGTGGCTCATCGT----GCCAATCGGTGCGGCG
GGCTGAAGAGCGGGTTAT-----CGTCTCATTGG-CCACGAACAATAA--GGGGTG----
-----GATGAAA-GCTGTGAG-CAAGGCC--TACTTTGTCTCGTGCT------GGCCAGA
GAAAAG---ATTGG-CCCTTTTAGTTGATCCCAAACCCATGGC-GCCGATATCAC---CA
GGCGGCGGCTTGA----------------------------------------
>EF525673Cremastra_appendiculata
-----------------------------------------------------------A
TC----GAGCGATTCGGAGAACCCGTGAAATAA-----GCGGCGGCATCTG--CTGTTG-
CAAACAAGCCGTCTCA-------------GTCGTTCGCCTCGGCTTTATTGAGTGG-CAA
C----G---ATGAAGGAT-GGATGAAAATTCAAACCGGCGCAGTTCCGCGCCAAGGGAAT
ATCGAAGAAC-ACG----------AGCCT-T--TCG--TCGG-GCTTAGTGGCGTGGAGT
-GTCTTTGCACACC--ACGCGGGTTGAC-ATGACTCTCGGCAATGGATATCTC-GGCTCT
CGCATCGATGAAGAGCGCAGCGAAATGCGATACGTGGTGCGAATTGCAGAATCCCGTGAA
CCATCGAGTTTTTGAACGCAAGTTGCGCCCGAGGCCAGCC-GGCCAAGGGCACGTCCGCC
TGGGCGTCAAGCGTTGCGTCGCTCCGTGCCAGCTCCAT-CACACCTGT-------GTGTG
--TGTCAGCCAAGGCCCGGACGTGCAGAGTGGCTCATCGT----GCCAATCGGTGCGGCG
GGCTGAAGAGCGGGTTAT-----CGTCTCATTGG-CCACGAACAATAA--GGGGTG----
-----GATGAAA-GCTGTGAG-CAAGGCC--TACTTTGTCTCGTGCT------GGCCAGA
GAAAAG---ATTGG-CCCTTTTAGTTGATCCCAAACCCATGGC-GCCGATATCAC---CA
GGCGGCGGCTTGAA-TGCGACCC------------------------------
>EU391320Cremastra_appendiculata 
-----------------------------------------------------------A
TC----GAGCGATTCGGAGAACCCGTGAAATAA-----GCGGCGGCATCTG--CTGTTG-
CAAACAAGCCGTCTCA-------------GTCGTTCGCCTCGGCTTTATTGAGTGG-CAA
C----G---ATGAAGGAT-GGATGAAAATTCAAACCGGCGCAGTTCCGCGCCAAGGGAAT
ATCGAAGAAC-ACG----------AGCCT-T--TCG--TCGG-GCTTAGTGGCGTGGAGT
-GTCTTTGCACACC--ACGCGGGTTGAC-ATGACTCTCGGCAATGGATATCTC-GGCTCT
CGCATCGATGAAGAGCGCAGCGAAATGCGATACGTGGTGCGAATTGCAGAATCCCGTGAA
CCATCGAGTTTTTGAACGCAAGTTGCGCCCGAGGCCAGCC-GGCCAAGGGCACGTCCGCC
TGGGCGTCAAGCGTTGCGTCGCTCCGTGCCAGCTCCAT-CACACCTGT-------GTGTG
--TGTCAGCCAAGGCCCGGACGTGCAGAGTGGCTCATCGT----GCCAATCGGTGCGGCG
GGCTGAAGAGCGGGTTAT-----CGTCTCATTGG-CCACGAACAATAA--GGGGTG----
-----GATGAAA-GCTGTGAG-CAAGGCC--TACTTTGTCTCGTGCT------GGCCAGA
GAAAAG---ATTGG-CCCTTTTAGTTGATCCCAACCCATGGCG-CCG-------------
-----------------------------------------------------
>KM526764Cremastra_appendiculata
-------------------------------------------------CGAAATA--TA
TC----GAGCGATTCGGAGAACCCGTGAAATAA-----GCGGCGGCATCTG--CTGTTG-
CAAACAAGCCGTCTCA-------------GTCGTTCGCCTCGGCTTTATTGAGTGG-CAA
C----G---ATGAAGGAT-GGATGAAAATTCAAACCGGCGCAGTTCCGCGCCAAGGGAAT
ATCGAAGAAC-ACG----------AGCCT-T--TCG--TCGG-GCTTAGTGGCGTGGAGT
-GTCTTTGCACACC--ACGCGGGTTGAC-ATGACTCTCGGCAATGGATATCTC-GGCTCT
CGCATCGATGAAGAGCGCAGCGAAATGCGATACGTGGTGCGAATTGCAGAATCCCGTGAA
CCATCGAGTTTTTGAACGCAAGTTGCGCCCGAGGCCAGCC-GGCCAAGGGCACGTCCGCC
TGGGCGTCAAGCGTTGCGTCGCTCCGTGCCAGCTCCAT-CACACCTGT-------GTGTG
--TGTCAGCCAAGGCCCGGACGTGCAGAGTGGCTCATCGT----GCCAATCGGTGCGGCG
GGCTGAAGAGCGGGTTAT-----CGTCTCATTGG-CCACGAACAATAA--GGGGTG----
-----GATGAAA-GCTGTGAG-CAAGGCC--TACTTTGTCTCGTGCT------GGCCAGA
GAAAAG---ATTGG-CCCTTTTAGTTGATCCAAACCCATGGCG-CCGATACACAG---GC
GGCGGC--TTGGAAT--------------------------------------
>KY239345Callostylis_bambusifolia
------------------------------------------------------------
------------------------------------------------------------
------------------------------------------------------------
------------------------------------------------------------
---------A-ACA----------CGAGC-C--CTGTGTAGG-GTTTAGTGGCGTGRAGT
-GCTGTTGCACACC--ACACTGTTCTAT-ACGACTCTCGGCAATGGATATCTC-GGCTCT
CGCATCGATGAAGAGCGCAGCGAAATGCGATACGTGGTGTGAATTGCAGAATCCCGCGAA
CCATCGAGTCTTTGAACGCAAGTTGCGCCCGAGGCCAACC-GGCTGAGGGCACGTCTGCC
TGGGCGTCAAGCGTTACGTCGCTCCGTGCCAACTCCATCTCGCTGAA--------GGGCG
--TGTAGGATGATGCTCGRATGTGRAGAGTGGCTCGTCGT----GCCCATCGGTGCGGCG
GGCTTAAGAGCGTGTWAT-----CGTCTCATTGGGCCACGAACGACAC--GGGGTG----
-----GATACAA-GCTCTTAG-CAAAGCC--TTCGTTGTCTCGTGCC------GCCCTGA
GAAACGGA-TTATAAGCTCGAGAGGCGATCCCAACCCATGCGT-CGATCGGC--------
-----------------------------------------------------
>LC176592Changnienia_amoena 
--------------------------------------------------------C-TA
CC----GAGCGATTCAGAGAACTCGTGAAATAG--ATGCGATGGCAGCTTG--CTATTG-
CAGAAAAGCCATCCCAA-------------TCGCTTGCCTCGGTTTCATC-----GAGGG
AAACGA----TGGAGGATGCATGACAACTCAAAATCGGCGCAGTTCCGCGCCAAGGCAAT
ATATCGAAAA-ACA----------CGGGA-C--CTTCACCGG-TTTCAGTGTCGTGGAGT
-GCACTAGCACACC--ACACGGATTGAC-ACGACTCTCGGCAATGGATATCTC-GGCTCT
CGCATCGATGAAGAGCGCAGCGAAATGCGATACGTGGTGCGAATTGCAGAATCCCGCGAA
CCATCGAGTATTTGAACGCAAGTTGCGCCCGAGGCCAGAC-GGCCAAGGGCACGTCCGCC
TGGGCGTCAAGCATCGCGTCGCTCCGTGCCAAATCCATCCCACCAAT--------GGGTG
--TGTCGGCCAAGGCTCGGACGTGCAGAGTGGCTCATCGT----GCCTGTTGGTGCGGCG
GGCTAAAGAGTGTGGGTT---ATCGTCTCGTT-GGTCACGAACAACAA--GGGGTG----
-----GATGAAA-GCCATGAG-CAAGGCC--TATGTTGTCTCGTGCT------GGCCTGA
TAA-GAGA--TGT-ACCCTTC-AGGAGATCCCAACCCGTGCGC-CGTTCTAAAGG----C
GGTGGCATGGAAT----------------------------------------
>KM873667Changnienia_amoena
-------------------------------------------------CGAA---C-TA
CC----GAGCGATTCAGAGAACTCGTGAAATAG--ATGCGATGGCAGCTTG--CTATTG-
CAGAAAAGCCATCCCAA-------------TCGCTTGCCTCGGTTTCATC-----GAGGG
AAACGA----TGGAGGATGCATGACAACTCAAAATCGGCGCAGTTCCGCGCCAAGGCAAT
ATATCGAAAA-ACA----------CGGGA-C--CTTCACCGG-TTTCAGTGTCGTGGAGT
-GCACTAGCACACC--ACACGGATTGAC-ACGACTCTCGGCAATGGATATCTC-GGCTCT
CGCATCGATGAAGAGCGCAGCGAAATGCGATACGTGGTGCGAATTGCAGAATCCCGCGAA
CCATCGAGTATTTGAACGCAAGTTGCGCCCGAGGCCAGAC-GGCCAAGGGCACGTCCGCC
TGGGCGTCAAGCATCGCGTCGCTCCGTGCCAAATCCATCCCACCAAT--------GGGTG
--TGTCGGCCAAGGCTCGGACGTGCAGAGTGGCTCATCGT----GCCTGTTGGTGCGGCG
GGCTAAAGAGTGTGGGTT---ATCGTCTCGTT-GGTCACGAACAACAA--GGGGTG----
-----GATGAAA-GCCATGAG-CAAGGCC--TATGTTGTCTCGTGCT------GGCCTGA
TAA-GAGA--TGT-ACCCTTC-AGGAGATCCCAACCCGTGCGC-CGTTCTAAAGG----C
GGTGGCATGGAAT----------------------------------------
>KY239252Eria_scabrilinguis 
CGTAACAAGGTTTCCGTAGGTGAACCTGCGGAAGGATCATTGTCGAGACCGAAATATCTA
TC----GTGCGATTCGGAGAACACGTGAATTTA-----GTGGCGGCAGTCA--CCGTCG-
CATAAGATTTCATCCTG------------GTCGTTGCCTCATCTCCTCT------GGGGG
GCCCGG----TTCAGGAT-GGATGAAACTC-AAACCGGCGCAATTCCGCGCCAAGGGAAT
ATAAAAA--AATCA----------CGAGC-C--CTACATCGG-GTTTAGTGGCGTGGAGT
-GCTATAGCGCACC--ACACGATTCTAT-ACGACTCTCGGCAATGGATATCTC-GGCTCT
CGCATCGATGAAGAGCGCAGCGAAATGCGATACGTGGTGCGAATTGCAGAATCCCGCGAA
CCATCGAGTCTTTGAACGCAAGTTGCGCCCGAGGCCAACC-GGCCGAGGGCACGTCTGCC
TGGGCGTCAAGCGTTGCATCGCTCCTTGCTAACTCCATCTCGCCATA--------TGGTG
--TGTTGGATGAGGCTCGGATGTGTAGAGTGGCTCGTCGT----GCTCATTGGTGCGGCG
GGCTTAAGAGCGCGTTAT-----CGTCTCATTGGGCCACGAACGACAC--GGGGTG----
-----GATGAAA-GCTCCGAG-CAAATCC--TACGTTGTCTCGTGCT------GCCCTGA
GAAAG-GA-TAATATGCCTTTGAGGTGATCCCAACCCATGCGT-CGATCCAC--------
-----------------------------------------------------
>KY966596Eria_scabrilinguis 
------------------------------------------TCGAGACCGAAATATCTA
TC----GTGCGATTCGGAGAACACGTGAATTTA-----GTGGCGGCAGTCA--CCGTCG-
CATAAGATTTCATCCTG------------GTCGTTGCCTCATCTCCTCT------GGGGG
GCCCGG----TTCAGGAT-GGATGAAACTC-AAACCGGCGCAATTCCGCGCCAAGGGAAT
ATAAAAA--AATCA----------CGAGC-C--CTACATCGG-GTTTAGTGGCGTGGAGT
-GCTATAGCGCACC--ACACGATTCTAT-ACGACTCTCGGCAATGGATATCTC-GGCTCT
CGCATCGATGAAGAGCGCAGCGAAATGCGATACGTGGTGCGAATTGCAGAATCCCGCGAA
CCATCGAGTCTTTGAACGCAAGTTGCGCCCGAGGCCAACC-GGCCGAGGGCACGTCTGCC
TGGGCGTCAAGCGTTGCATCGCTCCTTGCTAACTCCATCTCGCCATA--------TGGTG
--TGTTGGATGAGGCTCGGATGTGTAGAGTGGCTCGTCGT----GCTCATTGGTGCGGCG
GGCTTAAGAGCGCGTTAT-----CGTCTCATTGGGCCACGAACGACAC--GGGGTG----
-----GATGAAA-GCTCCGAG-CAAATCC--TACGTTGTCTCGTGCT------GCCCTGA
GAAAG-GA-TAATATGCCTTTGAGGTGATCCCAACCCATGCGT-CGATCCAC------GA
GCGGCGGCTTGGAA---------------------------------------
>JN114682Pinalia_spicata
-------------------------------------------------CGAAAA-TAGA
TC----GAGCGATTCAGCGAACATGTGAATTTA-----GCTGTGACAGTTG--CTGTCG-
CATAAGATTCATCCCA-------------GTCGTGTCTCACCTCAT-CT-----GGTGGG
ACACGA----CCGTGGAT-GGATGAAACTC-AAACCGGCGCAATTTCGCGCCAAGTAAAT
GTTAAAA--A-ACA----------TGAGC-C--CTGTGTAGG-GTTTAATGGCGTGGAGT
-GCTGTTGCACACC--ACACGGTTCTAT-ATGACTCTCGGCAATGGATATCTC-GGCTCT
CGCATCGATGAAGAGCGCAGCGAAATGCGATACGTGGTGTGAATTGCAGAATCCCGTGAA
TCATCGAGTCTTTGAACGCAAGTTGCGCCCGAGGCCAATC-GGCTGAGGGCACGTCTGCC
TGGGCGTCAAGCGTTACGTCGCTCTGTGCTAAATTCATCACGTCGAA--------GGGCG
--TGTTGGAGGATGCTCAGATGTGGAGAGTGGTTCGTCGT----GCCCATCGGTGCGACG
GGCTTAAGAGCGTGTTAT-----CGTCTCATTGGGCCACGAACGACAC--GGGGTG----
-----GATACAA-GCTCTTAG-CAAAGCC--TTCGTTGTCTTGTGCC------GCCCTGA
GAAACAGA-TTATAAGCTTGAGAGGTGATCCCAACCCATGCGT-CGATCCGCAAGT---G
GCGATGACTTGGAATGCGACCCCAGGATGGGCGAGGCCACCCGCTG-------
>KY239292Pinalia_spicata
---------------------------GCGGAAGGATCATTGTCGAGACCGAAAAA-AGA
TC----GAACGATTTAGTGAACATGTGAATTTA-----GCTGTGACAGTTG--CTGTCG-
CATAAAATTCATCCCA-------------GTCGCGTCTCACCTCAT-CT-----GGTGGG
ACACGA----CCGTGGAT-GGATGAAACTC-AAACCGGCGCAATATCGCGCCAAGTAAAT
GTTAAAA--A-ACA----------TGAGC-C--CTGTGTAGG-GTTTAGTGGCGTGGAGT
-GCTGTTGCACACC--ACACGGTTCTAT-ATGACTCTCGGCAATGGATATCTC-GGCTCT
CGCATCGATGAAGAGCGCAGCGAAATGCGATACGTGGTGTGAATTGCAGAATCCCGTGAA
TCATCGAGTCTTTGAACGCAAGTTGCGCCCGAGGCCAATC-GGCTGAGGGCACGTCTGCC
TGGGCGTCAAACATTACGTCGCTCTGTGCTAAATTCATCACGTCGAA--------GGGCG
--TGTCGGATGATGCTCAGATGTGGAGAGTGGTTCGTCGT----GCCCATCGGTGCGACG
GGCTTAAGAGCGTGTTAT-----CGTCTCATTGGGCCACGAACGACAC--GGGGTG----
-----GATAAAA-GCTCTTAG-CAAAGCC--TTCGTTGTCTTGTGCC------GCCCTGA
GAAACAGA-TTATAAGCCTGAGAGGTGATCCCAACCCATGCGT-CGATCCGC--------
-----------------------------------------------------
>JN114681Pinalia_spicata
---------------------------GCGGAAGGATCATTGTCGAGACCGAAAA-TAGA
TC----GAGCGATTCAGCGAACATGTGAATTTA-----GCTGTGACAGTTG--CTGTCG-
CATAAGATTCATCCCA-------------GTCGTGTCTCACCTCAT-CT-----GGTGGG
ACACGA----CCGTGGAT-GGATGAAACTC-AAACCGGCGCAATTTCGCGCCAAGTAAAT
GTTAAAA--A-ACA----------TGAGC-C--CTGTGTAGG-GTTTAATGGCGTGGAGT
-GCTGTTGCACACC--ACACGGTTCTAT-ATGACTCTCGGCAATGGATATCTC-GGCTCT
CGCATCGATGAAGAGCGCAGCGAAATGCGATACGTGGTGTGAATTGCAGAATCCCGTGAA
TCATCGAGTCTTTGAACGCAAGTTGCGCCCGAGGCCAATC-GGCTGAGGGCACGTCTGCC
TGGGCGTCAAGCGTTACGTCGCTCTGTGCTAAATTCATCACGTCGAA--------GGGCG
--TGTTGGAGGATGCTCAGATGTGGAGAGTGGTTCGTCGT----GCCCATCGGTGCGACG
GGCTTAAGAGCGTGTTAT-----CGTCTCATTGGGCCACGAACGACAC--GGGGTG----
-----GATACAA-GCTCTTAG-CAAAGCC--TTCGTTGTCTTGTGCC------GCCCTGA
GAAACAGA-TTATAAGCTTGAGAGGTGATCCCAACCCATGCGT-CGATCCGCAAGT---G
GCGATGACTTGGAATGCGACCCCAGGATGGGCGAGGCCACCCGCTGAGT----
>JN114502Pinalia_spicata
----------------------------------------TGTCGAGACCGAAAAA-AGA
TC----GAACGATTTAGTGAACATGTGAATTTA-----GCTGTGACAGTTG--CTGTCG-
CATAAAATTCATCCCA-------------GTCGCGTCTCACCTCAT-CT-----GGTGGG
ACACGA----CCGTGGAT-GGATGAAACTC-AAACCGGCGCAATATCGCGCCAAGTAAAT
GTTAAAA--A-ACA----------TGAGC-C--CTGTGTAGG-GTTTAGTGGCGTGGAGT
-GCTGTTGCACACC--ACACGGTTCTAT-ATGACTCTCGGCAATGGATATCTC-GGCTCT
CGCATCGATGAAGAGCGCAGCGAAATGCGATACGTGGTGTGAATTGCAGAATCCCGTGAA
TCATCGAGTCTTTGAACGCAAGTTGCGCCCGAGGCCAATC-GGCTGAGGGCACGTCTGCC
TGGGCGTCAAACATTACGTCGCTCTGTGCTAAATTCATCACGTCGAA--------GGGCG
--TGTCGGATGATGCTCAGATGTGGAGAGTGGTTCGTCGT----GCCCATCGGTGCGACG
GGCTTAAGAGCGTGTTAT-----CGTCTCATTGGGCCACGAACGACAC--GGGGTG----
-----GATAAAA-GCTCTTAG-CAAAGCC--TTCGTTGTCTTGTGCC------GCCCTGA
GAAACAGA-TTATAAGCCTGAGAGGTGATCCCAACCCATGCGT-CGATCCGCAAGT---G
GCGACGACTTGGAATGCGACCCCAGGATGGGCGAGGCCACCCGC---------
>JN114501Pinalia_spicata 
------------------------------------------TCGAGACCGAAAAA-AGA
TC----GAACGATTTAGTGAACATGTGAATTTA-----GCTGTGACAGTTG--CTGTCG-
CATAAAATTCATCCCA-------------GTCGCGTCTCACCTCAT-CT-----GGTGGG
ACACGA----CCGTGGAT-GGATGAAACTC-AAACCGGCGCAATATCGCGCCAAGTAAAT
GTTAAAA--A-ACA----------TGAGC-C--CTGTGTAGG-GTTTAGTGGCGTGGAGT
-GCTGTTGCACACC--ACACGGTTCTAT-ATGACTCTCGGCAATGGATATCTC-GGCTCT
CGCATCGATGAAGAGCGCAGCGAAATGCGATACGTGGTGTGAATTGCAGAATCCCGTGAA
TCATCGAGTCTTTGAACGCAAGTTGCGCCCGAGGCCAATC-GGCTGAGGGCACGTCTGCC
TGGGCGTCAAACATTACGTCGCTCTGTGCTAAATTCATCACGTCGAA--------GGGCG
--TGTCGGATGATGCTCAGATGTGGAGAGTGGTTCGTCGT----GCCCATCGGTGCGACG
GGCTTAAGAGCGTGTTAT-----CGTCTCATTGGGCCACGAACGACAC--GGGGTG----
-----GATAAAA-GCTCTTAG-CAAAGCC--TTCGTTGTCTTGTGCC------GCCCTGA
GAAACAGA-TTATAAGCCTGAGAGGTGATCCCAACCCATGCGT-CGATCCGCAAGT---G
GCGACGACTTGGAATGCGACCCCAGGATGGGCGAGGCCACCCGC---------
>KY239317Pinalia_bractescens
CGTAACAAGGTTTCCGTAGGTGAACCTGCGGAAGGATCATTGTCGAGACTGAAA--TAGA
TC----GAGCGATTCAGAGAACACGTGAATTCA-----ATTGTGACAGTTA--TTGTCG-
CATAAGATTCATCCCGG------------TTGCTGTCTCAACTCAT-AT-----GGTGGG
GCACGA----TTGTGGAT-GGATGAAACTC-AAACTGGCGCAATCTCGCGCCAAGGAAAT
GTTAAAA--A-ACA----------CGAAC-C--CTGTGTAGG-GTTTAGTGGCGTGGTGT
-GCTGTTGCATACC--ACACGATTTTAT-ATGACTCTCGGCAATGGATATCTC-GGCTCT
CGCATCGATGAAGAGCGCAGCGAAATGCGATACGTGGTGTGAATTGCAGAATCCCGCGAA
CCATCGAGTCTTTGAACGCAAGTTGCGCCTGAGGCCAACC-GGCTGAGGGCACGTCTGCC
TGGGCGTCAAGCATTACGTTGCTCCGTGCCAACTCCATCTCACTGAA--------TGATG
--TGTTGGATGATGCTCGGATGTGGAGAGTGGCTCGTCGT----GCCCATAGGTGTGGCG
GGCTTAAGAGCGTGTTAT-----CGTCTCATTGGGCCACGAACGACAT--GGGGTG----
-----GATACAA-GCTCTTAG-CAAGGCC--TTCATTGTCTCGTGCC------GCCCTGA
GAAATAGA-TTATAAGCTTGAGAGGTGATCCCAACTCATGCGT-CGATTCGC--------
-----------------------------------------------------
>MW775049Pinalia_bractescens
CGTAACAAGGTTTCCGTAGGTGAACCTGCGGAAGGATCATTGTCGAGACTGAAA--TAGA
TC----GAGCGATTCAGAGAACACGTGAATTCA-----ATTGTGACAGTTA--TTGTCG-
CATAAGATTCATCCCGG------------TTGCTGTCTCAACTCAT-AT-----GGTGGG
GCACGA----TTGTGGAT-GGATGAAACTC-AAACTGGCGCAATCTCGCGCCAAGGAAAT
GTTAAAA--A-ACA----------CGAAC-C--CTGTGTAGG-GTTTAGTGGCGTGGTGT
-GCTGTTGCATACC--ACACGATTTTAT-ATGACTCTCGGCAATGGATATCTC-GGCTCT
CGCATCGATGAAGAGCGCAGCGAAATGCGATACGTGGTGTGAATTGCAGAATCCCGCGAA
CCATCGAGTCTTTGAACGCAAGTTGCGCCTGAGGCCAACC-GGCTGAGGGCACGTCTGCC
TGGGCGTCAAGCATTACGTTGCTCCGTGCCAACTCCATCTCACTGAA--------TGATG
--TGTTGGATGATGCTCGGATGTGGAGAGTGGCTCGTCGT----GCCCATAGGTGTGGCG
GGCTTAAGAGCGTGTTAT-----CGTCTCATTGGGCCACGAACGACAT--GGGGTG----
-----GATACAA-GCTCTTAG-CAAGGCC--TTCATTGTCTCGTGCC------GCCCTGA
GAAATAGA-TTATAAGCTTGAGAGGTGATCCCAACTCATGCGT-CGATTCGCAAGT---G
GCGATGACTTGGAATGCGACCCCAG----------------------------
>MW775050Pinalia_graminifolia
CGTAACAAGGTTTCCGTAGGTGAACCTGCGGAAGGATCATTGTCGAGACCGAAAA-TAGA
TC----GAGTGATTCAGCGAACATGTGAATTTA-----GCTGTGACAGTTG--CTGTCG-
CATAAGATTCATCCCA-------------GTCGTGTCTCACCTCAT-CT-----GGTGGG
ACACGA----CCGTGGAT-GGATGAAACTC-AAACCGGCGCAATTTCGCGCCAAGTAAAT
GTTAAAAA---ACA----------TAAGC-C--CTGTATAGG-GTTTAGTGGCGTGGAGT
-GTTGTTGCACACC--ACACGGTTCTAT-ATGACTCTCGGCAATGGATATCTC-GGCTCT
CGCATCGATGAAGAGCGCAGCGAAATGCGATACGTGGTGTGAATTGCAGAATCCCGTGAA
TCATCGAGTCTTTGAACGCAAGTTGCGCCCGAGGCCAATC-GGCTGAGGGCACGTCTGCC
TGGGCGTCAAGCGTTACGTCGCTCTGTGCAACATTCATCACGTCGAA--------GGGCG
--TGTCGGATGATGCTCAGATGTGGAGAGTGGTTCGTCGT----GCCCATCGGTGCGACG
GGCTTAAGAGCGTGTTAT-----CGTCTCATTGGGCCACGAACGACAC--GGGGTG----
-----GATACAA-GCTCTTAA-CAAAGCC--TTCGTTGTCTTGTGCC------GCCCTGA
GAAACAGA-TTATAAGCCTTAGAGGTGATCCCAAACCATGTGT-CGATCCGCAAGT---G
GCGATGACTTGGAATGCGACCCCAGGATGGGCGAGGCCACCCGCTGAGTTTAA
>MW775051Pinalia_graminifolia
CGTAACAAGGTTTCCGTAGGTGAACCTGCGGAAGGATCATTGTCGAGACCGAAAA-TAGA
TC----GAGTGATTCAGCGAACATGTGAATTTA-----GCTGTGACAGTTG--CTGTCG-
CATAAGATTCATCCCA-------------GTCGTGTCTCACCTCAT-CT-----GGTGGG
ACACGA----CCGTGGAT-GGATGAAACTC-AAACCGGCGCAATTTCGCGCCAAGTAAAT
GTTAAAAA---ACA----------TAAGC-C--CTGTATAGG-GTTTAGTGGCGTGGAGT
-GTTGTTGCACACC--ACACGGTTCTAT-ATGACTCTCGGCAATGGATATCTC-GGCTCT
CGCATCGATGAAGAGCGCAGCGAAATGCGATACGTGGTGTGAATTGCAGAATCCCGTGAA
TCATCGAGTCTTTGAACGCAAGTTGCGCCCGAGGCCAATC-GGCTGAGGGCACGTCTGCC
TGGGCGTCAAGCGTTACGTCGCTCTGTGCAACATTCATCACGTCGAA--------GGGCG
--TGTCGGATGATGCTCAGATGTGGAGAGTGGTTCGTCGT----GCCCATCGGTGCGACG
GGCTTAAGAGCGTGTTAT-----CGTCTCATTGGGCCACGAACGACAC--GGGGTG----
-----GATACAA-GCTCTTAA-CAAAGCC--TTCGTTGTCTTGTGCC------GCCCTGA
GAAACAGA-TTATAAGCCTTAGAGGTGATCCCAAACCATGTGT-CGATCCGCAAGT---G
GCGATGACTTGGAATGCGACCCCAGGATGGGCGAGGCCACCCGCTGAGTTTAA
>MW775052Pinalia_graminifolia
CGTAACAAGGTTTCCGTAGGTGAACCTGCGGAAGGATCATTGTCGAGACCGAAAA-TAGA
TC----GAGTGATTCAGCGAACATGTGAATTTA-----GCTGTGACAGTTG--CTGTCG-
CATAAGATTCATCCCA-------------GTCGTGTCTCACCTCAT-CT-----GGTGGG
ACACGA----CCGTGGAT-GGATGAAACTC-AAACCGGCGCAATTTCGCGCCAAGTAAAT
GTTAAAAA---ACA----------TAAGC-C--CTGTATAGG-GTTTAGTGGCGTGGAGT
-GTTGTTGCACACC--ACACGGTTCTAT-ATGACTCTCGGCAATGGATATCTC-GGCTCT
CGCATCGATGAAGAGCGCAGCGAAATGCGATACGTGGTGTGAATTGCAGAATCCCGTGAA
TCATCGAGTCTTTGAACGCAAGTTGCGCCCGAGGCCAATC-GGCTGAGGGCACGTCTGCC
TGGGCGTCAAGCGTTACGTCGCTCTGTGCAACATTCATCACGTCGAA--------GGGCG
--TGTCGGATGATGCTCAGATGTGGAGAGTGGTTCGTCGT----GCCCATCGGTGCGACG
GGCTTAAGAGCGTGTTAT-----CGTCTCATTGGGCCACGAACGACAC--GGGGTG----
-----GATACAA-GCTCTTAA-CAAAGCC--TTCGTTGTCTTGTGCC------GCCCTGA
GAAACAGA-TTATAAGCCTTAGAGGTGATCCCAAACCATGTGT-CGATCCGCAAGT---G
GCGATGACTTGGAATGCGACCCCAGGATGGGCGAGGCCACCCGCTGAGTTTAA
>MW775053Pinalia_graminifolia
CGTAACAAGGTTTCCGTAGGTGAACCTGCGGAAGGATCATTGTCGAGACCGAAAA-TAGA
TC----GAGTGATTCAGCGAACATGTGAATTTA-----GCTGTGACAGTTG--CTGTCG-
CATAAGATTCATCCCA-------------GTCGTGTCTCACCTCAT-CT-----GGTGGG
ACACGA----CCGTGGAT-GGATGAAACTC-AAACCGGCGCAATTTCGCGCCAAGTAAAT
GTTAAAAA---ACA----------TAAGC-C--CTGTATAGG-GTTTAGTGGCGTGGAGT
-GTTGTTGCACACC--ACACGGTTCTAT-ATGACTCTCGGCAATGGATATCTC-GGCTCT
CGCATCGATGAAGAGCGCAGCGAAATGCGATACGTGGTGTGAATTGCAGAATCCCGTGAA
TCATCGAGTCTTTGAACGCAAGTTGCGCCCGAGGCCAATC-GGCTGAGGGCACGTCTGCC
TGGGCGTCAAGCGTTACGTCGCTCTGTGCAACATTCATCACGTCGAA--------GGGCG
--TGTCGGATGATGCTCAGATGTGGAGAGTGGTTCGTCGT----GCCCATCGGTGCGACG
GGCTTAAGAGCGTGTTAT-----CGTCTCATTGGGCCACGAACGACAC--GGGGTG----
-----GATACAA-GCTCTTAA-CAAAGCC--TTCGTTGTCTTGTGCC------GCCCTGA
GAAACAGA-TTATAAGCCTTAGAGGTGATCCCAAACCATGTGT-CGATCCGCAAGT---G
GCGATGACTTGGAATGCGACCCCAGGATGGGCGAGGCCACCCGCTGAGTTTAA
>MW775054Pinalia_graminifolia
CGTAACAAGGTTTCCGTAGGTGAACCTGCGGAAGGATCATTGTCGAGACCGAAAA-TAGA
TC----GAGTGATTCAGCGAACATGTGAATTTA-----GCTGTGACAGTTG--CTGTCG-
CATAAGATTCATCCCA-------------GTCGTGTCTCACCTCAT-CT-----GGTGGG
ACACGA----CCGTGGAT-GGATGAAACTC-AAACCGGCGCAATTTCGCGCCAAGTAAAT
GTTAAAAA---ACA----------TAAGC-C--CTGTATAGG-GTTTAGTGGCGTGGAGT
-GTTGTTGCACACC--ACACGGTTCTAT-ATGACTCTCGGCAATGGATATCTC-GGCTCT
CGCATCGATGAAGAGCGCAGCGAAATGCGATACGTGGTGTGAATTGCAGAATCCCGTGAA
TCATCGAGTCTTTGAACGCAAGTTGCGCCCGAGGCCAATC-GGCTGAGGGCACGTCTGCC
TGGGCGTCAAGCGTTACGTCGCTCTGTGCAACATTCATCACGTCGAA--------GGGCG
--TGTCGGATGATGCTCAGATGTGGAGAGTGGTTCGTCGT----GCCCATCGGTGCGACG
GGCTTAAGAGCGTGTTAT-----CGTCTCATTGGGCCACGAACGACAC--GGGGTG----
-----GATACAA-GCTCTTAA-CAAAGCC--TTCGTTGTCTTGTGCC------GCCCTGA
GAAACAGA-TTATAAGCCTTAGAGGTGATCCCAAACCATGTGT-CGATCCGCAAGT---G
GCGATGACTTGGAATGCGACCCCAGGATGGGCGAGGCCACCCGCTGAGTTTAA
>MW775055Pinalia_graminifolia
CGTAACAAGGTTTCCGTAGGTGAACCTGCGGAAGGATCATTGTCGAGACCGAAAA-TAGA
TC----GAGTGATTCAGCGAACATGTGAATTTA-----GCTGTGACAGTTG--CTGTCG-
CATAAGATTCATCCCA-------------GTCGTGTCTCACCTCAT-CT-----GGTGGG
ACACGA----CCGTGGAT-GGATGAAACTC-AAACCGGCGCAATTTCGCGCCAAGTAAAT
GTTAAAAA---ACA----------TAAGC-C--CTGTATAGG-GTTTAGTGGCGTGGAGT
-GTTGTTGCACACC--ACACGGTTCTAT-ATGACTCTCGGCAATGGATATCTC-GGCTCT
CGCATCGATGAAGAGCGCAGCGAAATGCGATACGTGGTGTGAATTGCAGAATCCCGTGAA
TCATCGAGTCTTTGAACGCAAGTTGCGCCCGAGGCCAATC-GGCTGAGGGCACGTCTGCC
TGGGCGTCAAGCGTTACGTCGCTCTGTGCAACATTCATCACGTCGAA--------GGGCG
--TGTCGGATGATGCTCAGATGTGGAGAGTGGTTCGTCGT----GCCCATCGGTGCGACG
GGCTTAAGAGCGTGTTAT-----CGTCTCATTGGGCCACGAACGACAC--GGGGTG----
-----GATACAA-GCTCTTAA-CAAAGCC--TTCGTTGTCTTGTGCC------GCCCTGA
GAAACAGA-TTATAAGCCTTAGAGGTGATCCCAAACCATGTGT-CGATCCGCAAGT---G
GCGATGACTTGGAATGCGACCCCAGGATGGGCGAGGCCACCCGCTGAGTTTAA
>MW775056Conchidium_muscicola
CGTAACAAGGTTTCCGTAGGTGAACCTGCGGAAGGATCATTGTCGAGA-CTAAAAAAAAA
TATAACGAGTGATCCAGAGAACATGTAAATAAT--ATGGCGGTGGCTGTTGA-TAGCCA-
CACAAGGTTCATCGTAG------TCGTTTCTTTAACTCTCCTTTGGGGTAGGGGGCCATG
CGATTGCTGATGAAAGATGAAAAAAAAATTAAAATTGGTGCAATTTTGCGCCAAGGAATT
TGTTAGAGAACACA-------TGTCATGTATCAGGCTTTGTAGGCTTAGTATACTGGAGT
-GATGTTTCACGCA--TCATGAATTTAT-ACGACTCTCGGCAATGGATATCTC-GGCTCT
TGCATCGATGAAGAGCGCAGCGAAATGCGATACATGGTGCGAATTGCAGAATCCCGTGAA
CCATCGAGTCTTTGAATGCAAGTTGCGCCCGAGGCCAACC-GGTTGAGGGCACGTCTGCC
TGGGCGTCAGACATTGCATCGCTCTGGGCTAAGTCCATCTTGCCAAT--------TTGCT
--TGTTGGATAGGGGTCAGATGTGTAGAGTGGCTCGTCGT----TCCCATGGGCGCGGCG
TGCTTAAGAATGTGTGCTAT---CATCTCATAATGCCACGAATGACAC--GGGGTG----
-----GATGAAA-GCTCTGAG----------AT-GTTGTCTTATGAC------GGCATGA
GATAATGT-TTGCAAATCTTTGAGATGATCCCGACCCATGCAT-TGATTGCATAAATGAC
GGAAAGTCTTTGATATGTTCCCGACCAATGCGCTGATTCACAAATGATGATGG
>MW775057Conchidium_muscicola
CGTAACAAGGTTTCCGTAGGTGAACCTGCGGAAGGATCATTGTCGAGA-CTAAAAAAAAA
TATAACGAGTGATCCAGAGAACATGTAAATAAT--ATGGCGGTGGCTGTTGA-TAGCCA-
CACAAGGTTCATCGTAG------TCGTTTCTTTAACTCTCCTTTGGGGTAGGGGGCCATG
CGATTGCTGATGAAAGATGAAAAAAAAATTAAAATTGGTGCAATTTTGCGCCAAGGAATT
TGTTAGAGAACACA-------TGTCATGTATCAGGCTTTGTAGGCTTAGTATACTGGAGT
-GATGTTTCACGCA--TCATGAATTTAT-ACGACTCTCGGCAATGGATATCTC-GGCTCT
TGCATCGATGAAGAGCGCAGCGAAATGCGATACATGGTGCGAATTGCAGAATCCCGTGAA
CCATCGAGTCTTTGAATGCAAGTTGCGCCCGAGGCCAACC-GGTTGAGGGCACGTCTGCC
TGGGCGTCAGACATTGCATCGCTCTGGGCTAAGTCCATCTTGCCAAT--------TTGCT
--TGTTGGATAGGGGTCAGATGTGTAGAGTGGCTCGTCGT----TCCCATGGGCGCGGCG
TGCTTAAGAATGTGTGCTAT---CATCTCATAATGCCACGAATGACAC--GGGGTG----
-----GATGAAA-GCTCTGAG----------AT-GTTGTCTTATGAC------GGCATGA
GATAATGT-TTGCAAATCTTTGAGATGATCCCGACCCATGCAT-TGATTGCATAAATGAC
GGAAAGTCTTTGATATGTTCCCGACCAATGCGCTGATTCACAAATGATGATGG
>MW775058Conchidium_muscicola
CGTAACAAGGTTTCCGTAGGTGAACCTGCGGAAGGATCATTGTCGAGA-CTAAAAAAAAA
TATAACGAGTGATCCAGAGAACATGTAAATAAT--ATGGCGGTGGCTGTTGA-TAGCCA-
CACAAGGTTCATCGTAG------TCGTTTCTTTAACTCTCCTTTGGGGTAGGGGGCCATG
CGATTGCTGATGAAAGATGAAAAAAAAATTAAAATTGGTGCAATTTTGCGCCAAGGAATT
TGTTAGAGAACACA-------TGTCATGTATCAGGCTTTGTAGGCTTAGTATACTGGAGT
-GATGTTTCACGCA--TCATGAATTTAT-ACGACTCTCGGCAATGGATATCTC-GGCTCT
TGCATCGATGAAGAGCGCAGCGAAATGCGATACATGGTGCGAATTGCAGAATCCCGTGAA
CCATCGAGTCTTTGAATGCAAGTTGCGCCCGAGGCCAACC-GGTTGAGGGCACGTCTGCC
TGGGCGTCAGACATTGCATCGCTCTGGGCTAAGTCCATCTTGCCAAT--------TTGCT
--TGTTGGATAGGGGTCAGATGTGTAGAGTGGCTCGTCGT----TCCCATGGGCGCGGCG
TGCTTAAGAATGTGTGCTAT---CATCTCATAATGCCACGAATGACAC--GGGGTG----
-----GATGAAA-GCTCTGAG----------AT-GTTGTCTTATGAC------GGCATGA
GATAATGT-TTGCAAATCTTTGAGATGATCCCGACCCATGCAT-TGATTGCATAAATGAC
GGAAAGTCTTTGATATGTTCCCGACCAATGCGCTGATTCACAAATGATGATGG
>MW775059Conchidium_muscicola
CGTAACAAGGTTTCCGTAGGTGAACCTGCGGAAGGATCATTGTCGAGA-CTAAAAAAAAA
TATAACGAGTGATCCAGAGAACATGTAAATAAT--ATGGCGGTGGCTGTTGA-TAGCCA-
CACAAGGTTCATCGTAG------TCGTTTCTTTAACTCTCCTTTGGGGTAGGGGGCCATG
CGATTGCTGATGAAAGATGAAAAAAAAATTAAAATTGGTGCAATTTTGCGCCAAGGAATT
TGTTAGAGAACACA-------TGTCATGTATCAGGCTTTGTAGGCTTAGTATACTGGAGT
-GATGTTTCACGCA--TCATGAATTTAT-ACGACTCTCGGCAATGGATATCTC-GGCTCT
TGCATCGATGAAGAGCGCAGCGAAATGCGATACATGGTGCGAATTGCAGAATCCCGTGAA
CCATCGAGTCTTTGAATGCAAGTTGCGCCCGAGGCCAACC-GGTTGAGGGCACGTCTGCC
TGGGCGTCAGACATTGCATCGCTCTGGGCTAAGTCCATCTTGCCAAT--------TTGCT
--TGTTGGATAGGGGTCAGATGTGTAGAGTGGCTCGTCGT----TCCCATGGGCGCGGCG
TGCTTAAGAATGTGTGCTAT---CATCTCATAATGCCACGAATGACAC--GGGGTG----
-----GATGAAA-GCTCTGAG----------AT-GTTGTCTTATGAC------GGCATGA
GATAATGT-TTGCAAATCTTTGAGATGATCCCGACCCATGCAT-TGATTGCATAAATGAC
GGAAAGTCTTTGATATGTTCCCGACCAATGCGCTGATTCACAAATGATGATGG
>MW775060Conchidium_muscicola
CGTAACAAGGTTTCCGTAGGTGAACCTGCGGAAGGATCATTGTCGAGA-CTAAAAAAAAA
TATAACGAGTGATCCAGAGAACATGTAAATAAT--ATGGCGGTGGCTGTTGA-TAGCCA-
CACAAGGTTCATCGTAG------TCGTTTCTTTAACTCTCCTTTGGGGTAGGGGGCCATG
CGATTGCTGATGAAAGATGAAAAAAAAATTAAAATTGGTGCAATTTTGCGCCAAGGAATT
TGTTAGAGAACACA-------TGTCATGTATCAGGCTTTGTAGGCTTAGTATACTGGAGT
-GATGTTTCACGCA--TCATGAATTTAT-ACGACTCTCGGCAATGGATATCTC-GGCTCT
TGCATCGATGAAGAGCGCAGCGAAATGCGATACATGGTGCGAATTGCAGAATCCCGTGAA
CCATCGAGTCTTTGAATGCAAGTTGCGCCCGAGGCCAACC-GGTTGAGGGCACGTCTGCC
TGGGCGTCAGACATTGCATCGCTCTGGGCTAAGTCCATCTTGCCAAT--------TTGCT
--TGTTGGATAGGGGTCAGATGTGTAGAGTGGCTCGTCGT----TCCCATGGGCGCGGCG
TGCTTAAGAATGTGTGCTAT---CATCTCATAATGCCACGAATGACAC--GGGGTG----
-----GATGAAA-GCTCTGAG----------AT-GTTGTCTTATGAC------GGCATGA
GATAATGT-TTGCAAATCTTTGAGATGATCCCGACCCATGCAT-TGATTGCATAAATGAC
GGAAAGTCTTTGATATGTTCCCGACCAATGCGCTGATTCACAAATGATGATGG
>KY239352Mycaranthes_pannea
CGTAACAAGGTTTCCGTAGGTGAACCTGCGGAAGGATCATTGTCGAGACCGAAA--TAGA
TC----GAGCGATTTAGAGAACACGTGAATATA-----ACTGTGGCAGTTG--CTGTCG-
CATAAGATTCATCCCGG------------TCGTCGTCCCACCTCAT-AT-----GGCGGG
GCACGG----CCGAGGATGGATGAAAACTC-AAATCGGCGCAATTTCGCGCCAAGGAAA-
-TGCC-AAAAAACAC----------GAGC-C--C--TGTAGG-GTTTAGTGGCGTGGAGT
-GCTGTTGCACACC--ACATGGTTCTAT-ACGACTCTCGGCAATGGATATCTC-GGCTCT
CGCATCGATGAAGAGCGCAGCGAAATGCGATACGTGGTGTGAATTGCAGAATCCCGTGAA
CCATCGAGTCTTTGAACGCAAGTTGCGCCTGAGGCCAACC-GGCCGAGGGCACGTCTGCC
TGGGCGTCAAGCATTACGTTGCTCCGTGCTAGCTCCATCTCGCTTAAA-------GGGCG
-TGTTGGATGATGCTCGGATGTGGAGA-GTGGCTCGTCGT----GCCCATCGGTGCGGTG
GGCTTAAGAGCGTGTTATC-----GTCTCATTGGGCCACGAACGACAC--GAGGTG----
-----GATTCAA-GCTCTTAG-CAAAGCC--TTCGTTGTCTCGTGCC-GCCCTGAGA--A
ATAGATTG-TAATAAGCCTGAGAGGCGATCCCAACCCATGCGT-CGATCCGC--------
-----------------------------------------------------
>KY239261Appendicula_cornuta
CGTAACAAGGTTTCCGTAGGTGAACCTGCGGAAGGATCATTGTCGAGACCAAAAAAT-GA
TC----GAGCGATTCGAAGAACTCGTGAATGTT----AGCGCCAGCAGCTG--CTGTCGC
AAAAAGATTCATCCCAAT-----------CGTCGCCTCGTCTCTTT-----------GGG
GCACGATG----AAGGGT-GGATGAAACTC-AAAACGGCGCAATCTCGCGCCAAGGGAAA
-TGAGAAG-----------------CACGAGCCCGAT-ATCGGGTTTGGTGGGGTGGAGT
-GCTGTCGCACGCC--ACACGGTTCTAT-ATGACTCTCGGCAATGGATATCTC-GGCTCT
CGCATCGATGAAGAGCGCAGCGAAATGCGATACGTGGTGTGAATTGCAGAATCCCGCGAA
CCATCGAGTCTTTGAACGCAAGTTGCGCCCGAGGCCAACC-GGCTGAGGGCACGTCTGCC
TGGGCGTCAAACGTTTCGTCGCTTCGTGCCAACCCCATCCCGCCAAA--------GGGCG
--TC-GGAGGAGGCGCGGAAGTGCAGG-GTGGCTCGTCGT----GCCCATCGGTGCGGCG
GGCTGAAGA-ATGGTCATC-----GTCTCATCGGGCCACGAACGACAC--GGGGTG----
-----GATGAAA-GCTCTTAG-CAAGAAT--CGTACGTTGTCTCGA--GGCC-GCCATGA
GAAAAAGA-TTGTAAGCCCTAGAGGCGATCCCAACCCATGCGT-CGATCCAC--------
-----------------------------------------------------
>AF521073Appendicula_cornuta 
------------------------------------------TCGAGACCAAAAAATAGA
TC----GAGCGATTCGAAGAACTCGTGAATGTT----AGCGCCAGCAGCTG--CTGTCGC
AAAAAGATTCATCCCAAT-----------CGTCGCCTCGTCTCTTT-----------GGG
GCACGATG----AAGGGT-GGATGAAACTC-AAAACGGCGCAATCTCGCGCCAAGGGAAA
-TGAGAAG-----------------CACGAGCCCGAT-ATCGGGTTTGGTGGGGTGGAGT
-GCTGTCGCACGCC--ACACGGTTCTAT-ATGACTCTCGGCAATGGATATCTC-GGCTCT
CGCATCGATGAAGAGCGCAGCGAAATGCGATACGTGGTGTGAATTGCAGAATCCCGCGAA
CCATCGAGTCTTTGAACGCAAGTTGCGCCCGAGGCCAACC-GGCTGAGGGCACGTCTGCC
TGGGCGTCAAACGTTTCGTCGCTTCGTGCCAACCCCATCCCGCCAAA--------GGGCG
--TC-GGAGGAGGCGCGGAAGTGCAGG-GTGGCTCGTCGT----GCCCATCGGTGCGGCG
GGCTGAAGA-ATGGTCATC-----GTCTCATCGGGCCACGAACGACAC--GGGGTG----
-----GATGAAA-GCTCTTAG-CAAGAAT--CGTACGTTGTCTCGAC-GCCC-GCCATGA
GAAAAAGA-TTGTAAGCCCTAGAGGCGATCCCAACCCATGCGT-CGATCCACCAG----C
GACGGCTTGGAAT----------------------------------------
>KY966419Appendicula_cornuta  
------------------------------------------TCGAGACCAAAAAATAGA
TC----GAGCGATTCGAAGAACTCGTGAATGTT----AGCGGCAGCAGCTG--CTGTCGC
AAAAAGATTCATCCCGAT-----------CGTCGCCTCGTCTCTTT-----------GGG
GCACGATG----AAGGGT-GGATGGAACTC-AAAACGGCGCAATCTCGCGCCAAGGGAAA
-TGAGAAG-----------------CACGAGCCCGAT-ATCGGGTTTGGGGGGGTGGAGT
-GCTGTCGCACGCC--ACACGGTTCTAT-ATGACTCTCGGCAATGGATATCTC-GGCTCT
CGCATCGATGAAGAGCGCAGCGAAATGCGATACGTGGTGTGAATTGCAGAATCCCGCGAA
CCATCGAGTCTTTGAACGCAAGTTGCGCCCGAGGCCAACC-GGCTGAGGGCACGTCTGCC
TGGGCGTCAAACGTTTCGTCGCTTCGTGCCAACCCCGTCCCGCCAAA--------GGGCG
--TC-GGAGGAGGCGCGGAAGTGTAGG-GTGGCTCGTCGT----GCCCATCGGTGCGGCG
GGTTGAAGA-ATGGTCATC-----GTCTCATCGGGCCACGAACGACAC--GGGGTG----
-----GATGAAA-GCTCTTAG-CAAGAATCCTACGTTGTCTCGTGGC------GCCATGA
GGAAAAGA-TTGTAAGCCTTAGAGGCGATCCCAACCCATGCGT-CGATCCACCAG----C
GACGGCTTGGAA-----------------------------------------
>KY966418Appendicula_cornuta
------------------------------------------TCGAGACCGAAATGCAGA
TC----GAGCGATTCGAAGAACTCGTGAATTCTAGCGGCGGCAGGCAACTG--CCGCCGC
-AAAAGATTCGTCCCAAT-----------CGTTGCCCCGTCTCGTATGGG-----GGGAG
GCACGGTG----AAGGAT-GGATGAAACTCAAAAACGGCGCAGCTCCGCGCCAAGGGAAA
-TGAGAAAG----------------CACGAGCCCGAT-ATCGGGTTCGGTGGGGTGGGGT
-GCAGTCGCACGCC--ACGCGGTTTTAT-ACGACTCTCGGCAATGGATATCTC-GGCTCT
CGCATCGATGAAGAGCGCAGCGAAATGCGATACGTGGTGTGAATTGCAGAATCCCGCGAA
CCATCGAGTCTTTGAACGCAAGTTGCGCCCGAGGCCAACC-GGCTGAGGGCACGTCCGCC
TGGGCGTCAAGCATTGCGTCGCTCCGTGCCAACCCCG-CCCGTCAGA--------GGGCG
--TC-ACGGGAGGCGCGGAAGTGCAGG-GTGGCTCGTCGT----GCCCATCGGTGCGGCG
GGCTCAAGA-ACGGTTATC-----GTCTCGTCGGGCCACGAACGACAC--GGGGTG----
-----GATGAAA-GCTGCTAG-C--GAATCCCACGTTGTCTCGTGGC------GTCGTGA
GAAGAAGA-TTAAGAGCCTTAGAGGCGATCCCAACCCACGCGT-CGATCCACAGG----C
GACGGCTTGGAA-----------------------------------------
>FJ565666Eulophia_graminea 
CGTAACAAGGTTTCCGTAGGTGAACCTGCGGAAGGATCATTGTCGAGACCGAAATATACA
CC----GAGCGACTCGGAGAACCCGTGGAACGA-----CGCGCGGCGGCCG--CC-GCGA
AATGGCCGTCCGAGCC-------------GCTCCCCGTCTCTCCTCTTGTCGGGGGGAGG
-CGGCG-CGGCGGAGGAC-GGATGAAAACACAAACCGGCGCAGCATGGCGCCAAGGAAAA
GCTGAAAGG----------------CACGAGCCCCGC-GTCGGGCTCGGTGGCGTGGGGT
-GCTGTCGCACGCC--ATGCGGATGGAC-ACGACTCTCGGCAATGGATATCTC-GGCTCT
CGCATCGATGAAGAGCGCAGCGAAATGCGATACGTGGTGCGAATTGCAGAATCCCGCGAA
CCGTCGAGTCTTTGAACGCAAGTTGCGCCTGAGGCCAGCC-GGCCGAGGGCACGTCCGCC
TGGGCGTCGAGCTTCGCGTCGCTCCGCGCCAGCACCGTTCTGCCGGAT-------GGGCG
--TGACGGGCGTGGCTCGGATGTGCAGAGTGGCCCGTCGT----GCCGGTCGGTGCGGCG
GGCTGAAGGGCGGG-CTAC-----GTCTCGCCGG-CCACGAACAACAA--GGGGTG----
-----GGTGAAA-GCAGCGAG-CGCAGCC--TGCGTTGTCTCGTGTT------GGCTCGA
GAGATGGA-TTG-CGCCCT-CGAGGTGATCCCGACCCATGCGC-CGGCCCGGAGG----C
G-CGGCCTTGGAATGCGACCCCAGGATGGGCGAGACCACCCGCCGAGTTTAAG
>KF318890Eulophia_graminea 
CGTAACAAGGTTTCCGTAGGTGAACCTGCGGAAGGATCATTGTCGAGACCGAAATATACA
CC----GAGCGACTCGGAGAACCCGTGGAACGA-----CGCGCGGCGGCCG--CC-GCGA
AATGGCCGTCCGAGCC-------------GCTCCCCGTCTCTCCTCTTGTCGGGGGGAGG
-CGGCG-CGGCGGAGGAC-GGATGAAAACACAAACCGGCGCAGCATGGCGCCAAGGAAAA
GCTGAAAGG----------------CACGAGCCCCGC-GTCGGGCTCGGTGGCGTGGGGT
-GCTGTCGCACGCC--ATGCGGATGGAC-ACGACTCTCGGCAATGGATATCTC-GGCTCT
CGCATCGATGAAGAGCGCAGCGAAATGCGATACGTGGTGCGAATTGCAGAATCCCGCGAA
CCGTCGAGTCTTTGAACGCAAGTTGCGCCTGAGGCCAGCC-GGCCGAGGGCACGTCCGCC
TGGGCGTCGAGCTTCGCGTCGCTCCGCGCCAGCACCGTTCTCCCGGAT-------GGGCG
--TGACGGGCGTGGCTCGGATGTGCAGAGTGGCCCGTCGT----GCCGGTCGGTGCGGCG
GGCTGAAGGGCGGG-CTAC-----GTCTCGCCGG-CCACGAACAACAA--GGGGTG----
-----GGTGAAA-GCAGCGAG-CGCAGCC--TGCGTTGTCTCGTGTT------GGCTCGA
GAGATGGA-TTG-CGCCCT-CAAGGTGATCCCGACCCATGCGC-CGGCCCGGAGG----C
GTCGGCCTTGGAATGCGACCCCAGGATGGGCGAGACCACCCGCCGAGTTTAAG
>MH768268Eulophia_graminea 
----------TTTCCGTAGGTGAACCTGCGGAAGGATCATTGTCGAGACCGAAATATACA
CC----GAGCGACTCGGAGAACCCGTGGAACGA-----CGCGCGGCGGCCG--CC-GCGA
AATGGCCGTCCGAGCC-------------GCTCCCCGTCTCTCCTCTTGTCGGGGGGAGG
-CGGCG-CGGCGGAGGAC-GGATGAAAACACAAACCGGCGCAGCATGGCGCCAAGGAAAA
GCTGAAAGG----------------CACGAGCCCCGC-GTCGGGCTCGGTGGCGTGGGGT
-GCTGTCGCACGCC--ATGCGGATGGAC-ACGACTCTCGGCAATGGATATCTC-GGCTCT
CGCATCGATGAAGAGCGCAGCGAAATGCGATACGTGGTGCGAATTGCAGAATCCCGCGAA
CCGTCGAGTCTTTGAACGCAAGTTGCGCCTGAGGCCAGCC-GGCCGAGGGCACGTCCGCC
TGGGCGTCGAGCTTCGCGTCGCTCCGCGCCAGCACCGTTCTCCCGGAT-------GGGCG
--TGACGGGCGTGGCTCGGATGTGCAGAGTGGCCCGTCGT----GCCGGTCGGTGCGGCG
GGCTGAAGGGCGGG-CTAC-----GTCTCGCCGG-CCACGAACAACAA--GGGGTG----
-----GGTGAAA-GCAGCGAG-CGCAGCC--TGCGTTGTCTCGTGTT------GGCTCGA
GAGATGGA-TTG-CGCCCT-CAAGGTGATCCCGACCCATGCGC-CGGCCCGGAGG----C
GTCGGCCTTGGAATGCGACCCCAGGATGGGCGAGACCACCCGCCGAGTTTAAG
>JN114512Geodorum_densiflorum 
------------------------------------------------------------
--------------CAGAGAACCTGTGAAACGA-----CATGCGGCAGTCG--CC-GCGG
AGCGGCCGTCCTGGCC-------------GTCGCCGTCTCCT-CTT--GTGGGGG-GACG
GCGGCG-CGGCGGAGGAC-GGATGAAAACACAAACCGGCGCAGCATCGCGCCAAGGGAAA
GCTGAAATG----------------CACGAGCCCCTC-GTCGGGCTCGGTGGCGTGGAGT
-GCTGTTGCACGCC--ATGCGGATGGAC-ACGACTCTCGGCAATGGATATCTC-GGCTCT
CGCATCGATGAAGAGCGCAGCGAAATGCGATACGTGGTGCGAATTGCAGAATCCCGCGAA
CCATCGAGTCTTTGAACGCAAGTTGCGCCTGAGGTCAGCT-GGCCGAGGGCACGTCCGCC
TGGGCGTCAAGCTTCGCGTCGCTCCGCGCCCGCTCCGTTCTGCCAGAT-------GGGTG
--TGACGGGACAGGCTCGGACGTGCAGGGTGGCCCGTCGT----GCCGGTCGGTGCGGCG
GGCTGAAGAGCGGG-CTAC-----GTCTCGCCGG-CCACGAACAATAA--GGGGTG----
-----GGTGAAA-GCTGTGAG-CGCAGCC--TGTGTTGCTTCGAGCT------GGCCTGA
GAGATGGA-TTG-TGCCCT-CAAGGTGATCCCGACCCATGGGC-CGGCCCGGATG----C
GCCGGCTTTGGAATGCGACCCCAGGATGGGCGAGGCCACCCGCT---------
>JN114513Geodorum_densiflorum
------------------------------------------------------------
AC----GGGCGACTCAGAGAACCTGTGAAACGA-----CATGCGGCAGTCG--CC-GCGG
AGCGGCCGTCCTGGCC-------------GTCGCCGTCTCCT-CTT--GTGGGGG-GACG
GCGGCG-CGGCGGAGGAC-GGATGAAAACACAAACCGGCGCAGCATCGCGCCAAGGGAAA
GCTGAAATG----------------CACGAGCCCCTC-GTCGGGCTCGGTGGCGTGGAGT
-GCTGTTGCACGCC--ATGCGGATGGAC-ACGACTCTCGGCAATGGATATCTC-GGCTCT
CGCATCGATGAAGAGCGCAGCGAAATGCGATACGTGGTGCGAATTGCAGAATCCCGCGAA
CCATCGAGTCTTTGAACGCAAGTTGCGCCTGAGGTCAGCT-GGCCGAGGGCACGTCCGCC
TGGGCGTCAAGCTTCGCGTCGCTCCGCGCCCGCTCCGTTCTGCCAGAT-------GGGTG
--TGACGGGACAGGCTCGGACGTGCAGGGTGGCCCGTCGT----GCCGGTCGGTGCGGCG
GGCTGAAGAGCGGG-CTAC-----GTCTCGCCGG-CCACGAACAATAA--GGGGTG----
-----GGTGAAA-GCTGTGAG-CGCAGCC--TGTGTTGCTTCGAGCT------GGCCTGA
GAGATGGA-TTG-TGCCCT-CAAGGTGATCCCGACCCATGGGC-CGGCCCGGATG----C
GCCGGCTTTGGAATGCGACCCCAGGAT--------------------------
>JN114511Geodorum_densiflorum
------------------------------------------------------------
AC----GGGCGACTCAGAGAACCTGTGAAACGA-----CATGCGGCAGTCG--CC-GCGG
AGCGGCCGTCCTGGCC-------------GTCGCCGTCTCCT-CTT--GTGGGGG-GACG
GCGGCG-CGGCGGAGGAC-GGATGAAAACACAAACCGGCGCAGCATCGCGCCAAGGGAAA
GCTGAAATG----------------CACGAGCCCCTC-GTCGGGCTCGGTGGCGTGGAGT
-GCTGTTGCACGCC--ATGCGGATGGAC-ACGACTCTCGGCAATGGATATCTC-GGCTCT
CGCATCGATGAAGAGCGCAGCGAAATGCGATACGTGGTGCGAATTGCAGAATCCCGCGAA
CCATCGAGTCTTTGAACGCAAGTTGCGCCTGAGGTCAGCT-GGCCGAGGGCACGTCCGCC
TGGGCGTCAAGCTTCGCGTCGCTCCGCGCCCGCTCCGTTCTGCCAGAT-------GGGTG
--TGACGGGACAGGCTCGGACGTGCAGGGTGGCCCGTCGT----GCCGGTCGGTGCGGCG
GGCTGAAGAGCGGG-CTAC-----GTCTCGCCGG-CCACGAACAATAA--GGGGTG----
-----GGTGAAA-GCTGTGAG-CGCAGCC--TGTGTTGCTTCGAGCT------GGCCTGA
GAGATGGA-TTG-TGCCCT-CAAGGTGATCCCGACCCATGGGC-CGGCCCGGATG----C
GCCGGCTTTGGAATGCGACCCCAGGATG-------------------------
>JN114510Geodorum_densiflorum
------------------------------------------------------------
------------------GAACCTGTGAAACGA-----CATGCGGCAGTCG--CC-GCGG
AGCGGCCGTCCTGGCC-------------GTCGCCGTCTCCT-CTT--GTGGGGG-GACG
GCGGCG-CGGCGGAGGAC-GGATGAAAACACAAACCGGCGCAGCATCGCGCCAAGGGAAA
GCTGAAATG----------------CACGAGCCCCTC-GTCGGGCTCGGTGGCGTGGAGT
-GCTGTTGCACGCC--ATGCGGATGGAC-ACGACTCTCGGCAATGGATATCTC-GGCTCT
CGCATCGATGAAGAGCGCAGCGAAATGCGATACGTGGTGCGAATTGCAGAATCCCGCGAA
CCATCGAGTCTTTGAACGCAAGTTGCGCCTGAGGTCAGCT-GGCCGAGGGCACGTCCGCC
TGGGCGTCAAGCTTCGCGTCGCTCCGCGCCCGCTCCGTTCTGCCAGAT-------GGGTG
--TGACGGGACAGGCTCGGACGTGCAGGGTGGCCCGTCGT----GCCGGTCGGTGCGGCG
GGCTGAAGAGCGGG-CTAC-----GTCTCGCCGG-CCACGAACAATAA--GGGGTG----
-----GGTGAAA-GCTGTGAG-CGCAGCC--TGTGTTGCTTCGAGCT------GGCCTGA
GAGATGGA-TTG-TGCCCT-CAAGGTGATCCCGACCCATGGGC-CGGCCCGGATG----C
GCCGGCTTTGGAATGCGACCCCAGG----------------------------
>KF560539Geodorum_recurvum
-----------------------------------------------------------A
AC----GGGCGACTCAGAGAACCTGTGAAACGA-----CATGCGGCAGTCG--CC-GCGG
AGCGGCCGTCCTGGCC-------------GTCGCCGTCTCCT-CTT--GCGGGGG-G-CG
GCGGCG-CGGCGGAGGAC-GGATGAAAACACAAACCGGCGCAGCATCGCGCCAAGGGAAA
GCTGAAAGG----------------CACGAGCCCCTC-GTCGGGCTCGGTGGCGTGGAGT
-GCTGTTGCACGCC--ATGCGGATGGAC-ACGACTCTCGGCAATGGATATCTC-GGCTCT
CGCATCGATGAAGAGCGCAGCGAAATGCGATACGTGGTGCGAATTGCAGAATCCCGCGAA
CCATCGAGTCTTTGAACGCAAGTTGCGCCCGAGGCCAGCC-GGCCGAGGGCACGTCCGCC
TGGGCGTCAAGCTTCGCGTCGCTCCGCGCCCGCTTCGTTCCGCCAGAT-------GGGTG
--TGACGGGACAGGCTCGGACGTGCAGGATGGCCCGTCGT----GCCGGTCGGTGCGGCG
GGCTGAAGAGCGGG-CTAC-----GTCTCGCCGG-CCACGAACAATAA--GGGGTG----
-----GGTGAAA-GCTGTGAG-CGCAGCC--TGCGTTGTCTCGTGCT------GGCCCGA
GAGATGGA-TTG-TGCCCT-CTAGGTGATCCCGACCCATGCGC-CG--------------
-----------------------------------------------------
>MK239942Calanthe_brevicornu 
------------------------------------------------------------
ATT---GAGCGATTCAGAGAACCCGTGAATAAAA----GTGGCGGCAGTTG--TTGTCA-
CAGAATAATCGTCTTAT-TCATTGC-CCCA-TCTCTTTTGGGA------------AGGGG
GAATGATG---AAGGGCGTATGAAAAAA-CTCAAACCGGCGCAGTTTCGCGCCAAGAGAA
TATAACAAATA--------------CACAAGCCCGTG-ATTGGACTTAGTGGCATGGAGT
-GCTGATGCACACC--ATATGGATTAAC-ATGACTCTCGGCAATGGATATCTC-GGCTCT
CGCATCGATGAAGAGCGCAGCGAAATGCGATACGTGGTGCGAATTGCAGAATCCCGCGAA
CCATCGAGTCTTTGAACGCAAGTTGCGCCCGAGGCCAATC-GGCCAAGGGCACGTCTGCC
TGGGCGTCAAGCGTTGCATCGCTCTGTGCCAACTCAACCCCGATAAT--------AGGTG
-TTTTGGATAAGGCTCAGATGCGTAGA-GTGGCCCATCGT----GCCCATCAGCACGTTG
GGTTGAAGAGCGGATTATCA-----TCTCATTGGCCA---CAAACAACAAAGGGTG----
-----GACAAAA-GCTATGAG-----CAATGCCTATGTTGTCTTGTGTGCCCTGAGA---
AAAAAAAA-TTATATACCTTCGAGGTGATCCCAACCCATG--------------------
-----------------------------------------------------
>MH808030Calanthe_tricarinata
---------------------------------------TTGTCGAGACCAAAAGAATAT
ATT---GAGCGATTCAGAGAATCCGTGAATAAAA----TTGGCGACAGTTG--TTGTCA-
TAGAATAATCGTCTTAT-TCATTGC-TTCA-TCTCTTTTGGGA------------AGGGG
GAATGATG---A-GGGCGTATGAAAAAA-CTCAAACCGGCGCAGTTTCGCGCCAAGAGAA
TATAAAGAATA--------------CACGAGCCCGTG-ATTGGACTTAGTGGCATGGAGT
-GCTGATGCACACC--ATATAGATTAAT-ATGACTCTCGGCAATGGATATCTC-GGCTCT
CGCATCGATGAAGAGCGCAGCGAAATGCGATACGTGGTGCGAATTGCAGAATCCCGCGAA
CCATCGAGTCTTTGAACGCAAGTTGCGCCCGAGGCCAATC-GGCCAAGGGCACGTCTGCC
TGGGCGTCAAGCGTTGCATCGCTCTGTGCCAACTCAACCCCGTTAAT--------AGGTG
-TTTTGGATAAGGCTCAGATGCGTAGA-GTGGCTCATCGT----GCCCATCAGCACGGTG
GGTTGAAGAGCGGATTATCA-----TCTCATTGGCCA---CAAACAACAAAGGGTG----
-----GACAAAA-GCTATGAG-----CAATGCCTATGTTGTCTTGTGTGCCCTGAGA---
AAAAAAAA-TTATATACCTTCGAGGTGATCCCAACCCATGCGT-CGATCCACATG----C
GGCGGCTTGGAATGCGACCCCA-------------------------------
>MH117466Calanthe_tricarinata
----------------------------------------------------------AT
ATT---GAGCGATTCAGAGAATCCGTGAATAAAA----TTGGCGACAGTTG--TTGTCA-
TAGAATAATCGTCTTAT-TCATTGC-TTCA-TCTCTTTTGGGA------------AGGGG
GAATGATG---A-GGGCGTATGAAAAAA-CTCAAACCGGCGCAGTTTCGCGCCAAGAGAA
TATAAAGAATA--------------CACGAGCCCGTG-ATTGGACTTAGTGGCATGGAGT
-GCTGATGCACACC--ATATAGATTAAT-ATGACTCTCGGCAATGGATATCTC-GGCTCT
CGCATCGATGAAGAGCGCAGCGAAATGCGATACGTGGTGCGAATTGCAGAATCCCGCGAA
CCATCGAGTCTTTGAACGCAAGTTGCGCCCGAGGCCAATC-GGCCAAGGGCACGTCTGCC
TGGGCGTCAAGCGTTGCATCGCTCTGTGCCAACTCAACCCCGTTAAT--------AGGTG
-TTTTGGATAAGGCTCAGATGCGTAGA-GTGGCTCATCGT----GCCCATCAGCACGGTG
GGTTGAAGAGCGGATTATCA-----TCTCATTGGCCA---CAAACAACAAAGGGTG----
-----GACAAAA-GCTATGAG-----CAATGCCTATGTTGTCTTGTGTGCCCTGAGA---
AAAAAAAA-TTATATACCTTCGAGGTGATCCCAACCCATGCGT-CG--------------
-----------------------------------------------------
>AY008467Calanthe_tricarinata
------------------------------------------TCGAGACCAAAAGAATAT
ATT---GAGCGATTCAGAGAATCCGTGAATAAAA----TTGGCGACAGTTG--TTGTCA-
TAGAATAATCGTCTTAT-TCATTGC-TTCA-TCTCTTTTGGGA------------AGGGG
GAATGATG---A-GGGCGTATGAAAAA--CTCAAACCGGCGCAGTTTCGCGCCAAGAGAA
TATAAAGAATA--------------CACGAGCCCGTG-ATTGGACTTAGTGGCATGGAGT
-GCTGATGCACACC--ATATAGATTAAT-ATGACTCTCGGCAATGGATATCTC-GGCTCT
CGCATCGATGAAGAGCGCAGCGAAATGCGATACGTGGTGCGAATTGCAGAATCCCGCGAA
CCATCGAGTCTTTGAACGCAAGTTGCGCCCGAGGCCAATC-GGCCAAGGGCACGTCTGCC
TGGGCGTCAAGCGTTGCATCGCTCTGTGCCAACTCAACCCCGTTAAT--------AGGTG
-TTTTGGATAAGGCTCAGATGCGTAGA-GTGGCTCATCGT----GCCCATCAGCACGGTG
GGTTGAAGAGCGGATTATCA-----TCTCATTGGCCA---CAAACAACAAAGGGTG----
-----GACAAAA-GCTATGAG-----CAATGCCTATGTTGTCTTGTGTGCCCTGAGA---
AAAAAAAA-TTATATACCTTCGAGGTGATCCCAACCCATGCGT-CGATCCACATG----C
GGCGGATTGGAAT----------------------------------------
>MH117465Calanthe_tricarinata
----------------------------------------------------------AT
ATT---GAGCGATTCAGAGAATCCGTGAATAAAA----TTGGCGACAGTTG--TTGTCA-
TAGAATAATCGTCTTAT-TCATTGC-TTCA-TCTCTTTTGGGA------------AGGGG
GAATGATG---A-GGGCGTATGAAAAAA-CTCAAACCGGCGCAGTTTCGCGCCAAGAGAA
TATAAAGAATA--------------CACGAGCCCGTG-ATTGGACTTAGTGGCATGGAGT
-GCTGATGCACACC--ATATAGATTAAT-ATGACTCTCGGCAATGGATATCTC-GGCTCT
CGCATCGATGAAGAGCGCAGCGAAATGCGATACGTGGTGCGAATTGCAGAATCCCGCGAA
CCATCGAGTCTTTGAACGCAAGTTGCGCCCGAGGCCAATC-GGCCAAGGGCACGTCTGCC
TGGGCGTCAAGCGTTGCATCGCTCTGTGCCAACTCAACCCCGTTAAT--------AGGTG
-TTTTGGATAAGGCTCAGATGCGTAGA-GTGGCTCATCGT----GCCCATCAGCACGGTG
GGTTGAAGAGCGGATTATCA-----TCTCATTGGCCA---CAAACAACAAAGGGTG----
-----GACAAAA-GCTATGAG-----CAATGCCTATGTTGTCTTGTGTGCCCTGAGA---
AAAAAAAA-TTATATACCTTCGAGGTGATCCCAACCCATGCGT-CGATCCACATG----C
GGCGGCTTGG-------------------------------------------
>KF560507Calanthe_tricarinata
------------------------------------------------------------
ATT---GAGCGATTCAGAGAATCCGTGAATAAAA----TTGGCGACAGTTG--TTGTCA-
TAGAATAATCGTCTTAT-TCATTGC-TTCA-TCTCTTTTGGGA------------AGGGG
GAATGATG---A-GGGCGTATGAAAAAA-CTCAAACCGGCGCAGTTTCGCGCCAAGAGAA
TATAAAGAATA--------------CACGAGCCCGTG-ATTGGACTTAGTGGCATGGAGT
-GCTGATGCACACC--ATATAGATTAAT-ATGACTCTCGGCAATGGATATCTC-GGCTCT
CGCATCGATGAAGAGCGCAGCGAAATGCGATACGTGGTGCGAATTGCAGAATCCCGCGAA
CCATCGAGTCTTTGAACGCAAGTTGCGCCCGAGGCCAATC-GGCCAAGGGCACGTCTGCC
TGGGCGTCAAGCGTTGCATCGCTCTGTGCCAACTCAACCCCGTTAAT--------AGGTG
-TTTTGGATAAGGCTCAGATGCGTAGA-GTGGCTCATCGT----GCCCATCAGCACGGTG
GGTTGAAGAGCGGATTATCA-----TCTCATTGGCCA---CAAACAACAAAGGGTG----
-----GACAAAA-GCTATGAG-----CAATGCCTATGTTGTCTTGTGTGCCCTGAGA---
AAAAAAAA-TTATATACCTTCGAGGTGATCCCAACCCATGCGT-CG--------------
-----------------------------------------------------
>KF560506Calanthe_tricarinata
------------------------------------------------------------
ATT---GAGCGATTCAGAGAATCCGTGAATAAAA----TTGGCGACAGTTG--TTGTCA-
TAGAATAATCGTCTTAT-TCATTGC-TTCA-TCTCTTTTGGGA------------AGGGG
GAATGATG---A-GGGCGTATGAAAAAA-CTCAAACCGGCGCAGTTTCGCGCCAAGAGAA
TATAAAGAATA--------------CACGAGCCCGTG-ATTGGACTTAGTGGCATGGAGT
-GCTGATGCACACC--ATATAGATTAAT-ATGACTCTCGGCAATGGATATCTC-GGCTCT
CGCATCGATGAAGAGCGCAGCGAAATGCGATACGTGGTGCGAATTGCAGAATCCCGCGAA
CCATCGAGTCTTTGAACGCAAGTTGCGCCCGAGGCCAATC-GGCCAAGGGCACGTCTGCC
TGGGCGTCAAGCGTTGCATCGCTCTGTGCCAACTCAACCCCGTTAAT--------AGGTG
-TTTTGGATAAGGCTCAGATGCGTAGA-GTGGCTCATCGT----GCCTATCAGCACGGTG
GGTTGAAGAGCGGATTATCA-----TCTCATTGGCCA---CAAACAACAAAGGGTG----
-----GACAAAA-GCTATGAG-----CAATGCCTATGTTGTCTTGTGTGCCCTGAGA---
AAAAAAAA-TTATATACCTTCGAGGTGATCCCAACCCATGCGT-CG--------------
-----------------------------------------------------
>KF560481Calanthe_alismifolia
------------------------------------------------------------
ATC---GAGCGATTCAGAGAACTCGTGAATAAAA----GTGGCGACAATTG--TTGTCA-
CAAAATAATCGTCTTAT-TCATTGC-TTCA-TCTCTTTTGGGA------------AGGGG
CCATGATG---AAGGGCGAATGAAAAAA-CTCAAACCGGCGCAATTTCGCGCCAAGGGAA
TATCAAA-ATA--------------CACTAGCCCGTG-ATTGGACTTAGTGGCATGGAGT
-GCTGATGCACACC--ATATAGATTAAC-ATGACTCTCGGCAATGGATATCTC-GGCTCT
CGCATCGATGAAGAGCGCAGCGAAATGCGATACGTGGTGCGAATTGCAGAATCCCGCGAA
CCATCGAGTCTTTGAACGCAAGTTGCGCCCGAGGCCAATC-GGCCAAGGGCACGTCTGCC
TGGGCGTCAAGCGTTGCATCGCTCTGTGCCAACTCAACCCCGCTAAT--------AGGTG
-TTTTGGATAAGGCTCAGATGCGTAGA-GTGGCTCATCGT----GCCCCTCAGCACGGTG
GGTTGAAGAGCGGATTATCA-----TCTCATTGGCCA---CAAATAATAAAGGGTG----
-----GACAAAA-GCTATGAG-----CAATGCCTATGTTGTCTTGTGTGCCTTGAGA--A
AAAAAAAA-TTATGTACCTTCGAGGTGATCCCAACCCATGCGT-CG--------------
-----------------------------------------------------
>AY882615Calanthe_alismaefolia
--------GTTTCCGTAGGTGAACCTGCGGAAGGATCATTGTCGAGACCG-AAAGAATAT
ATC---GAGCGATTCAGAGAACTCGTGAATAAAA----GTGGCGACAATTG--TTGTCA-
CAAAATAATCGTCTTAT-TCATTGC-TTCA-TCTCTTTTGGGA------------AGGGG
CCATGATG---AAGGGCGAATGAAAAAA-CTCAAACCGGCGCAGTTTCGCGCCAAGGGAA
TATCAAA-ATA--------------CACTAGCCCGTG-ATTGGACTTAGTGGCATGGAGT
-GCTGATGCACACC--ATATAGATTAAC-ATGACTCTCGGCAATGGATATCTC-GGCTCT
CGCATCGATGAAGAGCGCAGCGAAATGCGATACGTGGTGCGAATTGCAGAATCCCGCGAA
CCATCGAGTCTTTGAACGCAAGTTGCGCCCGAGGCCAATC-GGCCAAGGGCACGTCTGCC
TGGGCGTCAAGCGTTGCATCGCTCTGTGCCAACTCAACCCCGCTAAT--------AGGTG
-TTTTGGATAAGGCTCAGATGCGTAGA-GTGGCTCATCGT----GCCCCTCAGCACGGTG
GGTTGAAGAGCGGATTATCA-----TCTCATTGGCCA---CAAATAACAAAGGGTG----
-----GACAAAA-GCTATGAG-----CAATGCCTATGTTGTCTTGTGTGCCTTGAGA---
-AAAAAAA-TTATGAACCTTCGAGGTGATCCCAACCCATGCGT-CGATCTACATG----C
GGCGGCTTGGAATGCGACCCC--------------------------------
>KF560492Calanthe_sylvatica
------------------------------------------------------------
ATC---GAGCGATTCAGAGAACTCGTGAATAAAA----GTGGCGACAATTG--TTGTCA-
CAAAATAATCGTCTTAT-TCATTGC-TTCA-TCTCTTTTGGGA------------AGGGG
CCATGATG---AAGGGCGTATGAAAAAA-CTCAAACCGGCGCAGTCTCGCGCCAAGGGAA
TATCAAA-ATA--------------CACTAGCCCGTG-ATTGGACTTAGTGGCATGGAGT
-GCTGATGCACATC--ATATAGATTAAC-ATGACTCTCGGCAATGGATATCTC-GGCTCT
CGCATCGATGAAGAGCGCAGCGAAATGCGATACGTGGTGCGAATTGCAGAATCCCGCGAA
CCATCGAGTCTTTGAACGCAAGTTGCGCCCGAGGCCAATC-GGCCAAGGGCACGTCTGCC
TGGGCGTCAAGCGTTGCATCGCTCTGTGCCAACTCAACCCCGTTAAT--------AGGTG
-TTTTGGATAAGGCTCAGATGCGTAGA-ATGGCTCATCGT----GCCCATCAGCACGGTG
GGTTGAAGAGCGGATTATCA-----TCTCATTGGCCA---CAAATAACAAAGGGTG----
-----GACAAAA-GCTATGAG-----CAATGCCTATGTTGTCTTGTGTGCCTTGAGA---
-AAAAAAA-TTATGTACCTTTGAGGTGATCCCAACCCATGCGTCG---------------
-----------------------------------------------------
>KF560488Calanthe_sylvatica
------------------------------------------------------------
ATC---GAGCGATTCAGAGAACTCGTGAATAAAA----ATGGCGACAATTG--TTGTCA-
CAAAATAATCGTCTTAT-TCATTGC-TTCA-TCTCTTTTGGGA------------AGGGG
CCATGATG---AAGGGCGTATGAAAAAA-CTCAAACCGGCGCAGTCTCGCGCCAAGGGAA
TATCAAA-ATA--------------CACTAGCCCGTG-ATTGGACTTAGTGGCATGGAGT
-GCTGATGCACATC--ATATAGATTAAC-ATGACTCTCGGCAATGGATATCTC-GGCTCT
CGCATCGATGAAGAGCGCAGCGAAATGCGATACGTGGTGCGAATTGCAGAATCCCGCGAA
CCATCGAGTCTTTGAACGCAAGTTGCGCCCGAGGCCAATC-GGCCAAGGGCACGTCTGCC
TGGGCGTCAAGCGTTGCATCGCTCTGTGCCAACTCAACCCCGTTAAT--------AGGTG
-TTTTGGATAAGGCTCAGATGCGTAGA-ATGGCTCATCGT----GCCCATCAGCACGGTG
GGTTGAAGAGCGGATTATCA-----TCTCATTGGCCA---CAAATAACAAAGGGTG----
-----GACAAAA-GCTATGAG-----CAATGCCTATGTTGTCTTGTGTGCCTTGAGA---
-AAAAAAA-TTATGTACCTTCGAGGTGATCCCAACCCATGCGTCG---------------
-----------------------------------------------------
>AY882610Calanthe_sylvatica
--------GTTTCCGTAGGTGAACCTGCGGAAGGATCATTGTCGAGACCG-AAAAAATAT
ATC---GAGCGATTCAGAGAACTGGTGAATAAAA----GTGGCGACAATTA--TTGTCA-
CAAAATAATCGTCTTAT-TCATTGC-TTCA-TCTCTTTTGGGA------------AGGGG
CCATGATG---AAGGGCGTATGAAAAAA-CTCAAACCGGCGCAGTCTCGCGCCAAGGGAA
TATCAAA-ATA--------------CACTAGCCCGTG-ATTGGACTTAGTGGCATGGAGT
-GCTGATGCACATC--ATATAGATTAAC-ACGACTCTCGGCAATGGATATCTC-GGCTCT
CGCATCGATGAAGAGCGCAGCGAAATGCGATACGTGGTGCGAATTGCAGAATCCCGCGAA
CCATCGAGTCTTTGAACGCAAGTTGCGCCCGAGGCCAATC-GGCCAGGGGCACGTCTGCC
TGGGCGTCAAGCGTTGCATCGCTCTGTGCCAACTCAACCCCGTTAAT--------AGGTG
-TTTTGGATAAGGCTCAGATGCGTAGA-ATGGCTCATCGT----GCCCATCAGCACGGTG
GGTTGAAGAGCGGATTATCA-----TCTCATTGGCCA---CAAATAACAAAGGGTG----
-----GACAAAA-GCTATGAG-----CAATGCCTATGTTGTCTTGTGTGCCTTGAGA---
-AAAAAAA-TTATGTACCTTCGAGGTGATCCCAACCCATGCGTCGATCTACATGC----G
GCGGCTTGGAATGCGACCCC---------------------------------
>MK239946Calanthe_sylvatica
------------------------------------------------------------
ATC---GAGCGATTCAGAGAACTGGTGAATAAAA----GTGGCGACAATTA--TTGTCA-
CAAAATAATCGTCTTAT-TCATTGC-TTCA-TCTCTTTTGGGA------------AGGGG
CCATGATG---AAGGGCGTATGAAAAAA-CTCAAACCGGCGCAGTCTCGCGCCAAGGGAA
TATCAAA-ATA--------------CACTAGCCCGTG-ATTGGACTTAGTGGCATGGAGT
-GCTGATGCACATC--ATATAGATTAAC-ACGACTCTCGGCAATGGATATCTC-GGCTCT
CGCATCGATGAAGAGCGCAGCGAAATGCGATACGTGGTGCGAATTGCAGAATCCCGCGAA
CCATCGAGTCTTTGAACGCAAGTTGCGCCCGAGGCCAATC-GGCCAGGGGCACGTCTGCC
TGGGCGTCAAGCGTTGCATCGCTCTGTGCCAACTCAACCCCGTTAAT--------AGGTG
-TTTTGGATAAGGCTCAGATGCGTAGA-ATGGCTCATCGT----GCCCATCAGCACGGTG
GGTTGAAGAGCGGATTATCA-----TCTCATTGGCCA---CAAATAACAAAGGGTG----
-----GACAAAA-GCTATGAG-----CAATGCCTATGTTGTCTTGTGTGCCTTGAGA---
AAAAAAAA-TTATGTACCTTCGAGGTGATCCCAACCCATG--------------------
-----------------------------------------------------
>MH808029Calanthe_davidii
--------------------------------------TTGTCGAGACCG-AA-------
ATC---GAGCGATTCAGAGAACCCGTGAATAAAA----GTGGCGACAATTG--TTGTCA-
CAGAATAATCGTCTTAT-TCATTGC-TTCA-TCTCTTTTGGGA------------AGGGG
CCATGATG---AAGGGCGTATGAAAAAAACTCAAACCGGCGCAGTTTCGCGCCAAGGGAA
TATCAAA-ATA--------------CACGAGCCCGTG-ATTGGACTTAGTGGCATGGAGT
-GCTGATGCACACC--ATATAGATTAAC-ATGACTCTCGGCAATGGATATCTC-GGCTCT
CGCATCGATGAAGAGCGCAGCGAAATGCGATACGTGGTGCGAATTGCAGAATCCCGCGAA
CCATCGAGTCTTTGAACGCAAGTTGCGCCCGAGGCCAATC-GGCCAAGGGCACGTCTGCC
TGGGCGTCAAGCGTTGCATCGCTCTGTGCCAACTCAACTCCGTTAAT--------AGGTG
-TTTTGGATAAGGCTCGGATGCGTAGA-GTGGCTCATCGT----GCCCATCAGCACGGTG
GGTTGAAGAGCGGATTATCA-----TCTCATTGGGCC--ATAAATAACAAAGGGTG----
-----GATAAAA-GCTATGAG-CA--AAATGCCTATGTTGTCTTGTGTGCTCTGAGAGAA
AAAAAAAA-TTATATACCTTCGAGGTGATCCCAACCCATGCGTCGATCCAC-ATG----C
GGCGGCT-GGAATGCGACCCCA-------------------------------
>KF560517Calanthe_davidii 
------------------------------------------------------------
ATC---GAGCGATTCAGAGAACCCGTGAATAAAA----GTGGCAACAATTG--TTGTCA-
CAGAATAATCGTCTTAT-TCATTGC-TTCA-TCTCTTTTGGGA------------AGGGG
CCATGATG---AAGGGCGTATGAAAAAAACTCAAACCGGCGCAGTTTCGCGCCAAGGGAA
TATCAAA-ATA--------------CACGAGCCCGTG-ATTGGACTTAGTGGCATGGAGT
-GCTGATGCACACC--ATATAGATTAAC-ATGACTCTCGGCAATGGATATCTC-GGCTCT
CGCATCGATGAAGAGCGCAGCGAAATGCGATACGTGGTGCGAATTGCAGAATCCCGCGAA
CCATCGAGTCTTTGAACGCAAGTTGCGCCCGAGGCCAATC-GGCCAAGGGCACGTCTGCT
TGGGCGTCAAGCGTTGCATCGCTCTGTGCCAACTCAACTCCGTTAAT--------AGGTG
-TTTTGGATAAGGCTCGGATGCGTAGA-GTGGCTCATCGT----GCCCATCAGCACGGTG
GGTTGAAGAGCGGATTATCA-----TCTCATTGGGCC--ATAAATAACAAAGGGTG----
-----GATAAAA-GCTATGAG-CA--AAATGCCTATGTTGTCTTGTGTGCTCTGAGAGAA
AAAAAAAA-TTATATACCTTCGAGGTGATCCCAACCCATGCGTCG---------------
-----------------------------------------------------
>AY882611Calanthe_davidii
--------GTTTCCGTAGGTGAACCTGCGGAAGGATCATTGTCGAGACCG-AA-------
ATC---GAGCGATTCAGAGAACCCGTGAATAAAA----GTGGCGACAATTG--TTGTCA-
CAGAATAATCGTCTTAT-TCATTGC-TTCA-TCTCTTTTGGGA------------AGGGG
CCATGATG---AAGGGCGTATGAAAAAAACTCAAACCGGCGCAGTTTCGCGCCAAGGGAA
TATCAAA-ATA--------------CACGAGCCCGTG-ATTGGACTTAGTGGCATGGAGT
-GCTGATGCACACC--ATATAGATTAAC-ATGACTCTCGGCAATGGATATCTC-GGCTCT
CGCATCGATGAAGAGCGCAGCGAAATGCGATACGTGGTGCGAATTGCAGAATCCCGCGAA
CCATCGAGTCTTTGAACGCAAGTTGCGCCCGAGGCCAATC-GGCCAAGGGCACGTCTGCC
TGGGCGTCAAGCGTTGCATCGCTCTGTGCCAACTCAACTCCGTTAAT--------AGGTG
-TTTTGGATAAGGCTCGGATGCGTAGA-GTGGCTCATCGT----GCCCATCAGCACGGTG
GGTTGAAGAGCGGATTATCA-----TCTCATTGGGCC--ATAAATAACAAAGGGTG----
-----GATAAAA-GCTATGAG-CA--AAATGCCTATGTTGTCTTGTGTGCTCTGAGAG-A
AAAAAAAA-TTATATACCTTCGAGGTGATCCCAACCCATGCGTCGATCCAC-ATG----C
GGCGGCTTGGAATGCGACCCC--------------------------------
>KF560493Calanthe_davidii
------------------------------------------------------------
ATC---GAGCGATTCAGAGAACCCGTGAATAAAA----GTGGCGACAATTG--TTGTCA-
CAGAATAATCGTCTTAT-TCATTGC-TTCA-TCTCTTTTGGGA------------AGGGG
CCATGATG---AAGGGCGTATGAAAAAAACTCAAACCGGCGCAGTTTCGCGCCAAGGGAA
TATCAAA-ATA--------------CACGAGCCCGTG-ATTGGACTTAGTGGCATGGAGT
-GCTGATGCACACC--ATATAGATTAAC-ATGACTCTCGGCAATGGATATCTC-GGCTCT
CGCATCGATGAAGAGCGCAGCGAAATGCGATACGTGGTGCGAATTGCAGAATCCCGCGAA
CCATCGAGTCTTTGAACGCAAGTTGCGCCCGAGGCCAATC-GGCCAAGGGCACGTCTGCC
TGGGCGTCAAGCGTTGCATCGCTCTGTGCCAACTCAACTCCGTTAAT--------AGGTG
-TTTTGGATAAGGCTCGGATGCGTAGA-GTGGCTCATCGT----GCCCATCAGCACGGTG
GGTTGAAGAGCGGATTATCA-----TCTCATTGGGCC--ATAAATAACAAAGGGTG----
-----GATAAAA-GCTATGAG-CA--AAATGCCTATGTTGTCTTGTGTGCTCTGAGAGAA
AAAAAAAA-TTATATACCTTCGAGGTGATCCCAACCCATGCGTCG---------------
-----------------------------------------------------
>AY882614Calanthe_triplicata
--------GTTTCCGTAGGTGAACCTGCGGAAGGATCATTGTCGAGACCG-AAAAAATAT
ATC---GAGCGATTCAGAGAACTCGTGAATAAAA----GTGGCGACAATTA--TTGTCA-
CAAAATAATCGTCTTAT-TCATTGC-TTCA-TCTCTTTTGGGA------------AGGGG
CCATGATG---AAGGGCGTATGAAAAAA-CTCAAACCGGCGCAGTCTCGCGCCAAGGGAA
TATCAAA-ATA--------------CACTAGCCCGTG-ATTGGACTTAGTGGCATGGAGT
-GCTGATGCACATC--ATATAGATTAAC-ATGACTCTCGGCAATGGATATCTC-GGCTCT
CGCATCGATGAAGAGCGCAGCGAAATGCGATACGTGGTGCGAATTGCAGAATCCCGCGAA
CCATCGAGTCTTTGAACGCAAGTTGCGCCCGAGGCCAATC-GGCCAAGGGCACGTCTGCC
TGGGCGTCAAGCGTTGCATCGCTCTGTGCCAACTCAACCCCGTTAAT--------AGGTG
-TTTTGGATAAGGCTCAGATGCGTAGA-GTGGCTCATCGT----GCCCATCAGCACGGTG
GGTTGAAGAGCGGATTATCA-----TCTCATTGGCCA---CAAATAACAAAGGGTG----
-----GACAAAA-GCTATGAG-----CAATGCCTATGTTGTCTTGTGTGCCTTGAGA---
-AAAAAAA-TTATGTACCTTCGAGGTGATCCCAACCCATGCGTCGATCTAC-ATG----C
GGCGGCTTGGAATGCGACCCC--------------------------------
>KY966491Calanthe_triplicata
-----------------------------------------TCGAGACCG-AAAAAATAT
ATC---GAGCGATTCAGAGAACTCGTGAATAAAA----GTGGCGACAATTA--TTGTCA-
CAAAATAATCGTCTTAT-TCATTGC-TTCA-TCTCTTTTGGGA------------AGGGG
CCATGATG---AAGGGCGTATGAAAAAA-CTCAAACCGGCGCAGTCTCGCGCCAAGGGAA
TATCAAA-ATA--------------CACTAGCCCGTG-ATTGGACTTAGTGGCATGGAGT
-GCTGATGCACATC--ATATAGATTAAC-ATGACTCTCGGCAATGGATATCTC-GGCTCT
CGCATCGATGAAGAGCGCAGCGAAATGCGATACGTGRTGCGAATTGCAGAATCCCGCGAA
CCATCGAGTCTTTGAACGCAAGTTGCGCCCGAGGCCAATC-GGCCAAGGGCACGTCTGCC
TGGGCGTCAAGCGTTGCATCGCTCTGTGCCAACTCAACCCCGTTAAT--------AGGTG
-TTTTGGATAAGGCTCAGATGCGTAGA-GTGGCTCATCGT----GCCCATCAGCACGGTG
GGTTGAAGAGCGGATTATCA-----TCTCATTGGCCA---CAAATAACAAAGGGTG----
-----GACAAAA-GCTATGAG-----CAATGCCTATGTTGTCTTGTGTGCCTTGAGA---
-AAAAAAA-TTATGTACCTTCGAGGTGATCCCAACCCATGCGTCGATCTAC-ATG----C
GGCGGCTTGGAA-----------------------------------------
>KF560491Calanthe_triplicata
------------------------------------------------------------
ATC---GAGCGATTCAGAGAACTCGTGAATAAAA----GTGGCGACAATTA--TTGTCA-
CAAAATAATCGTCTTAT-TCATTGC-TTCA-TCTCTTTTGGGA------------AGGGG
CCATGATG---AAGGGCGTATGAAAAAA-CTCAAACCGGCGCAGTCTCGCGCCAAGGGAA
TATCAAA-ATA--------------CACTAGCCCGTG-ATTGGACTTAGTGGCATGGAGT
-GCTGATGCACATC--ATATAGATTAAC-ATGACTCTCGGCAATGGATATCTC-GGCTCT
CGCATCGATGAAGAGCGCAGCGAAATGCGATACGTGGTGCGAATTGCAGAATCCCGCGAA
CCATCGAGTCTTTGAACGCAAGTTGCGCCCGAGGCCAATC-GGCCAAGGGCACGTCTGCC
TGGGCGTCAAGCGTTGCATCGCTCTGTGCCAACTCAACCCCGTTAAT--------AGGTG
-TTTTGGATAAGGCTCAGATGCGTAGA-GTGGCTCATCGT----GCCCATCAGCACGGTG
GGTTGAAGAGCGGATTATCA-----TCTCATTGGCCA---CAAATAACAAAGGGTG----
-----GACAAAA-GCTATGAG-----CAATGCCTATGTTGTCTTGTGTGCCTTGAGA---
-AAAAAAA-TTATGTACCTTCGAGGTGATCCCAACCCATGCGTCG---------------
-----------------------------------------------------
>KM025154Calanthe_triplicata
GTAACAAGGTTTCCGTAGGTGAACCTGCGGAAGGATCATTGTCGAGACCG-AAAAAATAT
ATC---GAGCGATTCAGAGAACTCGTGAATAAAA----GTGGCGACAATTA--TTGTCA-
CAAAATAATCGTCTTAT-TCATTGC-TTCA-TCTCTTTTGGGA------------AGGGG
CCATGATG---AAGGGCGTATGAAAAAA-CTCAAACCGGCGCAGTCTCGCGCCAAGGGAA
TATCAAA-ATA--------------CACTAGCCCGTG-ATTGGACTTAGTGGCATGGAGT
-GCTGATGCACATC--ATATAGATTAAC-ATGACTCTCGGCAATGGATATCTC-GGCTCT
CGCATCGATGAAGAGCGCAGCGAAATGCGATACGTGGTGCGAATTGCAGAATCCCGCGAA
CCATCGAGTCTTTGAACGCAAGTTGCGCCCGAGGCCAATC-GGCCAAGGGCACGTCTGCC
TGGGCGTCAAGCGTTGCATCGCTCTGTGCCAACTCAACCCCGTTAAT--------AGGTG
-TTTTGGATAAGGCTCAGATGCGTAGA-GTGGCTCATCGT----GCCCATCAGCACGGTG
GGTTGAAGAGCGGATTATCA-----TCTCATTGGCCA---CAAATAACAAAGGGTG----
-----GACAAAA-GCTATGAG-----CAATGCCTATGTTGTCTTGTGTGCCTTGAGA---
-AAAAAAA-TTATGTACCTTCGAGGTGATCCCAACCCATGCGTCGATCTAC-ATG----C
GGCGGCTTGGAATGCGACCCCAGGATGGGCGAGGCCACCCGCTGAGTTTAAGC
>KF560528Calanthe_plantaginea
------------------------------------------------------------
ATT---GAGCGATTCAGAGAACTCGTGAATAAAA----GTGGCGGCAGTTG--TTGTCA-
CAGAATAATCGTCTTAT-TCATTGC-CCCA-TCTCTTTTGGGA------------AGGGG
GAATGATG---AAGGGCGTATGAAAAAA-CTCAAACCGGCGCAGTTTCGCGCCAAGAGAA
TATAACAAATA--------------CACAAGCCCGTG-ATTGGACTTAGTGGCATGGAGT
-GCTGATGCACACC--ATATGGATTAAC-ATGACTCTCGGCAATGGATATCTC-GGCTCT
CGCATCGATGAAGAGCGCAGCGAAATGCGATACGTGGTGCGAATTGCAGAATCCCGCGAA
CCATCGAGTCTTTGAACGCAAGTTGCGCCCGAGGCCAATC-GGCCAAGGGCACGTCTGCC
TGGGCGTCAAGCGTTGCATCGCTCTGTGCCAACTCAACCCCGATAAT--------AGGTG
-TTTTGGATAAGGCTCAGATGCGTAGA-GTGGCCCATCGT----GCCCATCAGCACGTTG
GGTTGAAGAGCGGATTATCA-----TCTCATTGGCCA---CAAACAACAAAGGGTG----
-----GACAAAA-GCTATGAG-----CAATGCCTATGTTGTCTTGTGCGCCCTGAGA---
-AAAAAAA-TTATATACCTTCGAGGTGATCCCAACCCATGCGTTG---------------
-----------------------------------------------------
>MW775061Calanthe_plantaginea
---------------------------------------------------------TAT
ATT---GAGCGATTCAGAGAACTCGTGAATAAAA----GTGGCGGCAGTTG--TTGTCA-
CAGAATAATCGTCTTAT-TCATTGC-CCCA-TCTCTTTTGGGA------------AGGGG
GAATGATG---AAGGGCGTATGAAAAAA-CTCAAACCGGCGCAGTTTCGCGCCAAGAGAA
TATAACAAATA--------------CACAAGCCCGTG-ATTGGACTTAGTGGCATGGAGT
-GCTGATGCACACC--ATATGGATTAAC-ATGACTCTCGGCAATGGATATCTC-GGCTCT
CGCATCGATGAAGAGCGCAGCGAAATGCGATACGTGGTGCGAATTGCAGAATCCCGCGAA
CCATCGAGTCTTTGAACGCAAGTTGCGCCCGAGGCCAATC-GGCCAAGGGCACGTCTGCC
TGGGCGTCAAGCGTTGCATCGCTCTGTGCCAACTCAACCCCGATAAT--------AGGTG
-TTTTGGATAAGGCTCAGATGCGTAGA-GTGGCCCATCGT----GCCCATCAGCACGTTG
GGTTGAAGAGCGGATTATCA-----TCTCATTGGCCA---CAAACAACAAAGGGTG----
-----GACAAAA-GCTATGAG-----CAATGCCTATGTTGTCTTGTGCGCCCTGAGA---
-AAAAAAA-TTATATACCTTCGAGGTGATCCCAACCCATGCGTTGATCTAC-ATG----C
GGCGGC-----------------------------------------------
>KF560499Calanthe_mannii
------------------------------------------------------------
ATT---GAGCGATTCAGAGAACCCGTGAATAAAA----GTGGCGGCAGTTG--TTGTCA-
CAGAATAATCGTCTTAT-TCATCGC-CCCA-TCTCTTTTGGGA------------AGGGG
GAATGATG---AAGGGCGTATGAAAAAA-CTCAAACCGGCGCAGTTTCGCGCCAAGAGAA
TATAACAAATA--------------CACAAGCCCGTG-ATTGGACTTAGTGGCATGGAGT
-GCTGATGCACACC--ATATGGATTAAC-ATGACTCTCGGCAATGGATATCTC-GGCTCT
CGCATCGATGAAGAGCGCAGCGAAATGCGATACGTGGTGCGAATTGCAGAATCCCGCGAA
CCATCGAGTCTTTGAACGCAAGTTGCGCCCGAGGCCAATC-GGCCAAGGGCACGTCTGCC
TGGGCGTCAAGCGTTGCATCGCTCTGTGCCAACTCAACCCCGATAAT--------AGGTG
-TTTTGGATAAGGCTCAGATGCGTAGA-GTGGCCCATCGT----GCCCATCAGCACGTTG
GGTTGAAGAGCGGATTATCA-----TCTCATTGGCCA---CAAACAACAAAGGGTG----
-----GACAAAA-GCTATGAG-----CAATGCCTATGTTGTCTTGTGTGCCCTGAGA---
-AAAAAAA-TTATATACCTTCGAGGTGATCCCAACCCATGCGTTG---------------
-----------------------------------------------------
>MW775048Calanthe_mannii
---------------------------------------------------------TAT
ATT---GAGCGATTCAGAGAACCCGTGAATAAAA----GTGGCGGCAGTTG--TTGTCA-
CAGAATAATCGTCTTAT-TCATCGC-CCCA-TCTCTTTTGGGA------------AGGGG
GAATGATG---AAGGGCGTATGAAAAAA-CTCAAACCGGCGCAGTTTCGCGCCAAGAGAA
TATAACAAATA--------------CACAAGCCCGTG-ATTGGACTTAGTGGCATGGAGT
-GCTGATGCACACC--ATATGGATTAAC-ATGACTCTCGGCAATGGATATCTC-GGCTCT
CGCATCGATGAAGAGCGCAGCGAAATGCGATACGTGGTGCGAATTGCAGAATCCCGCGAA
CCATCGAGTCTTTGAACGCAAGTTGCGCCCGAGGCCAATC-GGCCAAGGGCACGTCTGCC
TGGGCGTCAAGCGTTGCATCGCTCTGTGCCAACTCAACCCCGATAAT--------AGGTG
-TTTTGGATAAGGCTCAGATGCGTAGA-GTGGCCCATCGT----GCCCATCAGCACGTTG
GGTTGAAGAGCGGATTATCA-----TCTCATTGGCCA---CAAACAACAAAGGGTG----
-----GACAAAA-GCTATGAG-----CAATGCCTATGTTGTCTTGTGTGCCCTGAGA---
-AAAAAAA-TTATATACCTTCGAGGTGATCCCAACCCATGCGTTGATCTAC-ATG----C
GGCGGCTT---------------------------------------------
>KF560484Calanthe_graciliflora
------------------------------------------------------------
ATT---GAGCGATTCAGAGAACCCGTGAATAAAA----GTGGCGGCAGTTG--TTGTCA-
CAGAATAATCGTCTTAT-TCATTGC-CCCA-TCTCTTTTGGGA------------AGGGG
GAATGATG---AAGGGCGTATGAAAAAA-CTCAAACCGGCGCAGTTTCGCGCCAAGAGAA
TATAACAAATA--------------CACAAGCCCGTG-ATTGGACTTAGTGGCATGGAGT
-GCTGATGCACACC--ATATGGATTAAC-ATGACTCTCGGCAATGGATATCTC-GGCTCT
CGCATCGATGAAGAGCGCAGCGAAATGCGATACGTGGTGCGAATTGCAGAATCCCGCGAA
CCATCGAGTCTTTGAACGCAAGTTGCGCCCGAGGCCAATC-GGCCAAGGGCACGTCTGCC
TGGGCGTCAAGCGTTGCATCGCTCTGTGCCAACTCAACCCCGATAAT--------AGGTG
-TTTTGGATAAGGCTCAGATGCGTAGA-GTGGCCCATCGT----GCCCATCAGCACGTTG
GGTTGAAGAGCGGATTATCA-----TCTCATTGGCCA---CAAACAACAAAGGGTG----
-----GACAAAA-GCTATGAG-----CAATGCCTATGTTGTCTTGTGTGCCCTGAGA---
-AAAAAAA-TTATATACCTTCGAGGTGATCCCAACCCATGCGTTG---------------
-----------------------------------------------------
>KF560495Calanthe_graciliflora 
------------------------------------------------------------
ATT---GAGCGATTCAGAGAACCCGTGAATAAAA----GTGGCGGCAGTTG--TTGTCA-
CAGAATAATCGTCTTAT-TCATTGC-CCCA-TCTCTTTTGGGA------------AGGGG
GAATGATG---AAGGGCGTATGAAAAAA-CTCAAACCGGCGCAGTTTCGCGCCAAGAGAA
TATAACAAATA--------------CACAAGCCCGTG-ATTGGACTTAGTGGCATGGAGT
-GCTGATGCACACC--ATATGGATTAAC-ATGACTCTCGGCAATGGATATCTC-GGCTCT
CGCATCGATGAAGAGCGCAGCGAAATGCGATACGTGGTGCGAATTGCAGAATCCCGCGAA
CCATCGAGTCTTTGAACGCAAGTTGCGCCCGAGGCCAATC-GGCCAAGGGCACGTCTGCC
TGGGCGTCAAGCGTTGCATCGCTCTGTGCCAACTCAACCCCGATAAT--------AGGTG
-TTTTGGATAAGGCTCAGATGCGTAGA-GTGGCCCATCGT----GCCCATCAGCACGTTG
GGTTGAAGAGCGGATTATCA-----TCTCATTGGCCA---CAAACAACAAAGGGTG----
-----GACAAAA-GCTATGAG-----CAATGCCTATGTTGTCTTGTGTGCCCTGAGA---
-AAAAAAA-TTATATACCTTCGAGGTGATCCCAACCCATGCGTTG---------------
-----------------------------------------------------
>KT338660Calanthe_discolor
------------------------------------------------------------
------------TTCAGAGAACCCGTGAATAAAA----GTGGCGGCAGTTG--TTGTCA-
CGGAATAATCGTCTTAT-TCATTGC-CCCA-TCTCTTTTGGGA------------AGGGG
GAATGATG---AAGGGCGTATGAAAAAA-CTCAAACCGGCGCAGTTTCGCGCCAAGAGAA
TATAACAAATA--------------CACAAGCCCGTG-ATTGGACTTAGTGGCATGGAGT
-GCTGATGCACACC--ATATGGATTAAC-ATGACTCTCGGCAATGGATATCTC-GGCTCT
CGCATCGATGAAGAGCGCAGCGAAATGCGATACGTGGTGCGAATTGCAGAATCCCGCGAA
CCATCGAGTCTTTGAACGCAAGTTGCGCCCGAGGCCAATC-GGCCAAGGGCACGTCTGCC
TGGGCGTCAAGCGTTGCATCGCTCTGTGCCAACTCAACCCCGATAAT--------AGGTG
-TTTTGGATAAGGCTCAGATGCGTAGA-GTGGCCCATCGT----GCCCATCAGCACGTTG
GGTTGAAGAGCGGATTATCA-----TCTCATTGGCCA---CAAACAACAAAGGGTG----
-----GACAAAA-GCTATGAG-----CAATGCCTATGTTGTCTTGTGTGCCCTGAGA---
-AAAAAAA-TTATATACCTTCGAGGTGATCCCAACCCATGCGTTGCTCCAC-ATG----C
GGCGGCTTGGAAT----------------------------------------
>KT338659Calanthe_discolor
------------------------------------------------------------
------------TTCAGAGAACCCGTGAATAAAA----GTGGCGGCAGTTG--TTGTCA-
CGGAATAATCGTCTTAT-TCATTGC-CCCA-TCTCTTTTGGGA------------AGGGG
GAATGATG---AAGGGCGTATGAAAAAA-CTCAAACCGGCGCAGTTTCGCGCCAAGAGAA
TATAACAAATA--------------CACAAGCCCGTG-ATTGGACTTAGTGGCATGGAGT
-GCTGATGCACACC--ATATGGATTAAC-ATGACTCTCGGCAATGGATATCTC-GGCTCT
CGCATCGATGAAGAGCGCAGCGAAATGCGATACGTGGTGCGAATTGCAGAATCCCGCGAA
CCATCGAGTCTTTGAACGCAAGTTGCGCCCGAGGCCAATC-GGCCAAGGGCACGTCTGCC
TGGGCGTCAAGCGTTGCATCGCTCTGTGCCAACTCAACCCCGATAAT--------AGGTG
-TTTTGGATAAGGCTCAGATGCGTAGA-GTGGCCCATCGT----GCCCATCAGCACGTTG
GGTTGAAGAGCGGATTATCA-----TCTCATTGGCCA---CAAACAACAAAGGGTG----
-----GACAAAA-GCTATGAG-----CAATGCCTATGTTGTCTTGTGTGCCCTGAGA---
-AAAAAAA-TTATATACCTTCGAGGTGATCCCAACCCATGCGTTGCTCCAC-ATG----C
GGCGGCTTGGAAT----------------------------------------
>KT338658Calanthe_discolor
------------------------------------------------------------
------------TTCAGAGAACCCGTGAATAAAA----GTGGCGGCAGTTG--TTGTCA-
CGGAATAATCGTCTTAT-TCATTGC-CCCA-TCTCTTTTGGGA------------AGGGG
GAATGATG---AAGGGCGTATGAAAAAA-CTCAAACCGGCGCAGTTTCGCGCCAAGAGAA
TATAACAAATA--------------CACAAGCCCGTG-ATTGGACTTAGTGGCATGGAGT
-GCTGATGCACACC--ATATGGATTAAC-ATGACTCTCGGCAATGGATATCTC-GGCTCT
CGCATCGATGAAGAGCGCAGCGAAATGCGATACGTGGTGCGAATTGCAGAATCCCGCGAA
CCATCGAGTCTTTGAACGCAAGTTGCGCCCGAGGCCAATC-GGCCAAGGGCACGTCTGCC
TGGGCGTCAAGCGTTGCATCGCTCTGTGCCAACTCAACCCCGATAAT--------AGGTG
-TTTTGGATAAGGCTCAGATGCGTAGA-GTGGCCCATCGT----GCCCATCAGCACGTTG
GGTTGAAGAGCGGATTATCA-----TCTCATTGGCCA---CAAACAACAAAGGGTG----
-----GACAAAA-GCTATGAG-----CAATGCCTATGTTGTCTTGTGTGCCCTGAGA---
-AAAAAAA-TTATATACCTTCGAGGTGATCCCAACCCATGCGTTGCTCCAC-ATG----C
GGCGGCTTGGAAT----------------------------------------
>KP159328Calanthe_discolor
TAACAAGGTTTTCCGTAGGTGAACCTGCGGAAGGATCATTGTCGAGACC--AAAC-GAAT
ATT---GAGCGATTCAGAGAACCCGTGAATAAAA----GTGGCGGCAGTTG--TTGTCA-
CGGAATAATCGTCTTAT-TCATTGC-CCCA-TCTCTTTTGGGA------------AGGGG
GAATGATG---AAGGGCGTATGAAAAAA-CTCAAACCGGCGCAGTTTCGCGCCAAGAGAA
TATAACAAATA--------------CACAAGCCCGTG-ATTGGACTTAGTGGCATGGAGT
-GCTGATGCACACC--ATATGGATTAAC-ATGACTCTCGGCAATGGATATCTC-GGCTCT
CGCATCGATGAAGAGCGCAGCGAAATGCGATACGTGGTGCGAATTGCAGAATCCCGCGAA
CCATCGAGTCTTTGAACGCAAGTTGCGCCCGAGGCCAATC-GGCCAAGGGCACGTCTGCC
TGGGCGTCAAGCGTTGCATCGCTCTGTGCCAACTCAACCCCGATAAT--------AGGTG
-TTTTGGATAAGGCTCAGATGCGTAGA-GTGGCCCATCGT----GCCCATCAGCACGTTG
GGTTGAAGAGCGGATTATCA-----TCTCATTGGCCA---CAAACAACAAAGGGTG----
-----GACAAAA-GCTATGAG-----CAATGCCTATGTTGTCTTGTGTGCCCTGAGA---
-AAAAAAA-TTATATACCTTCGAGGTGATCCCAACCCATGCGTTGCTCCAC-ATG----C
GGCGGCTTGGAATGCGACCCCAGGATGGGCGAGGCCACCCGCTGAGTTT----
>KF560512Calanthe_puberula
------------------------------------------------------------
ATC---GAGCGATTTAGAGAACCCGTGAATAAAT----GTGGTGGCAGCTG--TTATCA-
CAGGATAGTCGTCTTAT-TCATTGC-TTCG-TCTCTTTTGGGA------------AGGGG
CCATGATG---AAGGGCGTATGAAAAAAACTCAAATCGGCGCAGTTTCGCGCCAAGGGAA
TATCACC-ATA--------------CACGAGCCCGTG-ATTGGACTTCGTGGCATGGAGT
-GCTGATGCACACC--ATATAGATTAAC-ATGACTCTCGGCAATGGATATCTC-GGCTCT
CGCATCGATGAAGAGCGCAGCGAAATGCGATACGTGGTGCGAATTGCAGAATCCCGCGAA
CCATCGAGTCTTTGAACGCAAGTTGCGCCCGAGGCCAATC-GGCCAAGGGCACGTCTGCC
TGGGCGTCAAGCATTGCATCGCTCTGTGCCAACACAACCCTGCCAAT--------AGGTG
-TTTTGGATAAGGCTCAGACGCGTAGA-GTGGCTCATCGT----GCC-ATCAACACGGTG
GGTTGAAGATCGGATTATCA-----TCTCATTGGTCA---CAAATAACAAAGGGTG----
-----GACAAAA-GCTATAAG-----CAATGTCTATGTTATATTATGTGCCTTGAGA---
-AAAAAAA-TTACTTACCTTCAAGGTGATCCCAACCCATGCGTCG---------------
-----------------------------------------------------
>KF560487Calanthe_puberula 
------------------------------------------------------------
ATC---GAGCGATTTAGAGAACCCGTGAATAAAA----GTGGTGGCAGCTG--TTATCA-
CAGGATAGTCGTCTTAT-TCATTGC-TTCG-TCTCTTTTGGGA------------AGGGG
CCATGATG---AAGGGCGTATGAAAAAAACTCAAATCGGCGCAGTTTCGCGCCAAGGGAA
TATCACC-ATA--------------CACGAGCCCGTG-ATTGGACTTCGTGGCATGGAGT
-GCTGATGCACACC--ATATAGATTAAC-ATGACTCTCGGCAATGGATATCTC-GGCTCT
CGCATCGATGAAGAGCGCAGCGAAATGCGATACGTGGTGCGAATTGCAGAATCCCGCGAA
CCATCGAGTCTTTGAACGCAAGTTGCGCCCGAGGCCAATC-GGCCAAGGGCACGTCTGCC
TGGGCGTCAAGCATTGCATCGCTCTGTGCCAACACAACCCTGCCAAT--------AGGTG
-TTTTGGATAAGGCTCAGACGCGTAGA-GTGGCTCATCGT----GCC-ATCAACACGGTG
GGTTGAAGATCGGATTATCA-----TCTCATTGGTCA---CAAATAACAAAGGGTG----
-----GACAAAA-GCTATAAG-----CAATGTCTATGTTATATTATGTGCCTTGAGA---
-AAAAAAA-TTACTTACCTTCAAGGTGATCCCAACCCATGCGTCG---------------
-----------------------------------------------------
>MH808027Calanthe_alpina
--------------------------------------TTGTCGAGACCG-AAAGAATAT
ATC---GAGCGATTCAGGGAACCCGTGAATAAAA----GTGGTGGCAGTTA--TTGTCA-
CAGAATAATCGTCTTAT-TCATTGC-TTCA-TCTCTTTTGGGA------------AGGGG
CCATGATG---AAGGGCGTATGAAAAAA-CTCAAACCGGCGCAGTTTCGCGCCAAGAGAA
TATCAAA-ATA--------------CACGAGCCCGTG-ATTGGACTTAGTGGCATGGAGT
-GTTGATGCACACC--ATATAGATTAAC-ATGACTCTCGGCAATGGATATCTC-GGCTCT
CGCATCGATGAAGAGCGCAGCGAAATGCGATACGTGGTGCGAATTGCAGAATCCCGCGAA
CCATCGAGTCTTTGAACGCAAGTTGCGCCCGAGGCCAATC-GGCCAAGGGCACGTCTGCC
TGGGCGTCAAGCGTTGCATCGCTCTGTGCTAACTCAACCCCCTTAAT--------AGGTG
-TTTTGGATAAGGCTCAGATGTGTAGA-GTGGCTCATCGT----GCCCATCAGCACGGTG
GGTTGAAGAGCGAATTATTA-----TCTCATTGGCCA---CAAATAACAAAGGGTG----
-----GACAAAA-GCTATGAG-----CAATGCCTATGTTATCTTGTGTGCCCTGAGA---
-AAAAAAAATTATATACCTTCGAGGTGATCCCAACCCATGCGTCGATCCAC-ATG----C
GGCGGCTTGGAATGCGACCCCA-------------------------------
>MH808028Calanthe_alpina
--------------------------------------TTGTCGAGACCG-AAAGAATAT
ATC---GAGCGATTCAGAGAACTCGTGAATAAAA----GTGGCGGCAAATG--TTGTCA-
CAGAATAGTCGTCTTAT-TCATTGC-TTCA-TCTCTTTTGGGA------------AGGGG
ACATGATG---AAGGGCGTATGAAAAAA-CTCAAACCGGCGCAGTTTCGCGCCAAGAGAA
TATCAAA-ATG--------------CACGAGCCTATG-ATTGGACTTAGTGACATAGAGT
-GTTGATGCACACT--ATATAGATTAAC-ATGACTCTCGGCAATGGATATCTC-GGCTCT
TGCATCGATGAAGAGCGCAGCGAAATGCGATACGTGGTGCGAATTGCAGAATCCCGCGAA
CCATCGAGTCTTTGAACGCAAGTTGCGCCCGAGGCCAATC-GGCCAAGGGCACGTCTGCC
TGGGCGTCAAGCGTTGCATTGCTCTGTGCCAACTCATCCCTATTAAT--------AGGTG
-TTTTGGATAAGGCTCAGATGCGTAGA-GTGGCTCATCAT----GCCCATTCGCATGGTG
GGTTGAAGAACAGATTATTA-----TCTCATTGGCCA---CAAATAACAAAGGGTG----
-----GACAAAA-GCAATAAG-----CAATGCCTATGTTGTCTTGTGTGCCCTGAGA---
-AAAATAAATTATATACCTTTGAGGTGATCCCAACCCATGCGTCGATCCAT-TTG----T
GGTGGCTTGGAATGCGACCCCA-------------------------------
>KY966487Calanthe_cardioglossa
-----------------------------------------TCGAGACCG-AAAGGATAT
ACC---GAGCGATTTGGCGAACTCGTGAATAAAA----GTGGCGGCAGTTG--CTGTCG-
CGGAACAGTCGTCCCAA-TCGTCGC-CTCA-TCTCCTTTGCGG---------GGGAGGGG
CCGCGATG---AAGGGCGGATGAAAAAA-CTCAAACCGGCGCAGTTCCGCGCCAAGGGAA
ATATCGAAATA--------------CACGAGCCCACG-ATCGGGCTCAGTGGCATGGAGT
-GCTGTTGCACACC--ATACGGATTTAC-ACGACTCTCGGCAATGGATATCTC-GGCTCT
CGCATCGATGAAGAGCGCAGCGAAATGCGATACGTGGTGCGAATTGCAGAATCCCGCGAA
CCATCGAGTCTTTGAACGCAAGTTGCGCCCGAGGCCAACC-GGCCAAGGGCACGTCTGCC
TGGGCGTCAAGCGTTGCATCGCTCCGCGCCAACTCCATCCCCGCTAAT-------GGGTG
-TTTCGGACGAGGCTCGGATGCGTAGA-GTGGCTCCTCGT----GCCCATCGGCATGGCG
GGTTGAAGAGCGGGTTATCA-----TCTCATTGGCCA---CGAACAACAAGGGGTG----
-----GATAAAA-GCTGTGAG-----CAAGGCCTATCTATGTTGTCTCGTGCCGCCCTG-
-AGAAGAGATTATGCACCTTCGAGGAGATCCCATCCCATGCGTCGATTAAC-ATG----C
GGCGGCTTGGAA-----------------------------------------
>KF560508Calanthe_cardioglossa
------------------------------------------------------------
ATC---GAGCGATTTGGCGAACTCGTGAATAAAA----ATGGCGGCAGTTG--CTGTCG-
CGGAACAGCCGTCCCAA-TCGTCGC-CTCA-TCTCCTTTGGGG---------GGTAGGGG
CCGCGATG---AAGGGCGGATGAGAAAA-CTCAAACCGGCGCAGTTCCGCGCCAAGGGAA
ATATCGAAATA--------------CATGAGCCCACG-ATCGGGCTCAGTGGCATGGAGT
-GCTGTTGCACACC--ATACGGATTGAC-ACGACTCTCGGCAATGGATATCTC-GGCTCT
CGCATCGATGAAGAGCGCAGCGAAATGCGATACGTGGTGCGAATTGCAGAATCCCGCGAA
CCATCGAGTCTTTGAACGCAAGTTGCGCCCGAGGCCAACC-GGCCAAGGGCACGTCTGCC
TGGGCGTCAAGCGTTGCATCGCTTCGCGCCAACTCCATCCCGCTAAC--------GGGTG
-TTTCGGACGAGGCTCGGATGCGTAGA-GTGGCTCCTCGT----GCCCATCGGCATGGCG
GGTTGAAGAGCGGGTTATCA-----TCTCATTGGGGC-CACGAACAACAAGGGGTG----
-----GATAAAA-GCTGTGAG-----CAAGGCCTATGTT----GTCTCGTGCCGCCCTG-
-AGAAGAGATTGTGCGCCTTCGAGGAGATCCCATCCCATGCGTCG---------------
-----------------------------------------------------
>KY966488Calanthe_cardioglossa 
-----------------------------------------TCGAGACCG-AA-GGATAT
ACC---GAGCGATTTGGCGAACTCGTGAATAAAA----GTGGCGGCAGTTG--CTGTCG-
CGGAACAGTCGTCCCAA-TCGTCGC-CTCA-TCTCCTTTGCGG---------GGGAGGGG
CCGCGATG---AAGGGCGGATGAAAAAA-CTCAAACCGGCGCAGTTCCGCGCCAAGGGAA
ATATCGAAATA--------------CACGAGCCCACG-ATCGGGCTCAGTGGCATGGAGT
-GCTGTTGCACACC--ATACGGATTTAC-ACGACTCTCGGCAATGGATATCTC-GGCTCT
CGCATCGATGAAGAGCGCAGCGAAATGCGATACGTGGTGCGAATTGCAGAATCCCGCGAA
CCATCGAGTCTTTGAACGCAAGTTGCGCCCGAGGCCAACC-GGCCAAGGGCACGTCTGCC
TGGGCGTCAAGCGTTGCATCGCTCCGCGCCAACTCCATCCCGCTAAT--------GGGTG
-TTTCGGACGAGGCTCGGATGCGTAGA-GTGGCTCCTCGT----GCCCATCGGCATGGCG
GGTTGAAGAGCGGGTTATCA-----TCTCATTGGCCA---CGAACAACAAGGGGTG----
-----GATAAAA-GCTGTGAG-----CAAGGCCTATCTATGTTGTCTCGTGCCGCCCTG-
-AGAAGAGATTATGCACCTTCGAGGAGATCCCATCCCATGCGTCGATTAAC-ATG----C
GGCGGCTTGGAA-----------------------------------------
>KY966493Calanthe_vestita
-----------------------------------------TCGAGACCG-AAAGGATAT
ATC---GAGCGATTCGGCGAACTCGTGAATAAAA----GCGGCGGCAGTTG--CTGCCG-
CGGAACAGTCGTCCCAA-TCGTCGC-CTCA-TCTCCTTTGGGG----------GGAGGGG
CCGCGATG---AAGGGCGGATGAGAAAA-CACAAACCGGCGCAGCTCCGCGCCAAGGGAA
ATATCGAAATA--------------CACGAGCCCACG-ATCGGGCTCGGTGGCATGGAGT
-GCTGTTGCACGCC--ATACGGATAGATCACGACTCTCGGCAATGGATATCTC-GGCTCT
CGCATCGATGAAGAGCGCAGCGAAATGCGATACGTGGTGCGAATTGCAGAATCCCGCGAA
CCATCGAGTCTTTGAACGCAAGTTGCGCCCGAGGCCAACC-GGCCGAGGGCACGTCTGCC
TGGGCGTCAAGCGTTGCATCGCTCCGTGCCAACTCCATCCCGCTGAT--------GGGTG
-TTTCGGACGAGGCTCGGATGCGTAGA-GTGGCTCCCCGT----GCCCATCGGCATGGCG
GGTTGAAGAGCGGGTTATCATCATCTCGTTGGGGCCA---CGAACAACAAGGGGTG----
-----GATAAGA-GCTGTGAG-----CAAGGCCTGTGTTGTCTCGTGCCGCCCCGAGAA-
-GAAAGAGATTATGCACCTTCGAGGAGATCCCATCCCATGCGTCGATTAAC-ATG----C
GGCGGCTTGGAA-----------------------------------------
>KY966492Calanthe_vestita
-----------------------------------------TCGAGACCG-AAAGGATAT
ATC---GAGCGATTCGGCGAACTCGTGAATAAAA----GCGGCGGCAGTTG--CTGCCG-
CGGAACAGTCGTCCCAA-TCGTCGC-CTCA-TCTCCTTTGGGG----------GGAGGGG
CCGCGATG---AAGGGCGGATGAGAAAA-CACAAACCGGCGCAGCTCCGCGCCAAGGGAA
ATATCGAAATA--------------CACGAGCCCACG-ATCGGGCTCGGTGGCATGGAGT
-GCTGTTGCACGCC--ATACGGATAGATCACGACTCTCGGCAATGGATATCTC-GGCTCT
CGCATCGATGAAGAGCGCAGCGAAATGCGATACGTGGTGCGAATTGCAGAATCCCGCGAA
CCATCGAGTCTTTGAACGCAAGTTGCGCCCGAGGCCAACC-GGCCGAGGGCACGTCTGCC
TGGGCGTCAAGCGTTGCATCGCTCCGTGCCAACTCCCATCCCCGCTGAT------GGGTG
-TTTCGGACGAGGCTCGGATGCGTAGA-GTGGCTCCCCGT----GCCCATCGGCATGGCG
GGTTGAAGAGCGGGTTATCATCATCTCGTTGGGGCCA---CGAACAACAAGGGGTG----
-----GATAAGA-GCTGTGAG-----CAAGGCCTGTGTTGTCTCGTGCCGCCCCGAGAA-
-GAAAGAGATTATGCACCTTCGAGGAGATCCCATCCCATGCGTCGATTAAC-ATG----C
GGCGGCTTGGAA-----------------------------------------
>AY882607Calanthe_densiflora
--------GTTTCCGTAGGTGAACCTGCGGAAGGATCACTGTCGAGACCG-AAAGGATAT
ATC---GAACGATTTGGAGAACCCGTGAATAAAA----GTTGCGACAATTG--TTGTCG-
CGGAACAATCGTCTCAA-TCGTTGT-CTTA-TCTCTTTTGGGG-----------GAGGGG
CTGCGATG---AAGGGCGTATGAAAAAA-CTCAAACCGGCGCAATTTCGCGTCAAGGGAA
TATCAAA-A-A--------------CATGAGCTCGTG-ATAGAGCTTAGTGGCATGGAGT
-GCTGATGCACACC--GTATAGGTTGAC-ACGACTCTCGGCAATGGATATCTC-GGCTCT
CGCATCGATGAAGAGCGCAGCGAAATGCGATACGTGGTGCGAATTGCAGAATCCCGCGAA
CCATCGAGTCTTTGAACGCAAGTTGCGCCCGAGGCCAACC-GGCCAAGGGCACGTCTGCC
TGGGCGTCAAGCGTTGCATCGCTCTGTGCCAACTCCATCTTGCTGAT--------GGGTA
-TTTTGGAGGAGGCTCGGATGCGTAGA-GTGGTCCATCGT----GCCCATTGGCATGGTG
GACTGAAGAGCGGGTTATCA-----TCTCATTGGCCG---CGAACAACAAGGGGTG----
-----GAGAGAA-GCTGTGAG-----CAAAAAAGCATGT-GTTGTCTCGTGCTGTCCTG-
-AGAAAAGATTATACACCTTCGAGGCGATCCCAACCCATGCGTCGATCCAC-CTG-CGAC
GGCGGCTTGGAATGCGACCCC--------------------------------
>KF560520Calanthe_densiflora 
------------------------------------------------------------
ATC---GAACGATTTGGAGAACCCGTGAATAAAA----GTTGCGACAATTG--TTGTCG-
CGGAACAATCGTCTCAA-TCGTTGT-CTTA-TCTCTTTTGGGG-----------GAGGGG
CTGCGATG---AAGGGCGTATGAAAAAA-CTCAAACCGGCGCAATTTCGCGTCAAGGGAA
TATCAAA-A-A--------------CATGAGCTCGTG-ATAGAGCTTAGTGGCATGGAGT
-GCTGATGCACACC--GTATAGGTTAAC-ACGACTCTCGGCAATGGATATCTC-GGCTCT
CGCATCGATGAAGAGCGCAGCGAAATGCGATACGTGGTGCGAATTGCAGAATCCCGCGAA
CCATCGAGTCTTTGAACGCAAGTTGCGCCCGAGGCCAACC-GGCCAAGGGCACGTCTGCC
TGGGCGTCAAGCGTTGCATCGCTCTGTGCCAACTCCATCTTGCTGAT--------GGGTA
-TTTTGGAGGAGGCTCGGATGCGTAGA-GTGGTCCATCGT----GCCCATTGGCATGGTG
GACTGAAGAGCGGGTTATCA-----TCTCATTGGCCG---CGAACAACAAGGGGTG----
-----GAGAGAA-GCTGTGAG-----CAAAAATGCATGT-GTTGTCTCGTGCTGTCCTG-
-AGAAAAGATTATACACCTTCGAGGCGATCCCAACCCATGCGTCG---------------
-----------------------------------------------------
>KY966645Calanthe_tancarvilleae
-----------------------------------------TCGAGATCG-AAAGGATAT
ATC---GAGCGATTCGGAGAACTCGTGAATAAAA----ATGGCGGCAGTTG--CTGTCG-
TAGAATATTCGTCCTGA-TAGTTGC-CTCA-TCTCCTTTGGGG----------GGAGGGG
CCGCGATG---AAGGGCGGATGAAAAAA-CTCAAATCGGCGCAATTTCGCGTCAAGGGAA
TATCGAA-ATA--------------CATGAGCCCATG-ATCGGGCACAGTGGTATGGAGT
-GCTGTTGCACATC--CTATATATTGAC-ATGACTCTCGGCAATGGATATCTC-GGCTCT
CGCATCGATGAAGAGCGCAGCGAAATGCGATACGTGGTGCGAATTGCAGAATCCCGCGAA
CCATCGAGTCTTTGAACGCAAGTTGCGCCCGAGGTCAACC-GGCCAAGGGCACGTCTGCC
TGGGCGTCAAGCGTTGCATCGCTCTGTGCCAACTCCACCCCGTTAAT--------CGGTG
-TTTTGGATGAGGCTCGGATGTGCAGA-GTGGCTCATCGT----GTCCATCGGCACGGTG
GGTTGAAGAGCGGGTTATCA-----TCTCATTGGCCA---CGAACAACAAGGGGTG----
-----GATAAAA-GCTATGAG-----CAAAGCCTATAT--GTTGTCTCGTGTTGCCCTG-
-AGAAAAGATTGTATACCTTCGAGGCGATCCCAACCCATGTGTCGATTCAC-CTA----G
GACGGCTTGGAA-----------------------------------------
>MG869015Calanthe_tancarvilleae
GTAACAAGGTTTCCGTAGGTGAACCTGCGGAAGGATCATTGTCGAGATCG-AAAGGATAT
ATC---GAGCGATTCGGAGAACTCGTGAATAAAA----GTGGCGGCAGTTG--CTGTCG-
TAGAATATTCGTCCTGA-TAGTTGC-CTCA-TATCCTTTGGGG----------GGAGGGG
CCGCGATG---AAGGGCGGATGAAAAAA-CTCAAATCGGCGCAATTTCGCGTCAAGGGAA
TATCGAA-ATA--------------CATGAGCCCATG-ATCGGGCACAGTGGTATGGAGT
-GCTGTTGCACATC--CTATATATTGAC-ATGACTCTCGGCAATGGATATCTC-GGCTCT
CGCATCGATGAAGAGCGCAGCGAAATGCGATACGTGGTGCGAATTGCAGAATCCCGCGAA
CCATCGAGTCTTTGAACGCAAGTTGCGCCCGAGGTCAACC-GGCCAAGGGCACGTCTGCC
TGGGCGTCAAGCGTTGCATCGCTCTGTGCCAACTCCACCCCGTTAAT--------CGGTG
-TTTTGGATGAGGCTCGGATGTGCAGA-GTGGCTCATCGT----GTCCATCGGCACGGTG
GGTTGAAGAGCGGGTTATCA-----TCTCATTGGCCA---CGAACAACAAGGGGTG----
-----GATAAAA-GCTATGAG-----CAAAGCCTATATATGTTGTCTCGTGTTGCCCTG-
-AGAGAAGATTGTATACCTTCGAGGCGATCCCAACCCATGCGTCGATTCAC-TTG----C
GACGGCTTGGAATGCGACCCCAGGATGGGCGAGACCACCCGCTGAGTTTAAGC
>KM025161Calanthe_tancarvilleae
GTAACAAGGTTTCCGTAGGTGAACCTGCGGAAGGATCATTGTCGAGATCG-AAAGGATAT
ATC---GAGTGATTCGGAGAACTCGTGAATAAAA----GTGGCGGCAGTTG--CTGTCG-
TAGAATATTCGTCCTGA-TAGTTGC-CTCA-TATCCTTTGGGG----------GGAGGGG
CCGCGATG---AAGGGCGGATGAAAAAA-CTCAAATCGGCGCAATTTCGCGTCAAGGGAA
TATCGAA-ATA--------------CATGAGCCCATG-ATCGGGCACAGTGGTATGGAGT
-GCTGTTGCACATC--CTATATATTGAC-ATGACTCTCGGCAATGGATATCTC-GGCTCT
CGCATCGATGAAGAGCGCAGCGAAATGCGATACGTGGTGCGAATTGCAGAATCCCGCGAA
CCATCGAGTCTTTGAACGCAAGTTGCGCCCGAGGTCAACC-GGCCAAGGGCACGTCTGCC
TGGGCGTCAAGCGTTGCATCGCTCTGTGCCAACTCCACCCCGTTAAT--------CGGTG
-TTTTGGATGAGGCTCGGATGTGCAGA-GTGGCTCATCGT----GTCCATCGGCACGGTG
GGTTGAAGAGCGGGTTATCA-----TCTCATTGGCCA---CGAACAACAAGGGGTG----
-----GATAAAA-GCTATGAG-----CAAAGCCTATAT--GTTGTCTCGTGTTGCCCTG-
-AGAAAAGATTGTATACCTTCGAGGCGATCCCAACCCATGCGTCGATTCAC-TTG----C
GACGGCTTGGAATGCGACCCCAGGATGGGCGAGACCACCCGCTGAGTTTAAGC
>AB239289Calanthe_tancarvilleae
-----------------------------------------TCGAGATCG-AAAGGATAT
ATC---GAGCGATTCGGAGAACTCGTGAATAAAA----GTGGCGGCAGTTG--CTGTCG-
TAGAATATTTGTCCTGA-TAGTTGC-CTCA-TATCCTTGGGGG------------AGGGG
CCGCGATG---AAGGGCGGATGAAAAAA-CTCAAATCGGCGCAATTTCGCGTCAAGGGAA
TATCGAA-ATA--------------CATGAGCCCATG-ATCGGGCACAGTGGTATGGAGT
-GCTGTTGCACATC--CTATATATTGAC-ATGACTCTCGGCAATGGATATCTC-GGCTCT
CGCATCGATGAAGAGCGCAGCGAAATGCGATACGTGGTGCGAATTGCAGAATCCCGCGAA
CCATCGAGTCTTTGAACGCAAGTTGCGCCCGAGGTCAACC-GGCCAAGGGCACGTCTGCC
TGGGCGTCAAGCGTTGCATCGCTCTGTGCCAACTCCACCCCGTTAAT--------CGGTG
-TTTTGGATGAGGCTCGGATGTGCAGA-GTGGCTCATCGT----GTCCATCGGCACGGTG
GGTTGAAGAGCGGGTTATCA-----TCTCATTGGCCA---CGAACAACAAGGGGTG----
-----GATAAAA-GCTATGAG-----CAAAGCCTATATATGTTGTCTCGTGTAGCCCTG-
-AGAGAAGATTGTATACCTTCGAGGCGATCCCAACCCGTACGTCGATTCAC-TTG----C
GACGGCTTGGAAT----------------------------------------
>AB239287Calanthe_tancarvilleae
-----------------------------------------TCGAGATCG-AAAGGATAT
ATC---GAGCGATTCGGAGAACTCGTGAATAAAA----GTGGCGGCAGTTG--CTGTCG-
TAGAATATTTGTCCTGA-TAGTTGC-CTCA-TATCCTTTGGGG----------GGAGGGG
CCGCGATG--ATAGGGCGGATGAAAAAA-CTCAAATCGGCGCAATTTCGCGTCAAGGGAA
TATCGAA-ATA--------------CATGAGCCCATG-ATCGGGCACAGTGGTATGGAGT
-GCTGTTGCACATC--CTATATATTGAC-ATGACTCTCGGCAATGGATATCTC-GGCTCT
CGCATCGATGAAGAGCGCAGCGAAATGCGATACGTGGTGCGAATTGCAGAATCCCGCGAA
CCATCGAGTCTTTGAACGCAAGTTGCGCCCGAGGTCAACC-GGCCAAGGGCACGTCTGCC
TGGGCGTCAAGCGTTGCATCGCTCTGTGCCAACTCCACCCCGTTAAT--------CGGTG
-TTTTGGATGAGGCTCGGATGTGCAGA-GTGGCTCATCGT----GTCCATCGGCACGGTG
GGTTGAAGAGCGGGTTATCA-----TCTCATTGGCCA---CGAACAACAAGGGGTG----
-----GATAAAA-GCTATGAG-----CAAAGCCTATATATGTTGTCTCGTGTTACCCTG-
-AGAGAAGATTGTATACCTTCGAGGCGATCCCAACCCGTACGTCGATTCAC-TTG----C
GACGGCTTGGAAT----------------------------------------
>KF560531Calanthe_tancarvilleae 
------------------------------------------------------------
ATC---GAGCGATTCGGAGAACTCGTGAATAAAA----GTGGCGGCAGTTG--CTGTCG-
TAGAATATTCGTCCTGA-TAGTTGC-CTCA-TATCCTTTGGGG----------GGAGGGG
CCGCGATG---AAGGGCGGATGAAAAAA-CTCAAATCGGCGCAATTTCGCGTCAAGGGAA
TATCGAA-ATA--------------CATGAGCCCATG-ATCGGGCACAGTGGTATGGAGT
-GCTGTTGCACATC--CTATATATTGAC-ATGACTCTCGGCAATGGATATCTC-GGCTCT
CGCATCGATGAAGAGCGCAGCGAAATGCGATACGTGGTGCGAATTGCAGAATCCCGCGAA
CCATCGAGTCTTTGAACGCAAGTTGCGCCCGAGGTCAACC-GGCCAAGGGCACGTCTGCC
TGGGCGTCAAGCGTTGCATCGCTCTGTGCCAACTCCACCCCGTTAAT--------CGGTG
-TTTTGGATGAGGCTCGGATGTGCAGA-GTGGCTCATCGT----GTCCATCGGCACGGTG
GGTTGAAGAGCGGGTTATCA-----TCTCATTGGCCA---CGAACAACAAGGGGTG----
-----GATAAAA-GCTATGAG-----CAAAGCCTATATATGTTGTCTCGTGTTGCCCTG-
-AGAGAAGATTGTATACCTTCGAGGCGATCCCAACCCATGCGTCG---------------
-----------------------------------------------------
>AB239288Calanthe_tancarvilleae 
-----------------------------------------TCGAGATCG-AAAGGATAT
ATC---GAGCGATTCGGAGAACTCGTGAATAAAA----GTGGCGGCAGTTG--CTGTCG-
TAGAATATTTGTCCTGA-TAGTTGC-CTCA-TATCCTTTGGGG----------GGAGGGG
CCGCGATG---AAGGGCGGATGAAAAAA-CTCAAATCGGCGCAATTTCGCGTCAAGGGAA
TATCGAA-ATA--------------CATGAGCCCATG-ATCGGGCACAGTGGTATGGAGT
-GCTGTTGCACATC--CTATATATTGAC-ATGACTCTCGGCAATGGATATCTC-GGCTCT
CGCATCGATGAAGAGCGCAGCGAAATGCGATACGTGGTGCGAATTGCAGAATCCCGCGAA
CCATCGAGTCTTTGAACGCAAGTTGCGCCCGAGGTCAACC-GGCCAAGGGCACGTCTGCC
TGGGCGTCAAGCGTTGCATCGCTCTGTGCCAACTCCACCCCGTTAAT--------CGGTG
-TTTTGGATGAGGCTCGGATGTGCAGA-GTGGCTCATCGT----GTCCATCGGCACGGTG
GGTTGAAGAGCGGGTTATCA-----TCTCATTGGCCA---CGAACAACAAGGGGTG----
-----GATAAAA-GCTATGAG-----CAAAGCCTATATATGTTGTCTCGTGTTGCCCTG-
-AGAGAAGATTGTATACCTTCGAGGCGATCCCAACCCGTACGTCGATTCAC-TTG----C
GACGGCTTGGAAT----------------------------------------
>AB222032Calanthe_tancarvilleae
-----------------------------------------TCGAGATCG-AAAGGATAT
ATC---GAGCGATTCGGAGAACTCGTGAATAAAA----GTGGCGGCAGTTG--CTGTCG-
TAGAATATTTATCCTGA-TAGTTGC-CTCA-TATCCTTTGGGG----------GGAGGGG
CCGCGATG---AAGGGCGGATGAAAAAA-CTCAAATCGGCGCAATTTCGCGTCAAGGGAA
TATCGAA-ATA--------------CATGAGCCCATG-ATCGGGCACAGTGGTATGGAGT
-GCTGTTGCACATC--CTATATATTGAC-ATGACTCTCGGCAATGGATATCTC-GGCTCT
CGCATCGATGAAGAGCGCAGCGAAATGCGATACGTGGTGCGAATTGCAGAATCCCGCGAA
CCATCGAGTCTTTGAACGCAAGTTGCGCCCGAGGTCAACC-GGCCAAGGGCGCGTCTGCC
TGGGCGTCAAGCGTTGCATCGCTCTGTGCCAACTCCACCCCGTTAAT--------CGGTG
-TTTTGGATGAGGCTCGGATGTGCAGA-GTGGCTCATCGT----GTCCATCGGCACGGTG
GGTTGAAGAGCGGGTTATCA-----TCTCATTGGCCA---CGAACAACAAGGGGTG----
-----GATAAAA-GCGATGAG-----CAAAGCCTATATATGTTGTCTCGTGTTGCCCTG-
-AGAGAAGATTGTATACCTTCGAGGCGATCCCAACCCGTACGTCGATTCAC-TTG----C
GACGGCTTGGAAT----------------------------------------
>KF560529Calanthe_flavus
------------------------------------------------------------
ATC---GAGCGATTCGGAGAACCCGTGAATAAAA----GTGGCGGCAGTTA--CTGTCG-
CAAAACAGTCGTCCCAG-TCGTTGC-CTCG-TCTCTTTTGGGG----------GATTGG-
CCACGGTG---AAGGGCGGGTGAAAAAAACTCAAACCGGCGCAATTTCGCGTCAAGGGAA
TATCGAA-TTA--------------CACGAGTTCATA-ATCGGACTCAGTGGCATGGAGT
-GTTGATGCACGCC--ATATAGATTGAC-ATGACTCTCGGCAATGGATATCTC-GGCTCT
CGCATCGATGAAGAGCGCAGCGAAATGCGATACGTGGTGCGAATTGCAGAATCCCGCGAA
CCATCGAGTCTTTGAACGCAAGTTGCGCCCGAGGCCAACC-GGCCAAGGGCACGTCTGCC
TGGGCGTCAAGCATTGCGTCGCTCTGGGCTAACTCCATCATGCTAATAA------TGGGT
ATTTTGGATGAGGCTCGGATGTGCAGA-GTGGCTCATCGT----GCCCATCGGCACGGTG
GGTTTAAGAGCGGGTTATCA-----TCTCATTGGCCA---CGAATAACAAGGGGTG----
-----GATAAAA-GCTATGAG-----CAAGACCT----ATGTTGTCCCGTGTTGCCCTG-
-AGAAAAGATTAT-TACCTTTGAGGCGATCCCAGCCCATCCGTCG---------------
-----------------------------------------------------
>KF560501Calanthe_flavus
------------------------------------------------------------
ATC---GAGCGATTCGGAGAACCCGTGCATAAAA----GTGGCGGCAGTTA--CTGTCG-
CAAAACAGTCGTCCCAG-TCGTTGC-CTCG-TCTCTTTTGGGG----------GATTGG-
CCACGGTG---AAGGGCGGGTGAAAAAAACTCAAACCGGCGCAATTTCGCGTCAAGGGAA
TATCGAA-TTA--------------CACGAGTTCATA-ATCGGACTCAGTGGCATGGAGT
-GTTGATGCACGCC--ATATAGATTGAC-ATGACTCTCGGCAATGGATATCTC-GGCTCT
CGCATCGATGAAGAGCGCAGCGAAATGCGATACGTGGTGCGAATTGCAGAATCCCGCGAA
CCATCGAGTCTTTGAACGCAAGTTGCGCCCGAGGCCAACC-GGCCAAGGGCACGTCTGCC
TGGGCGTCAAGCATTGCGTCGCTCTGGGCTAACTCCATCATGCTAATAA------TGGGT
ATTTTGGATGAGGCTCGGATGTGCAGA-GTGGCTCATCGT----GCCCATCGGCACGGTG
GGTTTAAGAGCGGGTTATCA-----TCTCATTGGCCA---CGAATAACAAGGGGTG----
-----GATAAAA-GCTATGAG-----CAAGACCT----ATGTTGTCCCGTGTTGCCCTG-
-AGAAAAGATTATATACCTTTGAGGCGATCCCAGCCCATCCGTCG---------------
-----------------------------------------------------
>AF521070Nephelaphyllum_pulchrum
-----------------------CCTGCGGAAGGATCATTG------CCG-AGATC---G
ATT---GTGCGATTAAGAAAACTTGTGAGATAA---------------TTA-----T-G-
-ATAAAATATGCTATAG-TCACGAC-CTCA-TCTATTTTGAT------------GGCAGG
TTGCGATG---AATGGCAGATGAAAAAA-CTCAAATCGATGCAATTCAGCATCAAGGGAA
TAT-AAA-A-A--------------CATGAGCTCGTG-ATCGGGCTTT-TGGAGTGGAGT
-GCGGATGCACACT--ATATGGATTGAC-AAGACTCTCAACAATGGATATCTT-GGGTCT
CGCATCGATGAAGAGCGCAGCGAAATGTGATATATGGTGTGAATTGCAGAATCCCGCGAG
CCATCGAGTCTTTGAACGCAAGTTGCGCCTGAGGCCAATA-GGCCAAGGGCACGTCTGCC
TGGGCGTCAAGCGTTTTGTAGCTCTGTGCAG-CTCCATCTTGCCAA---------CGGGC
ATGTTGGACGATGCTTGGATGCGCATA-TTGGCTCGTCGT----GGTCATTAGTGCGGCG
GGATAAAGTACGGGTTATTG-----TCTCATT-GCCA---TAAGCAACAATGGGTG----
-----GATAAAT-GCCTTGAG-----CAAGTCCT----ATATTGCCTTGTGGCATCTTG-
-AGAAAATATTTTATACCTCGGAGGTGATCCCAACCCATCCGTTAATCTGCATAT-----
GACGGCTTGGAAT----------------------------------------
>KM025160Nephelaphyllum_pulchrum 
GTAACAAGGTTTCCGTAGGTGAACCTGCGGAAGGATCATTG------CCG-AGATC---G
ATT---GTGCGATTCTGAAAACTTGTGAGATAA---------------TTA-----T-G-
-ATAAAATATGTTATAG-TCACGAC-CTCA-TCTATTTCGAT------------GGCAGG
TTGCGATG---AATGGCAGATGAAAAAA-CTCAAATCGATGCAATTCAGCATCAAGGGAA
TAT-AAA-A-A--------------CATGAGCTCGTG-ATCGGGCTTT-TGGAGTGGAGT
-GCGGATGCACATT--ATATGGATTGAC-AAGACTCTCAACAATGGATATCTT-GGGTCT
CGCATCGATGAAGAGCGCAGCGAAATGTGATATATGGTGTGAATTGCAGAATCCCGCGAG
CCATCGAGTCTTTGAACGCAAGTTGCGCCTGAGGCCAATA-GGCCAAGGGCACGTCTGCC
TGGGCGTCAAGCGTTTTGTAGCTCTGTGCAA-CTCCATCTTGCCAA---------CGGGC
ATGTTGGATGATGCTTGGATGCGCATA-TTGGCTCGTCGT----GGTCATTAGTGCGGCG
GGATAAAGTACGGGTTATTG-----TCTCATT-GCCA---TAAGCAACAATGGGTG----
-----GATAAAT-GCCTTGAG-----CAAGTCCT----ATATTGCCTTGTGGCATCTCG-
-AGAAAATATTTTATACCTCGGAGGTGATCCCAACCCATCCGTTAATCTGCATAT-----
GACGGCTTGGAATGCGACCTCAGGAT-GGCGAGGCCACCCGCTGAGTTTAAGC
>MG869007Spathoglottis_plicata 
GTAACAAGGTTTCCGTAGGTGAACCTGCGGAAGGATCATTGTCGAGACCGAAAGAATTAT
ATC---GAGCGATTCGGAGAACCCGTGAATCGA-----GCGGCGGCGGTCG--CTGCCG-
CGGAAACATCGTCCGGC-CCCGGCCGTTCCCCCGCGTCTTCTG----------CGCGGGG
GCGCGGCG---AAGGCCGGC-GAGAACACTCAAACCGACGCAGTTCCGCGTCAAGGGAAC
ATCGAGAAACG--------------CGAGC--CCGGG-ATCGGGCTCGGCGGCATGGGGT
-GCTGATGCACGCC--ATACGGATTGAA-ACGACTCTCGGCAATGGATATCTC-GGCTCT
CGCATCGATGAAGAGCGCAGCGAAATGCGATACGTGGTGCGAATTGGAGAATCCCGCGAA
CCATCGAGTCTTTGAACGCAAGTTGCGCCCGAGGCCAGCC-GGCCGAGGGCACGTCCGCC
TGGGCGTCAGGCGTCGCGTCGCTCCGTGCCAGCTCCGTCCCGCCAA-------CGGGCGT
GCGACGGGCGAGGCGCGGACGCGGAGA-GTGGCTCGTCCT----GCCCCCGGGCGCGGCG
GGCTGAAGCGCGGGCTGCCGTCTTCTCGTTCGGGCCA---CGGGCAACGATGGGTG----
-----GATAGAA-GCTGCGAG-----CGAGGCCT----GCGTTGCCTCGTGCCGCCCCG-
-AGCAAGAGATTATACGCCCCGAGGTGATCCCGACCCATGCGCCGATCCCACATG----C
GGCGGCTTGGAATGCGACCCCAGGATGGGCGAGGCCACCCGCCGAGTTTAAGC
>MG869009Spathoglottis_plicata 
GTAACAAGGTTTCCGTAGGTGAACCTGCGGAAGGATCATTGTCGAGACCG--------AG
ATC---GAGCGATTCGGAGAACCCGTGAATCGA-----GCGGCGGCGGTCG--CTGCCG-
CGGAAACATCGTCCGGC-CCCGGCCGTTCCCCCGCGTCTTCTG----------CGCGGGG
GCGCGGCG---AAGGCCGGC-GAGAACACTCAAACCGACGCAGTTCCGCGTCAAGGGAAC
ATCGAGAAACG--------------CGAGC--CCGGG-ATCGGGCTCGGCGGCATGGGGT
-GCTGATGCACGCC--ATACGGATTGAA-ACGACTCTCGGCAATGGATATCTC-GGCTCT
CGCATCGATGAAGAGCGCAGCGAAATGCGATACGTGGTGCGAATTGCAGAATCCCGCGAA
CCATCGAGTCTTTGAACGCAAGTTGCGCCCGAGGCCAGCC-GGCCGAGGGCACGTCCGCC
TGGGCGTCAGGCGTCGCGTCGCTCCGTGCCAGCTCCGTCCCGCCAA-------CGGGCGT
GCGACGGGCGAGGCGCGGACGCGGAGA-GTGGCTCGTCGT----GCCCCCGGGCGCGGCG
GGCTGAAGCGCGGGCTGCCGTCTTCTCGTTCGGGCCA---CGGGCAACGATGGGTG----
-----GATAGAA-GCTGCGAG-----CGAGGCCT----GCGTTGCCTCGTGCCGCCCCG-
-AGCAAGAGATTATACGCCCCGAGGTGATCCCGACCCATGCGCCGATCCCACATG----C
GGCGGCTTGGAATGCGACCCCAGGATGGGCGAGGCCACCCGCCGAGTTTAAGC
>MG869010Spathoglottis_plicata
GTAACAAGGTTTCCGTAGGTGAACCTGCGGAAGGATCATTGTCGAGACCG--------AG
ATC---GAGCGATTCGGAGAACCCGTGAATCGA-----GCGGCGGCGGTCG--CTGCCG-
CGGAAACATCGTCCGGC-CCCGGCCGTTCCCCCGCGTCTTCTG----------CGCGGGG
GCGCGGCG---AAGGCCGGC-GAGAACACTCAAACCGACGCAGTTCCGCGTCAAGGGAAC
ATCGAGAAACG--------------CGAGC--CCGGG-ATCGGGCTCGGCGGCATGGGGT
-GCTGATGCACGCC--ATACGGATTGAA-ACGACTCTCGGCAATGGATATCTC-GGCTCT
CGCATCGATGAAGAGCGCAGCGAAATGCGATACGTGGTGCGAATTGCAGAATCCCGCGAA
CCATCGAGTCTTTGAACGCAAGTTGCGCCCGAGGCCAGCC-GGCCGAGGGCACGTCCGCC
TGGGCGTCAGGCGTCGCGTCGCTCCGTGCCAGCTCCGTCCCGCCAA-------CGGGCGT
GCGACGGGCGAGGCGCGGACGCGGAGA-GTGGCTCGTCGT----GCCCCCGGGCGCGGCG
GGCTGAAGCGCGGGCTGCCGTCTTCTCGTTCGGGCCA---CGGGCAACGATGGGTG----
-----GATAGAA-GCTGCGAG-----CGAGGCCT----GCGTTGCCTCGTGCCGCCCCG-
-AGCAAGAGATTATACGCCCCGAGGTGATCCCGACCCATGCGCCGATCCCACATG----C
GGCGGCTTGGAATGCGACCCCAGGATGGGCGAGGCCACCCGCCGAGTTTAAGC
>MG868983Spathoglottis_affinis 
GTAACAAGGTTTCCGTAGGTGAACCTGCGGAAGGATCATTGTCGAGACCGAAAGT---AT
ATC---GAGCGATTCAGAGAACCCGTGAATAAA-----GCGGCGGCAGTTG--CTGTTG-
CGGAA-CATCCGTCACA---ATCGTTGCCTCGCCTCTTTCATG----------T-GGGGG
GCACGATG---AAGGCCGGGTGAAAAAACTCAAACCGACGCAGTTCCGCGTCAAGGGAAT
ATTGAAAAGCA--------------TGAGCTCGATAG-ATCGGGCTCAGTGGCGTGGAGT
-GCTTTGCGCACAC-CATATGGATTGAA-ACGACTCTCGGCAATGGATATCTC-GGCTCT
CGCATCGATGAAGAGCGCAGCGAAATGCGATACGTGGTGCGAATTGCAGAATCCCGCGAA
CCATCGAGTCTTTGAACGCAAGTTGCGCCCGAGGCCAACC-GGCCAAGGGCACGTCTGCC
TGGGCGTCAAGCGTTGCGTCGCTCCGTGCCAACTCGATCTCGCCAA---------TGGGC
GTGTCGGGCGAGGCGCGGATGCGGAGA-GTGGCTCGTCGT----GCCCATCGGTGCGGCG
GGCTGAAGAGCGGGTTATCGTCTTCTCATTTTGGCCA---CGAACAACAATGGGTG----
-----GATGAAA-GCTATGAG-----CAAGTCCT-ATGTTGTCTCGTGC--TTGCCCCG-
-AGCAAAGACTATATATACCTCTGAGGCGAGATCACCCATATGGGCGATCACATGC-TGC
GGCTGGTAGG----CTACCCCAGGAGGGGGGAGGCCACCCGCCGAGTTTAAGC
>MG868991Spathoglottis_eburnea  
GTAACAAGGTTTCCGTAGGTGAACCTGCGGAAGGATCATTGTCGAGACCGAAAGT---AT
ATC---GAGCGATTCAGAGAACCCGTGAATAAA-----GCGGCGGCAGTTG--CTGTTG-
CGGAA-CATCCGTCACA---ATCGTTGCCTCGCCTCTTTCATG----------T-GGGGG
GCACGATG---AAGGCCGGGTGAAAAAACTCAAACCGACGCAGTTCCGCGTCAAGGGAAT
ATTGAAAAGCA--------------TGAGCTCGATAG-ATCGGGCTCAGTGGCGTGGAGT
-GCTTTGCGCACAC-CATATGGATTGAA-ACGACTCTCGGCAATGGATATCTC-GGCTCT
CGCATCGATGAAGAGCGCAGCGAAATGCGATACGTGGTGCGAATTGCAGAATCCCGCGAA
CCATCGAGTCTTTGAACGCAAGTTGCGCCCGAGGCCAACC-GGCCAAGGGCACGTCTGCC
TGGGCGTCAAGCGTTGCGTCGCTCCGTGCCAACTCGATCTCGCCAA---------TGGGC
GTGTCGGGCGAGGCGCGGATGCGGAGA-GTGGCTCGTCGT----GCCCATCGGTGCGGCG
GGCTGAAGAGCGGGTTATCGTCTTCTCATTTTGGCCA---CGAACAACAATGGGTG----
-----GATGAAA-GCTATGAG-----CAAGTCCT-ATGTTGTCTCGTGC--TTGCCCCG-
-AGCAAAGACTATATATACCATTGAGGCGAGAT-CCCAACCCATGCGCCGATCCACATGC
GGCGGCTTGGAATGCGACCCCAGGATGGGCGAGGCCACCCGCCGAGTTTAAGC
>KP751405Spathoglottis_pubescens 
------------------------------------------------------------
------------------------------------------------------------
----------------------------------TCTTTCGCG----------TGGGGGG
GCGCGATG---AAGGCCGGGTGAAAAAACTCAAACCGACGCAGTTCCGCGTCAAGGGAAT
ATTAAAAAGCA--------------CGAGCTCGATAG-TTCGGGCTCAGTGGCGTGGAGT
-GCTTTGCGCACAC-CATATGGATTGAA-ACGACTCTCGGCAATGGATATCTC-GGCTCT
CGCATCGATGAAGAGCGCAGCGAAATGCGATACGTGGTGCGAATTGCAGAATCCCGCGAA
CCATCGAGTCTTTGAACGCAAGTTGCGCCCGAGGCCAACC-GGCCAAGGGCACGTCTGCC
TGGGCGTCAAGCGTTGCGTCGCTCCGTGCCAACTTCGATCTCGCCAA--------TGGGC
GTATCGGGAGAGGCGCGGATGCGGAGA-GTGGCTCGTCGT----GCCCATCGGCGCGGCG
GGCTGAAGAGCGGGTTATCGTCTTCTCATTTTGGCCA---CGAACAACAATGGGTG----
-----GATGAAA-GCTGTGAG-----CAAGTCCT-ATGTTGTCTCGTGCTGCCCCGAGCA
AAAGACTATATATATATACCTCT-------------------------------------
-----------------------------------------------------
>KP751406Spathoglottis_pubescens
------------------------------------------------------------
------------------------------------------------------------
-----------------------------------------CG----------TGGGGGG
GCGCGATG---AAGGCCGGGTGAAAAAACTCAAACCGACGCAGTTCCGCGTCAAGGGAAT
ATTAAAAAGCA--------------CGAGCTCGATAG-TTCGGGCTCAGTGGCGTGGAGT
-GCTTTGCGCACAC-CATATGGATTGAA-ACGACTCTCGGCAATGGATATCTC-GGCTCT
CGCATCGATGAAGAGCGCAGCGAAATGCGATACGTGGTGCGAATTGCAGAATCCCGCGAA
CCATCGAGTCTTTGAACGCAAGTTGCGCCCGAGGCCAACC-GGCCAAGGGCACGTCTGCC
TGGGCGTCAAGCGTTGCGTCGCTCCGTGCCAACTTCGATCTCGCCAA--------TGGGC
GTATCGGGAGAGGCGCGGATGCGGAGA-GTGGCTCGTCGT----GCCCATCGGCGCGGCG
GGCTGAAGAGCGGGTTATCGTCTTCTCATTTTGGCCA---CGAACAACAATGGGTG----
-----GATGAAA-GCTGTGAG-----CAAGTCCT-ATGTTGTCTCGTGCTGCCCCGAGCA
AAAGACTATATATATATACCTCTG------------------------------------
-----------------------------------------------------
>KM025162Spathoglottis_pubescens
GTAACAAGGTTTCCGTAGGTGAACCTGCGGAAGGATCATTGTCGAGACCGAAAGT---AT
ATC---GAGCGATTCGGAGAACCCGTGAATAAA-----GCGGCGGCAGTTG--CTGTCG-
CGGAACATCCGTCACA----ATCGTTGCCTCGCCTCTTTCGTG----------TGGGGGG
GCGCGATG---AAGGCCGGGTGAAAAAACTCAAACCGACGCAGTTCCGCGTCAAGGGAAT
ATTAAAAAGCA--------------CGAGCTCGATAG-TTCGGGCTCAGTGGCGTGGAGT
-GCTTTGCGCACAC-CATATGGATTGAA-ACGACTCTCGGCAATGGATATCTC-GGCTCT
CGCATCGATGAAGAGCGCAGCGAAATGCGATACGTGGTGCGAATTGCAGAATCCCGCGAA
CCATCGAGTCTTTGAACGCAAGTTGCGCCCGAGGCCAACC-GGCCAAGGGCACGTCTGCC
TGGGCGTCAAGCGTTGCGTCGCTCCGTGCCAACTTCGATCTCGCCAA--------TGGGC
GTATCGGGAGAGGCGCGGATGCGGAGA-GTGGCTCGTCGT----GCCCATCGGCGCGGCG
GGCTGAAGAGCGGGTTATCGTCTTCTCATTTTGGCCA---CGAACAACAATGGGTG----
-----GATGAAA-GCTGTGAG-----CAAGTCCT-ATGTTGTCTCGTGCTGCCCCGAGCA
AAAGACTATATATATATACCTCTGAGGCGAGAT-CCCAACCCATGCGCCGATCCACATGC
GGCGGCTTGGAATGCGACCCCAGGATGGGCGAGGCCACCCGCCGAGTTTAAGC
>MG869012Spathoglottis_pubescens 
GTAACAAGGTTTCCGTAGGTGAACCTGCGGAAGGATCATTGTCGAGACCGAAAGT---AT
ATC---GAGCGATTCAGAGAACCCGTGAATAAA-----GCGGCGGCAGTTG--CTGTTG-
CGGAACATCCGTCACA----ATCGTTGCCTCGCCTCTTTCATG----------T-GGGGG
GCACGATG---AAGGCCGGGTGAAAAAACTCAAACCGACGCAGTTCCGCGTCAAGGGAAT
ATTGAAAAGCA--------------TGAGCTCGATAG-ATCGGGCTCAGTGGCGTGGAGT
-GCTTTGCGCACAC-CATATGGATTGAA-ACGACTCTCGGCAATGGATATCTC-GGCTCT
CGCATCGATGAAGAGCGCAGCGAAATGCGATACGTGGTGCGAATTGCAGAATCCCGCGAA
CCATCGAGTCTTTGAACGCAAGTTGCGCCCGAGGCCAACC-GGCCAAGGGCACGTCTGCC
TGGGCGTCAAGCGTTGCGTCGCTCCGTGCCAACT-CGATCTCGCCAA--------TGGGC
GTGTCGGGCGAGGCGCGGATGCGGAGA-GTGGCTCATCGT----GCCCATCGGTGCGGCG
GGCTGAAGAGCGGGTTATCGTCTTCTCATTTTGGCCA---CGAACAACAATGGGTG----
-----GATGAAA-GCTATGAG-----CAAGTCCT-ATGTTGTCTCGTGCTTGCCCCGAGC
AAAGAC----TATATATACCTTTGAGGCGAGAT-CCCAACCCATGCGCCGATCCACATGC
GGCGGCTTGGAATGCGACCCCAGGATGGGCGAGGCCACCCGCCGAGTTTAAGC
>KF866243Bulbophyllum_cariniflorum 
-------------------------------------------CGAGACCCAAA-ATTAT
C--GAGCGATTCGGAGAACCGGTGAAAAATCAG-----CGACTGTAGTCG----CTGTG-
CGCGATAGCCATCCCAA-TCTTCGCCCCAAAACCCCCT----AGGG-------GGGTCGG
GGCGTG----ACGAAGGGCGGCTAACAACTCAAACCGGCGCAGCTTAGCGCCAAGGCAAT
ACTGAAACAC--------------GAGCCCGGTATCGGGCTTGG--T-GGTGCGGTCTGC
GGCCGCACGCCATATGGTTGGTCTGTAC-ACGACTCTCGGCAATGGATATCTC-GGCTCT
CGCATCGATGAAGAGCGCAGCGAAATGCGATACGTGGTGCGAATTGCAGAATCCCGCGAA
CCATCGAGTCTTTGAACGCAAGTTGCGCCCGAGGCCAACC-GGCCAAGGGCACGTCCGCC
TGGGCGTCAAGCGTTGCATCGCTCCATGCCAACTCAGGCCCACCAA-------TGGGTGC
GTCGGGGCAGAGGCTTGGATGTGGAGA-ATGGCTCGTCGT----GCTCATCGGCGCGACG
GGCTGAAGAGTGGGTTGTC--------GTCTCGCCGGACACGAACAACAAGCGGTG----
-----GATGATA-GCGATGCC------------TATGTTGTTTCGTGTTTTTTGCCC-GG
G---AG--AAGATTA--TAATTTCAAGATGATCCCC--CCCATGCGTCGGCCCAC-GGGC
GGCGGCTTG-AATGC--------------------------------------
>MW775063Bulbophyllum_cariniflorum
CGTAACAAGGTTTCCGTAGGTGAACCTGCGGAAGGATCATTGTCGAGACCCAAA-ATTAT
C--GAGCGATTCGGAGAACCGGTGAAAAATCAG-----CGACTGTAGTCG----CTGTG-
CGCGATAGCCATCCCAA-TCTTCGCCCCAAAACCCCCT----AGGG-------GGGTCGG
GGCGTG----ACGAAGGGCGGCTAACAACTCAAACCGGCGCAGCTTAGCGCCAAGGCAAT
ACTGAAACAC--------------GAGCCCGGTATCGGGCTTGG--T-GGTGCGGTCTGC
GGCCGCACGCCATATGGTTGGTCTGTAC-ACGACTCTCGGCAATGGATATCTC-GGCTCT
CGCATCGATGAAGAGCGCAGCGAAATGCGATACGTGGTGCGAATTGCAGAATCCCGCGAA
CCATCGAGTCTTTGAACGCAAGTTGCGCCCGAGGCCAACC-GGCCAAGGGCACGTCCGCC
TGGGCGTCAAGCGTTGCATCGCTCCATGCCAACTCAGGCCCACCAA-------TGGGTGC
GTCGGGGCAGAGGCTTGGATGTGGAGA-ATGGCTCGTCGT----GCTCATCGGCGCGACG
GGCTGAAGAGTGGGTTGTC--------GTCTCGCCGGACACGAACAACAAGCGGTG----
-----GATGATA-GCGATGCC------------TATGTTGTTTCGTGTTTTTTGCCC-GG
G---AG--AAGATTA--TAATTTCAAGATGATCCCC--CCCATGCGTCGGCCCAC-GGGC
GGCGGCTTGGAATGCGACCCCAGGATGGGCGAGGCCACCCGCTGAGTTTAAGC
>MW775064Bulbophyllum_cariniflorum
CGTAACAAGGTTTCCGTAGGTGAACCTGCGGAAGGATCATTGTCGAGACCCAAA-ATTAT
C--GAGCGATTCGGAGAACCGGTGAAAAATCAG-----CGACTGTAGTCG----CTGTG-
CGCGATAGCCATCCCAA-TCTTCGCCCCAAAACCCCCT----AGGG-------GGGTCGG
GGCGTG----ACGAAGGGCGGCTAACAACTCAAACCGGCGCAGCTTAGCGCCAAGGCAAT
ACTGAAACAC--------------GAGCCCGGTATCGGGCTTGG--T-GGTGCGGTCTGC
GGCCGCACGCCATATGGTTGGTCTGTAC-ACGACTCTCGGCAATGGATATCTC-GGCTCT
CGCATCGATGAAGAGCGCAGCGAAATGCGATACGTGGTGCGAATTGCAGAATCCCGCGAA
CCATCGAGTCTTTGAACGCAAGTTGCGCCCGAGGCCAACC-GGCCAAGGGCACGTCCGCC
TGGGCGTCAAGCGTTGCATCGCTCCATGCCAACTCAGGCCCACCAA-------TGGGTGC
GTCGGGGCAGAGGCTTGGATGTGGAGA-ATGGCTCGTCGT----GCTCATCGGCGCGACG
GGCTGAAGAGTGGGTTGTC--------GTCTCGCCGGACACGAACAACAAGCGGTG----
-----GATGATA-GCGATGCC------------TATGTTGTTTCGTGTTTTTTGCCC-GG
G---AG--AAGATTA--TAATTTCAAGATGATCCCC--CCCATGCGTCGGCCCAC-GGGC
GGCGGCTTGGAATGCGACCCCAGGATGGGCGAGGCCACCCGCTGAGTTTAAGC
>MW775065Bulbophyllum_cariniflorum
CGTAACAAGGTTTCCGTAGGTGAACCTGCGGAAGGATCATTGTCGAGACCCAAA-ATTAT
C--GAGCGATTCGGAGAACCGGTGAAAAATCAG-----CGACTGTAGTCG----CTGTG-
CGCGATAGCCATCCCAA-TCTTCGCCCCAAAACCCCCT----AGGG-------GGGTCGG
GGCGTG----ACGAAGGGCGGCTAACAACTCAAACCGGCGCAGCTTAGCGCCAAGGCAAT
ACTGAAACAC--------------GAGCCCGGTATCGGGCTTGG--T-GGTGCGGTCTGC
GGCCGCACGCCATATGGTTGGTCTGTAC-ACGACTCTCGGCAATGGATATCTC-GGCTCT
CGCATCGATGAAGAGCGCAGCGAAATGCGATACGTGGTGCGAATTGCAGAATCCCGCGAA
CCATCGAGTCTTTGAACGCAAGTTGCGCCCGAGGCCAACC-GGCCAAGGGCACGTCCGCC
TGGGCGTCAAGCGTTGCATCGCTCCATGCCAACTCAGGCCCACCAA-------TGGGTGC
GTCGGGGCAGAGGCTTGGATGTGGAGA-ATGGCTCGTCGT----GCTCATCGGCGCGACG
GGCTGAAGAGTGGGTTGTC--------GTCTCGCCGGACACGAACAACAAGCGGTG----
-----GATGATA-GCGATGCC------------TATGTTGTTTCGTGTTTTTTGCCC-GG
G---AG--AAGATTA--TAATTTCAAGATGATCCCC--CCCATGCGTCGGCCCAC-GGGC
GGCGGCTTGGAATGCGACCCCAGGATGGGCGAGGCCACCCGCTGAGTTTAAGC
>MW775066Bulbophyllum_cariniflorum
CGTAACAAGGTTTCCGTAGGTGAACCTGCGGAAGGATCATTGTCGAGACCCAAA-ATTAT
C--GAGCGATTCGGAGAACCGGTGAAAAATCAG-----CGACTGTAGTCG----CTGTG-
CGCGATAGCCATCCCAA-TCTTCGCCCCAAAACCCCCT----AGGG-------GGGTCGG
GGCGTG----ACGAAGGGCGGCTAACAACTCAAACCGGCGCAGCTTAGCGCCAAGGCAAT
ACTGAAACAC--------------GAGCCCGGTATCGGGCTTGG--T-GGTGCGGTCTGC
GGCCGCACGCCATATGGTTGGTCTGTAC-ACGACTCTCGGCAATGGATATCTC-GGCTCT
CGCATCGATGAAGAGCGCAGCGAAATGCGATACGTGGTGCGAATTGCAGAATCCCGCGAA
CCATCGAGTCTTTGAACGCAAGTTGCGCCCGAGGCCAACC-GGCCAAGGGCACGTCCGCC
TGGGCGTCAAGCGTTGCATCGCTCCATGCCAACTCAGGCCCACCAA-------TGGGTGC
GTCGGGGCAGAGGCTTGGATGTGGAGA-ATGGCTCGTCGT----GCTCATCGGCGCGACG
GGCTGAAGAGTGGGTTGTC--------GTCTCGCCGGACACGAACAACAAGCGGTG----
-----GATGATA-GCGATGCC------------TATGTTGTTTCGTGTTTTTTGCCC-GG
G---AG--AAGATTA--TAATTTCAAGATGATCCCC--CCCATGCGTCGGCCCAC-GGGC
GGCGGCTTGGAATGCGACCCCAGGATGGGCGAGGCCACCCGCTGAGTTTAAGC
>KF866242Bulbophyllum_odoratissimum
------------------------------------------------------------
---GAGCGATTCGGAGAACCGGTGAA-GATCAG-----CGACGGCAGTTGCTGCCGTGCG
CACCATAGCCGTCCCGG-TCGTTGC-GTCG-GATCCCTT----GGG--------GGGCGG
GGCACG----ACGAAGGGCGGCTGAAAACTCAAACCGGCGCAGCTTCGCGCCAAGGGAAT
GCTGAAACAC--------------GTGCCCGGTATCATGCCGGGC-TCGGTGGCGCGGCG
TGCTGT--CGCACGCCCCACGGATGCAC-ACGACTCTCGGCAATGGATATCTC-GGCTCT
CGCATCGATGAAGAGCGCAGCGAAATGCGATACGTGGTGCGAATTGCAGAATCCCGCGAA
CCATCGAGTCTTTGAACGCAAGTTGCGCCCGAGGCCAACC-GGCCGAGGGCACGTCCGCC
TGGGCGTCAAGCGTTGCGCCGCTCCATGCCAACTCGGGCCC-------------------
--ATCGGGA-CGGCTTGGATGCGAAGA-ATGGCCCGCCGT----GCTCAACGGCGCGACG
GGCTGAAGAGTGGGTTATC--------GTCTCGCTGGCGACGAACAACGAGGGGTG----
-----GTTGAAA-GCGATGCC------------TGTGTTGTATCGTGC---TTGCCC-GA
G---AG--AAGGCTC--TAATTTCGAGGAGATCCCA-ACCCACGCGTCGCCCCAC-GGGC
GGCGGCTT---------------------------------------------
>HQ114230Bulbophyllum_odoratissimum
----------TTTCCGTAGGTGAACCTGCGGAAGGATCATTGTCGAGACCGAAATACTAC
C--GAGCGATTCGGAGAACCGGTGAA-GATCAG-----CGACGGCAGTTGCTGCCGTACG
CACCATAGCCGTCCCGG-TCGTTGC-GTCG-GATCCCTT----GGG---------GGCGG
GGCACG----ACGAAGGGCGGCTGAAAACTCAAACCGGCGCAGCTTCGCGCCAAGGGAAT
GCTGAAACAC--------------GTGCCCGGTATCATGCCGGGC-TCGGTGGCGCGGCG
TGCGGT--CGCACGCCCCACGGATGCAC-ACGACTCTCGGCAATGGATATCTC-GGCTCT
CGCATCGATGAAGAGCGCAGCGAAATGCGATACGTGGTGCGAATTGCAGAATCCCGCGAA
CCATCGAGTCTTTGAACGCAAGTTGCGCCCGAGGCCAACC-GGCCGAGGGCACGTCCGCC
TGGGCGTCAAGCGTTGCGCCGCTCCATGCCAACTCGGGCCC-------------------
--ATCGGGA-CGGCTTGGATGCGAAGA-ATGGCCCGCCGT----GCTCAACGGCGCGACG
GGCTGAAGAGTGGGTTATC--------GTCTCGCTGGCGACGAACAACGAGGGGTG----
-----GTTGAAA-GCGATGCC------------TGTGTTGTATCGTGC---TTGCCC-GA
G---AG--AAGGCTC--TAATTTCGAGGAGATCCCA-ACCCACGCGTCGCCCCAC-GGGC
GGCGGCTTGGAATGCGACCCCAGGATGGGCGAGGCCACCCGCCGAGTTTAA--
>KY966467Bulbophyllum_odoratissimum
CGTAACAAGGTTTCCGTAGGTGAACCTGCGGAAGGATCATTGTCGAGACCGAAATACTAC
C--GAGCGATTCGGAGAACCGGTGAA-GATCAG-----CGACGGCAGTTGCTGCCGTACG
CACCATAGCCGTCCCGG-TCGTTGC-GTCG-GATCCCTT----GGG---------GGCGG
GGCACG----ACGAAGGGCGGCTGAAAACTCAAACCGGCGCAGCTTCGCGCCAAGGGAAT
GCTGAAACAC--------------GTGCCCGGTATCATGCCGGGC-TCGGTGGCGCGGCG
TGCGGT--CGCACGCCCCACGGATGCAC-ACGACTCTCGGCAATGGATATCTC-GGCTCT
CGCATCGATGAAGAGCGCAGCGAAATGCGATACGTGGTGCGAATTGCAGAATCCCGCGAA
CCATCGAGTCTTTGAACGCAAGTTGCGCCCGAGGCCAACC-GGCCGAGGGCACGTCCGCC
TGGGCGTCAAGCGTTGCGCCGCTCCATGCCAACTCGGGCCC-------------------
--ATCGGGA-CGGCTTGGATGCGAAGA-ATGGCCCGCCGT----GCTCAACGGCGCGACG
GGCTGAAGAGTGGGTTATC--------GTCTCGCTGGCGACGAACAACGAGGGGTG----
-----GTTGAAA-GCGATGCC------------TGTGTTGTATCGTGC---TTGCCC-GA
G---AG--AAGGCTC--TAATTTCGAGGAGATCCCA-ACCCACGCGTCGCCCCAC-GGGC
GGCG-------------------------------------------------
>KC568306Bulbophyllum_ambrosia 
------------------------------------------TCGAGACCGAAATACTAT
C--GAGCGATTCGGAGAACCGGTGAA-GATCAG-----CGACGGCAGTTG---CCGTGCG
C--AATAGCCGTCCCAG-TCGTTGC-CTCG--ACCCCTTT---GGGG--------TCGGG
GGCATG----ACGAAGGGCGGCTGAAAACTCAAACCGGCGCAGCTTCGCGCCAAGGGAAT
GCTGAAACAC--------------GAGCCC-----AATACCGGGC-TCGGAGGCGCGGCG
TGCGGAT-CGCACGCCGTACGGATGTAC-ACGACTCTCGGCAATGGATATCTC-GGCTCT
CGCATCGATGAAGAGCGCAGCGAAATGCGATACGTGGTGCGAATTGCAGAATCCCGCGAA
CCATCGAGTCTTTGAACGCAAGTTGCGCCCGAGGCCAACC-GGCCGAGGGCACGTCCGCC
TGGGCGTCAAGCGTTGCGTCGCTCCGTGCCGACTCCGGCCCGCCGA---------TGGGC
GTGCCGGGATGGGCTTGGATGCGGAGC-GTGGCCCGTCGT----GCTCATCGGCGCGACG
GGTTGAAGAGCGGGTTACC--------GTCTCGCTGGCGACGAACAACGAGGGGTG----
-----GATGAAA-GCGATGCC------------TGTGTTGTGTGTGCTTGCTTTGTCCGG
G---AG--AAGGTTA--TAATTTCGAGGTGATCCCA-ACCCATGCGTCGGCCCAC-GGGC
GGCGGCTTGGAAT----------------------------------------
>KY966426Bulbophyllum_ambrosia
------------------------------------------TCGAGACCGAAATACTAT
C--GAGCGATTCGGAGAACCGGTGAA-GATCAG-----CGACGGCAGTTG---CCGTGCG
C--AATAGCCGTCCCAG-TCGTTGC-CCCG-GACCCCTTC---GGGG--------TCGGG
GGCATG----ACGAAGGGCGGCTGAAAACTCAAACCGGCGCAGCTTCGCGCCAAGGGAAT
GCTGAAACAC--------------GAGCCCGGTATCATACCGGGC-TCTGTGGCGCGGCG
TGCGGT--CGCACGCCATGCGGATGCAC-ACGACTCTCGGCAATGGATATCTC-GGCTCT
CGCATCGATGAAGAGCGCAGCGAAATGCGATACGTGGTGCGAATTGCAGAATCCCGCGAA
CCATCGAGTCTTTGAACGCAAGTTGCGCCCGAGGCCAACC-GGCCGAGGGCACGTCCGCC
TGGGCGTCAAGCGTTGCGTCGCTCCGTGCCGACTCGGGCCCGCCGA---------TGGGC
GTGCCGGGATGGGCTTGGATGCGGAGA-ATGGCCCGTCGT----GCTCATCGGCGCGACG
GGTTGAAGAGCGGGTTATC--------GTCTCGCTGGCGACGAACAACGAGGGGTG----
-----GATGAAA-GCGATATGCC----------TGTGTTGTGTCGTGC---TTGCCC-GG
G---AG--AAGGGTA--TAATTTCGAGGTGATCCCA-ACCCATGCGTCGGCCCGC-GGGC
GGCGGCTTGGAA-----------------------------------------
>KY966425Bulbophyllum_ambrosia
------------------------------------------TCGAGACCGAAATACTAT
C--GAGCGATTCGGAGAACCGGTGAA-GATCAG-----CGACGGCAGTTG---CCGTGCG
C--AATAGCCGTCCCAG-TCGTTGC-CCCG-GACCCCTTC---GGGG--------TCGGG
GGCATG----ACGAAGGGCGGCTGAAAACTCAAACCGGCGCAGCTTCGCGCCAAGGGAAT
GCTGAAACAC--------------GAGCCCGGTATCATACCGGGC-TCTGTGGCGCGGCG
TGCGGT--CGCACGCCATGCGGATGCAC-ACGACTCTCGGCAATGGATATCTC-GGCTCT
CGCATCGATGAAGAGCGCAGCGAAATGCGATACGTGGTGCGAATTGCAGAATCCCGCGAA
CCATCGAGTCTTTGAACGCAAGTTGCGCCCGAGGCCAACC-GGCCGAGGGCACGTCCGCC
TGGGCGTCAAGCGTTGCGTCGCTCCGTGCCGACTCGGGCCCGCCGA---------TGGGC
GTGCCGGGATGGGCTTGGATGCGGAGA-ATGGCCCGTCGT----GCTCATCGGCGCGACG
GGTTGAAGAGCGGGTTATC--------GTCTCGCTGGCGACGAACAACGAGGGGTG----
-----GATGAAA-GCGATATGCC----------TGTGTTGTGTCGTGC---TTGCCC-GG
G---AG--AAGGGTA--TAATTTCGAGGTGATCCCA-ACCCATGCGTCGGCCCGC-GGGC
GGCGGCTTGGAA-----------------------------------------
>KY966424Bulbophyllum_ambrosia
------------------------------------------TCGAGACCGAAATACTAT
C--GAGCGATTCGGAGAACCGGTGAA-GATCAG-----CGACGGCAGTTG---CCGTGCG
C--AATAGCCGTCCCGG-TCGTTGC-CCCG-GACCCCTTC---GGGG--------TCGGG
GGCATG----ACGAAGGGCGGCTGAAAACTCAAACCGGCGCAGCTTCGCGCCAAGGGAAT
GCTGAAACAC--------------GAGCCCGGTATCATACCGGGC-TCTGTGGCGCGGCG
TGCGGT--CGCACGCCATGCGGATGCAC-ACGACTCTCGGCAATGGATATCTC-GGCTCT
CGCATCGATGAAGAGCGCAGCGAAATGCGATACGTGGTGCGAATTGCAGAATCCCGCGAA
CCATCGAGTCTTTGAACGCAAGTTGCGCCCGAGGCCAACC-GGCCGAGGGCACGTCCGCC
TGGGCGTCAAGCGTTGCGTCGCTCCGTGCCGACTCGGGCCCGCCGA---------TGGGC
GTGCCGGGATGGGCTTGGATGCGGAGA-ATGGCCCGTCGT----GCTCATCGGCGCGACG
GGTTGAAGAGCGGGTTATC--------GTCTCGCTGGCGACGAACAACGAGGGGTG----
-----GATGAAA-GCGATATGCC----------TGTGTTGTGTCGTGC---TTGCCC-GG
G---AG--AAGGGTA--TAATTTCGAGGTGATCCCA-ACCCATGCGTCGGCCCGC-GGGC
GGCGGCTTGGAA-----------------------------------------
>MK164427Bulbophyllum_ambrosia 
CGTAACAAGGTTTCCGTAGGTGAACCTGCGGAAGGATCATTGTCGAGACCGAAATACTAT
C--GAGCGATTCGGAGAACCGGTGAA-GATCAG-----CGACGGCAGTTG---CCGTG--
CGCAATAGCCGTCCCGG-TCGTTGC-CCCG-GACCCCTTC---GGGG--------TCGGG
GGCATG----ACGAAGGGCGGCTGAAAACTCAAACCGGCGCAGCTTCGCGCCAAGGGAAT
GCTGAAACAC--------------GAGCCCGGTATCATACCGGGC-TCTGTGGCGCGGCG
TGCGGT--CGCACGCCATGCGGATGCAC-ACGACTCTCGGCAATGGATATCTC-GGCTCT
CGCATCGATGAAGAGCGCAGCGAAATGCGATACGTGGTGCGAATTGCAGAATCCCGCGAA
CCATCGAGTCTTTGAACGCAAGTTGCGCCCGAGGCCAACC-GGCCGAGGGCACGTCCGCC
TGGGCGTCAAGCGTTGCGTCGCTCCGTGCCGACTCGGGCCCGCCGA---------TGGGC
GTGCCGGGATGGGCTTGGATGCGGAGA-ATGGCCCGTCGT----GCTCATCGGCGCGACG
GGTTGAAGAGCGGGTTATC--------GTCTCGCTGGCGACGAACAACGAGGGGTG----
-----GATGAAA-GCGATATGCC----------TGTGTTGTGTCGTGC---TTGCCC-GG
G---AG--AAGGGTA--TAATTTCGAGGTGATCCCA-ACCCATGCGTCGGCCCGC-GGGC
GGCG-------------------------------------------------
>EF196021Bulbophyllum_leandrianum 
------------------------------------------TCGAGACCGGAATATTAT
C--GAGCGATTCGGAGAACCGGTGAA-AATAAG-----CGGCGGCGGTTG----CCGTG-
CGCAATAGCCATCCCGG-TCGTTGC-CTCG-GGCCCCTTT-GGGGGC-------GGGGGG
CATATG----ACGAAGGGCGGCTGAAAACTCAAACCGGCGCAGCTTCGCGCCAAGGGAAT
ACCGTTAACA-------------CGAGCCCG-----ATACCGGGT-TTGGTGGACTGGGG
TGCGGTT--GCACGCCATATGGATGTAC-ACGACTCTCGGCAATGGATATCTC-GGCTCT
CGCATCGATGAAGAGCGCAGCGAAATGCGATACGTGGTGCGAATTGCAGAATCCCGCGAA
CCATCGAGTCTTTGAACGCAAGTTGCGCCCGAGGCCAACC-GGCCAAGGGCACGTCCGCC
TGGGCGTCAAGCGTCGCGTCACTCCATGCCAACTCAGACCCACCGA-------T-GGGTG
TGCCGGGTGAAGGCTTGGATGTGGAGA-ATGGCTCGTCGT--GCTCTCATCGGCGCGGCG
GGTTGAAGAGCGGGTTATC--------GTCTCGCTGGCCGAGAACAACGGGGGGTG----
-----GATGAAA-GCGATGCC------------CGTGTTGTATCGTGC---TTGCCA-GG
G---AG--AAGATTA--TAATTTCAAGGTGATCCCA-ACCCATGTGTCGACCCAC-GGGC
GACGGCTTGGAAT----------------------------------------
>MK164499Bulbophyllum_retusiusculum
CGTAACAAGGTTTCCGTAGGTGAACCTGCGGAAGGATCATTGTCGAGACCGAAA-ACTAT
C--GAGCGATTCGGAGAACCGGTGAA-GATCAG-----CGCCGGCGGTTG----CCGTG-
CGCAATAGCCGTCCCAG-TCGTTGC-CTCT-GACCCCTTT--GGGG---------GCGGG
G-CACG----GCGAAGGGCGGCTGAAAACTCAAACCGGCGCAGCTTCGCGCCAAGGGAAT
GCTGAAACAC--------------GAGCGCGGCATCATATCGGGC-TCGGTGGCGCGGCG
TGCCGT--CGCACGCCGCGTGGATGTAC-ACGACTCTCGGCAATGGATATCTC-GGCTCT
CGCATCGATGAAGAGCGCAGCGAAATGCGATACGTGGTGCGAATTGCAGAATCCCGCGAA
CCATCGAGTCTTTGAACGCAAGTTGCGCCCGAGGCCAGCC-GGCCGAGGGCACGTCCGCC
TGGGCGTCAAGCGTTGCATCGCTCCGTGCCGACTCGGGCCCGCCGA---------GGGGC
GTTCCCGGAAGGGCTTGGATGCGGAGA-ATGGCCCGTCGT----GCTCATCGGCGCGACG
GGTTGAAGAGCGGGTTATC--------GTCTCGCGGGCGTCGAACGACGAGGGGTG----
-----GATGGAA-GCGATGCC------------TGTGTTGTATCGTGC---TTGCCC-GC
G---AG--AAGATTA--TAATTTCGAGGCGATCCCA-ACCCATGCGTCGCCCCAC-GGGC
GGCG-------------------------------------------------
>MK164500Bulbophyllum_retusiusculum 
CGTAACAAGGTTTCCGTAGGTGAACCTGCGGAAGGATCATTGTCGAGACCGAAA-ACTAT
C--GAGCGATTCGGAGAACCGGTGAA-GATCAG-----CGACGGCGGTTG----CCGTG-
CGCAATAGCCGTCCCAG-TCGTTGC-CTCT-GACCCCTTT--GGGG---------GCGGG
G-CACG----GCGAAGGGCGGCTGAAAACTCAAACCGGCGCAGCTTTGCGCCAAGGGAAT
GCTGAAACAC--------------GAGCGCGGTATCATATCGGGC-TCGGTGGCGCGGCG
TGCGGT--CGCACGTCGCGTGGATGTAC-ACGACTCTCGGCAATGGATATCTC-GGCTCT
CGCATCGATGAAGAGCGCAGCGAAATGCGATACGTGGTGCGAATTGCAGAATCCCGCGAA
CCATCGAGTCTTTGAACGCAAGTTGCGCCCGAGGCCAGCC-GGCCGAGGGCACGTCCGCC
TGGGCGTCAAGCGTTGCGTCGCTCCGTGCCGACTCGGGCCCGCCGA---------TGGGC
GTGCCCGGAAGTGCTTGGATGCGGAGA-ATGGCCCGTCGT----GCTCATCGGCGCGACG
GGTTGAAGAGAGGGTTATC--------GTCTCGCGGGCGTCGAACGACGAGGGGTG----
-----GATTGAA-GCGATGCC------------TGTGTTGTATCGTGC---TTGCCC-GC
G---AG--AAGATTA--TAATTTCGAGGCGATCCCA-ACCCATGCGTCGCCCCAC-GGGC
GGCG-------------------------------------------------
>AB786895Bulbophyllum_inconspicuum
------------------------------------------TCGAGACCGAAATACTAT
C--GAGCGATTCGGAGAACCGGTGAA-GATCGG-----CGGCGGCAGTCG----CCGTG-
CGCCGTAGCCATCCCGG-TCGTTCC-CTCG-GACCCCTC--CGGGG---------GCGGG
GGCGCG----ACGAGGGGCGGCTGAAAACTCGAACCGGCGCAGCTTCGCGCCAAGGGAAT
GCTGAAACGC--------------GAGCCCGATGTCATATCGGGC-TCGGCGGCGCGGCG
TGCGGTCGCACGCCAT--ATGGATGTAC-ACGACTCTCGGCAATGGATATCTC-GGCTCT
CGCATCGATGAAGAGCGCAGCGAAATGCGATACGTGGTGCGAATTGCAGAATCCCGCGAA
CCATCGAGTCTTTGAACGCAAGTTGCGCCCGAGGCCGACC-GGCCGAGGGCACGTCCGCC
TGGGCGTCAAGCGTTGCGTCGCTCCATGCCGGCTCGGGCCCGCCGA-------T-GGGT-
GTGCCGGGAGGGGCTTGGATGCGGAGA-GTGGCCCGTCGT----GCTCATCGGCGCGACG
GGTTGAAGCGCGGGTTATC--------GTCTCGCTGGCGACGAACAACGAGGGGTG----
-----GATGAAA-GCGATGCC------------TGTGTTGTATCGTGC---TTGCCC-GC
G---AG--AGGATTG--TAATTTCGAGGCGATCCCA-ACCCATGCGTCGGCCCGC-GGGC
GGCGGCTTGGAATGCGACCCC--------------------------------
>KY966453Bulbophyllum_levinei
------------------------------------------TCGAGACCGAAATACCAT
C--GAGCGATTCGGAGAACCGGTGAA-TATCAG-----CGACGGCAGTCG----CCGCG-
CGCAATAGCCGCCCCGG-TCGTTGC-CTCG-GACCC-TCT-CGGGG---------GCGGG
GGCGTG----ACGAAGGGCGGCTGAAAACTCAAACCGGCGCAGCTCCGCGCCAAGGGAAT
GCCGAAACAC--------------GAGCCCGGTAACTTATCGGGC-TCGGTGGCGCGGCG
TGCGGTCGCACGCCAT--ACGGATGCAC-ACGACTCTCGGCAATGGATATCTC-GGCTCT
CGCATCGATGAAGAGCGCAGCGAAATGCGATGCGTGGTGCGAATTGCAGAATCCCGCGAA
CCATCGAGTCTTTGAACGCAAGTTGCGCCCGAGGCCGACC-GGCCGAGGGCACGCCCGCC
TGGGCGTCAAGCGTCGCGTCGCTCCATGCCGACCCGTGCCC-CCGAA--------GGGTG
-TGCCGGGAC-GGCGGGGATGCGGAGA-ATGGCCCGCCGT----GCTCATCGGCGCGACG
GGTTGAAGAGCGGGTTATC--------GTCTCGCTGGCGGCGAACAACGAGGGGTG----
-----GATGAAA-GCGATGCC------------TGCGTTGTATCGTGC---TTGCCC-GG
G---AG--CGGGTTA--TTATTTCGAGGAGATCCCA-ACCCACGCGTCGGCCCAC-GGGC
GGCGGCTTGGAA-----------------------------------------
>MK164471Bulbophyllum_levinei 
CGTAACAAGGTTTCCGTAGGTGAACCTGCGGAAGGATCATTGTCGAGACCGAAATACCAT
C--GAGCGATTCGGAGAACCGGTGAA-TATCAG-----CGACGGCAGTCG----CCGCG-
CGCAATAGCCGCCCCGG-TCGTTGC-CTCG-GACCC-TCT-CGGGG---------GCGGG
GGCGTG----ACGAAGGGCGGCTGAAAACTCAAACCGGCGCAGCTCCGCGCCAAGGGAAT
GCCGAAACAC--------------GAGCCCGGTAACTTATCGGGC-TCGGTGGCGCGGCG
TGCGGTCGCACGCCAT--ACGGATGCAC-ACGACTCTCGGCAATGGATATCTC-GGCTCT
CGCATCGATGAAGAGCGCAGCGAAATGCGATACGTGGTGCGAATTGCAGAATCCCGCGAA
CCATCGAGTCTTTGAACGCAAGTTGCGCCCGAGGCCGACC-GGCCGAGGGCACGCCCGCC
TGGGCGTCAAGCGTCGCGTCGCTCCATGCCGACCCGTGCCC-CCGAA--------GGGTG
-TGCCGGGAC-GGCGGGGATGCGGAGA-ATGGCCCGCCGT----GCTCATCGGCGCGACG
GGTTGAAGAGCGGGTTATC--------GTCTCGCTGGCGGCGAACAACGAGGGGTG----
-----GATGAAA-GCGATGCC------------TGCGTTGTATCGTGC---TTGCCC-GG
G---AG--CGGGTTA--TTATTTCGAGGAGATCCCA-ACCCACGCGTCGGCCCAC-GGGC
GGCG-------------------------------------------------
>JN619417Bulbophyllum_andersonii 
---AACAAGGTTTCCGTAGGTGAACCTGCGGAAGGATCATTGTCGAGACCGAAATACTAT
C--GAGCGATTCGGAGAACCGGTGAA-AATCAG-----CGACGGCAGTCG----CCGTG-
CGCGGCGGCCGTCCCGT-TCGCTGC-CTCG-GACCCCTT--CGGGG---------GCGGG
GGCATG----ACGAAGGGCGGCTCAAAACTCAAACCGGCGCAGCTTCGCGCCAAGGGAAT
ACCGAAACAC--------------GAGCCCGATGCCATATCGGGC-TCGGCGGCGCGGCG
TGCGGCCGCACGCCGC--ATGGTTGTAC-ACGACTCTCGGCAATGGATATCTC-GGCTCT
CGCATCGATGAAGAGCGCAGCGAAATGCGATACGTGGTGCGAATTGCAGAATCCCGCGAA
CCATCGAGTCTTTGAACGCAAGTTGCGCCCGAGGCCAACC-GGCCGAGGGCACGTCCGCC
TGGGCGTCAAGCGTTGCGTCGCTCCACGCCGACTCGGGCCCGCCGA-------T-GGGCG
TTGCCGGGACGGGCTTGGATGCGGAGA-ATGGCCCGTCGT----GCTCATCGGCGCGACG
GGCTGAAGAGCGGGTCGTC--------GTCTCGCCGGCCACGAACAACGAGGGGTG----
-----GATGAAA-GCGTTGCC------------TGCGTTGTGTCGTGC---CTGCCC-GG
G---AG--AAGATTA--TAATTTCGAGGTGATCCCA-ACCCACGCGTCGGCCCAC-GGGC
GGCGGCTTGGAATGCGACCCCAGGATGGGCGAGGCCACCCGCTGAATTTAAGC
>MK164429Bulbophyllum_andersonii
CGTAACAAGGTTTCCGTAGGTGAACCTGCGGAAGGATCATTGTCGAGACCGAAATACTAT
C--GAGCGATTCGGAGAACCGGTGAA-AATCAG-----CGACGGCAGTTG----CCGCG-
CGCAATAGCCGTCCCGG-TCGCTGC-CTCA-AACCCCTTT-GGGGG----------CGGG
GGCATG----ACGAAGGGCGGCTGAAAACTCAAACCGGCGCAGCTTCGCGCCAAGGGAAT
AACGAAACAC--------------GAGCCCGGTATCATATCGGGC-TCGGCGGCGCGGCG
TGCGGCCGCACGCCGC--ATGATTGTAC-ACGACTCTCGGCAATGGATATCTC-GGCTCT
CGCATCGATGAAGAGCGCAGCGAAATGCGATACGTGGTGCGAATTGCAGAATCCCGCGAA
CCATCGAGTCTTTGAACGCAAGTTGCGCCCGAGGCCAACC-GGCCGAGGGCACGTCCGCC
TGGGCGTCAAGCGTTGCGTCGCTCCACGCCGACTCGGGCCCACCGA-------T-GGGTG
TTGCCGGGACTGGCTCGGATGCGGAGA-ATGGCCCGTCGT----GCCCGTCGGCGCGACG
GGCTGAAGAGCGGGTTGTC--------GTCTCGCCGGCCACGAACAGCAAGGGGTG----
-----GATGAAA-GCGATGCC------------TGCGTTGTGTCGTGC---TTGCCC-GG
G---AG--AAGATTA--TAATTTCGAGGTGATCCCA-ACCCACGCGTCGGCCCGC-GGGC
GGCG-------------------------------------------------
>KX455821Bulbophyllum_umbellatum
---------------------------------------------------AAATACTAT
C--GAGCGATTCGGAGAACCGGTGAA-AATCAG-----CGACGGCAGTTG----CCGTG-
CGCAATAGCCGTCCCGG-TCGCTGC-CTCG-AACCCCTTT-GGGGG----------CGGG
GGCATG----ACGAAGGGCGGCTGAAAACTCAAACCGGCGCAGCTTCGCGCCAAGGGAAT
AACGA-ACAC--------------GGGCCCGATATCATATCGGGC-TCGGCGGCGCGGCG
TGCGGCCGCACGCCGC--ATGATTGTAC-ACGACTCTCGGCAATGGATATCTC-GGCTCT
CGCATCGATGAAGAGCGCAGCGAAATGCGATACGTGGTGCGAATTGCAGAATCCCGCGAA
CCATCGAGTCTTTGAACGCAAGTTGCGCCCGAGGCCAACC-GGCCGAGGGCACGTCCGCC
TGGGCGTCAAGCGTTGCGTCGCTCCACGCCGACTCGGGCCCACCGA-------T-GGGTG
TTGCCGGGACTGGCTCGGATGCGGAGA-ATGGCCCGTCGT----GCCCGCCGGCGCGACG
GGCTGAAGAGCGGGTTGTC--------GTCTCGCCGGCCACGAACAGCAAGGGGTG----
-----GATGAAA-GCGATGCC------------TGCGTTGTGTCGTGC---TTGCCC-GG
G---AG--AAGATTA--TAATTTCGAGGTGATCCCA-ACCCACGCGCCGGCCCAC-GGGC
GGCGGCTTGG-------------------------------------------
>MK164525Bulbophyllum_umbellatum  
CGTAACAAGGTTTCCGTAGGTGAACCTGCGGAAGGATCATTGTCGAGACCGAAATACTAT
C--GAGCGATTCGGAGAACCGGTGAA-AATCAG-----CGACGGCAGTTG----CCGTG-
CGCAATAGCCGTCCCGG-TCGCTGC-CTCG-AACCCCTTT-GGGGG---------GCGGG
GGCATG----ACGAAGGGCGGCTGAAAACTCAAACCGGCGCAGCTTCGCGCCAAGGGAAT
AACGA-ACAC--------------GGGCCCGATATCATATCGGGC-TCGGCGGCGCGGCG
TGCGGCCGCACGCCGC--ATGATTGTAC-ACGACTCTCGGCAATGGATATCTC-GGCTCT
CGCATCGATGAAGAGCGCAGCGAAATGCGATACGTGGTGCGAATTGCAGAATCCCGCGAA
CCATCGAGTCTTTGAACGCAAGTTGCGCCCGAGGCCAACC-GGCCGAGGGCACGTCCGCC
TGGGCGTCAAGCGTTGCGTCGCTCCACGCCGACTCGGGCCCACCGA-------T-GGGTG
TTGCCGGGACTGGCTCGGATGCGGAGA-ATGGCCCGTCGT----GCCCGCCGGCGCGACG
GGCTGAAGAGCGGGTTGTC--------GTCTCGCCGGCCACGAACAGCAAGGGGTG----
-----GATGAAA-GCGATGCC------------TGCGTTGTGTCGTGC---TTGCCC-GG
G---AG--AAGATTA--TAATTTCGAGGTGATCCCA-ACCCACGCGCCGGCCCAC-GGGC
GGCG-------------------------------------------------
>KY966484Bulbophyllum_umbellatum
------------------------------------------TCGAGACCGAAATACTAT
C--GAGCGATTCGGAGAACCGGTGAA-AATCAG-----CGACGGCAGTTG----CCGCG-
CGCAATAGCCGTCCCGG-TCGCTGC-CTCG-AACCCCTTT-GGGGG----------CGGG
GGCATG----ACGAAGGGCGGCTGAAAACTCAAACCGGCGCAGCTTCGCGCCAAGGGAAT
AACGA-ACAC--------------GGGCCCGATATCATATCGGGC-TCGGCGGCGCGGCG
TGCGGCCGCACGCCGC--ATGATTGTAC-ACGACTCTCGGCAATGGATATCTC-GGCTCT
CGCATCGATGAAGAGCGCAGCGAAATGCGATACGTGGTGCGAATTGCAGAATCCCGCGAA
CCATCGAGTCTTTGAACGCAAGTTGCGCCCGAGGCCAACC-GGCCGAGGGCACGTCCGCC
TGGGCGTCAAGCGTTGCGTCGCTCCACGCCGGCTCGGGCCCACCGA-------T-GGGTG
TTGCCGGGACTGGCTCGGATGCGGAGA-ATGGCCCGTCGT----GCCCGCCGGCGCGACG
GGCTGAAGAGCGGGTTGTC--------GTCTCGCCGGCCACGAACAGCAAGGGGTG----
-----GATGAAA-GCGATGCC------------TGCGTTGTGTCGTGC---TTGCCC-GG
G---AG--AAGATTA--TAATTTCGAGGTGATCCCA-ACCCACGCGCCGGCCCAC-GGGC
GGCGGCTTGGAA-----------------------------------------
>MW775067Bulbophyllum_umbellatum
--TAACAAGGTTTCCGTAGGTGAACCTGCGGAAGGATCATTGTCGAGACCGAAATACTAT
C--GAGCGATTCGGAGAACCGGTGAA-AATCAG-----CGACGGCAGTTG----CCGCG-
CGCAATAGCCGTCCCGG-TCGCTGC-CTCG-AACCCCTTT-GGGGG----------CGGG
GGCATG----ACGAAGGGCGGCTGAAAACTCAAACCGGCGCAGCTTCGCGCCAAGGGAAT
AACGA-ACAC--------------GGGCCCGATATCATATCGGGC-TCGGCGGCGCGGCG
TGCGGCCGCACGCCGC--ATGATTGTAC-ACGACTCTCGGCAATGGATATCTC-GGCTCT
CGCATCGATGAAGAGCGCAGCGAAATGCGATACGTGGTGCGAATTGCAGAATCCCGCGAA
CCATCGAGTCTTTGAACGCAAGTTGCGCCCGAGGCCAACC-GGCCGAGGGCACGTCCGCC
TGGGCGTCAAGCGTTGCGTCGCTCCACGCCGGCTCGGGCCCACCGA-------T-GGGTG
TTGCCGGGACTGGCTCGGATGCGGAGA-ATGGCCCGTCGT----GCCCGCCGGCGCGACG
GGCTGAAGAGCGGGTTGTC--------GTCTCGCCGGCCACGAACAGCAAGGGGTG----
-----GATGAAA-GCGATGCC------------TGCGTTGTGTCGTGC---TTGCCC-GG
G---AG--AAGATTA--TAATTTCGAGGTGATCCCA-ACCCACGCGCCGGCCCAC-GGGC
GGCGGCTTGGAATGCGACCCCA-------------------------------
>MK164486Bulbophyllum pecten-veneris
CGTAACAAGGTTTCCGTAGGTGAACCTGCGGAAGGATCATTGTCGAGACCGAAATACCAT
C--GAGCGATTCGGAGAACCGGTGAA-GATCCG-----CGACGGCAGCTG----CCC-G-
CGCGACAGCCATCCCGT-AAGTAAC-CTC--GGACCCCTTCGGGGG----------CGGG
GGCGCG----ACGAGGGGCGGCTGAAAACTCAAACCGGCGCAGCCTCGCGCCAAGGGAAT
GCTGGAACGC--------------GGGCCCGATGTCATGTCGGGC-TCGGCGGCGCGGCG
TGCGGTCGCACGCCGT--ATGGATGTAC-ACGACTCTCGGCAATGGATATCTC-GGCTCT
CGCATCGATGAAGAGCGCAGCGAAATGCGATACGTGGTGCGAATTGCAGAATCCCGCGAA
CCATCGAGTCTTTGAACGCAAGTTGCGCCCGAGGCCGACC-GGCCGAGGGCACGTCCGCC
TGGGCGTCGAGCGTTGCGTCGCTCCGTGCCGAATCGGGCCCGCCGA-------T-GGGCG
T-GCCGGGATGGGCCTGGATGCGGAGA-GTGGCCCGTCGT----GCCCATCGGCGCGACG
GGTTGAAGAGCGGGTTATC--------GTCTCGCTGGCGACGAACAACGAGGGGTG----
-----GACGAGA-GCGATGCC------------TGCGTTGTATCGTGC---TTGCCC-GG
G---AG--AGGATTG--TAATTTCGAGGTGATCCCA-ACCCATGCGTCGGCCCGC-GGGC
GGCG-------------------------------------------------
>KY966471Bulbophyllum_pecten-veneris 
------------------------------------------TCGAGACCGAAATACCAT
C--GAGCGATTCGGAGAACCGGTGAA-GATCCG-----CGACGGCAGTTG----CCC-G-
CGCGACAGCCATCCCGT-AAGTAAC-CCC--GGACCCCTTCGGGGG----------CGGG
GGCGCG----ACGAGGGGCGGCTGAAAACTCAAACCGGCGCAGCCTCGCGCCAAGGGAAT
GCTGGAACGC--------------GGGCCCGATGTCATGTCGGGC-TCGGCGGCGCGGCG
TGCGGTCGCACGCCGT--ATGGATGTAC-ACGACTCTCGGCAATGGATATCTC-GGCTCT
CGCATCGATGAAGAGCGCAGCGAAATGCGATACGTGGTGCGAATTGCAGAATCCCGCGAA
CCATCGAGTCTTTGAACGCAAGTTGCGCCCGAGGCCGACC-GGCCGAGGGCACGTCCGCC
TGGGCGTCGAGCGTTGCGTCGCTCCGTGCCGAATCGGGCCCGCCGA-------T-GGGCG
T-GCCGGGATGGGCCTGGATGCGGAGA-GTGGCCCGTCGT----GCCCGTCGGCGCGACG
GGTTGAAGAGCGGGTTATC--------GTCTCGCTGGCGACGAACAACGAGGGGTG----
-----GACGAGA-GCGATGCC------------TGCGTTGTATCGTGC---TTGCCC-TG
G---AG--AGGATTG--TAATTTCGAGGTGATCCCA-ACCCATGCGTCGGCCCGC-GGGC
GGCGGCTTGGAA-----------------------------------------
>KY966470Bulbophyllum_pecten-veneris
------------------------------------------TCGAGACCGAAATACCAT
C--GAGCGATTCGGAGAACCGGTGAA-GATCCG-----CGACGGCAGTTG----CCC-G-
CGCGACAGCCATCCCGT-AAGTAAC-CCC--GGACCCCTTCGGGGG----------CGGG
GGCGCG----ACGAGGGGCGGCTGAAAACTCAAACCGGCGCAGCCTCGCGCCAAGGGAAT
GCTGGAACGC--------------GGGCCCGATGTCATGTCGGGC-TCGGCGGCGCGGCG
TGCGGTCGCACGCCGT--ATGGATGTAC-ACGACTCTCGGCAATGGATATCTC-GGCTCT
CGCATCGATGAAGAGCGCAGCGAAATGCGATACGTGGTGCGAATTGCAGAATCCCGCGAA
CCATCGAGTCTTTGAACGCAAGTTGCGCCCGAGGCCGACC-GGCCGAGGGCACGTCCGCC
TGGGCGTCGAGCGTTGCGTCGCTCCGTGCCGAATCGGGCCCGCCGA-------T-GGGCG
T-GCCGGGATGGGCCTGGATGCGGAGA-GTGGCCCGTCGT----GCCCGTCGGCGCGACG
GGTTGAAGAGCGGGTTATC--------GTCTCGCTGGCGACGAACAACGAGGGGTG----
-----GACGAGA-GCGATGCC------------TGCGTTGTATCGTGC---TTGCCC-TG
G---AG--AGGATTG--TAATTTCGAGGTGATCCCA-ACCCATGCGTCGGCCCGC-GGGC
GGCGGCTTGGAA-----------------------------------------
>JN619418Bulbophyllum_pecten-veneris
---AACAAGGTTTCCGTAGGTGAACCTGCGGAAGGATCATTGTCGAGACCGAAATACCAT
C--GAGCGATTCGGAGAACCGGTGAA-GATCCG-----CGACGGCAGTTG----CCGTG-
CGCGACAGCCATCCCGG-TCGTAAC-CTC--GGACCCCTTCGGGGG----------CGGG
GGCGCG----ACGAGGGGCGGCTGAAAACTCAAACCGGCGCAGCTTCGCGCCAAGGGAAT
GCTGAAACGC--------------GGGCCCGATGCCGCATCGGGC-TCGGCGGCGCGGCG
TGCGGTCGCACGCCGT--ATGGATGGAC-ACGACTCTCGGCAATGGATATCTC-GGCTCT
CGCATCGATGAAGAGCGCAGCGAAATGCGATACGTGGTGCGAATTGCAGAATCCCGCGAA
CCATCGAGTCTTTGAACGCAAGTTGCGCCCGAGGCCGACC-GGCCGAGGGCACGTCCGCC
TGGGCGTCAAGCGTTGCGTCGCTCCATGCCGACTCGGGCCCGCCGA-------T-GGGCG
T-GCCGGGATGGGCCTGGATGCGGAGA-GTGGCCCGTCGT----GCCCATCGGCGCGACG
GGTTGAAGAGCGGGTCATC--------GTCTCGCTGGCGACGAACAACGAGGGGTG----
-----GATGAGA-GCGATGCC------------TGTGTTGTATCGTGC---TTGCCC-GG
G---AG--AGGATTG--TAATTTCGAGGTGATCCCA-ACCCATGCGTCGCCCCGC-GGGC
GGCGGCTTGGAATGCGACCCCAGGATGGGCGAGGCCACCCGCTGAATTTAAGC
>MK164527Bulbophyllum_vaginatum 
CGTAACAAGGTTTCCGTAGGTGAACCTGCGGAAGGATCATTGTCGAGACCGAAGTACCAT
C--GAGCGATTCGGAGAACCGGTGAA-AATCAG-----CGCCGGCGGTTG----CCGTG-
CGCAATAGCCATCCCTG-CCATCGC-CTC--GGACCCCTTTGGGGG----------CGGG
GGCATG----GC-GGGGGCGGCTGAAAACCCAAACCGGCGCAGCCTCGCGCCAAGGGAAT
GCTGAAACAC--------------GAGCCCGGCATCACATCGGGC-TCGGCGGAGCGGCG
TGCGGTCGCACGCCGT--ATGGATGCAC-ACGACTCTCGGCAATGGATATCTC-GGCTCT
CGCATCGATGAAGAGCGCAGCGAAATGCGATACGTGGTGCGAATTGCAGAATCCCGCGAA
CCATCGAGTCTTTGAACGCAAGTTGCGCCCGAGGCCAACC-GGCCGAGGGCACGTCCGCC
TGGGCGTCAAGCGTTGCGTCGCTCCGTGCCAACTCGGGCCCACCGA-------T-GG-TG
T-GCCGGGATGGGCTCGGATGCGGAGA-ATGGCCCGCCGT----GCTCGTCGGCGCGACG
GGTTGAAGAGCGGGTTATC--------GTCTCGCTGGCCGCGAACAACAAGGGGTG----
-----GATTAGA-GCGATGCC------------TGTGTTGTATCGTGTGC-TTGCCC-GG
G---AC--GAGATTA--TAATTTCGAGGTGATCCCA-ACCCATGCGTCGGCCCAC-GGGC
GGCG-------------------------------------------------
>JN619414Bulbophyllum_kwangtungense 
---AACAAGGTTTCCGTAGGTGAACCTGCGGAAGGATCATTGTCGAGACCGAAATACTAC
C--GAGCGATTCGGAGAACCGGTGAA-GATCAG-----CGACGGCAGCTG----CCGTG-
CGCAATAGCAGTCCCAG-TCGGTGC-CCC--GGAACCCTCTTGGGGGG--------AGGG
GGGACG----ATGAAGGGCGGCTGAAAACTCAAACCGGCGCAGCTTCGCGCCAGGGGAAT
GCTGAAACGC--------------GAGCCCGGCATCATATCGGGC-TCGGCGGCGCGGCG
TGCGGTCGCACGCCAT--ACGGATGCAC-ACGACTCTCGGCAATGGATATCTC-GGCTCT
CGCATCGATGAAGAGCGCAGCGAAATGCGATACGTGGTGCGAATTGCAGAATCACGCGAA
CCATCGAGTCTTTGAACGCAAGTTGCGCCCGAGGCCAACC-GGCCGAGGGCACGTCCGCC
TGGGCGTCGAGCGTTGCGTCGCTCCATGCCGACTCGTTCCCGCCGA-------T-GGGCG
T-GCCGGGATTGGCTTGGACGCGGAGA-ATGACCCTTCGT----GCTCATCGGCGCGGCG
GGTTGAAGAGCGGGTTATC--------GTCTCGCTGGCGACGAACAACGAGGGGTG----
-----GATGAAA-GCGATGCC------------TGCGTTGTCTCGTGC---CTGCCC-GG
G---AG--AAGGTTA--CGATTTCGAGGAGATCCCA-ACCCACGCGTCGGTCCAC-GGGC
GGCGGCTTGGAATGCGACCCCAGGATGGGCGAGGCCACCCGCTGAATTTAAGC
>MK164466Bulbophyllum_kwangtungense 
CGTAACAAGGTTTCCGTAGGTGAACCTGCGGAAGGATCATTGTCGAGACCGAAATACTAC
C--GAGCGATTCGGAGAACCGGTGAA-GATCGG-----CGACGGCAGCTG----CCGTG-
CGCAATAGCAGTCCCAG-TCGGTGC-CCC--GGAACCCTCTCGGGGGG--------AGGG
GGGACG----ATGAAGGGCGGCTGAAAACTCAAACCGGCGCAGCTCCGCGCCAAGGGAAT
GCTGAAACGC--------------GAGCCCGGCATCATATCGGGC-TCGGCGGCGCGGCG
TGCGGTCGCACGCCAT--ACGGATGCAC-ACGACTCTCGGCAATGGATATCTC-GGCTCT
CGCATCGATGAAGAGCGCAGCGAAATGCGATACGTGGTGCGAATTGCAGAATCACGCGAA
CCATCGAGTCTTTGAACGCAAGTTGCGCCCGAGGCCAACC-GGCCGAGGGCACGTCCGCC
TGGGCGTCAAGCGTTGCGTCGCTCCATGCCGACTCGTTCCCGCCGA-------T-GGGCG
T-GCCGGGATTGGCTTGGACGCGGAGA-ATGACCCTTCGC----GCTCATCGGCGCGGCG
GGTTGAAGACCGGGTTATC--------GTCTCGCTGGCGACGAACAACGAGGGGTG----
-----GATGAAA-GCGATGCC------------TGCGTTGTCTCGTGC---ATGCCC-GG
G---AG--GAGGTTA--CAATTTCGAGGAGATCCCA-ACCCACGCGTCGGCCCAC-GGGC
GGCG-------------------------------------------------
>MK164467Bulbophyllum_laxiflorum  
CGTAACAAGGTTTCCGTAGGTGAACCTGCGGAAGGATCATTGTCGAGACCGAAATACTAT
C--GAGCGATTCGGAGAACCGGTGAA-GATCAG-----CGGCGGCAGTTG----CCGTG-
CGCAATAGCCGTCCCGG-TCGTTGC-CCC--GGACTCCTTCGGGGG----------CGGG
GGCACG----GCGGAGGGCGGCTGAAA-CTCAAACCGGCGCAGCTTCGCGCCAAGGGAAT
GCTGAAACAC--------------GAGCCCGGCATCATATCGGGC-TCGGCGGCGCGGCG
CGCGGTCGCGCGCCAT--GCGGATGCAC-ACGACTCTCGGCAATGGATATCTC-GGCTCT
CGCATCGATGAAGAGCGCAGCGAAATGCGATACGTGGTGCGAATTGCAGAATCCCGCGAA
CCATCGAGTCTTTGAACGCAAGTTGCGCCCGAGGCCAACC-GGCCGAGGGCACGTCCGCC
TGGGCGTCAAGCGTTGCGTCGCTCCCTGCCGTCTCGGGCCCACCGAA--------GGGTG
T-GCCGGGATGGGCTCGGATGCGGAGA-ATGGCCCGCCGT----GCTCATCGGCGCGGCG
GGTTGAAGAGCGGGTTATC--------GTCTCGCGGGCGACGAACAACGAGGGGTG----
-----GATGAAA-GCGATGCC------------TGTGTTGTCTCGCGCTT-CTGCCC-GG
G---AG--AAGGTTA--TAATTCCGACGAGATCCCG-ATCCACGCGTCCGCCCAC-GGGC
GGCG-------------------------------------------------
>KY966449Bulbophyllum_laxiflorum
------------------------------------------TCGAGACCGAAATACTAT
C--GAGCGATTCGGAGAACCGGTGAA-GATCAG-----CGGCGGCAGTTG----CCGTG-
CGCAATAGCCGTCCCGG-TCGTTGC-CCC--GGACTCCTTCGGGGG----------CGGG
GGCACG----GCGGAGGGCGGCTGAAA-CTCAAACCGGCGCAGCTTCGCGCCAAGGGAAT
GCTGAAACAC--------------GAGCCCGGCATCATATCGGGC-TCGGCGGCGCGGCG
CGCGGTCGCGCGCCAT--GCGGATGCAC-ACGACTCTCGGCAATGGATATCTC-GGCTCT
CGCATCGATGAAGAGCGCAGCGAAATGCGATACGTGGTGCGAATTGCAGAATCCCGCGAA
CCATCGAGTCTTTGAACGCAAGTTGCGCCCGAGGCCAACC-GGCCGAGGGCACGTCCGCC
TGGGCGTCAAGCGTTGCGTCGCTCCCTGCCGTCTCGGGCCCACCGAA--------GGGTG
T-GCCGGGATGGGCTCGGATGCGGAGA-ATGGCCCGCCGT----GCTCATCGGCGCGGCG
GGTTGAAGAGCGGGTTATC--------GTCTCGCGGGCGACGAACAACGAGGGGTG----
-----GATGAAA-GCGATGCC------------TGTGTTGTCTCGCGCTT-CTGCCC-GG
G---AG--AAGGTTA--TAATTCCGACGAGATCCCG-ATCCACGCGTCCGCCCAC-GGGC
GACGGCTTGGAA-----------------------------------------
>MH822394Bulbophyllum_leopardinum
------------------------------------------TCGAGACCGAAATACTAT
C--GAGCGATTCAGAGAACTGGTGAA-AATCAG-----CGAYGGCAGTTG----CCGTG-
TGCAATAGCCATCCCAG-TCGTTGC-CTC--AAACCCCTTT-GGGG----------CCGG
GGCATG----ATGAAGGGCGGCTGAAAACTCAAACCGGCGCAGCTTCGCGCCAAGGGAAT
ACCGAAACAC--------------GAGCCCGAT---GTCGGGCTTGGT-GGTGCGG-CGT
-GCGGTCGCACGCCGCA-TGGACTGTAC-ACGACTCTCGGCAATGGATATCTC-GGCTCT
CGCATCGATGAAGAGCGCAGCGAAATGCGATACGTGGTGCGAATTGCAGAATCCCGCGAA
CCATCGAGTCTTTGAACGCAAGTTGCGCCCGAGGCCAACC-GGCCGAGGGCACGTCCGCC
TGGGCGTCAAGCGTTGCGTCGCTCCATGCCCACTCCGACCC-ACCAA------T-GGGTG
C-GCCGGACTAGGCTTGGATGCGGAGA-ATGGCTCGTCGT----GCTCATCGGCGCGACG
GGTTGAAGARCTGGTTATC--------GTCTCGCTGGCCACGRACAACAAGGGGTG----
-----GATGAAA-GCGAATGC-----------CTGTGTTGTATCGTGC---TTGCCC-GG
G---AG--AAGGTTA--AAATTTCAAGGTGATCCCA-ATCCATGCGCCGGACCAC-GTGC
GGCTGC-TGGAAT----------------------------------------
>MK164469Bulbophyllum_leopardinum
CGTAACAAGGTTTCCGTAGGTGAACCTGCGGAAGGATCATTGTCGAGACCGAAATACTAT
C--GAGCGATTCAGAGAACTGGTGAA-AATCAG-----CGACGGCAGTTG----CCGTG-
TGCAATAGCCATCCCAG-TCGTTGC-CTC--AAACCCCTTT-GGGG----------CCGG
GGCATG----ATGAAGGGCGGCTGAAAACTCAAACCGGCGCAGCTTCGCGCCAAGGGAAT
ACCGAAACAC--------------GAGCCCGAT---GCCGGGCTTGGT-GGTGCGG-CGT
-GCGGTCGCACGCCGCA-TGGACTGTAC-ACGACTCTCGGCAATGGATATCTC-GGCTCT
CGCATCGATGAAGAGCGCAGCGAAATGCGATACGTGGTGCGAATTGCAGAATCCCGCGAA
CCATCGAGTCTTTGAACGCAAGTTGCGCCCGAGGCCAACC-GGCCGAGGGCACGTCCGCC
TGGGCGTCAAGCGTTGCGTCGCTCCATGCCCACTCCGACCC-ACCAA------T-GGGTG
C-GCCGGACTAGGCTTGGATGCGGAGA-ATGGCTCGTCGT----GCTCATCGGCGCGACG
GGTTGAAGAGCTGGTTATC--------GTCTCGCTGGCCACGAACAACAAGGGGTG----
-----GACGAAA-GCGAATGC-----------CTGTGTTGTATCGTGC---TTGCCC-GG
G---AG--AAGGTTA--TAATTTCAAGGTGATCCCA-ATCCATGCGCCGGACCAC-GTGC
GGCT-------------------------------------------------
>MW775068Bulbophyllum_leopardinum
CGTAACAAGGTTTCCGTAGGTGAACCTGCGGAAGGATCATTGTCGAGACCGAAATACTAT
C--GAGCGATTCAGAGAACTGGTGAA-AATCAG-----CGACGGCAGTTG----CCGTG-
TGCAATAGCCATCCCAG-TCGTTGC-CTC--AAACCCCTTT-GGGG----------CCGG
GGCATG----ATGAAGGGCGGCTGAAAACTCAAACCGGCGCAGCTTCGCGCCAAGGGAAT
ACCGAAACAC--------------GAGCCCGAT---GTCGGGCTTGGT-GGTGCGG-CGT
-GCGGTCGCACGCCGCA-TGGACTGTAC-ACGACTCTCGGCAATGGATATCTC-GGCTCT
CGCATCGATGAAGAGCGCAGCGAAATGCGATACGTGGTGCGAATTGCAGAATCCCGCGAA
CCATCGAGTCTTTGAACGCAAGTTGCGCCCGAGGCCAACC-GGCCGAGGGCACGTCCGCC
TGGGCGTCAAGCGTTGCGTCGCTCCATGCCCACTCCGACCC-ACCAA------T-GGGTG
C-GCCGGACTAGGCTTGGATGCGGAGA-ATGGCTCGTCGT----GCTCATCGGCGCGACG
GGTTGAAGAGCTGGTTATC--------GTCTCGCTGGCCACGAACAACAAGGGGTG----
-----GATGAAA-GCGAATGC-----------CTGTGTTGTATCGTGC---TTGCCC-GG
G---AG--AAGGTTA--AAATTTCAAGGTGATCCCA-ATCCATGCGCCGGACCAC-GTGC
GGCTGCTTGGAATGCGACCCCAGGATGGGCGAGGCCACCCGCCGAGTTTAAGC
>MW775069Bulbophyllum_leopardinum
CGTAACAAGGTTTCCGTAGGTGAACCTGCGGAAGGATCATTGTCGAGACCGAAATACTAT
C--GAGCGATTCAGAGAACTGGTGAA-AATCAG-----CGACGGCAGTTG----CCGTG-
TGCAATAGCCATCCCAG-TCGTTGC-CTC--AAACCCCTTT-GGGG----------CCGG
GGCATG----ATGAAGGGCGGCTGAAAACTCAAACCGGCGCAGCTTCGCGCCAAGGGAAT
ACCGAAACAC--------------GAGCCCGAT---GTCGGGCTTGGT-GGTGCGG-CGT
-GCGGTCGCACGCCGCA-TGGACTGTAC-ACGACTCTCGGCAATGGATATCTC-GGCTCT
CGCATCGATGAAGAGCGCAGCGAAATGCGATACGTGGTGCGAATTGCAGAATCCCGCGAA
CCATCGAGTCTTTGAACGCAAGTTGCGCCCGAGGCCAACC-GGCCGAGGGCACGTCCGCC
TGGGCGTCAAGCGTTGCGTCGCTCCATGCCCACTCCGACCC-ACCAA------T-GGGTG
C-GCCGGACTAGGCTTGGATGCGGAGA-ATGGCTCGTCGT----GCTCATCGGCGCGACG
GGTTGAAGAGCTGGTTATC--------GTCTCGCTGGCCACGAACAACAAGGGGTG----
-----GATGAAA-GCGAATGC-----------CTGTGTTGTATCGTGC---TTGCCC-GG
G---AG--AAGGTTA--AAATTTCAAGGTGATCCCA-ATCCATGCGCCGGACCAC-GTGC
GGCTGCTTGGAATGCGACCCCAGGATGGGCGAGGCCACCCGCCGAGTTTAAGC
>MW775070Bulbophyllum_leopardinum
CGTAACAAGGTTTCCGTAGGTGAACCTGCGGAAGGATCATTGTCGAGACCGAAATACTAT
C--GAGCGATTCAGAGAACTGGTGAA-AATCAG-----CGACGGCAGTTG----CCGTG-
TGCAATAGCCATCCCAG-TCGTTGC-CTC--AAACCCCTTT-GGGG----------CCGG
GGCATG----ATGAAGGGCGGCTGAAAACTCAAACCGGCGCAGCTTCGCGCCAAGGGAAT
ACCGAAACAC--------------GAGCCCGAT---GTCGGGCTTGGT-GGTGCGG-CGT
-GCGGTCGCACGCCGCA-TGGACTGTAC-ACGACTCTCGGCAATGGATATCTC-GGCTCT
CGCATCGATGAAGAGCGCAGCGAAATGCGATACGTGGTGCGAATTGCAGAATCCCGCGAA
CCATCGAGTCTTTGAACGCAAGTTGCGCCCGAGGCCAACC-GGCCGAGGGCACGTCCGCC
TGGGCGTCAAGCGTTGCGTCGCTCCATGCCCACTCCGACCC-ACCAA------T-GGGTG
C-GCCGGACTAGGCTTGGATGCGGAGA-ATGGCTCGTCGT----GCTCATCGGCGCGACG
GGTTGAAGAGCTGGTTATC--------GTCTCGCTGGCCACGAACAACAAGGGGTG----
-----GATGAAA-GCGAATGC-----------CTGTGTTGTATCGTGC---TTGCCC-GG
G---AG--AAGGTTA--AAATTTCAAGGTGATCCCA-ATCCATGCGCCGGACCAC-GTGC
GGCTGCTTGGAATGCGACCCCAGGATGGGCGAGGCCACCCGCCGAGTTTAAGC
>MW775071Bulbophyllum_leopardinum
CGTAACAAGGTTTCCGTAGGTGAACCTGCGGAAGGATCATTGTCGAGACCGAAATACTAT
C--GAGCGATTCAGAGAACTGGTGAA-AATCAG-----CGACGGCAGTTG----CCGTG-
TGCAATAGCCATCCCAG-TCGTTGC-CTC--AAACCCCTTT-GGGG----------CCGG
GGCATG----ATGAAGGGCGGCTGAAAACTCAAACCGGCGCAGCTTCGCGCCAAGGGAAT
ACCGAAACAC--------------GAGCCCGAT---GTCGGGCTTGGT-GGTGCGG-CGT
-GCGGTCGCACGCCGCA-TGGACTGTAC-ACGACTCTCGGCAATGGATATCTC-GGCTCT
CGCATCGATGAAGAGCGCAGCGAAATGCGATACGTGGTGCGAATTGCAGAATCCCGCGAA
CCATCGAGTCTTTGAACGCAAGTTGCGCCCGAGGCCAACC-GGCCGAGGGCACGTCCGCC
TGGGCGTCAAGCGTTGCGTCGCTCCATGCCCACTCCGACCC-ACCAA------T-GGGTG
C-GCCGGACTAGGCTTGGATGCGGAGA-ATGGCTCGTCGT----GCTCATCGGCGCGACG
GGTTGAAGAGCTGGTTATC--------GTCTCGCTGGCCACGAACAACAAGGGGTG----
-----GATGAAA-GCGAATGC-----------CTGTGTTGTATCGTGC---TTGCCC-GG
G---AG--AAGGTTA--AAATTTCAAGGTGATCCCA-ATCCATGCGCCGGACCAC-GTGC
GGCTGCTTGGAATGCGACCCCAGGATGGGCGAGGCCACCCGCCGAGTTTAAGC
>MW775072Bulbophyllum_leopardinum
CGTAACAAGGTTTCCGTAGGTGAACCTGCGGAAGGATCATTGTCGAGACCGAAATACTAT
C--GAGCGATTCAGAGAACTGGTGAA-AATCAG-----CGACGGCAGTTG----CCGTG-
TGCAATAGCCATCCCAG-TCGTTGC-CTC--AAACCCCTTT-GGGG----------CCGG
GGCATG----ATGAAGGGCGGCTGAAAACTCAAACCGGCGCAGCTTCGCGCCAAGGGAAT
ACCGAAACAC--------------GAGCCCGAT---GTCGGGCTTGGT-GGTGCGG-CGT
-GCGGTCGCACGCCGCA-TGGACTGTAC-ACGACTCTCGGCAATGGATATCTC-GGCTCT
CGCATCGATGAAGAGCGCAGCGAAATGCGATACGTGGTGCGAATTGCAGAATCCCGCGAA
CCATCGAGTCTTTGAACGCAAGTTGCGCCCGAGGCCAACC-GGCCGAGGGCACGTCCGCC
TGGGCGTCAAGCGTTGCGTCGCTCCATGCCCACTCCGACCC-ACCAA------T-GGGTG
C-GCCGGACTAGGCTTGGATGCGGAGA-ATGGCTCGTCGT----GCTCATCGGCGCGACG
GGTTGAAGAGCTGGTTATC--------GTCTCGCTGGCCACGAACAACAAGGGGTG----
-----GATGAAA-GCGAATGC-----------CTGTGTTGTATCGTGC---TTGCCC-GG
G---AG--AAGGTTA--AAATTTCAAGGTGATCCCA-ATCCATGCGCCGGACCAC-GTGC
GGCTGCTTGGAATGCGACCCCAGGATGGGCGAGGCCACCCGCCGAGTTTAAGC
>MK164458Bulbophyllum_griffithii 
CGTAACAAGGTTTCCGTAGGTGAACCTGCGGAAGGATCATTGTCGAGACCGAAATACTAT
C--GAGCGATTCAGAGAACTGGTGAA-AATCAG-----CGGCGGCAGTTG----CCGTG-
TGCAATAGCCATCCCAG-TCGTTGC-CTC--AAACCCCTTCGGGGC----------CGGG
GGCATG----GCGAAGGGCGGCTGAAAACTCAAACCGGCGCAGCTTCGCGCCAAGGGA-T
ACCGAAACAC--------------GAGCCCGAT---GTCGGGCCCGGT-GGCGCGG-CGT
-GCGGTCGCACGCCGCA-TGGATTGTAC-ACGACTCTCGGCAATGGATATCTC-GGCTCT
CGCATCGATGAAGAGCGCAGCGAAATGCGATACGTGGTGCGAATTGCAGAATCCCGCGAA
CCATCGAGTCTTTGAACGCAAGTTGCGCCCGAGGCCAACC-GGCCGAGGGCACGTCCGCC
TGGGCGTCAAGCGTTGCGTCGCTCCATGCCGACTCCGACCC-ACCAAA-----T-GGGTG
C-GCCGGTATTGGCTTGGATGCGGAGA-ATGGCCCGTCGT----GCTCATCGGCGCGACG
GGTTGAAGAGCTGGTTATC--------GTCTCGCTGGCCACGAACAACAAGGGGTG----
-----GATGAAA-GCGATGCC------------TGTGTTGTATCGTGC---TTGCCC-GG
G---AG--AAGGTTA--TAATTTCAAGGTGATCCCA-ATCCATGCGCCGGACCAC-GTGC
GGCT-------------------------------------------------
>MK164487Bulbophyllum_pectinatum  
CGTAACAAGGTTTCCGTAGGTGAACCTGCGGAAGGATCATTGTCGAGACCGAAATACACT
ATCGAGCGATTCAGAGAACTGGTGAA-AATCAG-----CGACGGCAGTTG----CCGTG-
TGCAATAGCCATCCCAG-TCGTTGC-CTC--AAACCCCTTTGGGGC----------CGGG
GGCATG----ATGAAGGGCGGCTGAAAACTCAAACCGGCGCAGCTTCGCGCCAAGGGAAT
ACCGAAACAC--------------GAGCCCGAT---GTCGGGCTTGGT-GGTGCGG-CGT
-GCG-TCGCACGCCGCA-TGGACTGTAC-ACGACTCTCGGCAATGGATATCTC-GGCTCT
CGCATCGATGAAGAGCGCAGCGAAATGCGATACGTGGTGCGAATTGCAGAATCCCGCGAA
CCATCGAGTCTTTGAACGCAAGTTGCGCCCGAGGCCAACC-GGCCGAGGGCACGTCCGCC
TGGGCGTCAAGCGTTGCGTCGCTCCATGCCCACTCCGACCC-ACCAA------T-GGGTG
C-GCCGGTATAGGCTTGGATGCGGAGA-ATGGCCCGTCGT----GCTCATCGGCGCGACG
GGTTGAAGAGCTGGTTATC--------GTCTCGCTGGCCACGAACAACAAGGGGTG----
-----GATGAAA-GCGAATGC-----------CTGTGTTGTATCGTGC---TTGCCC-GG
G---AG--AAGGTTA--TAATTTCGAGGCGATCCCA-ATCCATGCGCCGGACCAC-GTGC
GGC--------------------------------------------------
>KY966443Bulbophyllum_disciflorum
------------------------------------------TCGAGGCCAAAATACTAT
C--GAGCGATTCGGAGAACCGGTGAA-AATTAG-----CCACGGCAGTTG----CTGTG-
CGCAATAGTCGTCCCAG-CCGTTGC-CTC--AAACCCCTTTGGGGG----------CGGG
GGCGCG----GTGAAGGGCGGCTGAAAACCCAAACCGGCGCAGCTTCGCGCCAAGGGAAT
ACCGAAACAC--------------GAGCCCGGC---ATCGGGCTTGGT-GGTGCGG-CGT
-GCTGTCGCACGCCATA-TGGGATGTAC-ACGACTCTCGGCAATGGATATCTC-GGCTCT
CGCATCGATGAAGAGCGCAGCGAAATGCGATACGTGGTGCGAATTGCAGAATCCCGCGAA
CCATCGAGTCTTTGAACGCAAGTTGCGCCCGAGGCCAACC-GGCCAAGGGCACGTCCGCC
TGGGCGTCAAGCGCTGCGTCACTCCATGCCAACTCGGACCCCGCCAA------T-GGGTG
TTGCCGGCACAGGCTTGGATGTGGAGA-ATGGCTCGTCGT----GCTCATCGGCGCGACG
GGTTGAAGAGTGGGTTATC--------GTCTCGCCGGGCACGAACAACAAGGGGAG----
-----GATGAAA-GCGATGCC-----------TTATGTTGTATCGTGC--TTTGCCC-GG
G---AG--AAGATTA--TAATTTCAAGGTGATCCCA-ACCCATGCGCCGGCCCAC-GGGC
GGCGGCTTGGAA-----------------------------------------
>KM924479Bulbophyllum_disciflorum
------------------------------------------TCGAGGCCAAAATACTAT
C--GAGCGATTCGGAGAACCGGTGAA-AATTAG-----CCACGGCAGTTG----CTGTG-
CGCAATAGTCGTCCCAG-CCGTTGC-CTC--AAACCCCTTTGGGGG----------CGGG
GGCGCG----GTGAAGGGCGGCTGAAAACCCAAACCGGCGCAGCTTCGCGCCAAGGGAAT
ACCGAAACAC--------------GAGCCCGGC---ATCGGGCTTGGT-GGTGCGG-CGT
-GCTGTCGCACGCCATA-TGGGATGTAC-ACGACTCTCGGCAATGGATATCTC-GGCTCT
CGCATCGATGAAGAGCGCAGCGAAATGCGATACGTGGTGCGAATTGCAGAATCCCGCGAA
CCATCGAGTCTTTGAACGCAAGTTGCGCCCGAGGCCAACC-GGCCAAGGGCACGTCCGCC
TGGGCGTCAAGCGCTGCGTCACTCCATGCCAACTCGGACCCCGCCAA------T-GGGTG
TTGCCGGCACAGGCTTGGATGTGGAGA-ATGGCTCGTCGT----GCTCATCGGCGCGACG
GGTTGAAGAGTGGGTTATC--------GTCTCGCCGGGCACGAACAACAAGGGGAG----
-----GATGAAA-GCGATGCC-----------TTATGTTGTATCGTGC--TTTGCCC-GG
G---AG--AAGATTA--TAATTTCAAGGTGATCCCA-ACCCATGCGCCGGCCCAC-GGGC
GGCGGCTTGGAAT----------------------------------------
>KM924478Bulbophyllum_disciflorum
------------------------------------------TCGAGGCCAAAATACTAT
C--GAGCGATTCGGAGAACCGGTGAA-AATTAG-----CCACGGCAGTTG----CTGTG-
CGCAATAGTCGTCCCAG-CCGTTGC-CTC--AAACCCCTTTGGGGG----------CGGG
GGAGCG----GTGAAGGGCGGCTGAAAACCCAAACCGGCGCAGCTTCGCGCCAAGGGAAT
ACCGAAACAC--------------GAGCCCGGC---ATCGGGCTTGGT-GGTGCGG-CGT
-GCTGTCGCACGCCATA-TGGGATGTAC-ACGACTCTCGGCAATGGATATCTC-GGCTCT
CGCATCGATGAAGAGCGCAGCGAAATGCGATACGTGGTGCGAATTGCAGAATCCCGCGAA
CCATCGAGTCTTTGAACGCAAGTTGCGCCCGAGGCCAACC-GGCCAAGGGCACGTCCGCC
TGGGCGTCAAGCGCTGCGTCACTCCATGCCAACTCGGACCCCGCCAA------T-GGGTG
TTGCCGGCACAGGCTTGGATGTGGAGA-ATGGCTCGTCGT----GCTCATCGGCGCGACG
GGTTGAAGAGTGGGTTATC--------GTCTCGCCGGGCACGAACAACAAGGGGAG----
-----GATGAAA-GCGATGCC-----------TTATGTTGTATCGTGC--TTTGCCC-GG
G---AG--AAGATTA--TAATTTCAAGGTGATCCCA-ACCCATGCGCCGGCCCAC-GGGC
GGCGGCTTGGAAT----------------------------------------
>KM924477Bulbophyllum_disciflorum
------------------------------------------TCGAGGCCAAAATACTAT
C--GAGCGATTCGGAGAACCGGTGAA-AATTAG-----CCACGGCAGTTG----CTGTG-
CGCAATAGTCGTCCCAG-CCGTTGC-CTC--AAACCCCTTTGGGGG----------CGGG
GGCGCG----GTGAAGGGCGGCTGAAAACCCAAACCGGCGCAGCTTCGCGCCAAGGGAAT
ACCGAAACAC--------------GAGCCCGGC---ATCGGGCTTGGT-GGTGCGG-CGT
-GCTGTCGCACGCCATA-TGGGATGTAC-ACGACTCTCGGCAATGGATATCTC-GGCTCT
CGCATCGATGAAGAGCGCAGCGAAATGCGATACGTGGTGCGAATTGCAGAATCCCGCGAA
CCATCGAGTCTTTGAACGCAAGTTGCGCCCGAGGCCAACC-GGCCAAGGGCACGTCCGCC
TGGGCGTCAAGCGCTGCGTCACTCCATGCCAACTCGGACCCCGCCAA------T-GGGTG
TTGCCGGCACAGGCTTGGATGTGGAGA-ATGGCTCGTCGT----GCTCATCGGCGCGACG
GGTTGAAGAGTGGGTTATC--------GTCTCGCCGGGCACGAACAACAAGGGGAG----
-----GATGAAA-GCGATGCC-----------TTATGTTGTATCGTGC--TTTGCCC-GG
G---AG--AAGATTA--TAATTTCAAGGTGATCCCA-ACCCATGCGCCGGCCCAC-GGGC
GGCGGCTTGGAAT----------------------------------------
>KM924476Bulbophyllum_disciflorum
------------------------------------------TCGAGGCCAAAATACTAT
C--GAGCGATTCGGAGAACCGGTGAA-AATTAG-----CCACGGCAGTTG----CTGTG-
CGCAATAGTCGTCCCAG-CCGTTGC-CTC--AAACCCCTTTGGGGG----------CGGG
GGAGCG----GTGAAGGGCGGCTGAAAACCCAAACCGGCGCAGCTTCGCGCCAAGGGAAT
ACCGAAACAC--------------GAGCCCGGC---ATCGGGCTTGGT-GGTGCGG-CGT
-GCTGTCGCACGCCATA-TGGGATGTAC-ACGACTCTCGGCAATGGATATCTC-GGCTCT
CGCATCGATGAAGAGCGCAGCGAAATGCGATACGTGGTGCGAATTGCAGAATCCCGCGAA
CCATCGAGTCTTTGAACGCAAGTTGCGCCCGAGGCCAACC-GGCCAAGGGCACGTCCGCC
TGGGCGTCAAGCGCTGCGTCACTCCATGCCAACTCGGACCCCGCCAA------T-GGGTG
TTGCCGGCACAGGCTTGGATGTGGAGA-ATGGCTCGTCGT----GCTCATCGGCGCGACG
GGTTGAAGAGTGGGTTATC--------GTCTCGCCGGGCACGAACAACAAGGGGAG----
-----GATGAAA-GCGATGCC-----------TTATGTTGTATCGTGC--TTTGCCC-GG
G---AG--AAGATTA--TAATTTCAAGGTGATCCCA-ACCCATGCGCCGGCCCAC-GGGC
GGCGGCTTGGAAT----------------------------------------
>KY966444Bulbophyllum_disciflorum
------------------------------------------TCGAGGCCAAAATACTAT
C--GAGCGATTCGGAGAACCGGTGAA-AATTAG-----CCACGGCAGTTG----CTGTG-
CGCAATAGTCGTCCCAG-CCGTTGC-CTC--AAACCCCTTTGGGGG----------CGGG
GGCGCG----GTGAAGGGCGGCTGAAAACCCAAACCGGCGCAGCTTCGCGCCAAGGGAAT
ACCGAAACAC--------------GAGCCCGGC---ATCGGGCTTGGT-GGTGCGG-CGT
-GCTGTCGCACGCCATA-TGGGATGTAC-ACGACTCTCGGCAATGGATATCTC-GGCTCT
CGCATCGATGAAGAGCGCAGCGAAATGCGATACGTGGTGCGAATTGCAGAATCCCGCGAA
CCATCGAGTCTTTGAACGCAAGTTGCGCCCGAGGCCAACC-GGCCAAGGGCACGTCCGCC
TGGGCGTCAAGCGCTGCGTCACTCCATGCCAACTCGGACCCCGCCAA------T-GGGTG
TTGCCGGCACAGGCTTGGATGTGGAGA-ATGGCTCGTCGT----GCTCATCGGCGCGACG
GGTTGAAGAGTGGGTTATC--------GTCTCGCCGGGCACGAACAACAAGGGGAG----
-----GATGAAA-GCGATGCC-----------TTATGTTGTATCGTGC--TTTGCCC-GG
G---AG--AAGATTA--TAATTTCAAGGTGATCCCA-ACCCATGCGCCGGCCCAC-GGGC
GGCGGCTTGGAA-----------------------------------------
>KM924488Bulbophyllum_nasutum
------------------------------------------TCGAGGCCAAAATACTAT
C--GAGCGATTCGGAGAACCGGTGAA-AATTAG-----CCACGGCAGTTG----CTGTG-
CGCAATAGTCGTCCCAG-CCGTTGC-CTC--AAACCCCTTCGGGGG----------CGGG
GGCGCG----GTGAAGGGCGGCTGAAAACCCAAACCGGCGCAGCTTCGCGCCAAGGGAAT
ACCGAAACAC--------------GAGCCCGGC---ATCGGGCTTGGT-GGTGCGG-CGT
-GCTGTCGCACGCCATA-TGGGATGTAC-ACGACTCTCGGCAATGGATATCTC-GGCTCT
CGCATCGATGAAGAGCGCAGCGAAATGCGATACGTGGTGCGAATTGCAGAATCCCGCGAA
CCATCGAGTCTTTGAACGCAAGTTGCGCCCGAGGCCAACC-GGCCAAGGGCACGTCCGCC
TGGGCGTCAAGCGCTGCGTCACTCCATGCCAACTCGGACCCCGCCAA------T-GGGTG
TTGCCGGCGCAGGCTTGGATGTGGAGA-ATGGCCCGTCGT----GCTCATCGGCGCGACG
GGTTGAAGAGTGGGTTATC--------GTCTCGCCGGGCACGAACAACAAGGGGAG----
-----GATGAAA-GCGATGCC-----------TTATGTTGTATCGTGC--TTTGCCC-GG
G---AG--AAGATTA--TAATTTCAAGGTGATCCCA-ACCCATGCGCCGGCCCAC-GGGC
GGCGGCTTGGAAT----------------------------------------
>KM924487Bulbophyllum_nasutum
------------------------------------------TCGAGGCCAAAATACTAT
C--GAGCGATTCGGAGAACCGGTGAA-AATTAG-----CCACGGCAGTTG----CTGTG-
CGCAATAGTCGTCCCAG-CCGTTGC-CTC--AAACCCCTTCGGGGG----------CGGG
GGCGCG----GTGAAGGGCGGCTGAAAACCCAAACCGGCGCAGCTTCGCGCCAAGGGAAT
ACCGAAACAC--------------GAGCCCGGC---ATCGGGCTTGGT-GGTGCGG-CGT
-GCTGTCGCACGCCATA-TGGGATGTAC-ACGACTCTCGGCAATGGATATCTC-GGCTCT
CGCATCGATGAAGAGCGCAGCGAAATGCGATACGTGGTGCGAATTGCAGAATCCCGCGAA
CCATCGAGTCTTTGAACGCAAGTTGCGCCCGAGGCCAACC-GGCCAAGGGCACGTCCGCC
TGGGCGTCAAGCGCTGCGTCACTCCATGCCAACTCGGACCCCGCCAA------T-GGGTG
TTGCCGGCGCAGGCTTGGATGTGGAGA-ATGGCCCGTCGT----GCTCATCGGCGCGACG
GGTTGAAGAGTGGGTTATC--------GTCTCGCCGGGCACGAACAACAAGGGGAG----
-----GATGAAA-GCGATGCC-----------TTATGTTGTATCGTGC--TTTGCCC-GG
G---AG--AAGATTA--TAATTTCAAGGTGATCCCA-ACCCATGCGCCGGCCCAC-GGGC
GGCGGCTTGGAAT----------------------------------------
>KY966463Bulbophyllum_nasutum 
------------------------------------------TCGAGGCCAAAATACTAT
C--GAGCGATTCGGAGAACCGGTGAA-AATTAG-----CCACGGCAGTTG----CTGTG-
CGCAATAGTCGTCCCAG-CCGTTGC-CTC--AAACCCCTTCGGGGG----------CGGG
GGCGCG----GTGAAGGGCGGCTGAAAACCCAAACCGGCGCAGCTTCGCGCCAAGGGAAT
ACCGAAACAC--------------GAGCCCGGC---ATCGGGCTTGGT-GGTGCGG-CGT
-GCTGTCGCACGCCATA-TGGGATGTAC-ACGACTCTCGGCAATGGATATCTC-GGCTCT
CGCATCGATGAAGAGCGCAGCGAAATGCGATACGTGGTGCGAATTGCAGAATCCCGCGAA
CCATCGAGTCTTTGAACGCAAGTTGCGCCCGAGGCCAACC-GGCCAAGGGCACGTCCGCC
TGGGCGTCAAGCGCTGCGTCACTCCATGCCAACTCGGACCCCGCCAA------T-GGGTG
TTGCCGGCGCAGGCTTGGATGTGGAGA-ATGGCCCGTCGT----GCTCATCGGCGCGACG
GGTTGAAGAGTGGGTTATC--------GTCTCGCCGGGCACGAACAACAAGGGGAG----
-----GATGAAA-GCGATGCC-----------TTATGTTGTATCGTGC--TTTGCCC-GG
G---AG--AAGATTA--TAATTTCAAGGTGATCCCA-ACCCATGCGCCGGCCCAC-GGGC
GGCGGCTTGGAA-----------------------------------------
>KM924486Bulbophyllum_nasutum
------------------------------------------TCGAGGCCAAAATACTAT
C--GAGCGATTCGGAGAACCGGTGAA-AATTAG-----CCACGGCAGTTG----CTGTG-
CGCAATAGTCGTCCCAG-CCGTTGC-CTC--AAACCCCTTCGGGGG----------CGGG
GGCGCG----GTGAAGGGCGGCTGAAAACCCAAACCGGCGCAGCTTCGCGCCAAGGGAAT
ACCGAAACAC--------------GAGCCCGGC---ATCGGGCTTGGT-GGTGCGG-CGT
-GCTGTCGCACGCCATA-TGGGATGTAC-ACGACTCTCGGCAATGGATATCTC-GGCTCT
CGCATCGATGAAGAGCGCAGCGAAATGCGATACGTGGTGCGAATTGCAGAATCCCGCGAA
CCATCGAGTCTTTGAACGCAAGTTGCGCCCGAGGCCAACC-GGCCAAGGGCACGTCCGCC
TGGGCGTCAAGCGCTGCGTCACTCCATGCCAACTCGGACCCCGCCAA------T-GGGTG
TTGCCGGCGCAGGCTTGGATGTGGAGA-ATGGCCCGTCGT----GCTCATCGGCGCGACG
GGTTGAAGAGTGGGTTATC--------GTCTCGCCGGGCACGAACAACAAGGGGAG----
-----GATGAAA-GCGATGCC-----------TTATGTTGTATCGTGC--TTTGCCC-GG
G---AG--AAGATTA--TAATTTCAAGGTGATCCCA-ACCCATGCGCCGGCCCAC-GGGC
GGCGGCTTGGAAT----------------------------------------
>KX455816Bulbophyllum_cylindraceum 
---------------------------------------------------AAATGCTAT
C--GAGCGATTCTGAAAACATGTGAA-AACCTG-----CGACGGCAGTTG----CTGTG-
CGCAATAGCCATCCGAG-TCGCTGC-CTCG-AATCCCCTT-GGGGG----------CCGG
GGCGAG----ACGTAGGGCGGCTGAAAACCCAAACCGGCGCAGCTCCGCGCCAAGGGAAC
CTCAAAACAC--------------GAGCCCGA---TAACGGGCTTGGT-GGTGCGG-CGT
-GCGGTCGCACGCCAA--ATGGATGTAC-ACGACTCTCGGCAATGGATATCTC-GGCTCT
CGCATCGATGAAGAGCGCAGCGAAATGCGATACGTGGTGCGAATTGCAGAATCCCGCGAA
CCATCGAGTCTTTGAACGCAAGTTGCGCCCGAGGCCAACC-GGCCAAGGGCACGTCCGCC
TGGGCGTCAAGCGTTGCGTCACTCCATGCCATCTCAGACCC-ACCAA------T-GGGTG
T-GCCGGGATAGGCTTGGATGTGGAGA-ATGGCTCTTCGT----GCTCATCGGCGCGACG
GGTTGAAGAGCGTGTTATC--------GTCCCGCGGGCCACGAACAGCAAGGGGTG----
-----GATGAAA-GCGATGCC------------TACGCTGTATCGTGC---TTGCCT-GG
G---AG--AAGATTA--TAAACTGTAGGTGATCCCG-ACCCATGCGTCGGCCCAC-GGGC
GGCGGCTTGG-------------------------------------------
>MW775073Bulbophyllum_cylindraceum
CGTAACAAGGTTTCCGTAGGTGAACCTGCGGAAGGATCATTGTCGAGACCGAAATGCTAT
C--GAGCGATTCAGAAAACATGTGAA-AATCTG-----CGACGGCAGTTG----CTGTG-
CGCAATAGCCATCCGAG-TCGCTGC-CTCG-AATCCCCTT-GGGGG----------CCGG
GGCGAG----ACGTAGGGCGGCTGAAAACCCAAACCGGCGCAGCTCCGCGCCAAGGGAAC
CTCAAAACAC--------------GAGCCCGA---TAACGGGCTTGGT-GGTGCGG-CGT
-GCGGTCGCACGCCAA--ATGGATGTAC-ACGACTCTCGGCAATGGATATCTC-GGCTCT
CGCATCGATGAAGAGCGCAGCGAAATGCGATACGTGGTGCGAATTGCAGAATCCCGCGAA
CCATCGAGTCTTTGAACGCAAGTTGCGCCCGAGGCCAACC-GGCCAAGGGCACGTCCGCC
TGGGCGTCAAGCGTTGCGTCACTCCATGCCATCTCAGACCC-ACCAA------T-GGGTG
T-GCCGGGATAGGCTTGGATGTGGAGA-ATGGCTCTTCGT----GCTCATCGGCGCGACG
GGTTGAAGAGCGTGTTATC--------GTCTCGCGGGCCACGAACAGCAAGGGGTG----
-----GATGAAA-GCGATGCC------------TATGCTGTATCGTGC---TTGCCT-GG
G---AG--AAGATTA--TAAACTGTAGGTGATCCAT-ACCCATGCGTCGACCCAC-GGGC
GGCGGCTTGGAATGCGACCCCAGGATGGGCGAGGCCACCCGCCGAGTTTAAGC
>MW775074Bulbophyllum_cylindraceum
CGTAACAAGGTTTCCGTAGGTGAACCTGCGGAAGGATCATTGTCGAGACCGAAATGCTAT
C--GAGCGATTCAGAAAACATGTGAA-AATCTG-----CGACGGCAGTTG----CTGTG-
CGCAATAGCCATCCGAG-TCGCTGC-CTCG-AATCCCCTT-GGGGG----------CCGG
GGCGAG----ACGTAGGGCGGCTGAAAACCCAAACCGGCGCAGCTCCGCGCCAAGGGAAC
CTCAAAACAC--------------GAGCCCGA---TAACGGGCTTGGT-GGTGCGG-CGT
-GCGGTCGCACGCCAA--ATGGATGTAC-ACGACTCTCGGCAATGGATATCTC-GGCTCT
CGCATCGATGAAGAGCGCAGCGAAATGCGATACGTGGTGCGAATTGCAGAATCCCGCGAA
CCATCGAGTCTTTGAACGCAAGTTGCGCCCGAGGCCAACC-GGCCAAGGGCACGTCCGCC
TGGGCGTCAAGCGTTGCGTCACTCCATGCCATCTCAGACCC-ACCAA------T-GGGTG
T-GCCGGGATAGGCTTGGATGTGGAGA-ATGGCTCTTCGT----GCTCATCGGCGCGACG
GGTTGAAGAGCGTGTTATC--------GTCTCGCGGGCCACGAACAGCAAGGGGTG----
-----GATGAAA-GCGATGCC------------TATGCTGTATCGTGC---TTGCCT-GG
G---AG--AAGATTA--TAAACTGTAGGTGATCCAT-ACCCATGCGTCGACCCAC-GGGC
GGCGGCTTGGAATGCGACCCCAGGATGGGCGAGGCCACCCGCCGAGTTTAAGC
>MW775075Bulbophyllum_cylindraceum
CGTAACAAGGTTTCCGTAGGTGAACCTGCGGAAGGATCATTGTCGAGACCGAAATGCTAT
C--GAGCGATTCAGAAAACATGTGAA-AATCTG-----CGACGGCAGTTG----CTGTG-
CGCAATAGCCATCCGAG-TCGCTGC-CTCG-AATCCCCTT-GGGGG----------CCGG
GGCGAG----ACGTAGGGCGGCTGAAAACCCAAACCGGCGCAGCTCCGCGCCAAGGGAAC
CTCAAAACAC--------------GAGCCCGA---TAACGGGCTTGGT-GGTGCGG-CGT
-GCGGTCGCACGCCAA--ATGGATGTAC-ACGACTCTCGGCAATGGATATCTC-GGCTCT
CGCATCGATGAAGAGCGCAGCGAAATGCGATACGTGGTGCGAATTGCAGAATCCCGCGAA
CCATCGAGTCTTTGAACGCAAGTTGCGCCCGAGGCCAACC-GGCCAAGGGCACGTCCGCC
TGGGCGTCAAGCGTTGCGTCACTCCATGCCATCTCAGACCC-ACCAA------T-GGGTG
T-GCCGGGATAGGCTTGGATGTGGAGA-ATGGCTCTTCGT----GCTCATCGGCGCGACG
GGTTGAAGAGCGTGTTATC--------GTCTCGCGGGCCACGAACAGCAAGGGGTG----
-----GATGAAA-GCGATGCC------------TATGCTGTATCGTGC---TTGCCT-GG
G---AG--AAGATTA--TAAACTGTAGGTGATCCAT-ACCCATGCGTCGACCCAC-GGGC
GGCGGCTTGGAATGCGACCCCAGGATGGGCGAGGCCACCCGCCGAGTTTAAGC
>MW775076Bulbophyllum_cylindraceum
CGTAACAAGGTTTCCGTAGGTGAACCTGCGGAAGGATCATTGTCGAGACCGAAATGCTAT
C--GAGCGATTCAGAAAACATGTGAA-AATCTG-----CGACGGCAGTTG----CTGTG-
CGCAATAGCCATCCGAG-TCGCTGC-CTCG-AATCCCCTT-GGGGG----------CCGG
GGCGAG----ACGTAGGGCGGCTGAAAACCCAAACCGGCGCAGCTCCGCGCCAAGGGAAC
CTCAAAACAC--------------GAGCCCGA---TAACGGGCTTGGT-GGTGCGG-CGT
-GCGGTCGCACGCCAA--ATGGATGTAC-ACGACTCTCGGCAATGGATATCTC-GGCTCT
CGCATCGATGAAGAGCGCAGCGAAATGCGATACGTGGTGCGAATTGCAGAATCCCGCGAA
CCATCGAGTCTTTGAACGCAAGTTGCGCCCGAGGCCAACC-GGCCAAGGGCACGTCCGCC
TGGGCGTCAAGCGTTGCGTCACTCCATGCCATCTCAGACCC-ACCAA------T-GGGTG
T-GCCGGGATAGGCTTGGATGTGGAGA-ATGGCTCTTCGT----GCTCATCGGCGCGACG
GGTTGAAGAGCGTGTTATC--------GTCTCGCGGGCCACGAACAGCAAGGGGTG----
-----GATGAAA-GCGATGCC------------TATGCTGTATCGTGC---TTGCCT-GG
G---AG--AAGATTA--TAAACTGTAGGTGATCCAT-ACCCATGCGTCGACCCAC-GGGC
GGCGGCTTGGAATGCGACCCCAGGATGGGCGAGGCCACCCGCCGAGTTTAAGC
>MW775077Bulbophyllum_cylindraceum
CGTAACAAGGTTTCCGTAGGTGAACCTGCGGAAGGATCATTGTCGAGACCGAAATGCTAT
C--GAGCGATTCAGAAAACATGTGAA-AATCTG-----CGACGGCAGTTG----CTGTG-
CGCAATAGCCATCCGAG-TCGCTGC-CTCG-AATCCCCTT-GGGGG----------CCGG
GGCGAG----ACGTAGGGCGGCTGAAAACCCAAACCGGCGCAGCTCCGCGCCAAGGGAAC
CTCAAAACAC--------------GAGCCCGA---TAACGGGCTTGGT-GGTGCGG-CGT
-GCGGTCGCACGCCAA--ATGGATGTAC-ACGACTCTCGGCAATGGATATCTC-GGCTCT
CGCATCGATGAAGAGCGCAGCGAAATGCGATACGTGGTGCGAATTGCAGAATCCCGCGAA
CCATCGAGTCTTTGAACGCAAGTTGCGCCCGAGGCCAACC-GGCCAAGGGCACGTCCGCC
TGGGCGTCAAGCGTTGCGTCACTCCATGCCATCTCAGACCC-ACCAA------T-GGGTG
T-GCCGGGATAGGCTTGGATGTGGAGA-ATGGCTCTTCGT----GCTCATCGGCGCGACG
GGTTGAAGAGCGTGTTATC--------GTCTCGCGGGCCACGAACAGCAAGGGGTG----
-----GATGAAA-GCGATGCC------------TATGCTGTATCGTGC---TTGCCT-GG
G---AG--AAGATTA--TAAACTGTAGGTGATCCAT-ACCCATGCGTCGACCCAC-GGGC
GGCGGCTTGGAATGCGACCCCAGGATGGGCGAGGCCACCCGCCGAGTTTAAGC
>KY966459Bulbophyllum_lopalanthum
------------------------------------------TCGAGACCGAAACACTAT
C--GAGCGATTCAGGGAACCAGTGAA-TATCAG-----CGGCGGCAATTG----CTGTG-
CGCTATAGCCATCCCAG-TTCTTGC-CTC--GAACCCCCTCGGGGG----------CGGG
GGGCACG---ACGAAGGGCGGCTGACAACTCAAACCGGCGCAGCTTCGCGCCAAGGGAAT
ACTGAAACAC--------------GAGCCCGA---TATCGGGCTTGGT-GGCGCGG-CGT
-GCGGTCGCACGCCAT--ATGGATGTAC-ACGACTCTCGGCAATGGATATCTC-GGCTCT
CGCATCGATGAAGAGCGCAGCGAAATGCGATACGTGGTGCGAATTGCAGAATCCCGCGAA
CCATCGAGTCTTTGAACGCAAGTTGCGCCCGAGGCCAACC-GGCCAAGGGCACGTCCGCC
TGGGCGTCAAGCGTTGCGTCACTCCATGCCAACCCGGACCC-AATAA------T-GGGCG
CT-CCGGGAAAGGCTTGGATGTGGAGA-ATGGCTCGTCGT----GCTCATCGGCGCGACG
GGTTGAAGAGTGGGTTATC--------GTCTCGCTGGCCACGAACAACAAGGGGTG----
-----GATGGAA-GCGAATGCC-----------TGTGTTGTATCGTGC---TTGCCA-GG
G---AG--AAGATTA--CAATTTCAAGGTGATCCCA-ACCCATGCGTCGACCCAC-GGGC
GGCGGCTTGGAA-----------------------------------------
>KF866244Bulbophyllum_careyanum 
------------------------------------------------------------
---------------------------------------GACGGCAGCTG----CCGTG-
CGCGATAGCCATCCCAG-TCGTTGC-CTCC-GAAGCCCTTCGGGGG----------CGGG
GGCATG----ACGAAGGGCGGCTGAAAACTCAAACCGGCGCAGCTTCGCGCCAAGGGAAT
GCTGAAACAC--------------GAGCCCGA---TACCGGGCTTGGT-GGCGCGG-CGT
-GCGGTCGCACGCCAT--ACGGATGCAC-ACGACTCTCGGCAATGGATATCTC-GGCTCT
CGCATCGATGAAGAGCGCAGCGAAATGCGATACGTGGTGCGAATTGCAGAATCCCGCGAA
CCATCGAGTCTTTGAACGCAAGTTGCGCCCGAGGCCAACC-GGCCAAGGGCACGTCCGCC
TGGGCGTCAAGCGTTGCGTCGCTCCATGCCAACTCAGGCCC-GCCAA------T-GGGTG
T-GCCGGGGTGGGCTTGGATGCGGAGA-ATGGCTCGCCGT----GCCCACCGGCGCGGCG
GGTTGAAGAGTGGGTTATC--------GTCTCGCCGGACACGAACAACAAGCGGTG----
-----GATGGAA-GCGGTGCC------------TGTGTTGTATCGTGG---TTGCAC-GG
G---AG--AAGATTA--TAAGTTCGAGGTGATCCCA-ACCCATGCGTCGGCCCAC-GGGC
GGCGGCTTGGAATGCGACCCC--------------------------------
>MK164441Bulbophyllum_careyanum 
CGTAACAAGGTTTCCGTAGGTGAACCTGCGGAAGGATCATTGTCGAGACCGAAATACTAC
C--GAGCGATTCGGAGAACCGGTGAA-AACCCG-----CGACGGCAGCTG----CCGTG-
CGCGATAGCCATCCCAG-TCGTTGC-CTCC-GAAGCCCTCCGGGGG----------CGGG
GGCATG----ACGAAGGGCGGCTGAAAACTCAAACCGGCGCAGCTTCGCGCCAAGGGAAT
GCTGAAGCAC--------------GAGCCCGA---TACCGGGCTTGGT-GGCGCGG-CGT
-GCGGTCGCACGCCAT--ATGGATGCAC-ACGACTCTCGGCAATGGATATCTC-GGCTCT
CGCATCGATGAAGAGCGCAGCGAAATGCGATACGTGGTGCGAATTGCAGAATCCCGCGAA
CCATCGAGTCTTTGAACGCAAGTTGCGCCCGAGGCCAACC-GGCCAAGGGCACGTCCGCC
TGGGCGTCAAGCGTTGCGTCGCTCCATGCCAACTCAGGCCC-ACCAA------T-GGGTG
T-GCCGGGGTGGGCTTGGATGCGGAGA-ATGGCTCGCCGT----GCCCACCGGCGCGGCG
GGTTGAAGAGTGGGTTATC--------GTCTCGCCGGACACGAACAACAAGCGGTG----
-----GATGGAA-GCGGTGCC------------TGTGTTGTATCGTGG---TTGCCC-GG
G---AG--AAGATTA--TAAGTTCGAGGTGATCCCA-ACCCATGCGTCGGCCCAC-GGGC
GGCG-------------------------------------------------
>JN114443Bulbophyllum_reptans 
------------------------------------------------------------
-------------------CGGTGAA-AATCAG-----CGGCGGCAGTTG----CTGCG-
CGCAATAGCCACCCCCG-TCGTCGC-CCC--AAACCCCTTTGGGGT----------CGGG
GGGGTG----ACGAAGGGCGGCTGAAAACACAAACCGGCGCAGCTTCGCGCCAAGGGAAT
ACTGAAACTC--------------GAGCCCGA---TATCGGGCTTGGT-GGTGCGG-TGT
-GCGGTCGCACGCCAT--ATGCATGTAC-ACGACTCTCGGCAATGGATATCTC-GGCTCT
CGCATCGATGAAGAGCGCAGCGAAATGCGATACGTGGTGCGAATTGCAGAATCCCGCGAA
CCATCGAGTCTTTGAACGCAAGTTGCGCCCGAGGCCAACC-GGCCAAGGGCACGTCCGCC
TGGGCGTCAAGCGTTGCGTCACTCCATGCCAACTCAGGCCC-ACCAA------T-GGGTG
TTGCCGGGAGAGGCTTGGATGTGGAGA-ATGGCTCGTCGT----GCTCATCGGCGCGGCG
GGTTGAAGAGTGGGTTGTC--------GTCTCGCTGGCCACGAACAACAAGGGGTG----
-----GATGAAA-GCGATGCC------------TGTGTTGTATCGTGC--TTTGCCT-GG
G---AG--AAGATTA--TAATTTCGAGGTGATCCCA-ACCCATGCGTCGACCCAC-GGGC
GGCGGCTTGGAATGCGACCCC--------------------------------
>JN114442Bulbophyllum_reptans 
------------------------------------------------------------
-----------------ACCGGTGAA-AATCAG-----CGGCGGCAGTTG----CTGCG-
CGCAATAGCCACCCCCG-TCGTCGC-CCC--AAACCCCTTTGGGGT----------CGGG
GGGGTG----ACGAAGGGCGGCTGAAAACACAAACCGGCGCAGCTTCGCGCCAAGGGAAT
ACTGAAACTC--------------GAGCCCGA---TATCGGGCTTGGT-GGTGCGG-TGT
-GCGGTCGCACGCCAT--ATGCATGTAC-ACGACTCTCGGCAATGGATATCTC-GGCTCT
CGCATCGATGAAGAGCGCAGCGAAATGCGATACGTGGTGCGAATTGCAGAATCCCGCGAA
CCATCGAGTCTTTGAACGCAAGTTGCGCCCGAGGCCAACC-GGCCAAGGGCACGTCCGCC
TGGGCGTCAAGCGTTGCGTCACTCCATGCCAACTCAGGCCC-ACCAA------T-GGGTG
TTGCCGGGAGAGGCTTGGATGTGGAGA-ATGGCTCGTCGT----GCTCATCGGCGCGGCG
GGTTGAAGAGTGGGTTGTC--------GTCTCGCTGGCCACGAACAACAAGGGGTG----
-----GATGAAA-GCGATGCC------------TGTGTTGTATCGTGC--TTTGCCT-GG
G---AG--AAGATTA--TAATTTCGAGGTGATCCCA-ACCCATGCGTCGACCCAC-GGGC
GGCGGCTTGGAATGCGACCC---------------------------------
>JN114441Bulbophyllum_reptans 
------------------------------------------------------------
-----------------ACCGGTGAA-AATCAG-----CGGCGGCAGTTG----CTGCG-
CGCAATAGCCACCCCCG-TCGTCGC-CCC--AAACCCCTTTGGGGT----------CGGG
GGGGTG----ACGAAGGGCGGCTGAAAACACAAACCGGCGCAGCTTCGCGCCAAGGGAAT
ACTGAAACTC--------------GAGCCCGA---TATCGGGCTTGGT-GGTGCGG-TGT
-GCGGTCGCACGCCAT--ATGCATGTAC-ACGACTCTCGGCAATGGATATCTC-GGCTCT
CGCATCGATGAAGAGCGCAGCGAAATGCGATACGTGGTGCGAATTGCAGAATCCCGCGAA
CCATCGAGTCTTTGAACGCAAGTTGCGCCCGAGGCCAACC-GGCCAAGGGCACGTCCGCC
TGGGCGTCAAGCGTTGCGTCACTCCATGCCAACTCAGGCCC-ACCAA------T-GGGTG
TTGCCGGGAGAGGCTTGGATGTGGAGA-ATGGCTCGTCGT----GCTCATCGGCGCGGCG
GGTTGAAGAGTGGGTTGTC--------GTCTCGCTGGCCACGAACAACAAGGGGTG----
-----GATGAAA-GCGATGCC------------TGTGTTGTATCGTGC--TTTGCCT-GG
G---AG--AAGATTA--TAATTTCGAGGTGATCCCA-ACCCATGCGTCGACCCAC-GGGC
GGCGGCT----------------------------------------------
>MK164498Bulbophyllum_reptans 
CGTAACAAGGTTTCCGTAGGTGAACCTGCGGAAGGATCATTGTCGAGACCGAAATACTAT
C--GAGCGATTCGGAGAACCGGTGAA-AATCAG-----CGGCGGCAGTTG----CTGTG-
CGCAATAGCCACCCCCG-TCGTCGC-CCC--AAACCCCTTTGGGGT----------CGGG
GGCGTG----ACGAAGGGCGGCTGAAAACACAAACCGGCGCAGCTTCGCGCCAAGGGAAT
ACTGAAACTC--------------GAGCCCGA---TATCGGGCTTGGT-GGAGCGG-TGT
-GCGGTCGCACGCCAT--ATGTATGTAC-ACGACTCTCGGCAATGGATATCTC-GGCTCT
CGCATCGATGAAGAGCGCAGCGAAATGCGATACGTGGTGCGAATTGCAGAATCCCGCGAA
CCATCGAGTCTTTGAACGCAAGTTGCGCCCGAGGCCAACC-GGCCAAGGGCACGTCCGCC
TGGGCGTCAAGCGTTGCGTCACTCCATGCCAACTCAGGCCC-ACCAA------T-GGGTG
TTGCCGGGAGAGGCTTGGATGTGGAGA-ATGGCTCGTCGT----GCTCATCGGCGCGGCG
GGTTGAAGAGTGGGTTGTC--------GTCTCGCTGGCCACGAACAACAAGGGGTG----
-----GATGAAA-GCGATGCC------------TGTGTTGTATCGTGC--TTTGCCT-GG
G---AG--AAGATTA--TAATTTCGAGGTGATCCCA-ACCCATGCGTCGACCCAC-GGGC
GGCG-------------------------------------------------
>KC568305Bulbophyllum_affine
------------------------------------------TCGAGACCGAAATACAAT
C--GAGCGACTCAGAGAACCAGTGAA-AATCAG-----CGACGGCAGTTG----CTGTG-
CGCAATAGCCATCTCAG-TCGTTGC-CTCG--ACCCCCTTTGGGGG----------CGGG
GGCGTG----ACGAAGGGCGGCTGAAAACTCAAACCGGCGCAGCTTCGCGCCAAGGGAAT
ACTGAAACAC--------------GAGCTCAA---TATCGGGCTTGGTGGGTGCGG-TGT
-GCGATCGCACGCCAA--ATGGATGTAC-ACGACTCTCGGCAATGGATATCTC-GGCTCT
CGCATCGATGAAGAGCGCAGCGAAATGCGATACGTGGTGCGAATTGCAGAATCCCGCGAA
CCATCGAGTCTTTGAACGCAAGTTGCGCCCGAGGCCAACC-GGCCAAGGGCACGTCCGCC
TGGGCGTCAAGCGTTGCGTCACTCCATGCCAACTCAGACCC-ACCAA------T-GGGTG
T-GCCGGGATGGGCTTGGATGTGGAGA-ATGGCTCGTCGT----GCTCATCGGCGCGACG
GGTTGAAGAGTGGGTTATC--------GTCTCGCGGGCCACGAACAACAAGGGGTG----
-----GATGGAA-GCGATGCC---------TATGTTGTTGTGTCGTGC--TTTGTCC-GG
G---AG--AAGATTA--TAATTTCATGGTGATCCCA-ACCCATGCGTCGACCCAC-GGGC
GGCGGCTTGGAAT----------------------------------------
>EF195916Bulbophyllum_affine
------------------------------------------TCGAGACCGAAATACAAT
C--GAGCGACTCAGAGAACCAGTGAA-AATCAG-----CGACGGCAGTTG----CTGTG-
CGCAATAGCCATCTCAG-TCGTTGC-CTCA-AACCCCCTTTGGGGG----------CGGG
GGCGTG----ACGAAGGGCGGCTGAAAACTCAAACCGGCGCAGCTTCGCGCCAAGGGAAT
ACTGAAACAC--------------GAGCTCAA---TATCGGGCTTGGTGGGTGCGG-TGT
-GCGATCGCACGCCAA--ATGGATGTAC-ACGACTCTCGGCAATGGATATCTC-GGCTCT
CGCATCGATGAAGAGCGCAGCGAAATGCGATACGTGGTGCGAATTGCAGAATCCCGCGAA
CCATCGAGTCTTTGAACGCAAGTTGCGCCCGAGGCCAACC-GGCCAAGGGCACGTCCGCC
TGGGCGTCAAGCGTTGCGTCACTCCATGCCAACTCAGACCC-ACCAA------T-GGGTG
T-GCCGGGATGGGCTTGGATGTGGAGA-ATGGCTCGTCGT----GCTCATCGGCGCGACG
GGTTGAAGAGTGGGTTATC--------GTCTCGCGGGCCACGAACAACAAGGGGTG----
-----GATGGAA-GCGATGCC---------TATGTTGTTGTGTCGTGC--TTTGTCC-GG
G---AG--AAGATTA--TAATTTCATGGTGATCCCA-ACCCATGCGTCGACCCAC-GGGC
GGCGGCT-GGAAT----------------------------------------
>KF866246Bulbophyllum_affine 
------------------------------------------TCGAGACCGAAATACAAT
C--GAGCGACTCAGAGAACCAGTGAA-AATCAG-----CGACGGCAGTTG----CTGTG-
CGCAATAGCCATCTCAG-TCGTTGC-CTCA-AACCCCCTTTGGGGG----------CGGG
GGCGTG----ACGAAGGGCGGCTGAAAACTCAAACCGGCGCAGCTTCGCGCCAAGGGAAT
ACTGAAACAC--------------GAGCTCAA---TATCGGGCTTGGTGGGTGCGG-TGT
-GCGATCGCACGCCAA--ATGGATGTAC-ACGACTCTCGGCAATGGATATCTC-GGCTCT
CGCATCGATGAAGAGCGCAGCGAAATGCGATACGTGGTGCGAATTGCAGAATCCCGCGAA
CCATCGAGTCTTTGAACGCAAGTTGCGCCCGAGGCCAACC-GGCCAAGGGCACGTCCGCC
TGGGCGTCAAGCGTTGCGTCACTCCATGCCAACTCAGACCC-ACCAA------T-GGGTG
T-GCCGGGATGGGCTTGGATGTGGAGA-ATGGCTCGTCGT----GCTCATCGGCGCGACG
GGTTGAAGAGTGGGTTATC--------GTCTCGCGGGCCACGAACAACAAGGGGTG----
-----GATGGAA-GCGATGCC---------TATGTTGTTGTGTCGTGC--TTTGTCC-GG
G---AG--AAGATTA--TAATTTCATGGTGATCCCA-ACCCATGCGTCGACCCAC-GGGC
GGCGGCT----------------------------------------------
>KX455815Bulbophyllum_affine
---------------------------------------------------AAATACAAT
C--GAGCGACTCAGAGAACCAGTGAA-AATCAG-----CGACGGCAGTTG----CTGTG-
CGCAATAGCCATCTCAG-TCGTTGC-CTCA-AACCCCCTTTGGGGG----------CGGG
GGCGTG----ACGAAGGGCGGCTGAAAACTCAAACCGGCGCAGCTTCGCGCCAAGGGAAT
ACTGAAACAC--------------GAGCTCAA---TATCGGGCTTGGTGGGTGCGG-TGT
-GCGATCGCACGCCAA--ATGGATGTAC-ACGACTCTCGGCAATGGATATCTC-GGCTCT
CGCATCGATGAAGAGCGCAGCGAAATGCGATACGTGGTGCGAATTGCAGAATCCCGCGAA
CCATCGAGTCTTTGAACGCAAGTTGCGCCCGAGGCCAACC-GGCCAAGGGCACGTCCGCC
TGGGCGTCAAGCGTTGCGTCACTCCATGCCAACTCAGACCC-ACCAA------T-GGGTG
T-GCCGGGATGGGCTTGGATGTGGAGA-ATGGCTCGTCGT----GCTCATCGGCGCGACG
GGTTGAAGAGTGGGTTATC--------GTCTCGCGGGCCACGAACAACAAGGGGTG----
-----GATGGAA-GCGATGCC---------TATGTTGTTGTGTCGTGC--TTTGTCC-GG
G---AG--AAGATTA--TAATTTCATGGTGATCCCA-ACCCATGCGTCGACCCAC-GGGC
GGCGGCTTGG-------------------------------------------
>MK164425Bulbophyllum_affine  
CGTAACAAGGTTTCCGTAGGTGAACCTGCGGAAGGATCATTGTCGAGACCGAAATACAAT
C--GAGCGACTCAGAGAACCAGTGAA-AATCAG-----CGACGGCAGTTG----CTGTG-
CGCAATAGCCATCTCAG-TCGTTGC-CTCA-AACCCCCTTTGGGGG----------CGGG
GGCGTG----ACGAAGGGCGGCTGAAAACTCAAACCGGCGCAGCTTCGCGCCAAGGGAAT
ACTGAAACAC--------------GAGCTCAA---TATCGGGCTTGGTGGGTGCGG-TGT
-GCGATCGCACGCCAA--ATGGATGTAC-ACGACTCTCGGCAATGGATATCTC-GGCTCT
CGCATCGATGAAGAGCGCAGCGAAATGCGATACGTGGTGCGAATTGCAGAATCCCGCGAA
CCATCGAGTCTTTGAACGCAAGTTGCGCCCGAGGCCAACC-GGCCAAGGGCACGTCCGCC
TGGGCGTCAAGCGTTGCGTCACTCCATGCCAACTCAGACCC-ACCAA------T-GGGTG
T-GCCGGGATGGGCTTGGATGTGGAGA-ATGGCTCGTCGT----GCTCATCGGCGCGACG
GGTTGAAGAGTGGGTTATC--------GTCTCGCGGGCCACGAACAACAAGGGGTG----
-----GATGGAA-GCGATGCC---------TATGTTGTTGTGTCGTGC--TTTGTCC-GG
G---AG--AAGATTA--TAATTTCATGGTGATCCCA-ACCCATGCGTCGACCCAC-GGGC
GGCG-------------------------------------------------
>AF521074Bulbophyllum_lobbii
------------------------------------------TCGAGACCGAAATACAAT
C--GAGCGATTCAGAGAACTAGTGAA-AATCAG-----CGACGGCAGCTG----CTGTG-
CGCAATAGCCGTCTCAG-TCGTTGC-CTCA-AACCCCCTTTGGGGG----------CGGG
GGCGTG----ACGAAGGGCGGCTGAAAACTCAAACCGGCGCAGCTTCGCGCCAAGGGAAT
ACTGAAACAC--------------GAGCCCAA---TATCGGGCTTGGT-GGTGCGG-TGT
-GCGATCGCACGCCAA--ATGGATGTAC-ACGACTCTCGGCAATGGATATCTC-GGCTCT
CGCATCGATGAAGAGCGCAGCGAAATGCGATACGTGGTGCGAATTGCAGAATCCCGCGAA
CCATCGAGTCTTTGAACGCAAGTTGCGCCCGAGGCCAACC-GGCTAAGGGCACGTCCGCC
TGGGCGTCAAGCGTTGCGTCACTCCATGCCAACTCAGACCC-ACCAT------T-GGGTG
T-GCCGGGATAGGCTTGGATGTGGAGA-ATGGCTCGTCGT----GCTCATCGGCGCGACG
GGTTGAAGAGTGGGTTATC--------GTATCGCGGGCCACGAACAACAAGGGGTG----
-----GATGGAA-GCCATGCC---------TGTGTTGTTGTATCGTGC--TTTGTCC-GG
G---AG--AAGATTA--TAATTTCATGGCGATCCCA-ACCCATGCGTCGACCCAC-GGGC
GGCGGCTTGGAAT----------------------------------------
>EF195931Bulbophyllum_lobbii
------------------------------------------TCGAGACCGAAATACAAT
C--GAGCGATTCAGAGAACTAGTGAA-AATCAG-----CGACGGCAGCTG----CTGTG-
CGCAATAGCCGTCTCAG-TCGTTGC-CTCA-AACCCCCTTTGGGGG----------CGGG
GGCGTG----ACGAAGGGCGGCTGAAAACTCAAACCGGCGCAGCTTCGCGCCAAGGGAAT
ACTGAAACAC--------------GAGCCCAA---TATCGGGCTTCGT-GGTGCGG-TGT
-GCGATCGCACGCCAA--ATGGATGTAC-ACGACTCTCGGCAATGGATATCTC-GGCTCT
CGCATCGATGAAGAGCGCAGCGAAATGCGATACGTGGTGCGAATTGCAGAATCCCGCGAA
CCATCGAGTCTTTGAACGCAAGTTGCGCCCGAGGCCAACC-GGCTAAGGGCACGTCCGCC
TGGGCGTCAAGCGTTGCGTCACTCCATGACAACTCAGACCC-ACCAA------T-GGGTG
T-GCCGGGATAGGCTTGGATGTGGAGA-ATGGCTCGTCGT----GCTCATCGGCGCGACG
GGTTGAAGAGTGGGTTATC--------GTATCGCGGGCCACGAACAACAAGGGGTG----
-----GATGGAA-GCGATGCC---------TGTGTTGTTGTATCGTGC--TTTGTCC-GG
G---AG--AAGATTA--TAATTTCATGGTGATCCCA-ACCCATGCGTCGGCCCAC-GGGC
GGCGGCT-GGAAT----------------------------------------
>MK164494Bulbophyllum_lobbii
CGTAACAAGGTTTCCGTAGGTGAACCTGCGGAAGGATCATTGTCGAGACCGAAATACAAT
C--GAGCGATTCAGAGAACTAGTGAA-AATCAG-----CGACGGCAGCTG----CTGTG-
CGCAATAGCCGTCTCAG-TCGTTGC-CTCA-AACCCCCTTTGGGGG----------CGGG
GGCGTG----ACGAAGGGCGGCTGAAAACTCAAACCGGCGCAGCTTCGCGCCAAGGGAAT
ACTGAAACAC--------------GAGCCCAA---TATCGGGCTTGGT-GGTGCGG-CGT
-GCGATCGCACGCCAA--ATGGATGTAC-ACGACTCTCGGCAATGGATATCTC-GGCTCT
CGCATCGATGAAGAGCGCAGCGAAATGCGATACGTGGTGCGAATTGCAGAATCCCGCGAA
CCATCGAGTCTTTGAACGCAAGTTGCGCCCGAGGCCAACC-GGCTAAGGGCACGTCCGCC
TGGGCGTCAAGCGTTGCGTCACTCCATGCCAGCTCAGGCCC-ACCAA------T-GGGTG
T-GCCGGGATAGGCTTGGATGTGGAGA-ATGGCTCGTCGT----GCTCATCGGCGCGACG
GGTTGAAGAGTGGGTTATC--------GTATCGCGGGCCACGAACAACAAGGGGTG----
-----GATGGAA-GCGATGCC---------TGTGTTGTTGTATCGTGC--TTTGTCC-GG
G---AG--AAGATTA--TCATTTCATGGTGATCCCA-ACCCATGCGTCGACCCAC-GGGC
GGCG-------------------------------------------------
>KY966457Bulbophyllum_lobbii
------------------------------------------TCGAGACCGAAATACAAT
C--GAGCGATTCAGAGAACTAGTGAA-AATCAG-----CGACGGCAGCTG----CTGTG-
CGCAATAGCCGTCTCAG-TCGTTGC-CTCA-AACCCCCTTTGGGGG----------CGGG
GGCGTG----ACGAAGGGCGGCTGAAAACTCAAACCGGCGCAGCTTCGCGCCAAGGGAAT
ACTGAAACAC--------------GAGCCCAA---TATCGGGCTTGGT-GGTGCGG-TGT
-GCGATCGCACGCCAA--ATGGATGTAC-ACGACTCTCGGCAATGGATATCTC-GGCTCT
CGCATCGATGAAGAGCGCAGCGAAATGCGATACGTGGTGCGAATTGCAGAATCCCGCGAA
CCATCGAGTCTTTGAACGCAAGTTGCGCCCGAGGCCAACC-GGCTAAGGGCACGTCCGCC
TGGGCGTCAAGCGTTGCGTCACTCCATGCCAACTCAGACCC-ACCAT------T-GGGTG
T-GCCGGGATAGGCTTGGATGTGGAGA-ATGGCTCGTCGT----GCTCATCGGCGCGACG
GGTTGAAGAGTGGGTTATC--------GTATCGCGGGCCACGAACAACAAGGGGTG----
-----GATGGAA-GCGATGCC---------TGTGTTGTTGTATCGTGC--TTTGTCC-GG
G---AG--AAGATTA--TAATTTCATGGCGATCCCA-ACCCATGCGTCGACCCAC-GGGC
GGCGGCTTGGAA-----------------------------------------
>KY966455Bulbophyllum_lobbii
------------------------------------------TCGAGACCGAAATACAAT
C--GAGCGATTCAGAGAACTAGTGAAAAATCAG-----CGACGGCAGCTG----CTGTG-
CGCAATAGCCGTCTCAG-TCGTTGC-CTCA-AACCCCCTTTGGGGG----------CGGG
GGCGTG----ACGAAGGGCGGCTGAAAACTCAAACCGGCGCAGCTTCGCGCCAAGGGAAT
ACTGAAACAC--------------GAGCCCAA---TATCGGGCTTGGT-GGTGCGG-CGT
-GCGATCGCACGCCAA--ATGGATGTAC-ACGACTCTCGGCAATGGATATCTC-GGCTCT
CGCATCGATGAAGAGCGCAGCGAAATGCGATACGTGGTGCGAATTGCAGAATCCCGCGAA
CCATCGAGTCTTTGAACGCAAGTTGCGCCCGAGGCCAACC-GGCTAAGGGCACGTCCGCC
TGGGCGTCAAGCGTTGCGTCACTCCATGCCAACTCAGGCCC-ACCAA------T-GGGTG
T-GCCGGGATAGGCTTGGATGTGGAGA-ATGGCTCGTCGT----GCTCATCGGCGCGACG
GGTTGAAGAGTGGGTTATC--------GTATCGCGGGCCACGAACAACAAGGGGTG----
-----GATGGAA-GCGATGCC---------TGTGTTGTTGTATCGTGC--TTTGTCC-GG
G---AG--AAGATTA--TCATTTCATGGTGATCCCA-ACCCATGCGTCGACCCAC-GGGC
GGCGGCTTGGAA-----------------------------------------
>MG253848Bulbophyllum_lobbii
-------------------------------------CATTGTCGAGACCGAAATACAAT
C--GAGCGATTCAGAGAACTAGTGAA-AATCAG-----CGACGGCAGCTG----CTGTG-
CGCAATAGCCGTCTCAG-TCGTTGC-CTCA-AACCCCCTTTGGGGG----------CGGG
GGCGTG----ACGAAGGGCGGCTGAAAACTCAAACCGGCGCAGCTTCGCGCCAAGGGAAT
ACTGAAACAC--------------GAGCCCAA---TATCGGGCTTGGT-GGTGCGG-TGT
-GCGATCGCACGCCAA--ATGGATGTAC-ACGACTCTCGGCAATGGATATCTC-GGCTCT
CGCATCGATGAAGAGCGCAGCGAAATGCGATACGTGGTGCGAATTGCAGAATCCCGCGAA
CCATCGAGTCTTTGAACGCAAGTTGCGCCCGAGGCCAACC-GGCTAAGGGCACGTCCGCC
TGGGCGTCAAGCGTTGCGTCACTCCATGCCAACTCAGACCC-ACCAT------T-GGGTG
T-GCCGGGATAGGCTTGGATGTGGAGA-ATGGCTCGTCGT----GCTCATCGGCGCGACG
GGTTGAAGAGTGGGTTATC--------GTATCGCGGGCCACGAACAACAAGGGGTG----
-----GATGGAA-GCGATGCC---------TGTGTTGTTGTATCGTGC--TTTGTCC-GG
G---AG--AAGATTA--TAATTTCATGGCGATCCCA-ACCCATGCGTCGACCCAC-GGGC
GGCGGCTTGGAATGCGACCCCAGGATGGGCGAGGCCACCCGCTGATTC-----
>KY966456Bulbophyllum_lobbii
------------------------------------------TCGAGACCGAAATACAAT
C--GAGCGATTCAGAGAACTAGTGAA-AATCAG-----CGACGGCAGCTG----CTGTG-
CGCAATAGCCGTCTCAG-TCGTTGC-CTCA-AACCCCCTTTGGGGG----------CGGG
GGCGTG----ACGAAGGGCGGCTGAAAACTCAAACCGGCGCAGCTTCGCGCCAAGGGAAT
ACTGAAACAC--------------GAGCCCAA---TATCGGGCTTGGT-GGTGCGG-TGT
-GCGATCGCACGCCAA--ATGGATGTAC-ACGACTCTCGGCAATGGATATCTC-GGCTCT
CGCATCGATGAAGAGCGCAGCGAAATGCGATACGTGGTGCGAATTGCAGAATCCCGCGAA
CCATCGAGTCTTTGAACGCAAGTTGCGCCCGAGGCCAACC-GGCTAAGGGCACGTCCGCC
TGGGCGTCAAGCGTTGCGTCACTCCATGCCAACTCAGACCC-ACCAT------T-GGGTG
T-GCCGGGATAGGCTTGGATGTGGAGA-ATGGCTCGTCGT----GCTCATCGGCGCGACG
GGTTGAAGAGTGGGTTATC--------GTATCGCGGGCCACGAACAACAAGGGGTG----
-----GATGGAA-GCGATGCC---------TGTGTTGTTGTATCGTGC--TTTGTCC-GG
G---AG--AAGATTA--TAATTTCATGGCGATCCCA-ACCCATGCGTCGACCCAC-GGGC
GGCGGCTTGGAA-----------------------------------------
>JF428099Bulbophyllum_lobbii 
--------------------------------------------------GAAATACAAT
C--GAGCGATTCAGAGAACCAGTGAA-AATCAG-----CGACGGCAGCTG----CTGTG-
CGCAATAGCCGTCTCAG-TCGTTGC-CTCA-AACCCCCTTTGGGGG----------CGGG
GGCGTG----ACGAAGGGCGGCTGAAAACTCAAACCGGCGCAGCTTCGCGCCAAGGGAAT
ACTGAAACAC--------------GAGCCCAA---TAGCGGGCTCGGT-GGTGCGG-TGT
-GCGATCGCACGCCAA--ATGGATGTAC-ACGACTCTCGGCAATGGATATCTC-GGCTCT
CGCATCGATGAAGAGCGCAGCGAAATGCGATACGTGGTGCGAATTGCAGAATCCCGCGAA
CCATCGAGTCTTTGAACGCAAGTTGCGCCCGAGGCCAACC-GGCTAAGGGCACGTCCGCC
TGGGCGTCAAGCGTTGCGTCACTCCACGCCAACTCAGACCC-ACCAA------T-GGGTG
T-GCCGGGATAGGCTTGGATGTGGAGA-ATGGCTCGTCGT----GCTCATCGGCGCGACG
GGTTGAAGAGTGGGTTATC--------GTATCGCGGGCCACGAACAACAAGGGGTG----
-----GATGGAA-GCGATGCC---------TGTGTTGTTGTATCGTGC--TTTGTCC-GG
G---AT--AAGATTA--TAATTTCATGGTGATCCCA-ACCCATGCGTCGACCCAC-GGGC
GGCGGCTTGGAATGCGACCCCA-------------------------------
>HM054728Dendrobium_ovatum 
----------------------------------------TGTCGAGACCGAAATATA-T
C--GAGCGATTTGGAGAACCCGTTGA--AATTA-----GCGGTGGCTGATGCTACCGC--
GAAAAAAGCCATCCCAG-TCGTTGA-CTCA-ACCCTTCGGGGGTGA-----------GGG
GTCTCG----ATGAAGGATGGATGAACACTCAAATCGGCGCAGCGTCGCGCCAAGG--AA
TGTCGGAAAA--------------TGGCCCC--TCAGAATGGGATCGTTGACATGTGGGT
-GCTGCTG--CACCCCATGTGGATTGAT-ACGACTCTCGGCAATGGATATCTC-GGCTCT
TGCATCGATGAAGAGCGCAGCGAAATGCGATACGTGGTGCGAATTGCAGAATCCCGCGAA
CCATCGAGTCTTTGAACGCAAGTTGCGCCCGAGGCCAATC-GGCCAAGGGCACGTCTGCC
TGGGCGTCAAACTCTACGTCGCTTCGTGCTAACCCCATCCCAT-GAATGGGTGG------
-GCTGGGG-AAGGCTCGGATGTGCAGA-GTGGCTCGTCGT----GCCTCTCGGTGCGGCG
GGCTGAAGAGCGCGTGATC--------TTCTCGTTGGCTTCGAACAACAAGGGGTG----
-----GATAAAA-GCGAGGCC------------TGTATTGTTGTGTCGTGTATGCCTGAG
AGG-AG---TTCATA--CATT-TCTTTGTGATCCCA-AATCAAGCGTCGATCCGC--GAT
TGGCGTTTGGAATGCGACCCCAGGATGGGCGAGGCCACCCGCT----------
>HM054721Dendrobium_ovatum
------------------------------GAAGGATCATTGTCGAGACCGAAATATA-T
C--GAGCGATTTGGAGAACCCGTTGA--AATTA-----GCGGTGGCTGATGCTACCGC--
GAAAAAAGCCATCCCAG-TCGTTGA-CTCA-ACCCTTCGGGGGTGA-----------GGG
GTCTCG----ATGAAGGATGGATGAACACTCAAATCGGCGCAGCGTCGCGCCAAGG--AA
TGTCGGAAAA--------------TGGCCCC--TCAGAATGGGATCGTTGACATGTGGGT
-GCTGCTG--CACCCCATGTGGATTGAT-ACGACTCTCGGCAATGGATATCTC-GGCTCT
TGCATCGATGAAGAGCGCAGCGAAATGCGATACGTGGTGCGAATTGCAGAATCCCGCGAA
CCATCGAGTCTTTGAACGCAAGTTGCGCCCGAGGCCAATC-GGCCAAGGGCACGTCTGCC
TGGGCGTCAAACTCTACGTCGCTTCGTGCTAACCCCATCCCAT-GAATGGGTGG------
-GCTGGGG-AAGGCTCGGATGTGCAGA-GTGGCTCGTCGT----GCCTCTCGGTGCGGCG
GGCTGAAGAGCGCGTGATC--------TTCTCGTTGGCTTCGAACAACAAGGGGTG----
-----GATAAAA-GCGAGGCC------------TGTATTGTTGTGTCGTGTATGCCTGAG
AGG-AG---TTCATA--CATT-TCTTTGTGATCCCA-AATCAAGCGTCGATCCGC--GAT
TGGCGTTTGGAATGCGACCCCAGGATGGGCGAGGCCACCCGCT----------
>HM054733Dendrobium_ovatum 
-----------------------------------------GTCGAGACCGAAATATA-T
C--GAGCGATTTGGAGAACCCGTTGA--AATTA-----GCGGTGGCTGATGCTACCGC--
GAAAAAAGCCATCCCAG-TCGTTGA-CTCA-ACCCTTCGGGGGTGA-----------GGG
GTCTCG----ATGAAGGATGGATGAACACTCAAATCGGCGCAGCGTCGCGCCAAGG--AA
TGTCGGAAAA--------------TGGCCCC--TCAGAATGGGATCGTTGACATGTGGGT
-GCTGCTG--CACCCCATGTGGATTGAT-ACGACTCTCGGCAATGGATATCTC-GGCTCT
TGCATCGATGAAGAGCGCAGCGAAATGCGATACGTGGTGCGAATTGCAGAATCCCGCGAA
CCATCGAGTCTTTGAACGCAAGTTGCGCCCGAGGCCAATC-GGCCAAGGGCACGTCTGCC
TGGGCGTCAAACTCTACGTCGCTTCGTGCTAACCCCATCCCAT-GAATGGGTGG------
-GCTGGGG-AAGGCTCGGATGTGCAGA-GTGGCTCGTCGT----GCCTCTCGGTGCGGCG
GGCTGAAGAGCGCGTGATC--------TTCTCGTTGGCTTCGAACAACAAGGGGTG----
-----GATAAAA-GCGAGGCC------------TGTATTGTTGTGTCGTGTATGCCTGAG
AGG-AG---TTCATA--CATT-TCTTTGTGATCCCA-AATCAAGCGTCGATCCGC--GAT
TGGCGTTTGGAATGCGACCCCAGGATGGGCGAGGCCACCCGCTG---------
>HM054722Dendrobium_ovatum
------------------------------------------------CCGAAATATA-T
C--GAGCGATTTGGAGAACCCGTTGA--AATTA-----GCGGTGGCTGATGCTACCGC--
GAAAAAAGCCATCCCAG-TCGTTGA-CTCA-ACCCTTCGGGGGTGA-----------GGG
GTCTCG----ATGAAGGATGGATGAACACTCAAATCGGCGCAGCGTCGCGCCAAGG--AA
TGTCGGAAAA--------------TGGCCCC--TCAGAATGGGATCGTTGACATGTGGGT
-GCTGCTG--CACCCCATGTGGATTGAT-ACGACTCTCGGCAATGGATATCTC-GGCTCT
TGCATCGATGAAGAGCGCAGCGAAATGCGATACGTGGTGCGAATTGCAGAATCCCGCGAA
CCATCGAGTCTTTGAACGCAAGTTGCGCCCGAGGCCAATC-GGCCAAGGGCACGTCTGCC
TGGGCGTCAAACTCTACGTCGCTTCGTGCTAACCCCATCCCAT-GAATGGGTGG------
-GCTGGGG-AAGGCTCGGATGTGCAGA-GTGGCTCGTCGT----GCCTCTCGGTGCGGCG
GGCTGAAGAGCGCGTGATC--------TTCTCGTTGGCTTCGAACAACAAGGGGTG----
-----GATAAAA-GCGAGGCC------------TGTATTGTTGTGTCGTGTATGCCTGAG
AGG-AG---TTCATA--CATT-TCTTTGTGATCCCA-AATCAAGCGTCGATCCGC--GAT
TGGCGTTTGGAATGCGACCCCAGGATGGGCGAGGCCACCCGCTGAGT------
>MK169320Dendrobium_ovatum 
-------------------------------------AATTGTCGAGACCGAAATATA-T
C--GAGCGATTTGGAGAACCCGTTGA--AATTA-----GCGGTGGCTGATGCTACCGC--
GTTAAAAGCCATCCCAG-TCGTTGA-CTCA-ACCCCCCGGGGGTGA-----------GGG
GTCTCG----ATGAAGGATGGATGAACACTCCAATCGGCGCAGCGTCGCGCCAAGG--AA
TGTCGGAAAA--------------TGGCCCC--TCAGAATGGGATCGTTGACATGTGGGT
-GCTGCTG--CACCCCATGTGGATTGAT-ACGACTCTCGGCAATGGATATCTC-GGCTCT
TGCATCGATGAAGAGCGCAGAAAAATGCGATACGTGGTGCGAATTGCAGAATCCCGCGAA
CCATCGAGTCTTTGAACGCAAGTTGCGCCCGAGGCCAATC-GGCCAAGGGCACGTCTGCC
TGGGCGTCAAACTCTACGTCGCTTCGTGCTAACCCCATCCCAT-GAATGGGTGG------
-GCTGGGG-AAGGCTCGGATGTGCAGA-GTGGCTCGTCGT----GCCTCTCGGTGCGGCG
GGCTGAAGAGCGCGTGATC--------CCCTCGTTGGCTTCGAACAACAAGGGGTG----
-----GATAAAA-GCGAGGCC------------TGTATTGTTGTGTCGTGTATGCCTGAG
AGG-AG---TTCATA--CATT-TCAATGTGATCCCA-AATCAAGCGTCGATCCGC--GAT
TGGCGTTTGGAATGCGACCCCAGGATGGGCGAGGCCACCCGCT----------
>HM054724Dendrobium_ovatum
------------------------------------------------CCGAAATATA-T
C--GAGCGATTTGGAGAACCCGTTGA--AATTA-----GCGGTGGCTGATGCTACCGC--
GAAAAAAGCCATCCCAG-TCGTTGA-CTCA-ACCCTTCGGGGGTGA-----------GGG
GTCTCG----ATGAAGGATGGATGAACACTCAAATCGGCGCAGCGTCGCGCCAAGG--AA
TGTCGGAAAA--------------TGGCCCC--TCAGAATGGGATCGTTGACATGTGGGT
-GCTGCTG--CACCCCATGTGGATTGAT-ACGACTCTCGGCAATGGATATCTC-GGCTCT
TGCATCGATGAAGAGCGCAGCGAAATGCGATACGTGGTGCGAATTGCAGAATCCCGCGAA
CCATCGAGTCTTTGAACGCAAGTTGCGCCCGAGGCCAATC-GGCCAAGGGCACGTCTGCC
TGGGCGTCAAACTCTACGTCGCTTCGTGCTAACCCCATCCCAT-GAATGGGTGG------
-GCTGGGG-AAGGCTCGGATGTGCAGA-GTGGCTCGTCGT----GCCTCTYGGTGCGGCG
GGCTGAAGAGCGCGTGATC--------TTCTCGTTGGCTTCGAACAACAAGGGGTG----
-----GATAAAA-GCGAGGCC------------TGTATTGTTGTGTCGTGTATGCCTGAG
AGG-AG---TTCATA--CATT-TCTTTGTGATCCCA-AATCAAGCGTCGAACCGT--GAT
TGGCGTTTGGAATGCGACCCCAGGATGGGCGAGGCCACCCGCT----------
>HM054725Dendrobium_ovatum
------------------------------------------------CCGAAATATA-T
C--GAGCGATTTGGAGAACCCGTTGA--AATTA-----GCGGTGGCTGATGCTACCGC--
GAAAAAAGCCATCCCAG-TCGTTGA-CTCA-ACCCTTCGGGGGTGA-----------GGG
GTCTCG----ATGAAGGATGGATGAACACTCAAATCGGCGCAGCGTCGCGCCAAGG--AA
TGTCGGAAAA--------------TGGCCCC--TCAGAATGGGATCGTTGACATGTGGGT
-GCTGCTG--CACCCCATGTGGATTGAT-ACGACTCTCGGCAATGGATATCTC-GGCTCT
TGCATCGATGAAGAGCGCAGCGAAATGCGATACGTGGTGCGAATTGCAGAATCCCGCGAA
CCATCGAGTCTTTGAACGCAAGTTGCGCCCGAGGCCAATC-GGCCAAGGGCACGTCTGCC
TGGGCGTCAAACTCTACGTCGCTTCGTGCTAACCCCATCCCAT-GAATGGGTGG------
-GCTGGGG-AAGGCTCGGATGTGCAGA-GTGGCTCGTCGT----GCCTCTCGGTGCGGCG
GGCTGAAGAGCGCGTGATC--------TTCTCGTTGGCTTCGAACAACAAGGGGTG----
-----GATAAAA-GCGAGGCC------------TGTATTGTTGTGTCGTGTATGCCTGAG
AGG-AG---TTCATA--CATT-TCTTTGTGATCCCA-AATCAAGCGTCGAWCCGT--GAT
TGGCGTTTGGAATGCGACCCCAGGATGGGCGAGGCCACCCGCT----------
>HM054726Dendrobium_ovatum
--------------------------------------ATTGTCGAGACCGAAATATA-T
C--GAGCGATTTGGAGAACCCGTTGA--AATTA-----GCGGTGGCTGATGCTACCGC--
GAAAAAAGCCATCCCAG-TCGTTGA-CTCA-ACCCTTCGGGGGTGA-----------GGG
GTCTCG----ATGAAGGATGGATGAACACTCAAATCGGCGCAGCGTCGCGCCAAGG--AA
TGTCGGAAAA--------------TGGCCCC--TCAGAATGGGATCGTTGACATGTGGGT
-GCTGCTG--CACCCCATGTGGATTGAT-ACGACTCTCGGCAATGGATATCTC-GGCTCT
TGCATCGATGAAGAGCGCAGCGAAATGCGATACGTGGTGCGAATTGCAGAATCCCGCGAA
CCATCGAGTCTTTGAACGCAAGTTGCGCCCGAGGCCAATC-GGCCAAGGGCACGTCTGCC
TGGGCGTCAAACTCTACGTCGCTTCGTGCTAACCCCATCCCAT-GAATGGGTGG------
-GCTGGGG-AAGGCTCGGATGTGCAGA-GTGGCTCGTCGT----GCCTCTCGGTGCGGCG
GGCTGAAGAGCGCGTGATC--------TTCTCGTTGGCTTCGAACAACAAGGGGTG----
-----GATAAAA-GCGAGGCC------------TGTATTGTTGTGTCGTGTATGCCTGAG
AGG-AG---TTCATA--CATT-TCTTTGTGATCCCA-AATCAAGCGTCGAACCGT--GAT
TGGCGTTTGGAATGCGACCCCAGGATGGGCGAGGCCACCCGCTG---------
>HM054732Dendrobium_ovatum 
--------------------------------------------------GAAATATA-T
C--GAGCGATTTGGAGAACCCGTTGA--AATTA-----GCGGTGGCTGATGCTACCGC--
GAAAAAAGCCATCCCAG-TCGTTGA-CTCA-ACCCTTCGGGGGTGA-----------GGG
GTCTCG----ATGAAGGATGGATGAACACTCAAATCGGCGCAGCGTCGCGCCAAGG--AA
TGTCGGAAAA--------------TGGCCCC--TCAGAATGGGATCGTTGACATGTGGGT
-GCTGCTG--CACCCCATGTGGATTGAT-ACGACTCTCGGCAATGGATATCTC-GGCTCT
TGCATCGATGAAGAGCGCAGCGAAATGCGATACGTGGTGCGAATTGCAGAATCCCGCGAA
CCATCGAGTCTTTGAACGCAAGTTGCGCCCGAGGCCAATC-GGCCAAGGGCACGTCTGCC
TGGGCGTCAAACTCTACGTCGCTTCGTGCTAACCCCATCCCAT-GAATGGGTGG------
-GCTGGGG-AAGGCTCGGATGTGCAGA-GTGGCTCGTCGT----GCCTCTCGGTGCGGCG
GGCTGAAGAGCGCGTGATC--------TTCTCGTTGGCTTCGAACAACAAGGGGTG----
-----GATAAAA-GCGAGGCC------------TGTATTGTTGTGTCGTGTATGCCTGAG
AGG-AG---TTCATA--CATT-TCTTTGTGATCCCA-AATCAAGCGTCGAACCGT--GAT
TGGCGTTTGGAATGCGACCCCAGGATGGGCGAGGCCACCCGCT----------
>HM054731Dendrobium_ovatum
------------------------------------------------CCGAAATATA-T
C--GAGCGATTTGGAGAACCCGTTGA--AATTA-----GCGGTGGCTGATGCTACCGC--
GAAAAAAGCCATCCCAG-TCGTTGA-CTCA-ACCCTTCGGGGGTGA-----------GGG
GTCTCG----ATGAAGGATGGATGAACACTCAAATCGGCGCAGCGTCGCGCCAAGG--AA
TGTCGGAAAA--------------TGGCCCC--TCAGAATGGGATCGTTGACATGTGGGT
-GCTGCTG--CACCCCATGTGGATTGAT-ACGACTCTCGGCAATGGATATCTC-GGCTCT
TGCATCGATGAAGAGCGCAGCGAAATGCGATACGTGGTGCGAATTGCAGAATCCCGCGAA
CCATCGAGTCTTTGAACGCAAGTTGCGCCCGAGGCCAATC-GGCCAAGGGCACGTCTGCC
TGGGCGTCAAACTCTACGTCGCTTCGTGCTAACCCCATCCCAT-GAATGGGTGG------
-GCTGGGG-AAGGCTCGGATGTGCAGA-GTGGCTCGTCGT----GCCTCTCGGTGCGGCG
GGCTGAAGAGCGCGTGATC--------TTCTCGTTGGCTTCGAACAACAAGGGGTG----
-----GATAAAA-GCGAGGCC------------TGTATTGTTGTGTCGTGTATGCCTGAG
AGG-AG---TTCATA--CATT-TCTTTGTGATCCCA-AATCAAGCGTCGAACCGT--GAT
TGGCGTTTGGAATGCGACCCCAGGATGGGCGAGGCCACCCGCT----------
>HM054730Dendrobium_ovatum 
------------------------------------------------CCGAAATATA-T
C--GAGCGATTTGGAGAACCCGTTGA--AATTA-----GCGGTGGCTGATGCTACCGC--
GAAAAAAGCCATCCCAG-TCGTTGA-CTCA-ACCCTTCGGGGGTGA-----------GGG
GTCTCG----ATGAAGGATGGATGAACACTCAAATCGGCGCAGCGTCGCGCCAAGG--AA
TGTCGGAAAA--------------TGGCCCC--TCAGAATGGGATCGTTGACATGTGGGT
-GCTGCTG--CACCCCATGTGGATTGAT-ACGACTCTCGGCAATGGATATCTC-GGCTCT
TGCATCGATGAAGAGCGCAGCGAAATGCGATACGTGGTGCGAATTGCAGAATCCCGCGAA
CCATCGAGTCTTTGAACGCAAGTTGCGCCCGAGGCCAATC-GGCCAAGGGCACGTCTGCC
TGGGCGTCAAACTCTACGTCGCTTCGTGCTAACCCCATCCCAT-GAATGGGTGG------
-GCTGGGG-AAGGCTCGGATGTGCAGA-GTGGCTCGTCGT----GCCTCTCGGTGCGGCG
GGCTGAAGAGCGCGTGATC--------TTCTCGTTGGCTTCGAACAACAAGGGGTG----
-----GATAAAA-GCGAGGCC------------TGTATTGTTGTGTCGTGTATGCCTGAG
AGG-AG---TTCATA--CATT-TCTTTGTGATCCCA-AATCAAGCGTCGAACCGT--GAT
TGGCGTTTGGAATGCGACCCCAGGATGGGCGAGGCCACCCGCT----------
>HM054729Dendrobium_ovatum
-------------------------------------------CGAGACCGAAATATA-T
C--GAGCGATTTGGAGAACCCGTTGA--AATTA-----GCGGTGGCTGATGCTACCGC--
GAAAAAAGCCATCCCAG-TCGTTGA-CTCA-ACCCTTCGGGGGTGA-----------GGG
GTCTCG----ATGAAGGATGGATGAACACTCAAATCGGCGCAGCGTCGCGCCAAGG--AA
TGTCGGAAAA--------------TGGCCCC--TCAGAATGGGATCGTTGACATGTGGGT
-GCTGCTG--CACCCCATGTGGATTGAT-ACGACTCTCGGCAATGGATATCTC-GGCTCT
TGCATCGATGAAGAGCGCAGCGAAATGCGATACGTGGTGCGAATTGCAGAATCCCGCGAA
CCATCGAGTCTTTGAACGCAAGTTGCGCCCGAGGCCAATC-GGCCAAGGGCACGTCTGCC
TGGGCGTCAAACTCTACGTCGCTTCGTGCTAACCCCATCCCAT-GAATGGGTGG------
-GCTGGGG-AAGGCTCGGATGTGCAGA-GTGGCTCGTCGT----GCCTCTCGGTGCGGCG
GGCTGAAGAGCGCGTGATC--------TTCTCGTTGGCTTCGAACAACAAGGGGTG----
-----GATAAAA-GCGAGGCC------------TGTATTGTTGTGTCGTGTATGCCTGAG
AGG-AG---TTCATA--CATT-TCTTTGTGATCCCA-AATCAAGCGTCGAACCGT--GAT
TGGCGTTTGGAATGCGACCCCAGGATGGGCGAGGCCACCCGCTGAGTTAAGC-
>HM054723Dendrobium_ovatum 
----------------------------------------------------AATATA-T
C--GAGCGATTTGGAGAACCCGTTGA--AATTA-----GCGGTGGCTGATGCTACCGC--
GAAAAAAGCCATCCCAG-TCGTTGA-CTCA-ACCCTTCGGGGGTGA-----------GGG
GTCTCG----ATGAAGGATGGATGAACACTCAAATCGGCGCAGCGTCGCGCCAAGG--AA
TGTCGGAAAA--------------TGGCCCC--TCAGAATGGGATCGTTGACATGTGGGT
-GCTGCTG--CACCCCATGTGGATTGAT-ACGACTCTCGGCAATGGATATCTC-GGCTCT
TGCATCGATGAAGAGCGCAGCGAAATGCGATACGTGGTGCGAATTGCAGAATCCCGCGAA
CCATCGAGTCTTTGAACGCAAGTTGCGCCCGAGGCCAATC-GGCCAAGGGCACGTCTGCC
TGGGCGTCAAACTCTACGTCGCTTCGTGCTAACCCCATCCCAT-GAATGGGTGG------
-GCTGGGG-AAGGCTCGGATGTGCAGA-GTGGCTCGTCGT----GCCTCTCGGTGCGGCG
GGCTGAAGAGCGCGTGATC--------TTCTCGTTGGCTTCGAACAACAAGGGGTG----
-----GATAAAA-GCGAGGCC------------TGTATTGTTGTGTCGTGTATGCCTGAG
AGG-AG---TTCATA--CATT-TCTTTGTGATCCCA-AATCAAGCGTCGAACCGT--GAT
TGGCGTTTGGAATGCGACCCCAGGATGGGCGAGGCCACCCGCT----------
>HM054734Dendrobium_ovatum 
--------------------------------------ATTGTCGAGACCGAAATATA-T
C--GAGCGATTTGGAGAACCCGTTGA--AATTA-----GCGGTGGCTGATGCTACCGC--
GAAAAAAGCCATCCCAG-TCGTTGA-CTCA-ACCCTTCGGGGGTGA-----------GGG
GTCTCG----ATGAAGGATGGATGAACACTCAAATCGGCGCAGCGTCGCGCCAAGG--AA
TGTCGGAAAA--------------TGGCCCC--TCAGAATGGGATCGTTGACATGTGGGT
-GCTGCTG--CACCCCATGTGGATTGAT-ACGACTCTCGGCAATGGATATCTC-GGCTCT
TGCATCGATGAAGAGCGCAGCGAAATGCGATACGTGGTGCGAATTGCAGAATCCCGCGAA
CCATCGAGTCTTTGAACGCAAGTTGCGCCCGAGGCCAATC-GGCCAAGGGCACGTCTGCC
TGGGCGTCAAACTCTACGTCGCTTCGTGCTAACCCCATCCCAT-GAATGGGTGG------
-GCTGGGG-AAGGCTCGGATGTGCAGA-GTGGCTCGTCGT----GCCTCTCGGTGCGGCG
GGCTGAAGAGCGCGTGATC--------TTCTCGTTGGCTTCGAACAACAAGGGGTG----
-----GATAAAA-GCGAGGCC------------TGTATTGTTGTGTCGTGTATGCCTGAG
AGG-AG---TTCATA--CATT-TCTTTGTGATCCCA-AATCAAGCGTCGATCCGC--GAT
TGGCGTTTGGAATGCGACCCCAGGATGGGCGAGGCCACCCGCT----------
>KJ944634Dendrobium_cumulatum 
TGTAACAAAGGTTCCGTAGGTGAACCTGCGGAAGGATCATTGTCGAGACCGAAATACA-T
C--GAGCGATTTGGAGAACCGGTCAG--AATAA-----GCGGTGGCAATTGCTTCCGT--
GATGAAAGTCGTCCAAG-CTGTTAC-CTCA--TCCCCTC-GTGGGG-----------CGG
GGATGC----GATAAGGATGGATGAACACTCAAATCGGCGCAGCATCGCGCCAAGG--TA
AAAATTGAAA--------------CACGAGC--CCTCTAACGGGTTTGGTGGCATGGGGT
-GCTGTAG--CACTTCGTATGGATGTAC-ACGACTCTCGGCAATGGATATCTC-GGCTCT
CGCATCGATGAAGAGCGCAGCGAAATGCGATACGTGGTGCGAATTGCAGAATCCCGCGAA
CCATCGAGTCTTTGAACGCAAGTTGCGCCCGAGGCCAACC-GGCTAAGGGCTCGTTTGCC
TGGGCGTCAATCGCTATGTCGCTCTGTGTCATCTCCACCCCTC-GAA-GGATGG------
-GTTGGTG-ATGCCTCAGATGTGCAGA-GTGGCTCGTCGT----GCCCCTCGGTGTGGCG
GGCTGAAGAGGGGGTCTTC--------CTCTCATTGGCAACGAACAATAAGGGGTG----
-----GATTAAA-TTGAGGCC------------TAAGCTATTGTGTCGTGTGTGCCTGAG
GGA-TG---ATTATA--CA----------GATTCCA-AATTATGCATTGATCTGC--GGA
TGGCGTTCAGAATGCGACCCCAGGATGGGCGAGGCCACCCGCTGAGTTTAAGC
>KX600510Dendrobium_cumulatum 
------------------------------------------TCGAGACCGAAATACA-T
C--GAGCGATTTGGAGAACCGGTCAG--AATAA-----GCGGTGGCAATTGCTTCCGT--
GATGAAAGCCGTCCAAG-CTGTTAC-CTCA--TCCCCTC-GTGGGG-----------CGG
GGATGC----GATAAGGATGGATGAACACTCAAACCGGCGCAGCATCGCGCCAAGG--TA
AAAATTGAAA--------------CACGAGC--CCTCTAACGGGTTTGGTGGCATGGGGT
-GCTGTAG--CACTTCGTATGGATGTAC-ACGACTCTCGGCAATGGATATCTT-GGCTCT
CGCATCGATGAAGAGCGCAGCGAAATGCGATACGTGGTGCGAATTGCAGAATCCCGCGAA
CCATCGAGTCTTTGAACGCAAGTTGCGCCTGAGGCCAACC-GGCTAAGGGCACGTCTGCC
TGGGCGTCAATCGCTATGTCGCTCTGTGGCATCTCCACCCCTC-GAA-GGATGG------
-GTTGGTG-ATGCCTCGGATGTGCAGA-GTGGCTCGTCGT----GCCCCTCGGTGTGGCG
GGCTGAAGAGGGGGTCTTC--------CTCTCATTGGCAACGAACAATAAGAGGTG----
-----GATTAAA-TTGAGGCC------------TAAGCTATTGTGTCGTGTGTGCCTGAG
GGA-TG---ATTATA--CA----------GATTCCA-AATTATGCGTTGATCTGC--GGA
TGGCGTTTAGAAT----------------------------------------
>AB593541Dendrobium_cumulatum 
CGTAACAAGGTTTCCGTAGGTGAACCTGCGGAAGGATCATTGTCGAGACCGAAATACA-T
C--GAGCGATTTGGAGAACCGGTCAG--AATAA-----GCGGTGGCAATTGCTTCCGT--
GATGAAAGCCGTCCAAG-CTGTTAC-CTCA--TCCCCTC-GTGGGG-----------CGG
GGATGC----GATAAGGATGGATGAACACTCAAACCGGCGCAGCATCGCGCCAAGG--TA
AAAATTGAAA--------------CACGAGC--CCTCTAACGGGTTTGGTGGCATGGGGT
-GCTGTAG--CACTTCGTATGGATGTAC-ACGACTCTCGGCAATGGATATCTC-GGCTCT
CGCATCGATGAAGAGCGCAGCGAAATGCGATACGTGGTGCGAATTGCAGAATCCCGCGAA
CCATCGAGTCTTTGAACGCAAGTTGCGCCCGAGGCCAACC-GGCTAAGGGCACGTCTGCC
TGGGCGTCAATCGCTATGTCGCTCTGTGTCATCTCCACCCCTC-GAA-TGATGG------
-GTTGGTG-ATGCCTCGGATGTGCAGA-GTGGCTCGTCGT----GCCCCTCGGTGTGGCG
GGCTGAAGAGGGGGTCTTC--------CTCTCATTGGCAACGAACAATAAGGGGTG----
-----GATTAAA-TTGAGGCC------------TAAGCTATTGTGTCGTGTGTGCCTGAG
[truncated: 1,199,139 more chars]
