# Supplementary material for: DNA barcoding of medicinal orchids in Asia
Source: Sci Rep. 2021 Dec 8;11:23651. doi: 10.1038/s41598-021-03025-0 (PMC8654824; doi:10.1038/s41598-021-03025-0)
Supplement: Supplementary file 18 — Supplementary Information 2. [file 41598_2021_3025_MOESM18_ESM.fasta]

>JX202662Vanda_concolor 
-----------GTTGCGTCGCTCCGTGCCAAGTCCACGCCGCCTC-ACCGCAGT-GGGGG
TGCCGGGCGAGGCTCGGATGTGCAGG-GTGGCCCGTCGT----GCCCATCGGCGCGGCGG
GCTGAAGAGCGGGTTGTC--------ATCTCATAGGCCACGAACAACGAGGGGTG-----
----GATGAAA-GCTGCCGCGGGCAAGGCC-----CGCGTTGTCTCGTGCCGGCCC-GAG
AGAAGA--CTGCAC--CCT---TCGTGCGATCCCA-TCCCATGCGCCGCCCCC--GCGCG
GCGGCTTGGAAC-----------------------------------
>KM887406Vanda_coerulea 
-----------GTTGCGTCGCTCCGTGCCAAGTCCACGCCGCCTC-ACCGTAGT-GGGGG
TGCCGGGCGAGGCTCGGATGTGCAGG-GTGGCCCGTCGT----GCCCATCGGTGCGGCGG
GCTGAAGAGCGGGCTGTC--------ATCTCATAGGCCACGAACAACGAGGGGTG-----
----GATGAAA-GCTGCCGCGGGCAAGGCC-----CGCGTTGTCTCGTGCCGGCCC-GAG
AGAAGA--TTGCGC--CCT---TCGTGCGATCCCA-TCCCATGCGCCGCCCCC--GCGCG
GCGGCTTGGAAC-----------------------------------
>JX202661Vanda_coerulea 
-----------GTTGCGTCGCTCCGTGCCAAGTCCACGCCGCCTC-ACCGTAGT-GGGGG
TGCCGGGCGAGGCTCGGATGTGCAGG-GTGGCCCGTCGT----GCCCATCGGTGCGGCGG
GCTGAAGAGCGGGTTGTC--------ATCTCATAGGCCACGAACAACGAGGGGTG-----
----GATGAAA-GCTGCCGCGGGCAAGGCC-----CGCGTTGTCTCGTGCCGGCCC-GAG
AGAAGA--TTGCGC--CCT---TCGTGCGATCCCA-TCCCATGCGCCGCCCCC--GCGCG
GCGGCTTGGAAC-----------------------------------
>AB217596Vanda_coerulea 
-----------GTTGCGTCGCTCCGTGCCAAGTCCCCAACGTCTC-ACCGTAGT-GGGGG
TGCCGGGCGAGGCTCGGATGTGCAGG-GTGGCCCGTCGT----GCCCATCGGTGCGGCGG
GCTGAAGAGCGGGTTGTC--------ATCTCATAGGCCACGAACAACGAGGGGTG-----
----GATGAAA-GCTGCCGCGGGCAAGGCC-----CGCGTTGTCTCGTGCCGGCCC-GAG
AGAAGA--TTGCAC--CCT---TCGTGCGATCCCA-TCCCATGCGCCGCCCCC--GCGCG
GCGGCTTGGAAC-----------------------------------
>JN114729Vanda_testacea 
-----------GTTGCGTCGCTCCGCGCCAAGCCCACGCCGCCCC-ACCGTAGT-GGGGG
TGCCGGGCGAGGCTCGGACGTGCAGA-GTGGCCCTTCGT----GCCCATCGGTGCGGCGG
GCTGAAGAGCGGGCTGTC--------ATCTCATTGGCCACGAACAACGAGGGGTG-----
----GATGAAA-GCTGCCGCGGGCAAGGCC-----CGCGTTGTCTCGTGCCGGCCC-GAG
AGAAGA--TTGCGC--CCT---TCGTGCGATCCCA-TCCCATGCGCCGCCCCC--GGGCG
GCGGCTTGGAACGCGACCC----------------------------
>JN114727Vanda_testacea
-----------GTTGCGTCGCTCCGCGCCAAGCCCACGCCGCCCC-ACCGTAGT-GGGGG
TGCCGGGCGAGGCTCGGACGTGCAGA-GTGGCCCTTCGT----GCCCATCGGTGCGGCGG
GCTGAAGAGCGGGCTGTC--------ATCTCATTGGCCACGAACAACGAGGGGTG-----
----GATGAAA-GCTGCCGCGGGCAAGGCC-----CGCGTTGTCTCGTGCCGGCCC-GAG
AGAAGA--TTGCGC--CCT---TCGTGCGATCCCA-TCCCATGCGCCGCCCCC--GGGCG
GCGGCTTGGAACGCGACCCCAGGATGGGCGAGACCACCCGCCGAGTT
>JN114730Vanda_testacea 
-----------GTTGCGTCGCTCCGCGCCAAGCCCACGCCGCCCC-ACCGTAGT-GGGGG
TGCCGGGCGAGGCTCGGACGTGCAGA-GTGGCCCTTCGT----GCCCATCGGTGCGGCGG
GCTGAAGAGCGGGCTGTC--------ATCTCATTGGCCACGAACAACGAGGGGTG-----
----GATGAAA-GCTGCCGCGGGCAAGGCC-----CGCGTTGTCTCGTGCCGGCCC-GAG
AGAAGA--TTGCGC--CCT---TCGTGCGATCCCA-TCCCATGCGCCGCCCCC--GGGCG
GCGGCTTGGAACGCGACCCCAGGATGGGCGAGACCACCCGCCG----
>JN114728Vanda_testacea
-----------GTTGCGTCGCTCCGCGCCAAGCCCACGCCGCCCC-ACCGTAGT-GGGGG
TGCCGGGCGAGGCTCGGACGTGCAGA-GTGGCCCTTCGT----GCCCATCGGTGCGGCGG
GCTGAAGAGCGGGCTGTC--------ATCTCATTGGCCACGAACAACGAGGGGTG-----
----GATGAAA-GCTGCCGCGGGCAAGGCC-----CGCGTTGTCTCGTGCCGGCCC-GAG
AGAAGA--TTGCGC--CCT---TCGTGCGATCCCA-TCCCATGCGCCGCCCCC--GGGCG
GCGGCTTGGAACGCGACCCCAGGATGGGCGAGACCACCCGCCGAG--
>KY966682Vanda_cristata 
-----------GTTGCGTCGCTCCGTGCCAAGTCCCCGACGCCCC-ACCGTAGT-GGGGG
TGCCGGGCGAGGCTCGGATGTGCAGA-GTGGCCCGTCGT----GCCCATCGGTGCGGCGG
GCTGAAGAGCGGGTTGTC--------ATCTCATTGGCCACGAACAACGAGGGGTG-----
----GATGAAA-GCTGCCGCGGGCAAGGCC-----CGCGTTGTCTCGTGCCGGCCC-GAG
AGAAGA--TTGCAC--CCT---TCGTGCGATCCCA-TCCAATGCGCCGCCCCC--GCGCG
GCGGCTTGGAA------------------------------------
>KP857601Vanda_cristata 
-----------GTTGCGTCGCTCCGTGCCAAGTCCCCGACGCCCC-ACCGTAGT-GGGGG
TGCCGGGCGAGGCTCGGATGTGCAGA-GTGGCCCGTCGT----GCCCATCGGTGCGGCGG
GCTGAAGAGCGGGTTGTC--------ATCTCATTGGCCACGAACAACGAGGGGTG-----
----GATGAAA-GCTGCCGCGGGCAAGGCC-----CGCGTTGTCTCGTGCCGGCCC-GAG
AGAAGA--TTGCAC--CCT---TCGTGCGATCCCA-TCCAATGCGCCGCCCCC--GCGCG
G----------------------------------------------
>KP857603Vanda_cristata 
-----------GTTGCGTCGCTCCGTGCCAAGTCCCCGACGCCCC-ACCGTAGT-GGGGG
TGCCGGGCGAGGCTCGGATGTGCAGA-GTGGCCCGTCGT----GCCCATCGGTGCGGCGG
GCTGAAGAGCGGGTTGTC--------ATCTCATTGGCCACGAACAACGAGGGGTG-----
----GATGAAA-GCTGCCGCGGGCAAGGCC-----CGCGTTGTCTCGTGCCGGCCC-GAG
AGAAGA--TTGCAC--CCT---TCGTGCGATCCCA-TCCAATGCGCCGCCCCC--GCGCG
GCGGCTTGGAACGCGACCCCAGGAT----------------------
>KP857604Vanda_cristata 
-----------GTTGCGTCGCTCCGTGCCAAGTCCCCGACGCCCC-ACCGTAGT-GGGGG
TGCCGGGCGAGGCTCGGATGTGCAGA-GTGGCCCGTCGT----GCCCATCGGTGCGGCGG
GCTGAAGAGCGGGTTGTC--------ATCTCATTGGCCACGAACAACGAGGGGTG-----
----GATGAAA-GCTGCCGCGGGCAAGGCC-----CGCGTTGTCTCGTGCCGGCCC-GAG
AGAAGA--TTGCAC--CCT---TCGTGCGATCCCA-TCCAATGCGCCGCCCCC--GCGCG
GCGGCTTGGAACGCGACCCCAGGATG---------------------
>KP857607Vanda_cristata 
-----------GTTGCGTCGCTCCGTGCCAAGTCCCCAACGCCCC-ACCGTAGT-GGGGG
TGCCGGGCGAGGCTCGGATGTGCAGA-GTGGCCCGTCGT----GCCCATCGGTGCGGCGG
GCTGAAGAGCGGGTTGTC--------ATCTCATTGGCCACGAACAACGAGGGGTG-----
----GATGAAA-GCTGCCGCGGGCAAGGCC-----CGCGTTGTCTCGTGCCGGCCC-GAG
AGAAGA--TTGCAC--CCT---TCGTGCGATCCCA-TCCAACGCGCCGCCCCC--GCGCG
GCGGCTTGGAACGCGACCCCAGGA-----------------------
>KP857610Vanda_cristata 
-----------GTTGCGTCGCTCCGTGCCAAGTCCCCGACGCCCC-ACCGTAGT-GGGGG
TGCCGGGCGAGGCTCGGATGTGCAGA-GTGGCCCGTCGT----GCCCATCGGTGCGGCGG
GCTGAAGAGCGGGTTGTC--------ATCTCATTGGCCACGAACAACGAGGGGTG-----
----GATGAAA-GCTGCCGCGGGCAAGGCC-----CGCGTTGTCTCGTGCCGGCCC-GAG
AGAAGA--TTGCAC--CCT---TCGTGCGATCCCA-TCCAACGCGCCGCCCCC--GCGCG
GCGGCTTGGAACGCGACCCCAGGATGG--------------------
>KP857605Vanda_cristata 
-----------GTTGCGTCGCTCCGTGCCAAGTCCCCGACGCCCC-ACCGTAGT-GGGGG
TGCCGGGCGAGGCTCGGATGTGCAGA-GTGGCCCGTCGT----GCCCATCGGTGCGGCGG
GCTGAAGAGCGGGTTGTC--------ATCTCATTGGCCACGAACAACGAGGGGTG-----
----GATGAAA-GCTGCCGCGGGCAAGGCC-----CGCGTTGTCTCGTGCCGGCCC-GAG
AGAAGA--TTGCAC--CCT---TCGTGCGATCCCA-TCCAACGCGCCGCCCCC--GCGCG
GCGGCTTGGAACGCGACCCC---------------------------
>KP857606Vanda_cristata 
-----------GTTGCGTCGCTCCGTGCCAAGTCCCCGACGCCCC-ACCGTAGT-GGGGG
TGCCGGGCGAGGCTCGGATGTGCAGA-GTGGCCCGTCGT----GCCCATCGGTGCGGCGG
GCTGAAGAGCGGGTTGTC--------ATCTCATTGGCCACGAACAACGAGGGGTG-----
----GATGAAA-GCTGCCGCGGGCAAGGCC-----CGCGTTGTCTCGTGCCGGCCC-GAG
AGAAGA--TTGCAC--CCT---TCGTGCGATCCCA-TCCAACGCGCCGCCCCC--GCGCG
GCGGCTTGGAACGCGACCCCAGG------------------------
>KP857611Vanda_cristata 
-----------GTTGCGTCGCTCCGTGCCAAGTCCCCGACGCCCC-ACCGTAGT-GGGGG
TGCCGGGCGAGGCTCGGATGTGCAGA-GTGGCCCGTCGT----GCCCATCGGTGCGGCGG
GCTGAAGAGCGGGTTGTC--------ATCTCATTGGCCACGAACAACGAGGGGTG-----
----GATGAAA-GCTGCCGCGGGCAAGGCC-----CGCGTTGTCTCGTGCCGGCCC-GAG
AGAAGA--TTGCAC--CCT---TCGTGCGATCCCA-TCCAACGCGCCGCCCCC--GCGCG
GCGGCTTGGAACGCGACCCCAGGATGG--------------------
>KP857602Vanda_cristata 
-----------GTTGCGTCGCTCCGTGCCAAGTCCCCGACGCCCC-ACCGTAGT-GGGGG
TGCCGGGCGAGGCTCGGATGTGCAGA-GTGGCCCGTCGT----GCCCATCGGTGCGGCGG
GCTGAAGAGCGGGTTGTC--------ATCTCATTGGCCACGAACAACGAGGGGTG-----
----GATGAAA-GCTGCCGCGGGCAAGGCC-----CGCGTTGTCTCGTGCCGGCCC-GAG
AGAAGA--TTGCAC--CCT---TCGTGCGATCCCA-TCCAATGCGCCGCCCCC--GCGCG
GCGGCTTGGAACGCGACCCCAGGATGGGC------------------
>KP857609Vanda_cristata 
-----------GTTGCGTCGCTCCGTGCCAAGTCCCCGACGCCCC-ACCGTAGT-GGGGG
TGCCGGGCGAGGCTCGGATGTGCAGA-GTGGCCCGTCGT----GCCCATCGGTGCGGCGG
GCTGAAGAGCGGGTTGTC--------ATCTCATTGGCCACGAACAACGAGGGGTG-----
----GATGAAA-GCTGCCGCGGGCAAGGCC-----CGCGTTGTCTCGTGCCGGCCC-GAG
AGAAGA--TTGCAC--CCT---TCGTGCGATCCCA-TCCAACGCGCCGCCCCC--GCGCG
GCGGCTTGGAACGCGACCCCAGGATGGGCGA----------------
>KX298644Vanda_cristata 
-----------GTTGCGTCGCTCCGTGCCAAGTCCCCGACGCCCC-ACCGTAGT-GGGGG
TGCCGGGCGAGGCTCGGATGTGCAGA-GTGGCCCGTCGT----GCCCATCGGTGCGGCGG
GCTGAAGAGCGGGTTGTC--------ATCTCATTGGCCACGAACAACGAGGGGTG-----
----GATGAAA-GCTGCCGCGGGCAAGGCC-----CGCGTTGTCTCGTGCCGGCCC-GAG
AGAAGA--TTGCAC--CCT---TCGTGCGATCCCA-TCCAACGCGCCGCCCCC--GCGCG
GCGGCTTGGAACGCGA-------------------------------
>KX298643Vanda_cristata 
-----------GTTGCGTCGCTCCGTGCCAAGTCCCCGACGCCCC-ACCGTAGT-GGGGG
TGCCGGGCGAGGCTCGGATGTGCAGA-GTGGCCCGTCGT----GCCCATCGGTGCGGCGG
GCTGAAGAGCGGGTTGTC--------ATCTCATTGGCCACGAACAACGAGGGGTG-----
----GATGAAA-GCTGCCGCGGGCAAGGCC-----CGCGTTGTCTCGTGCCGGCCC-GAG
AGAAGA--TTGCAC--CCT---TCGTGCGATCCCA-TCCAACGCGCCGCCCCC--GCGCG
GCGGC------------------------------------------
>KP857612Vanda_cristata 
-----------GTTGCGTCGCTCCGTGCCAAGTCCCCGACGCCCC-ACCGTAGT-GGGGG
TGCCGGGCGAGGCTCGGATGTGCAGA-GTGGCCCGTCGT----GCCCATCGGTGCGGCGG
GCTGAAGAGCGGGTTGTC--------ATCTCATTGGCCACGAACAACGAGGGGTG-----
----GATGAAA-GCTGCCGCGGGCAAGGCC-----CGCGTTGTCTCGTGCCGGCCC----
------------------------------------------------------------
-----------------------------------------------
>DQ091679Vanda_tessellata 
-----------GTTGCGTCGCTCCGTGCCAAGTCCCCGCCGCCCC-ACCGTAGT-GGGGG
CGCCGGGCGAGGCTCGGATGTGCAGA-GTGGCCCGTCGT----GCCCATCGGTGCGGCGG
GCTGAAGAGCGGGTTGTC--------ATCTCATTGGCCACGAACAACGAGGGGTG-----
----GATGAAA-GCTGCCGCGGGCAAGGCC-----CGCGTTGTGTCGTGCCGGCCC-GAG
AGAAGA--TTGCGC--CCT---TCGTGCGATCCCA-TCCCACGCGCCGCCCCC--GCGCG
GCGGCTTGGAACGCGACCCCAGGACGGGCG-----------------
>MW775040Vanda_tessellata
-----------GTTGCGTCGCTCCGTGCCAAGTCCCCGCCGCCCC-ACCGTAGT-GGGGG
CGCCGGGCGAGGCTCGGATGTGCAGA-GTGGCCCGTCGT----GCCCATCGGTGCGGCGG
GCTGAAGAGCGGGTTGTC--------ATCTCATTGGCCACGAACAACGAGGGGTG-----
----GATGAAA-GCTGCCGCGGGCAAGGCC-----CGCGTTGTGTCGTGCCGGCCC-GAG
AGAAGA--TTGCGC--CCT---TC-GTGCGATCCCATCCCACGCGCCGCCCCC--GCGCG
GCGGCTTGGAACGCGACCCCAGGACGGGCGAG---------------
>HQ404414Holcoglossum_quasipinifolium 
-----------GCCGCGTCGCTCCGTGCCAACTCCCCGCCGTTCCCACCGCAGT-GGGGG
TGCCGGGCGAGGCTCGGATGTGCAGA-GTGGCCCGTCGT----GCCCACCGGTGCGGCGG
GCTGAAGAGCGGGTTATC--------TTCTCATTGGCCACGAACAACGAGGGGTG-----
----GATGAAA-GCTGCCGCGGGCGAGGCC-----CGCGTTGTCTCGTGCCGGCCC-GAG
TGAAGA--TTACAC--CCC---ACGTGCGATCCCA-TCCCACGCGCCGCCCCC--GTGCG
GCGGCTTGGAATGCGACCCCAGGATGGGC------------------
>HQ404413Holcoglossum_quasipinifolium 
-----------GCCGCGTCGCTCCGTGCCAACTCCCCGCCGTTCCCACCGCAGT-GGGGG
TGCCGGGCGAGGCTCGGATGTGCAGA-GTGGCCCGTCGT----GCCCACCGGTGCGGCGG
GCTGAAGAGCGGGTTATC--------TTCTCATTGGCCACGAACAACGAGGGGTG-----
----GATGAAA-GCTGCCGCGGGCGAGGCC-----CGCGTTGTCTCGTGCCGGCCC-GAG
TGAAGA--TTACAC--CCC---ACGTGCGATCCCA-TCCCACGCGCCGCCCCC--GTGCG
GCGGCTTGGAATGCGACCCCAGGATGGGC------------------
>HQ404412Holcoglossum_quasipinifolium 
-----------GCCGCGTCGCTCCGTGCCAACTCCCCGCCGTTCCCACCGCAGT-GGGGG
TGCCGGGCGAGGCTCGGATGTGCAGA-GTGGCCCGTCGT----GCCCACCGGTGCGGCGG
GCTGAAGAGCGGGTTATC--------TTCTCATTGGCCACGAACAACGAGGGGTG-----
----GATGAAA-GCTGCCGCGGGCGAGGCC-----CGCGTTGTCTCGTGCCGGCCC-GAG
TGAAGA--TTACAC--CCC---ACGTGCGATCCCA-TCCCACGCGCCGCCCCC--GTGCG
GCGGCTTGGAATGCGACCCCAGGATGGGC------------------
>HQ404411Holcoglossum_quasipinifolium 
-----------GCCGCGTCGCTCCGTGCCAACTCCCCGCCGTTCCCACCGCAGT-GGGGG
TGCCGGGCGAGGCTCGGATGTGCAGA-GTGGCCCGTCGT----GCCCACCGGTGCGGCGG
GCTGAAGAGCGGGTTATC--------TTCTCATTGGCCACGAACAACGAGGGGTG-----
----GATGAAA-GCTGCCGCGGGCGAGGCC-----CGCGTTGTCTCGTGCCGGCCC-GAG
TGAAGA--TTACAC--CCC---ACGTGCGATCCCA-TCCCACGCGCCGCCCCC--GTGCG
GCGGCTTGGAATGCGACCCCAGGATGGGC------------------
>HQ404410Holcoglossum_quasipinifolium 
-----------GCCGCGTCGCTCCGTGCCAACTCCCCGCCGTTCCCACCGCAGT-GGGGG
TGCCGGGCGAGGCTCGGATGTGCAGA-GTGGCCCGTCGT----GCCCACCGGTGCGGCGG
GCTGAAGAGCGGGTTATC--------TTCTCATTGGCCACGAACAACGAGGGGTG-----
----GATGAAA-GCTGCCGCGGGCGAGGCC-----CGCGTTGTCTCGTGCCGGCCC-GAG
TGAAGA--TTACAC--CCC---ACGTGCGATCCCA-TCCCACGCGCCGCCCCC--GTGCG
GCGGCTTGGAATGCGACCCCAGGATGGGC------------------
>HQ45290Holcoglossum_quasipinifolium 
-----------GCCGCGTCGCTCCGTGCCAAGTCCCCACCGTTCCCACCGCAGT-GGGGG
TGCCGGGCGAGGCTCGGATGTGCAGA-GTGGCCCGTCGT----GCCCACCGGTGCGGCGG
GCTGAAGAGCGGGTTATC--------TTCTCATTGGCCACGAACAACGAGGGGTG-----
----GATGAAA-GCTGTCGCGGGCGAGGCC-----CGCGTTGTCTCGTGCCGGCCC-GAG
TGAAGA--TTACAC--CCT---CCGTGCGATCCCA-TCCCACGCGCCGCCCCC--GTGCG
GCGTCTTGGAATGCGACCCCAGGATGGGCGAGACCACCCGCCTAGTT
>HQ452912Holcoglossum_amesianum 
-----------GTCGCGTCGCTCCTTGCCAAGTCCCCACCGTCCCCACCGCAGTGGGGGG
TGCCGGGCGAGGCTCGGATGTGCAGA-GTGGCCCGTCGT----GCCCATCGGCGCGGCGG
GCTGAAGAGCGGGTTATC--------TTCTCATTGGCCACGAACAACGAGGGGTG-----
----GATGAAA-GCTGCCGCGGGCAAGGCC-----CGCGTTGTCTCGTGCCGGCCC-GAG
TGAAGG--TCACAC--CCT---TCGTGCGATCCCA-TCCCACGCGCCGCCCCC--GTGCG
GCGGCTTGGAACGCGACCCCAGGACGGGCGAGACCACCCGCCGAGTT
>HQ404384Holcoglossum_amesianum 
-----------GTCGCGTCGCTCCTTGCCAAGTCCCCACCGTCCCCACCGCAGTGGGGGG
TGCCGGGCGAGGCTCGGATGTGCAGA-GTGGCCCGTCGT----GCCCATCGGCGCGGCGG
GCTGAAGAGCGGGTTATC--------TTCTCATTGGCCACGAACAACGAGGGGTG-----
----GATGAAA-GCTGCCGCGGGCAAGGCC-----CGCGTTGTCTCGTGCCGGCCC-GAG
TGAAGG--TCACAC--CCT---TCGTGCGATCCCA-TCCCACGCGCCGCCCCC--GTGCG
GCGGCTTGGAACGCGACCCCAGGACGGGC------------------
>HQ404389Holcoglossum_amesianum 
-----------GTCGCGTCGCTCCTTGCCAAGTCCCCACCGTCCCCACCGCAGTGGGGGG
TGCCGGGCGAGGCTCGGATGTGCAGA-GTGGCCCGTCGT----GCCCATCGGCGCGGCGG
GCTGAAGAGCGGGTTATC--------TTCTCATTGGCCACGAACAACGAGGGGTG-----
----GATGAAA-GCTGCCGCGGGCAAGGCC-----CGCGTTGTCTCGTGCCGGCCC-GAG
TGAAGG--TCACAC--CCT---TCGTGCGATCCCA-TCCCACGCGCCGCCCCC--GTGCG
GCGGCTTGGAACGCGACCCCAGGACGGGC------------------
>HQ404388Holcoglossum_amesianum 
-----------GTCGCGTCGCTCCTTGCCAAGTCCCCACCGTCCCCACCGCAGTGGGGGG
TGCCGGGCGAGGCTCGGATGTGCAGA-GTGGCCCGTCGT----GCCCATCGGCGCGGCGG
GCTGAAGAGCGGGTTATC--------TTCTCATTGGCCACGAACAACGAGGGGTG-----
----GATGAAA-GCTGCCGCGGGCAAGGCC-----CGCGTTGTCTCGTGCCGGCCC-GAG
TGAAGG--TCACAC--CCT---TCGTGCGATCCCA-TCCCACGCGCCGCCCCC--GTGCG
GCGGCTTGGAACGCGACCCCAGGACGGGC------------------
>HQ404387Holcoglossum_amesianum 
-----------GTCGCGTCGCTCCTTGCCAAGTCCCCACCGTCCCCACCGCAGTGGGGGG
TGCCGGGCGAGGCTCGGATGTGCAGA-GTGGCCCGTCGT----GCCCATCGGCGCGGCGG
GCTGAAGAGCGGGTTATC--------TTCTCATTGGCCACGAACAACGAGGGGTG-----
----GATGAAA-GCTGCCGCGGGCAAGGCC-----CGCGTTGTCTCGTGCCGGCCC-GAG
TGAAGG--TCACAC--CCT---TCGTGCGATCCCA-TCCCACGCGCCGCCCCC--GTGCG
GCGGCTTGGAACGCGACCCCAGGACGGGC------------------
>HQ404386Holcoglossum_amesianum 
-----------GTCGCGTCGCTCCTTGCCAAGTCCCCACCGTCCCCACCGCAGTGGGGGG
TGCCGGGCGAGGCTCGGATGTGCAGA-GTGGCCCGTCGT----GCCCATCGGCGCGGCGG
GCTGAAGAGCGGGTTATC--------TTCTCATTGGCCACGAACAACGAGGGGTG-----
----GATGAAA-GCTGCCGCGGGCAAGGCC-----CGCGTTGTCTCGTGCCGGCCC-GAG
TGAAGG--TCACAC--CCT---TCGTGCGATCCCA-TCCCACGCGCCGCCCCC--GTGCG
GCGGCTTGGAACGCGACCCCAGGACGGGC------------------
>HQ404385Holcoglossum_amesianum 
-----------GTCGCGTCGCTCCTTGCCAAGTCCCCACCGTCCCCACCGCAGTGGGGGG
TGCCGGGCGAGGCTCGGATGTGCAGA-GTGGCCCGTCGT----GCCCATCGGCGCGGCGG
GCTGAAGAGCGGGTTATC--------TTCTCATTGGCCACGAACAACGAGGGGTG-----
----GATGAAA-GCTGCCGCGGGCAAGGCC-----CGCGTTGTCTCGTGCCGGCCC-GAG
TGAAGG--TCACAC--CCT---TCGTGCGATCCCA-TCCCACGCGCCGCCCCC--GTGCG
GCGGCTTGGAACGCGACCCCAGGACGGGC------------------
>EF670361Luisia_tristis 
------------TCGCGTCGCTCCGTGCCAAGTCCCCACCGTCCC-ACCGCAGTGGGGG-
TGCCGGGCGAGGCCCGGACGTGCAGA-GTGGCCCGTCGT----GCCCATCGGTGCGGCGG
GCTGAAGAGCGGGTTTTC--------TTCTCATTGGCCACGAACAACGAGGGGTG-----
----GATGAAA-GCTGCCGCGGGCGAGGCC-----CGCGTTGTCTCGTGCCGGCCC-GAG
AGAAGA--TTGCAC--CCT---TCGTGCGATCCCA-TCCCACGCGCCGCCTCC--GTGCG
GCGGCTTGGAACGCGACCCCAGGACGGGCGAGACCACCCGCCGAGTT
>DQ091681Luisia_trichorhiza
------------TTGCGTCGCTCCGTGCCGAGTCCCCGCCGCCCC-ACCGCAGTGGGGG-
TGCCGGGCGAGGCCCGGACGTGCAGA-GTGGCCCGTCGT----GCCCATCGGTGCGGCGG
GCTGAAGAGCGGGTTATC--------TTCTCATTGGCCACGAACAACGAGGGGTG-----
----GATGAAA-GCTGCCGCGGGCGAGGCC-----CGCGTTGTCTCGTGCCGGCCC-GAG
AGAAGA--TTGCAC--CCT---TCGTGCGATCCCA-TCCCACGCGCCGCCTCC--GTGCG
GCGGCTTGGAACGCGACCCCAGGACGGGCG-----------------
>MW775041Luisia_trichorhiza
------------TTGCGTCGCTCCGTGCCGAGTCCCCGCCGCCCC-ACCGCAGTGGGGG-
TGCCGGGCGAGGCCCGGACGTGCAGA-GTGGCCCGTCGT----GCCCATCGGTGCGGCGG
GCTGAAGAGCGGGTTATC--------TTCTCATTGGCCACGAACAACGAGGGGTG-----
----GATGAAA-GCTGCCGCGGGCGAGGCC-----CGCGTTGTCTCGTGCCGGCCC-GAG
AGAAGA--TTGCAC--CCT---TCGTGCGATCCCA-TCCCACGCGCCGCCTCC--GTGCG
GCGGCTTGGAACGCGACCCCAGGACGGGCGAGACCACCCGCCGAG--
>MK064554Luisia_teres
-----------GTTGCGTCGCTCCGTGCCAAGTCCCCACCGTCCC-ACCGCAGTGGGGG-
TGCCGGGCGAGGCTCGGACGTGCAGA-GTGGCCCGTCGT----GCCCATCGGTGCGGCGG
GCTGAAGAGCGGGTTGTC--------TTCTCATTGGCCACGAACAACGAGGGGTG-----
----GATGAAA-GCTGCCGCGGGCAAGGCC-----CGCGTTGTCTCGTGCCGGCCC-GAG
AGAAGA--TTGCAC--CCT---CCGTGCGATCCCA-TCCCACGCGCCGCCTCC--GTGCG
GCGGCTTGGAACGCGACCCCAGGACGGGCGAGACCAC----------
>MK064553Luisia_teres
-----------GTTGCGTCGCTCCGTGCCAAGTCCCCACCGTCCC-ACCGCAGTGGGGG-
TGCCGGGCGAGGCTCGGACGTGCAGA-GTGGCCCGTCGT----GCCCATCGGTGCGGCGG
GCTGAAGAGCGGGTTGTC--------TTCTCATTGGCCACGAACAACGAGGGGTG-----
----GATGAAA-GCTGCCGCGGGCAAGGCC-----CGCGTTGTCTCGTGCCGGCCC-GAG
AGAAGA--TTGCAC--CCT---CCGTGCGATCCCA-TCCCACGCGCCGCCTCC--GTGCG
GCGGCTTGGAACGCGACCCCAGGACGGGCGAGACCAC----------
>MK064552Luisia_teres
-----------GTTGCGTCGCTCCGTGCCAAGTCCCCGCCGTCCC-ACCGCAGTGGGGG-
TGCCGGGCGAGGCTCGGACGTGCAGA-GTGGCCCGTCGT----GCCCATCGGTGCGGCGG
GCTGAAGAGCGGGTTGTC--------TTCTCATTGGCCACGAACAACGAGGGGTG-----
----GATGAAA-GCTGCCGCGGGCGAGGCC-----CGCGTTGTCTCGTGCCGGCCC-GAG
AGAAGA--TTGCAC--CCT---CCGTGCGATCCCA-TCCCACGCGCCGCCTCC--GTGCG
GCGGCTTGGAACGCGACCCCAGGACGGGCGAGACCAC----------
>MK165467Luisia_morsei
------------TTGCGTCGCTCCGTGCCAAGTCCCCACCGTCCC-ACCGCAGTGGGGG-
TGCCGGGCGAGGCCCGGACGTGCAGA-GTGGCCCGTCGT----GCCCATCGGTGCGGCGG
GCTGAAGAGCGGGTTATC-------TTCTCATTTGGCCACGAACAACGAGGGGTG-----
----GATGAAA-GCTGCCGCGGGCGAGGCC-----CGCGTTGTCTCGTGCCGGCCC-GAG
AGAAGA--TTGCAC--CCT---TCGTGCGATCCCA-TCCCACGCTCCGCCTCC--GTGCG
GCGGCTTGGAACGCGACCCCAGGACGGGCGAGACCACCCGCCGAGTT
>FJ361770PPapilionanthe_hookeriana
-----------GTTGCGTCGCTCCGTGCCAAGTCCCCGCCGTCCC-ACCGCAGTGGGGG-
TGCCGGGCGAGGCTCGGACGTGCAGA-GTGGCCCGTCGT----GCCCATCGGTGCGGCGG
GCTGAAGAGCGGGTTATC--------TTCTCATTGGCCACGAACAACGAGGGGTG-----
----GATGAAA-GCTGCCGCGGGCAAGGCC-----CGCGTTGTCTCGTGCCGGCCC-GAG
AGAAGG--CCGCGC--CCT---TCGTGCGATCCCA-TCCCACGCGCCGCCTCC--GTGCG
GCGGCTTGGAACGCGACCCCAGGACGGGC------------------
>AB972357Papilionanthe_hookeriana 
-----------ATTGCGTCGCTCCATGCCTAGTCCCCACCGTCCC-ACTACAGTGGGGG-
TGCTGGTCAAGGCTCAGATATGTAGA-GTGGCCTGTCGT----TCCCATCAGTGCGGCGG
GCTGAAGAGCGGGTTATC--------TTCTCATTGGCCACGAACAATGAGGGGTG-----
----GATGAAA-GCTGTCGCGGGCAAGGCC-----CACGTTGTCTCGTGCCGGTCC-GAG
AGAAGA--TGGCAC--CCT---TCATGCGATCCCA-TCCCACACACCGCCTCT--GTGTG
GCGGCTTGGAACGCGACCCCAGAACGGGTGAGACCACCCACCGAGTT
>JX202659Papilionanthe_teres 
-----------GTTGCGTCGCTCCGTGCCAAGTCCCCGCCGTCCC-ACCGCAGTGGGGG-
TGCCGGGCGAGGCTCGGACGTGCAGA-GTGGCCCGTCGT----GCCCATCGGTGCGGCGG
GCTGAAGAGCGGGTTATC--------TTCTCATTGGCCACGAACAACGAGGGGTG-----
----GATGAAA-GCTGCCGCGGGCAAGGCC-----CGCGTTGTCTCGTGCCGGCCC-GAG
AGAAGA--CTGCGC--CCT---TCGTGCGATCCCA-TCCCACGCGCCGCCTCC--GTGCG
GCGGCTTGGAAC-----------------------------------
>DQ091682Papilionanthe_teres 
-----------GTTGCGTCGCTCCGTGCCAAGTCCCCGCCGTCCC-ACCTCAGTGGGGG-
TGCCGGGCGAGGCTCGGACGTGCAGA-GTGGCCCGTCGT----GCCCATCGGTGCGGCGG
GCTGAAGAGCGGGTTATC--------TTCTCATTGGCCACGAACAACGAGGGGTG-----
----GATGAAA-GCTGCCGCGGGCAAGGCC-----CGCGTTGTCTCGTGCCGGCCC-GAG
AGAAGA--CTGCGC--CCT---TCGTGCGATCCCA-TCCCACGCGCCGCCTCC--GTGCG
GCGGCTTGGAACGCGACCCCAGGACGGGC------------------
>FJ361771Papilionanthe_teres 
-----------GTTGCGTCGCTCCGTGCCAAGTCCCCGCCGTCCC-ACCGCAGTGGGGG-
TGCCGGGCGAGGCTCGGACGTGCAGA-GTGGCCCGTCGT----GCCCATCGGTGCGGCGG
GCTGAAGAGCGGGTTATC--------TTCTCATTGGCCACGAACAACGAGGGGTG-----
----GATGAAA-GCTGCCGCGGGCAAGGCC-----CGCGTTGTCTCGTGCCGGCCC-GAG
AGAAGA--CTGCGC--CCT---TCGTGCGATCCCA-TCCCACGCGCCGCCTCC--GTGCG
GCGGCTTGGAACGCGACCCCAGGACGGGC------------------
>DQ091561Polystachya_concreta 
-----------CCTGGGCGTCAAGCGTCGCGTCGCTTCGTGCCAA-GCCCGCACCGACGG
TGCGCCGGCGAGGCTCGGACGTGCAGGGTGGCCCGTCGT----GCCCTCGGGCGCGGCGG
GCTGAAGAGCGGGTTATC----GTCTCGTCGGGCACGAACGAACGACAAGGGGTG-----
----GATGAAA-GCTAC---------GGCC-----TGTGTCGTCCCGTGC-GGCCCGAGG
GAACGA--GATG-C--CCT---CCATGCGATCCCG-ACCCGGGAGCCGATCCAC-ATGCG
GCGGCTCGGAAAAGCGACCCCAGGATGGGCG----------------
>GU556687Polystachya_concreta 
-----------CCTGGGCGTCAAGCGTCGCGTCGCTCCGTGCCAA-GCCCGCACCGACGG
TGCGCCGGCGAGGCTCGGATGTGCAGGGTGGCCCGTCGT----GCCCTCGGGCGCGGCGG
GCTGAAGAGCGGGTTATC----GTCTCTTCGGGCACGAACGAACGACAAGGGGTG-----
----GATGAAA-GCTAC---------GGCC-----TGTGTCGTCCCGTGT-GGCCCGAGG
GGAAGG--GATG-C--CCT---CCATGCGATCCCG-GCCCGGGAGCCGATCCAA-ATGCG
GCGGCTCGGGAATGCGACCCCAGGATGGGCGAGGCCACCCGCCGAGT
>GU556686Polystachya_concreta 
-----------CCTGGGCGTCMAGCGTCGCGTCGCTCCGTGCCAA-GCCCGCACCGACGG
TGCGCCGGCGAGGCTCGGATGTGCAGGGTGGCCCGTCGT----GCCCTCGGGCGCGGCGG
GCTGAAGAGCGGGTTATC----GTCTCGTCGGGCACGAACGAACGACAAGGGGTG-----
----GATGAAA-GCTAC---------GGCC-----TGTGTCGTCCCGTGT-GGCCCGAGG
GGAAGG--GATG-C--CCT---CCATGCGATCCCG-GCCCGGGAGCCGATCCAA-ATGCG
GCGGCTCGGGAATGCGACCCCAGGATGGGCGAGGCCACCCGCCGAGT
>GU556685Polystachya_concreta
-----------CCTGGGCGTCAAGCGTCGCGTCGCTCCGTGCCAA-GCCCGCACCGACGG
TGCGCCGGYGAGGCTCGGATGTGCAGGGTGGCCCGTCGT----GCCCTCGGGCGCGGCGG
GCTGAAGAGCGGGTTATC----GTCTCGTCGGGCACGAACGAACGACAAGGGGTG-----
----GATGAAA-GCTAC---------GGCC-----TGTGTCGTCCCGTGT-GGCCCGAGG
GGAAGG--GATG-C--CCT---CCATGCGATCCCG-CCCCGGGAGCCGATCCAA-ATGCG
GCGGCTCGGGAATGCGACCCCAGGATGGGCGAGGCCACCCGCCGAGT
>HM041011Polystachya_concreta 
-----------CCTGGGCGTCAAGCGTCGCGTCGCTCCGTGCCAA-GCCCGCACCGACGG
TGCGCCGGCGAGGCTCGGATGTGCAGGGTGGCCCGTCGT----GCCCTCGGGCGCGGCGG
GCTGAAGAGCGGGTTATC----GTCTCGTCGGGCACGAACGAACGACAAGGGGTG-----
----GATGAAA-GCTAC---------GGCC-----TGTGTCGTCCCGTGT-GGCCCGAGG
GGAAGG--GATG-C--CCT---CCATGCGATCCCG-GCCCGGGAGCCGATCCAA-ATGCG
GCGGCTCGGGAATGCGACCCCAGGATGGGCGAGGCCACCCGCCGAGT
>HM041010Polystachya_concreta 
-----------CCTGGGCGTCAAGCGTCGCGTCGCTCCGTGCCAA-GCCCGCACCGACGG
TGCGCCGGCGAGGCTCGGATGTGCAGGGTGGCCCGTCGT----GCCCTCGGGCGCGGCGG
GCTGAAGAGCGGGTTATC----GTCTCGTCGGGCACGAACGAACGACAAGGGGTG-----
----GATGAAA-GCTAC---------GGCC-----TGTGTCGTCCCGTGT-GGCCCGAGG
GGAAGG--GATG-C--CCT---CCATGCGATCCCG-GCCCGGGAGCCGATCCAA-ATGCG
GCGGCTCGGGAATGCGACCCCAGGATGGGCGAGGCCACCCGCCGAGT
>HM041013Polystachya_concreta 
-----------CCTGGGCGTCAAGCGTCGCGTCGCTCCGTGCCAA-GCCCGCACCGACGG
TGCGCCGGCGAGGCTCGGATGTGCAGGGTGGCCCGTCGT----GCCCTCGGGCGCGGCGG
GCTGAAGAGCGGGTTATC----GTCTCGTCGGGCACGAACGAACGACAAGGGGTG-----
----GATGAAA-GCTAC---------GGCC-----TGTGTCGTCCCGTGT-GGCCCGAGG
GGAAGG--GATG-C--CCT---CCATGCGATCCCG-CCCCGGGAGCCGATCCAA-ATGCG
GCGGCTCGGGAATGCGACCCCAGGATGGGCGAGGCCACCCGCCGAGT
>HM041012Polystachya_concreta 
-----------CCTGGGCGTCAAGCGTCGCGTCGCTCCGTGCCAA-GCCCGCACCGACGG
TGCGCCGGCGAGGCTCGGATGTGCAGGGTGGCCCGTCGT----GCCCTCGGGCGCGGCGG
GCTGAAGAGCGGGTTATC----GTCTCGTCGGGCACGAACGAACGACAAGGGGTG-----
----GATGAAA-GCTAC---------GGCC-----TGTGTCGTCCCGTGT-GGCCCGAGG
GGAAGG--GATG-C--CCT---CCATGCGATCCCG-GCCCGGGAGCCGATCCAA-ATGCG
GCGGCTCGGGAATGCGACCCCAGGATGGGCGAGGCCACCCGCCGAGT
>JN114697Polystachya_concreta 
-----------CCTGGGCGTCAAGCGTCGCGTCGCTCCGTGCCAA-GCCCGCACCGACGG
TGCGCCGGCGAGGCTCGGATGTGCAGGGTGGCCCGTCGT----GCCCTCGGGTGCGGCGG
GCTGAAGAGCGGGTTATC----GTCTCGTCGGGCACGAACGAACGACAAGGGGTG-----
----GATGAAA-GCTAC---------GGCC-----TGTGTCGTCCCGTGC-GGCCCGAGG
GGAAGG--GATG-C--CCT---CCATGCGATCCCG-GCCCGGGAGCCGATCCAA-ATGCG
GCGGCTCGGGAATGCGACCCCAGGATGGGCGAGGCCACCCGCCGAGT
>JN114696Polystachya_concreta 
-----------CCTGGGCGTCAAGCGTCGCGTCGCTCCGTGCCAA-GCCCGCACCGACGG
TGCGCCGGCGAGGCTCGGATGTGCAGGGTGGCCCGTCGT----GCCCTCGGGTGCGGCGG
GCTGAAGAGCGGGTTATC----GTCTCGTCGGGCACGAACGAACGACAAGGGGTG-----
----GATGAAA-GCTAC---------GGCC-----TGTGTCGTCCCGTGC-GGCCCGAGG
GGAAGG--GATG-C--CCT---CCATGCGATCCCG-GCCCGGGAGCCGATCCAA-ATGCG
GCGGCTCGGGAATGCGACCCCAGG-----------------------
>KY966667Robiquetia_succisa 
-----------GTTGCGCCGCTCCGTGCCGAGCATCCACCATCCC-GACGCAGTGGGGGT
GGC-GGGCGAGGCGCGGACGTGCAGA-GTGGCTCGTCGT----GCCCATCGGTGCGGCGG
GCTGAAGAGCGGGTTATC--------GTCTCATTGGCCACGAACAACGAGGGGTG-----
----GATGAAA-GCTGCCGCGGGCGAGGCC-----CGCGTTGTCTCGTGCCGGCCA-CAG
AGAAGA--TCGCAC--CCT---TCGCGCGATCCCA-TCCCAGGCGCCGCCCCCC-GTGCG
GCGGCTTGGAA------------------------------------
>KJ733444Robiquetia_succisa 
-----------GTTGCGCCGCTCCGTGCCGAGCATCCACCATCCC-GACGCAGTGGGGGT
GGC-GGGCGAGGCGCGGACGTGCAGA-GTGGCTCGTCGT----GCCCATCGGTGCGGCGG
GCTGAAGAGCGGGTTATC--------GTCTCATTGGCCACGAACAACGAGGGGTG-----
----GATGAAA-GCTGCCGCGGGCGAGGCC-----CGCGTTGTCTCGTGCCGGCCA-CAG
AGAAGA--TCGCAC--CCT---TCGCGCGATCCCA-TCCCATGCGCCGCCCCCC-GTGCG
GCGGCTTGGAAT-----------------------------------
>EF670385Smitinandia_micrantha 
-----------GTTGCGCCGCTCCGTGCCGGGTCCCCACCATCCC-ACCGCAGTGCGGGC
GGCGGGGCGAGGCGCGGACGTGCAGA-GTGGCTCGTCGT----GCCCATCGGCGCGGCGG
GCTGAAGAGCGGGTTATC--------GTCTCATTGGCCACGAACAACGAGGGGTG-----
----GATGAAA-GCTGCCGCGGGCGAGGCC-----CGCGTTGTCTCGTGCCGGCCG-CAG
AGAAGA--TCACAC--CCT---TCGTGCGATCCCA-TCCCATGCGCCGCCCCCC-GTGCG
GCGGCTTGGAATGCGACCCCAGGATGGGCGAGACCACCCGCCGAGTT
>KJ733451Smitinandia_micrantha 
-----------GTTGCGCCGCTCCGTGCCGGGTCCCCACCATCCC-ACCGCAGTGCGGGC
GGCGGGGCGAGGCGCGGACGTGCAGA-GTGGCTCGTCGT----GCCCATCGGCGCGGCGG
GCTGAAGAGCGGGTTATC--------GTCTCATTGGCCACGAACAACGAGGGGTG-----
----GATGTAA-GCTGCCGCGGGCGAGGCC-----CGCGTTGTCTCGTGCCGGCCG-CAG
AGAAGA--TCACAC--CCT---TCGTGCGATCCCA-TCCCATGCGCCGCCCCCC-GTGCG
GCGGCTTGGAAT-----------------------------------
>AB217588Smitinandia_micrantha 
-----------GTTGCGCCGCTCCGTGCCGGGCCCCCAGCATCCC-ACCGCAGTGTGGGC
GGC-GGGCGAGGCGCGGACGTGCAGA-GTGGCTCGTCGT----GCCCATCGGCGCGGCGG
GCTGAAGAGCGGGTTATC--------GTCTCATTGGCCACGAACAACGAGGGGTG-----
----GATGAAA-GCTGCCGCGGGCGAGGCC-----CGCGTTGTCTCGTGCCGGCCG-CAG
AGAAGA--TCACAC--CCT---TCGTGCGATCCCA-TCCCATGCGCCGCCCCC--GTGCG
GCGGCTTGTTAT-----------------------------------
>KY966671Smitinandia_micrantha 
-----------GTTGCGCCGCTCCGTGCCGGGTCCCCACCATCCC-ACCGCAGTGCGGGC
GGCGGGGCGAGGCGCGGACGTGCAGA-GTGGCTCGTCGT----GCCCATCGGCGCGGCGG
GCTGAAGAGCGGGTTATC--------GTCTCATTGGCCACGAACAACGAGGGGTG-----
----GATGAAA-GCTGCCGCGGGCGAGGCC-----CGCGTTGTCTCGTGCCGGCCG-CAG
AGAAGA--TCACAC--CCT---TCGTGCGATCCCA-TCCCATGCGCCGCCCCCC-GTGCG
GCGGCTTGGAA------------------------------------
>KJ733410Diploprora_championii 
-----------GTTGCGCCGCTCCGTGCCGAGTCCCCACCATCCC-GCCGCTGC-GGGGG
TGCCGGGCGAGGCTCGGACGTGCAGA-GTGGCTCGTCGT----GCCCATCGGCGCGGCGG
GCTGAAGAGCGGGTTATC--------GTCTCATTGGCCACGAACAACGAGGGGTG-----
----GATGAAA-GCTGCCGCGGGCGAGGCC-----CGCGTTGTCTCGTGCGCCCGG-GAG
-GA-GA--TAACAC--CCT---ATGTGCGATCCCA-TCCCATGCGCCGCCCCCC-GTGCG
GCGGCTTGGAAT-----------------------------------
>KY966591Diploprora_championii 
-----------GTTGCGCCGCTCCGTGCCGAGTCCCCACCATCCC-GCCGCTGC-GGGGG
TGCCGGGCGAGGCTCGGACGTGCAGA-GTGGCTCGTCGT----GCCCATCGGCGCGGCGG
GCTGAAGAGCGGGTTATC--------GTCTCATTGGCCACGAACAACGAGGGGTG-----
----GATGAAA-GCTGCCGCGGGCGAGGCC-----CGCGTTGTCTCGTGCGCCCGG-GAG
-GA-GA--TAACAC--CCT---ATGTGCGATCCCA-TCCCATGCGCCGCCGGCC-GTGCG
GCGGCTTGGAA------------------------------------
>KY966590Diploprora_championii
--------AGCGTTGCGCCGCTCCGTGCCGAGTCCCCACCATCCC-GCCGCTGC-GGGGG
TGCCGGGCGAGGCTCGGACGTGCAGA-GTGGCTCGTCGT----GCCCATCGGCGCGGCGG
GCTGAAGAGCGGGTTATC--------GTCTCATTGGCCACGAACAACGAGGGGTG-----
----GATGAAA-GCTGCCGCGGGCGAGGCC-----CGCGTTGTCTCGTGCGCCCGG-GAG
-GA-GA--TAACAC--CCT---ATGTGCGATCCCA-TCCCATGCGCCGCCCCCC-GTGCG
GCGGCTTGGAA------------------------------------
>MN517118Cleisostoma_williamsonii
--------AGCGTTGCGCCGCTCCGTGCCGAGTACCCACCATCCC-ATCGCAGT-GTGGA
CGGCGGGCGAGGCGCGGACGTGCAGA-GTGGCTCGTCGT----GCCCATCGGTGCGGCGG
GCTGAAGAGCGGGTTATC--------GTCTCATTGGCCACGAACAACGAGGGGTG-----
----GATGAAA-GCTGCCGCGGGCGAGGCC-----CGCGTTGTCTCGTGCCGGCCA-CAG
AGGAGA--TCACAC--CCT---TCGTGCGATCCCA-TCCCAAGCGCCGCCCCCC-GTGCG
GCGGCTTGGAATGCGACCCCCAGGACGGGCGAGACCACCCC------
>KJ733409Cleisostoma_williamsonii 
--------AGCGTTGCGCCGCTCCGTGCCGAGTACCCACCATCCC-ACCGCAGT-GTGGA
CGGCGGGCGAGGCGCGGACGTGCAGA-GTGGCTCGTCGT----GCCCATCGGTGCGGCGG
GCTGAAGAGCGGGTTATC--------GTCTCATTGGCCACGAACAACGAGGGGTG-----
----GATGAAA-GCTGCCGCGGGCGAGGCC-----CGCGTTGTCTCGTGCCGGCCA-CAG
AGGAGA--TCACAC--CCT---TCGTGCGATCCCA-TCCCAAGCGCCGCCCCCC-GTGCG
GCGGCTTGGAAT-----------------------------------
>KJ733395Cleisostoma_fuerstenbergianum 
--------AGCGTTGCGCCGCTCCGTGCCGAGTCCCCACCATCCC-ACCGCAGT-GCGGG
CGGCGGGCGAGGCGCGGACGTGCAGA-GTGGCTCGTCGT----GCCCGTCGGCGCGGCGG
GCTGAAGAGCGGGTTATC--------GTCTCATTGGCCACGAACAACGAGGGGTG-----
----GATGAAA-GCTGCCGCGGGCGAGGCC-----CGCGTTGTCTCGTGCCGGCCA-CAG
AGAAGA--TCACAC--CCT---TCGTGCGATCCCA-TCCCATGCGCCGCCCCCA-GTGCG
GCGGCTTGGAAT-----------------------------------
>KY508479Cleisostoma_fuerstenbergianum
--------AGCGTTGCGCCGCTCCGTGCCGAGTCCCCACCATCCC-ACCGCAGT-GCGGG
CGGCGGGCGAGGCGCGGACGTGCAGA-GTGGCTCGTCGT----GCCCGTCGGCGCGGCGG
GCTGAAGAGCGGGTTATC--------GTCTCATTGGCCACGAACAACGAGGGGTG-----
----GATGAAA-GCTGCCTCGGGCGAGGCC-----CGCGTTGTCTCGTGCCGGCCA-CAG
AGAAGA--TCACAC--CCT---TCGTGCGATCCCA-TCCCATGGGCCGCCCCCA-GTATA
TCGGC------------CCCAATTG----------------------
>KT223752Cleisostoma_paniculatum
-----------GTCGCGCCGCTCCGTGCCGAGTCCCCACCATCAC-ACCGCAGT-GTGGG
TGGCGGGCGAGGCGCGGACGTGCAGA-GTGGCTCGTCGT----GCCCATCGGCGCGGCGG
GCTGAAGAGCGGGTTATC--------GTCTCATTGGCCACGAACAACGAGGGGTG-----
----GATGAAA-GCTGCCGCGGGCGAGGCC-----CGCGTTGTCTCGTGCCGGCCA-CAG
AGAAGA--TTACAC--CCT---TCGTGCGATCCCA-TCCCACGCGCCGCCCCCC-GTGCG
GCGGCTTGGAATGC---------------------------------
>KJ733401Cleisostoma_paniculatum 
-----------GTTGCGCCGCTCCGTGCCGAGTCCCCACCATCCC-ACCGCAGT-GTGGG
TGGCGGGCGAGGCGCGGACGTGCAGA-GTGGCTCGCCGT----GCCCATCGGTGCGGCGG
GCTGAAGTGCGGGTTATC--------GCCTCATTGGCCACGAACAACGAGGGGTG-----
----GATGAAA-GCTACCGCGGGCGAGGCC-----CGCGTTGTATCGTGCCGGCCA-CAG
AGAAGA--TCACAC--CCT---TCGTGCGATCCCA-TCCCATGCGCCGCCCTCC-GTGCG
GCGGCTTGGAAT-----------------------------------
>KT223751Cleisostoma_birmanicum 
-----------GTTGCGCCGCTCCGTGCCGAGTCCCCACCATCCC-ACAGCAGT-GCGGG
CGGCGGGCGAGGCGCGGACGTGCAGA-GTGGCTCGTCGT----GCCCATCGGTGCGGCGG
GCTGAAGAGCGGGTTATC--------GTCTCATTGGCCACGAACAACGAGGGGTG-----
----GATGAAA-GCTGCCGCGGGCGAGGCC-----CGCGTTGTCTCGTGCCGGCCA-CAG
AGAAGA--TTACAC--CCT---TCGTGCGATCCCA-TCCCATGCGCCGCCCCCC-GTGCG
GCGGCTTGGAATGC---------------------------------
>KJ733393Cleisostoma_birmanicum 
-----------GTTGCGCCGCTCCGTGCCGAGTCCCCACCATCCC-ACAGCAGT-GCGGG
CGGCGGGCGAGGCGCGGACGTGCAGA-GTGGCTCGTCGT----GCCCATCGGTGCGGCGG
GCTGAAGAGCGGGTTATC--------GTCTCATTGGCCACGAACAACGAGGGGTG-----
----GATGAAA-GCTGCCGCGGGCGAGGCC-----CGCGTTGTCTCGTGCCGGCCA-CAG
AGAAGA--TTACAC--CCT---TCGTGCGATCCCA-TCCCATGCGCCGCCCCCC-GTGCG
GCGGCTTGGAAT-----------------------------------
>KJ733414Gastrochilus_distichus 
-----------GTTGCGCCGCTCCGCGCCGAGCCCCCACCGTCCC-ACCGCAGT-GGGGG
TGCCGGGCGAGGCTCGGACGTGCAGA-GTGGCTCGTCGT----GCCCATCGGTGCGGCGG
GCTGAAGAGCGGGTTATC--------GTCTCATTGGCCACGAACAACGAGGGGTG-----
----GATGAAA-GCTGCCGCGGGCGAGGCC-----CGCGTTGTCTCGTGCCGGCCC-GAG
AGAAGA--TTACAC--CCT---TCGTGCGATCCCA-TCCCATGCGCCGCCCCC--GTGCG
GCGGCTTGGAAT-----------------------------------
>MW775042Gastrochilus_distichus
-----------GTTGCGCCGCTCCGCGCCGAGCCCCCACCATCCC-ACCGCAGT-GGGGG
TGCCGGGCGAGGCTCGGACGTGCAGA-GTGGCTCGTCGT----GCCCATCGGTGCGGCGG
GCTGAAGAGCGGGTTATC--------GTCTCATTGGCCACGAACAACGAGGGGTG-----
----GATGAAA-GCTGCCGCGGGCGTGGCC-----CGCGTTGTCTCGTGCCGGCCC-GAG
AGAAGA--TTACAC--CCT---TCGTGCGATCCCA-TCCCACGCGCCGCCCCCC-GTGCG
GCGGCTTGGAATGCGACCCCAGGATGGGCGAGGCCACCCGCCGAGTT
>MW775043Gastrochilus_distichus
-----------GTTGCGCCGCTCCGCGCCGAGCCCCCACCATCCC-ACCGCAGT-GGGGG
TGCCGGGCGAGGCTCGGACGTGCAGA-GTGGCTCGTCGT----GCCCATCGGTGCGGCGG
GCTGAAGAGCGGGTTATC--------GTCTCATTGGCCACGAACAACGAGGGGTG-----
----GATGAAA-GCTGCCGCGGGCGTGGCC-----CGCGTTGTCTCGTGCCGGCCC-GAG
AGAAGA--TTACAC--CCT---TCGTGCGATCCCA-TCCCACGCGCCGCCCCCC-GTGCG
GCGGCTTGGAATGCGACCCCAGGATGGGCGAGGCCACCCGCCGAGTT
>MW775044Gastrochilus_distichus
-----------GTTGCGCCGCTCCGCGCCGAGCCCCCACCATCCC-ACCGCAGT-GGGGG
TGCCGGGCGAGGCTCGGACGTGCAGA-GTGGCTCGTCGT----GCCCATCGGTGCGGCGG
GCTGAAGAGCGGGTTATC--------GTCTCATTGGCCACGAACAACGAGGGGTG-----
----GATGAAA-GCTGCCGCGGGCGTGGCC-----CGCGTTGTCTCGTGCCGGCCC-GAG
AGAAGA--TTACAC--CCT---TCGTGCGATCCCA-TCCCACGCGCCGCCCCCC-GTGCG
GCGGCTTGGAATGCGACCCCAGGATGGGCGAGGCCACCCGCCGAGTT
>MW775045Gastrochilus_distichus
-----------GTTGCGCCGCTCCGCGCCGAGCCCCCACCATCCC-ACCGCAGT-GGGGG
TGCCGGGCGAGGCTCGGACGTGCAGA-GTGGCTCGTCGT----GCCCATCGGTGCGGCGG
GCTGAAGAGCGGGTTATC--------GTCTCATTGGCCACGAACAACGAGGGGTG-----
----GATGAAA-GCTGCCGCGGGCGTGGCC-----CGCGTTGTCTCGTGCCGGCCC-GAG
AGAAGA--TTACAC--CCT---TCGTGCGATCCCA-TCCCACGCGCCGCCCCCC-GTGCG
GCGGCTTGGAATGCGACCCCAGGATGGGCGAGGCCACCCGCCGAGTT
>MW775046Gastrochilus_distichus
-----------GTTGCGCCGCTCCGCGCCGAGCCCCCACCATCCC-ACCGCAGT-GGGGG
TGCCGGGCGAGGCTCGGACGTGCAGA-GTGGCTCGTCGT----GCCCATCGGTGCGGCGG
GCTGAAGAGCGGGTTATC--------GTCTCATTGGCCACGAACAACGAGGGGTG-----
----GATGAAA-GCTGCCGCGGGCGTGGCC-----CGCGTTGTCTCGTGCCGGCCC-GAG
AGAAGA--TTACAC--CCT---TC-GTGCGATCCCATCCCACGCGCCGCCCCCC-GTGCG
GCGGCTTGGAATGCGACCCCAGGATGGGCGAGGCCACCCGCCGAGTT
>KJ733416Gastrochilus_formosanus 
-----------GTTGCGCCGCTCCGCGCCGAGCCCCCACCATCCC-ACCGCAGT-GGGGG
TGCAGGGCGAGGCTCGGACGTGCAGA-GTGGCTCGTCGT----GCCCATCGGTGCGGCGG
GCTGAAGAGCGGGTTATC--------GTCTCATTGGCCACGAACAACGAGGGGTG-----
----GATGAAA-GCTGCCGCGGGCGTGGCC-----CGCGTTGTCTCGTGCCGGCCC-GAG
AGAAGA--TTACAC--CCT---TCGTGCGATCCCA-TCCCATGCGCCGCCCCCC-GTGCG
GCGGCTTGGAAT-----------------------------------
>KJ733419Gastrochilus_obliquus 
-----------GTTGCGCCGCTCCGCGCCGAGTCCCCACCATCCC-ACCGCAGT-GGGGG
TGCCGGGCGAGGCCCGGACGTGCAGA-GTGGCCCGTCGT----GCCCATCGGTGCGGCGG
GCTGAAGAGCGGGTCATC--------GTCTCATTGGCCACGAACAACGAGGGGTG-----
----GATGAAA-GCTGCCGCGGGCGAGGCC-----CGCGTTGTCTCGTGCCGGCCC-GAG
AGAAGA--CTGCAC--CCT---TCGTGCGATCCCA-TCCCACGCGCCGCCCCCC-GTGCG
GCGGCTTGGAAT-----------------------------------
>MW775047Gastrochilus_obliquus
-----------GTTGCGCCGCTCCGCGCCGAGTCCCCACCATCCC-ACCGCAGT-GGGGG
TGCCGGGCGAGGCCCGGACGTGCAGA-GTGGCCCGTCGT----GCCCATCGGTGCGGCGG
GCTGAAGAGCGGGTCATC--------GTCTCATTGGCCACGAACAACGAGGGGTG-----
----GATGAAA-GCTGCCGCGGGCGAGGCC-----CGCGTTGTCTCGTGCCGGCCC-GAG
AGAAGA--CTGCAC--CCT---TCGTGCGATCCCA-TCCCACGCGCCGCCCCCC-GTGCG
GCGGCTTGGAATGCGACCCCAGAAC----------------------
>KJ733430Pelatantheria_scolopendrifolia
-----------GTTGCGCCGCTCCGTGCCGAGTCCCCGCCATCCC-ACCGCAGT-GCGGG
CGGCGGGCGAGGCGCGGACGTGCAGA-GTGGCTCGTCGT----GCCCATCGGTGCGGCGG
GCTGAAGAGCGGGTTATC--------GTCTCATTGGCCACGAACAACGAGGGGTG-----
----GATGAAA-GCTGCCGCGGGCGAGGCC-----CGCGTTGTCTCGTGCCGGCCA-CAG
AGGAGA--TCACAC--CCT---TCGTGCGATCCCA-TCCCATGCGCCGCCCCCC-GTGCG
GCGGCTTGGAAT-----------------------------------
>AB217546Pelatantheria_scolopendrifolium
-----------GTTGCGCCGCTCCGCGCCGAGTCCCCGCCATCCC-ACCGCAGT-GTGGG
CTGCGGGCGAGGCGCGGACGTGCAGA-GTGGCTCGTCGT----GCCCGTCGGCGCGGCGG
GCTGAAGAGCGGGTTATC--------GTCTCATTGGCCGCGAACAACGAGGGGTG-----
----GATGAAA-GCTGCCTCGGGCGAGGCC-----CGCGTTGTCTCGTGCCGGCCA-CGG
AGAAGA--TCACAC--CCT---TCGTGCGATCCCA-TCCCATGCGCCGCCCCCC-GTGCG
GCGGCTTGGAAT-----------------------------------
>MN240429Gastrochilus_obliquus
-----------GTTGCGCCGCTCCGCGCCGAGTCCCCACCATCCC-ACCGCAGT-GGGGG
TGCCGGGCGAGGCCCGGACGTGCAGA-GTGGCCCGTCGT----GCCCATCGGTGCGGCGG
GCTGAAGAGCGGGTCATC--------GTCTCATTGGCCACGAACAACGAGGGGTG-----
----GATGAAA-GCTGCCGCGGGCGAGGCC-----CGCGTTGTCTCGTGCCGGCCC-GAG
AGAAGA--CTGCAC--CCT---TCGTGCGATCCCA-TCCCACGCGCCGCCCCCC-GTGCG
GCGGCTTGGAAT-----------------------------------
>KY966657Pomatocalpa_spicatum 
-----------GTTGCGCCGCTCCGTGCCGAGTCCCCACCGTCCC-ACCGCAGT-GGGGG
TGCCGGGCGAGGATCGGACGTGCAGA-GTGGCCCGTCGT----GCCCGTCGGCGCGGCGG
GCTGAAGAGCGGGTTATC--------GTCTCATTGGCCACGAACAACGAGGGGTG-----
----GATGAAA-GCTGCCGCGGGCGAGGCC-----CGCGTTGTCTCGTGCCGGCCC-GAG
AGAAGA--TCACAC--CCT---TCGCGCGATCCCA-TCCCATGCGCCGCCCCCC-GTGCG
GCGGCTTGGAA------------------------------------
>EF670365Pomatocalpa_spicatum 
-----------GTTGCGCCGCTCCGTGCCGAGTCCCCACCGTCCC-ACCGCAGT-GGGGG
TGCCGGGCGAGGATCGGACGTGCAGA-GTGGCCCGTCGT----GCCCGTCGGCGCGGCGG
GCTGAAGAGCGGGTTATC--------GTCTCATTGGCCACGAACAACGAGGGGTG-----
----GACGAAA-GCTGCCGCGGGCGAGGCC-----CGCGTTGTCTCGTGCCGGCCC-GAG
AGAAGA--TCACAC--CCT---TCGCGCGATCCCG-TCCCATGCGCCGCCCCCC-GTGCG
GCGGCTTGGAATGCGACCCCAGGATGGGCGAGACCACCCGCCGAGTT
>DQ091706Pomatocalpa_spicatum 
-----------GTTGCGCCGCTCCGTGCCGAGTCCCCACCGTCCC-ACCGCAGT-GGGGG
TGCCGGGCGAGGATCGGACGTGCAGA-GTGGCCCGTCGT----GCCCGTCGGCGCGGCGG
GCTGAAGAGCGGGTTATC--------GTCTCATTGGCCACGAACAACGAGGGGTG-----
----GATGAAA-GCTGCCGCGGGCGAGGCC-----CGCGTTGTCTCGTGCCGGCCC-GAG
AGAAGA--TCACAC--CCT---TCGCGCGATCCCA-TCCCATGCGCCGCCCCCC-GTGCG
GCGGCTTGGAATGCGACCCCAGGATGGGCG-----------------
>KJ733438Pomatocalpa_spicatum 
-----------GTTGCGCCGCTCCGTGCCGAGTCCCCACCGTCCC-ACCGCAGT-GGGGG
TGCCGGGCGAGGATCGGACGTGCAGA-GTGGCCCGTCGT----GCCCGTCGGCGCGGCGG
GCTGAAGAGCGGGTTATC--------GTCTCATTGGCCACGAACAACGAGGGGTG-----
----GATGAAA-GCTGCCGCGGGCGAGGCC-----CGCGTTGTCTCGTGCCGGCCC-GAG
AGAAGA--TCACAC--CCT---TCGCGCGATCCCA-TCCCATGCGCCGCCCCCC-GTGCG
GCGGCTTGGAAT-----------------------------------
>KJ733456Thrixspermum_centipeda 
-----------GTTGCGCCGCTCCTTGCCAAGTCCCCAA---CCC-GCTGAAGT-GGGCG
TGACGGGGGAGGCTCGGAAGTGCAGA-GTGGCCCGTCGT----GCCTATCGGTGCGGCGG
GCTGAAGAGCGGGTTATC--------GTCTCATTGGCCACGAACAACGAGGGGTG-----
----GATCAAC-GCTGCCGCGGGCAAGGCC-----CGCGTTGTCTCGTGCCGGCCC-GAG
AGAGGA--TTATAC--CCT---TCGCGCGATCCCA-TCCCTCGCCCCGCCCCCC-GTGCG
GCGGCTTGGAAT-----------------------------------
>KY966674Thrixspermum_centipeda 
-----------GTTGCGCCGCTCCTTGCCAAGTCCCCAA---CCC-GCTGAAGT-GGGCG
TGACGGGGGAGGCTCGGAAGTGCAGA-GTGGCCCGTCGT----GCCTATCGGTGCGGCGG
GCTGAAGAGCGGGTTATC--------GTCTCATTGGCCACGAACAACGAGGGGTG-----
----GATCAAA-GCTGCCGCGGGCAAGGCC-----CGCGTTGTCTCGTGCCGGCCC-GAG
AGAGGA--TTATAC--CCT---TCGCGCGATCCCA-TCCCTCGCCCCGCCCCCC-GTGCG
GCGGCTTGGAA------------------------------------
>KX679332Thrixspermum_centipeda 
-----------GTTGCGCCGCTCCTTGCCAAGTCCCCAA---CCC-GCTGAAGT-GGGCG
TGACGGGGGAGGCTCGGAAGTGCAGA-GTGGCCCGTCGT----GCCTATCGGTGCGGCGG
GCTGAAGAGCGGGTTATC--------GTCTCATTGGCCACGAACAACGAGGGGTG-----
----GATCAAA-GCTGCCGCGGGCAAGGCC-----CGCGTTGTCTCGTGCCGGCCC-GAG
AGAGGA--TTATAC--CCT---TCGCGCGATCCCA-TCCCTCGCCCCGCCCCCC-GTGCG
GCGGCTTGGAATGCGACCCCAGGATGGGCGAGACCACCCGCTGAGTT
>AB217591Thrixspermum_centipeda 
-----------GTTGCGCCGCTCCGTGCCAAGTCCCCA---TCCC-GCCGCAG-CGGGCG
TGACGGGCGAGGCTCGGAAGTGCAGA-GTGGCCCGTCGT----GCCCATCGGTGCGGCGG
GCTGAAGAGCGGGTTATC--------GTCTCATTGGCCACGAACAACGAGGGGTG-----
----GATGAAA-GCTGCCGCGGGCCAGGCC-----TGCGTTGTCTCGTGCCGGCCC-GAG
AGAGGA--TTACAC--CCT---TCGTGCGATCCCA-TCCCTTGCCCCGCCCCC--GTGCG
GCG-CTTGGAAT-----------------------------------
>AY391549Phalaenopsis_aphrodite 
-----------GTCGCGCCGCTCCGCGCCGAGCCCCCA---TCCCCGCCGCGG-CGGGGG
TGCCGGGCGAGGACCGGACGTGCAGA-GTGGCCCGTCGT----GCCCGTCGGCGCGGCGG
GCTGAAGAGCGGGCTGCC--------GTCTCATCGGCCACGGACGACGAGGGGTG-----
----GATGAAA-AGAAGCCCTCGAGCGCGT-----CGTCGCGT--GCCGCCGG-AG-AGG
AGAGGG--AACGGC--CCT---CCGCGCGATCCCA-TCCCGGGCGCCGCCCCCCCGTGCG
GCGGCTCGGAAC-----------------------------------
>AY391547Phalaenopsis_aphrodite 
-----------GTCGCGCCGCTCCGCGCCGAGCCCCCA---TCCCCGCCGCGG-CGGGGG
TGCCGGGCGAGGACCGGACGTGCAGA-GTGGCCCGTCGT----GCCCGTCGGCGCGGCGG
GCTGAAGAGCGGGCTGCC--------GTCTCATCGGCCACGGACGACGAGGGGTG-----
----GATGAAA-AGAAGCCCTCGAGCGCGT-----CGTCGCGT--GCCGCCGG-AG-AGG
AGAGGG--AACGGC--CCT---CCGCGCGATCCCA-TCCCGGGCGCCGCCCCCCCGTGCG
GCGGCTCGGAAC-----------------------------------
>AY391548Phalaenopsis_aphrodite 
-----------GTCGCGCCGCTCCGCGCCGAGCCCCCA---TCCCCGCCGCGG-CGGGGG
TGCCGGGCGAGGACCGGACGTGCAGA-GTGGCCCGTCGT----GCCCGTCGGCGCGGCGG
GCTGAAGAGCGGGCTGCC--------GTCTCATCGGCCACGGACGACGAGGGGTG-----
----GATGAAA-AGAAGCCCTCGAGCGCGT-----CGTCGCGT--GCCGCCGG-AG-AGG
AGAGGG--AACGGC--CCT---CCGCGCGATCCCA-TCCCGGGCGCCGCCCCCCCGTGCG
GCGGCTCGGAAC-----------------------------------
>AY391544Phalaenopsis_aphrodite 
-----------GTCGCGCCGCTCCGCGCCGAGCCCCCA---TCCCCGCCGCGG-CAGGGG
TGCCGGGCGAGGACCGGACGTGCAGA-GTGGCCCGTCGT----GCCCGTCGGCGCGGCGG
GCTGAAGAGCGGGCTGCC--------GTCTCATCGGCCACGGACGACGAGGGGTG-----
----GATGAAA-AGAAGCCCTCGAGCGCGT-----CGTCGCGT--GCCGCCGG-AG-AGG
AGAGGG--AACGGC--CCT---CCGCGCGATCCCA-TCCCGGGCGCCGCCCCCCCGTGCG
GCGGCTCGGAAC-----------------------------------
>AY391537Phalaenopsis_aphrodite 
-----------GTCGCGCCGCTCCGCGCCGAGCCCCCA---TCCCCGCCGCGG-CGGGGG
TGCCGGGCGAGGACCGGACGTGCAGG-GTGGCCCGTCGT----GCCCGTCGGCGCGGCGG
GCTGAAGAGCGGGCTGCC--------GTCTCATCGGCCACGGACGACGAGGGGTG-----
----GATGAAA-AGAAGCCCTCGAGCGCGT-----CGTCGCGT--GCCGCCGG-AG-AGG
AGAGGG--AACGGC--CCT---CCGCGCGATCCCA-TCCCGGGCGCCGCCCCCCCGTGCG
GCGGCTCGGAAC-----------------------------------
>AY391542Phalaenopsis_aphrodite 
-----------GTCGCGCCGCTCCGCGCCGAGCCCCCA---TCCCCGCCGCGG-CGGGGG
TGCCGGGCGAGGACCGGACGTGCAGA-GTGGCCCGTCGT----GCCCGTCGGCGCGGCGG
GCTGAAGAGCGGGCTGCC--------GTCTCATCGGCCACGGACGACGAGGGGTG-----
----GATGAAA-AGAAGCCCTCGAGCGCGT-----CGTCGCGT--GCCGCCGG-AG-AGG
AGAGGG--AACGGC--CCT---CCGCGCGATCCCA-TCCCGGGCGCCGCCCCCCCGTGCG
GCGGCTCGGAAC-----------------------------------
>AY391541Phalaenopsis_aphrodite 
-----------GTCGCGCCGCTCCGCGCCGAGCCCCCA---TCCCCGCCGCGG-CGGGGG
TGCCGGGCGAGGACCGGACGTGCAGA-GTGGCCCGTCGT----GCCCGTCGGCGCGGCGG
GCTGAAGAGCGGGCTGCC--------GTCTCATCGGCCACGGACGACGAGGGGTG-----
----GATGAAA-AGAAGCCCTCGAGCGCGT-----CGTCGCGT--GCCGCCGG-AG-AGG
AGAGGG--AACGGC--CCT---CCGCGCGATCCCA-TCCCGGGCGCCGCCCCCCCGTGCG
GCGGCTCGGAAC-----------------------------------
>AY391540Phalaenopsis_aphrodite 
-----------GTCGCGCCGCTCCGCGCCGAGCCCCCA---TCCCCGCCGCGG-CGGGGG
TGCCGGGCGAGGACCGGACGTGCAGA-GTGGCCCGTCGT----GCCCGTCGGCGCGGCGG
GCTGAAGAGCGGGCTGCC--------GTCTCATCGGCCACGGACGACGAGGGGTG-----
----GATGAAA-AGAAGCCCTCGAGCGCGT-----CGTCGCGT--GCCGCCGG-AG-AGG
AGAGGG--AACGGC--CCT---CCGCGCGATCCCA-TCCCGGGCGCCGCCCCCCCGTGCG
GCGGCTCGGAAC-----------------------------------
>AY391543Phalaenopsis_aphrodite 
-----------GTCGCGCCGCTCCGCGCCGAGCCCCCA---TCCCCGCCGCGG-CGGGGG
TGCCGGGCGAGGACCGGACGTGCAGA-GTGGCCCGTCGT----GCCCGTCGGCGCGGCGG
GCTGAAGAGCGGGCTGCC--------GTCTCATCGGCCACGGACGACGAGGGGTG-----
----GATGAAA-AGAAGCCCTCGAGCGCGT-----CGTCGCGT--GCCGCCGG-AG-AGG
AGAGGG--AACGGC--CCT---CCGCGCGATCCCA-TCCCGGGCGCCGCCCCCCCGTGCG
GCGGCTCGGAAC-----------------------------------
>AY391539Phalaenopsis_aphrodite 
-----------GTCGCGCCGCTCCGCGCCGAGCCCCCA---TCCCCGCCGCGG-CGGGGG
TGCCGGGCGAGGACCGGACGTGCAGA-GTGGCCCGTCGT----GCCCGTCGGCGCGGCGG
GCTGAAGAGCGGGCTGCC--------GTCTCATCGGCCACGGACGACGAGGGGTG-----
----GATGAAA-AGAAGCCCTCGAGCGCGT-----CGTCGCGT--GCCGCCGG-AG-AGG
AGAGGG--AACGGC--CCT---CCGCGCGATCCCA-TCCCGGGCGCCGCCCCCCCGTGCG
GCGGCTCGGAAC-----------------------------------
>AY391538Phalaenopsis_aphrodite 
-----------GTCGCGCCGCTCCGCGCCGAGCCCCCA---TCCCCGCCGCGG-CGGGGG
TGCCGGGCGAGGACCGGACGTGCAGA-GTGGCCCGTCGT----GCCCGTCGGCGCGGCGG
GCTGAAGAGCGGGCTGCC--------GTCTCATCGGCCACGGACGACGAGGGGTG-----
----GATGAAA-AGAAGCCCTCGAGCGCGT-----CGTCGCGT--GCCGCCGG-AG-AGG
AGAGGG--AACGGC--CCT---CCGCGCGATCCCA-TCCCGGGCGCCGCCCCCCCGTGCG
GCGGCTCGGAAC-----------------------------------
>AY391536Phalaenopsis_aphrodite 
-----------GTCGCGCCGCTCCGCGCCGAGCCCCCA---TCCCCGCCGCGG-CGGGGG
TGCCGGGCGAGGACCGGACGTGCAGA-GTGGCCCGTCGT----GCCCGTCGGCGCGGCGG
GCTGAAGAGCGGGCTGCC--------GTCTCATCGGCCACGGACGACGAGGGGTG-----
----GATGAAA-AGAAGCCCTCGAGCGCGT-----CGTCGCGT--GCCGCCGG-AG-AGG
AGAGGG--AACGGC--CCT---CCGCGCGATCCCA-TCCCGGGCGCCGCCCCCCCGTGCG
GCGGCTCGGAAC-----------------------------------
>AY391546Phalaenopsis_aphrodite 
-----------GTCGCGCCGCTCCGCGCCGAGCCCCCA---TCCCCGCCGCGG-CGGGGG
TGCCGGGCGAGGACCGGACGTGCAGA-GTGGCCCGTCGT----GCCCGTCGGCGCGGCGG
GCTGAAGAGCGGGCTGCC--------GTCTCATCGGCCACGGACGACGAGGGGTG-----
----GATGAAA-AGAAGCCCTCGAGCGCGT-----CGTCGCGT--GCCGCCGG-AG-AGG
AGAGGG--AACGGC--CCT---CCGCGCGATCCCA-TCCCGGGCGCCGCCCCCCCGTGCG
GCGGCTCGGAAC-----------------------------------
>AY391550Phalaenopsis_aphrodite 
-----------GTCGCGCCGCTCCGCGCCGAGCCCCCA---TCCCCGCCGCGG-CGGGGG
TGCCGGGCGAGGACCGGACGTGCAGA-GTGGCCCGTCGT----GCCCGTCGGCGCGGCGG
GCTGAAGAGCGGGCTGCC--------GTCTCATCGGCCACGGACGACGAGGGGTG-----
----GATGAAA-AGAAGCCCTCGAGCGCGT-----CGTCGCGT--GCCGCCGG-AG-AGG
AGAGGG--AACGGC--CCT---CCGCGCGATCCCA-TCCCGGGCGCCGCCCCCCCGTGCG
GCGGCTCGGAAC-----------------------------------
>AY391545Phalaenopsis_aphrodite 
-----------GTCGCGCCGCTCCGCGCCGAGCCCCCA---TCCCCGCCGCGG-CGGGGG
TGCCGGGCGAGGACCGGACGTGCAGA-GTGGCCCGTCGT----GCCCGTCGGCGCGGCGG
GCTGAAGAGCGGGCTGCC--------GTCTCATCGGCCACGGACGACGAGGGGTG-----
----GATGAAA-AGAAGCCCTCGAGCGCGT-----CGTCGCGT--GCCGCCGG-AG-AGG
AGAGGG--AACGGC--CCT---CCGCGCGATCCCA-TCCCGGGCGCCGCCCCCCCGTGCG
GCGGCTCGGAAC-----------------------------------
>AY391551Phalaenopsis_sanderiana 
-----------GTCGCGCCGCTCCGCGCCGAGTCCCCA---TCCCCGCCGCGG-CGGGGG
TGCCGGGCGAGGACCGGACGTGCAGA-GTGGCCCGTCGT----GCCCGTCGGCGCGGCGG
GCTGAAGAGCGGGCTGCC--------GTCTCATCGGCCACGGACGACGAGGGGTG-----
----GATGAAA-AGAAGCCCTCGAGCGCGT-----CGTCGCGT--GCCGCCGG-AG-AGG
AGAGGG--AACGGC--CCT---CCGCGCCATCCCA-TCCCGGGCGCCGCCCCCCCGTGCG
GCGGCTCGGAAC-----------------------------------
>AY391553Phalaenopsis_sanderiana 
-----------GTCGCGCCGCTCCGCGCCGAGTCCCCA---TCCCCGCCGCGG-CGGGGG
TGCCGGGCGAGGACCGGACGTGCAGA-GTGGCCCGTCGT----GCCCGTCGGCGCGGCGG
GCTGAAGAGCGGGCTGCC--------GTCTCATCGGCCACGGACGACGAGGGGTG-----
----GATGAAA-AGAAGCCCTCGAGCGCGT-----CGTCGCGT--GCCGCCGG-AG-AGG
AGAGGG--AACGGC--CCT---CCGCGCCATCCCA-TCCCGGGCGCCGCCCCCCCGTGCG
GCGGCTCGGAAC-----------------------------------
>AY391552Phalaenopsis_sanderiana 
-----------GTCGCGCCGCTCCGCGCCGAGTCCCCA---TCCCCGCCGCGG-CGGGGG
TGCCGGGCGAGGACCGGACGTGCAGA-GTGGCCCGTCGT----GCCCGTCGGCGCGGCGG
GCTGAAGAGCGGGCTGCC--------GTCTCATCGGCCACGGACGACGAGGGGTG-----
----GATGAAA-AGAAGCCCTCGAGCGCGT-----CGTCGCGT--GCCGCCGG-AG-AGG
AGAGGG--AACGGC--CCT---CCGCGCCATCCCA-TCCCGGGCGCCGCCCCCCCGTGCG
GCGGCTCGGAAC-----------------------------------
>AF537002Phalaenopsis_sanderiana 
-----------GTCGCGCCGCTCCGCGCCGCGTCCCCA---TCCCCGCCGCGG-AGGGGG
TGCCGGGCGAGGACCGGACGTGCAGA-GTGGCCCGTCGT----GCCCGTCGGCGCGGCGG
GCTGAAGAGCGGGCTGCC--------GTCTCATCGGCCACGGACGACGAGGGGTG-----
----GATGAAA-AGAAGCCCTCGAGCGCGT-----CGTCGCGT--GCCGCCGG-AG-AGG
AGAGGG--AACGGC--CCT---CCGCGCCATCCCA-TCCCGGGCGCCGCCCCCCCGTGCG
GCGGCTCGGAAC-----------------------------------
>AY391525Phalaenopsis_amabilis 
-----------GTCGCGCCGCTCCGCGCCGAGTCCCCA---TCCCCGCCGCGG-CGGGGG
TGCCGGGCGAGGACCGGACGTGCAGA-GTGGCCCGTCGT----GCCCGTCGGCGCGGCGG
GCTGAAGAGCGGGCTGCC--------GTCTCATCGGCCACGGACGACGAGGGGTG-----
----GATGAAA-AGAAGCCCTCGAGCGCGT-----CGTCGCGT--GCCGCCGG-AG-AGG
AGAGGG--AACGGC--CCT---CCGCGCGATCCCA-TCCCGGGCGCCGCCCCCCCGTGCG
GCGGCTCGGAAC-----------------------------------
>AY391528Phalaenopsis_amabilis
-----------GTCGCGCCGCTCCGCGCCGAGTCCCCA---TCCCCGCCGCGG-CGGGGG
TGCCGGGCGAGGACCGGACGTGCAGA-GTGGCCCGTCGT----GCCCGTCGGCGCGGCGG
GCTGAAGAGCGGGCTGCC--------GTCTCATCGGCCACGGACGACGAGGGGTG-----
----GATGAAA-AGAAGCCCTCGAGCGCGT-----CGTCGCGT--GCCGCCGG-AG-AGG
AGAGGG--AACGGC--CCT---CCGCGCGATCCCA-TCCCGGGCGCCGCCCCCCCGTGCG
GCGGCTCGGAAC-----------------------------------
>AY391527Phalaenopsis_amabilis
-----------GTCGCGCCGCTCCGCGCCGAGTCCCCA---TCCCCGCCGCGG-CGGGGG
TGCCGGGCGAGGACCGGACGTGCAGA-GTGGCCCGTCGT----GCCCGTCGGCGCGGCGG
GCTGAAGAGCGGGCTGCC--------GTCTCATCGGCCACGGACGACGAGGGGTG-----
----GATGAAA-AGAAGCCCTCGAGCGCGT-----CGTCGCGT--GCCGCCGG-AG-AGG
AGAGGG--AACGGC--CCT---CCGCGCGATCCCA-TCCCGGGCGCCGCCCCCCCGTGCG
GCGGCTCGGAAC-----------------------------------
>AY391526Phalaenopsis_amabilis
-----------GTCGCGCCGCTCCGCGCCGAGTCCCCA---TCCCCGCCGCGG-CGGGGG
TGCCGGGCGAGGACCGGACGTGCAGA-GTGGCCCGTCGT----GCCCGTCGGCGCGGCGG
GCTGAAGAGCGGGCTGCC--------GTCTCATCGGCCACGGACGACGAGGGGTG-----
----GATGAAA-AGAAGCCCTCGAGCGCGT-----CGTCGCGT--GCCGCCGG-AG-AGG
AGAGGG--AACGGC--CCT---CCGCGCGATCCCA-TCCCGGGCGCCGCCCCCCCGTGCG
GCGGCTCGGAAC-----------------------------------
>AY391524Phalaenopsis_amabilis
-----------GTCGCGCCGCTCCGCGCCGAGTCCCCA---TCCCCGCCGCGG-CGGGGG
TGCCGGGCGAGGACCGGACGTGCAGA-GTGGCCCGTCGT----GCCCGTCGGCGCGGCGG
GCTGAAGAGCGGGCTGCC--------GTCTCATCGGCCACGGACGACGAGGGGTG-----
----GATGAAA-AGAAGCCCTCGAGCGCGT-----CGTCGCGT--GCCGCCGG-AG-AGG
AGAGGG--AACGGC--CCT---CCGCGCGATCCCA-TCCCGGGCGCCGCCCCCCCGTGCG
GCGGCTCGGAAC-----------------------------------
>AY391523Phalaenopsis_amabilis 
-----------GTCGCGCCGCTCCGCGCCGAGTCCCCA---TCCCCGCCGCGG-CGGGGG
TGCCGGGCGAGGACCGGACGTGCAGA-GTGGCCCGTCGT----GCCCGTCGGCGCGGCGG
GCTGAAGAGCGGGCTGCC--------GTCTCATCGGCCACGGACGACGAGGGGTG-----
----GATGAAA-AGAAGCCCTCGAGCGCGT-----CGTCGCGT--GCCGCCGG-AG-AGG
AGAGGG--AACGGC--CCT---CCGCGCGATCCCA-TCCCGGGCGCCGCCCCCCCGTGCG
GCGGCTCGGAAC-----------------------------------
>AY391522Phalaenopsis_amabilis
-----------GTCGCGCCGCTCCGCGCCGAGTCCCCA---TCCCCGCCGCGG-CGGGGG
TGCCGGGCGAGGACCGGACGTGCAGA-GTGGCCCGTCGT----GCCCGTCGGCGCGGCGG
GCTGAAGAGCGGGCTGCC--------GTCTCATCGGCCACGGACGACGAGGGGTG-----
----GATGAAA-AGAAGCCCTCGAGCGCGT-----CGTCGCGT--GCCGCCGG-AG-AGG
AGAGGG--AACGGC--CCT---CCGCGCGATCCCA-TCCCGGGCGCCGCCCCCCCGTGCG
GCGGCTCGGAAC-----------------------------------
>AY391518Phalaenopsis_amabilis
-----------GTCGCGCCGCTCCGCGCCGAGTCCCCA---TCCCCGCCGCGG-CGGGGG
TGCCGGGCGAGGACCGGACGTGCAGA-GTGGCCCGTCGT----GCCCGTCGGCGCGGCGG
GCTGAAGAGCGGGCTGCC--------GTCTCATCGGCCACGGACGACGAGGGGTG-----
----GATGAAA-AGAAGCCCTCGAGCGCGT-----CGTCGCGT--GCCGCCGG-AG-AGG
AGAGGG--AACGGC--CCT---CCGCGCGATCCCA-TCCCGGGCGCCGCCCCCCCGTGCG
GCGGCTCGGAAC-----------------------------------
>AY391521Phalaenopsis_amabilis
-----------GTCGCGCCGCTCCGCGCCGAGCCCCCA---TCCCCGCCGCGG-CGGGGG
TGCCGGGCGAGGACCGGACGTGCAGA-GTGGCCCGTCGT----GCCCGTCGGCGCGGCGG
GCTGAAGAGCGGGCTGCC--------GTCTCATCGGCCACGGACGACGAGGGGTG-----
----GATGAAA-AGAAGCCCTCGAGCGCGT-----CGTCGCGT--GCCGCCGG-AG-AGG
AGAGGG--AACGGC--CCT---CCGCGCGATCCCA-TCCCGGGCGCCGCCCCCCCGTGCG
GCGGCTCGGAAC-----------------------------------
>AY391520Phalaenopsis_amabilis 
-----------GTCGCGCCGCTCCGCGCCGAGTCCCCA---TCCCCGCCGCGG-CGGGGG
TGCCGGGCGAGGACCGGACGTGCAGA-GTGGCCCGTCGT----GCCCGTCGGCGCGGCGG
GCTGAAGAGCGGGCTGCC--------GTCTCATCGGCCACGGACGACGAGGGGTG-----
----GATGAAA-AGAAGCCCTCGAGCGCGT-----CGTCGCGT--GCCGCCGG-AG-AGG
AGAGGG--AACGGC--CCT---CCGCGCGATCCCA-TCCCGGGCGCCGCCCCCCCGTGCG
GCGGCTCGGAAC-----------------------------------
>AY391519Phalaenopsis_amabilis 
-----------GTCGCGCCGCTCCGCGCCGAGTCCCCA---TCCCCGCCGCGG-CGGGGG
TGCCGGGCGAGGACCGGACGTGCAGA-GTGGCCCGTCGT----GCCCGTCGGCGCGGCGG
GCTGAAGAGCGGGCTGCC--------GTCTCATCGGCCACGGACGACGAGGGGTG-----
----GATGAAA-AGAAGCCCTCGAGCGCGT-----CGTCGCGT--GCCGCCGG-AG-AGG
AGAGGG--AACGGC--CCT---CCGCGCGATCCCA-TCCCGGGCGCCGCCCCCCCGTGCG
GCGGCTCGGAAC-----------------------------------
>AY391516Phalaenopsis_amabilis
-----------GTCGCGCCGCTCCGCGCCGAGTCCCCA---TCCCCGCCGCGG-CGGGGG
TGCCGGGCGAGGACCGGACGTGCAGA-GTGGCCCGTCGT----GCCCGTCGGCGCGGCGG
GCTGAAGAGCGGGCTGCC--------GTCTCATCGGCCACGGACGACGAGGGGTG-----
----GATGAAA-AGAAGCCCTCGAGCGCGT-----CGTCGCGT--GCCGCCGG-AG-AGG
AGAGGA--AACGGC--CCT---CCGCGCGATCCCA-TCCCGGGCGCCGCCCCTC-GTGCG
GCGGCTCGGAAC-----------------------------------
>AY391517Phalaenopsis_amabilis
-----------GTCGCGCCGCTCCGCGCCGAGTCCCCA---TCCCCGCCGCGG-CGGGGG
TGCCGGGCGAGGACCGGACGTGCAGA-GTGGCCCGTCGT----GCCCGTCGGCGCGGCGG
GCTGAAGAGCGGGCTGCC--------GTCTCATCGGCCACGGACGACGAGGGGTG-----
----GATGAAA-AGAAGCCCTCGAGCGCGT-----CGTCGCGT--GCCGCCGG-AG-AGG
AGAGGA--AACGGC--CCT---CCGCGCGATCCCA-TCCCGGGCGCCGCCCCTC-GTGCG
GCGGCTCGGAAC-----------------------------------
>AY391515Phalaenopsis_amabilis
-----------GTCGCGCCGCTCCGCGCCGAGTCCCCA---TCCCCGCCGCGG-CGGGGG
TGCCGGGCGAGGACCGGACGTGCAGA-GTGGCCCGTCGT----GCCCGTCGGCGCGGCGG
GCTGAAGAGCGGGCTGCC--------GTCTCATCGGCCACGGACGACGAGGGGTG-----
----GATGAAA-AGAAGCCCTCGAGCGCGT-----CGTCGCGT--GCCGCCGG-AG-AGG
AGAGGA--AACGGC--CCT---CCGCGCGATCCCA-TCCCGGGCGCCGCCCCTC-GTGCG
GCGGCTCGGAAC-----------------------------------
>AF537020Phalaenopsis_amabilis
-----------GTCGCGCCGCTCCGCGCCGAGTCCCCA---TCCCCGCCGCGG-CGGGGG
TGCCGGGCGAGGACCGGACGTGCAGA-GTGGCCCGTCGT----GCCCGTCGGCGCGGCGG
GCTGAAGAGCGGGCTGCC--------GTCTCATCGGCCACGGACGACGAGGGGTG-----
----GATGAAA-AGAAGCCCTCGAGCGCGT-----CGTCGCGT--GCCGCCGG-AG-AGG
AGAGGA--AACGGC--CCT---CCGCGCGATCCCA-TCCCGGGCGCCGCCCCTC-GTGCG
GCGGCTCGGAAC-----------------------------------
>AY391531Phalaenopsis_amabilis
-----------GTCGCGCCGCTCCGCGCCGAGTCCCCA---TCCCCGCCGCGG-CGGGGG
TGCCGGGCGAGGACCGGACGTGCAGA-GTGGCCCGTCGT----GCCCGTCGGCGCGGCGG
GCTGAAGAGCGGGCTGCC--------GTCTCATCGGCCACGGACGACGAGGGGTG-----
----GATGAAA-AGAAGCCCTCGAGCGCGT-----CGTCGCGT--GCCGCCGG-AG-AGG
AGAGGG--AACGGC--CCT---CCGCGCGATCCCA-TCCCGGGCGCCGCCCCCCCGTGCG
GCGGCTCGGAAC-----------------------------------
>AY391530Phalaenopsis_amabilis
-----------GTCGCGCCGCTCCGCGCCGAGTCCCCA---TCCCCGCCGCGG-CGGGGG
TGCCGGGCGAGGACCGGACGTGCAGA-GTGGCCCGTCGT----GCCCGTCGGCGCGGCGG
GCTGAAGAGCGGGCTGCC--------GTCTCATCGGCCACGGACGACGAGGGGTG-----
----GATGAAA-AGAAGCCCTCGAGCGCGT-----CGTCGCGT--GCCGCCGG-AG-AGG
AGAGGG--AACGGC--CCT---CCGCGCGATCCCA-TCCCGGGCGCCGCCCCCCCGTGCG
GCGGCTCGGAAC-----------------------------------
>AY391529Phalaenopsis_amabilis 
-----------GTCGCGCCGCTCCGCGCCGAGTCCCCA---TCCCCGCCGCGG-CGGGGG
TGCCGGGCGAGGACCGGACGTGCAGA-GTGGCCCGTCGT----GCCCGTCGGCGCGGCGG
GCTGAAGAGCGGGCTGCC--------GTCTCATCGGCCACGGACGACGAGGGGTG-----
----GATGAAA-AGAAGCCCTCGAGCGCGT-----CGTCGCGT--GCCGCCGG-AG-AGG
AGAGGG--AACGGC--CCT---CCGCGCGATCCCA-TCCCGGGCGCCGCCCCCCCGTGCG
GCGGCTCGGAAC-----------------------------------
>DQ091670Phalaenopsis_deliciosa 
-----------GTTGCGCCGCTCCGTGCCGAGCCCCCA---TCCCCGCCGCGG-TGGGGG
TGCCGGGCGAGGCCCGGACGTGCAGA-GTGGCCCGTCGT----GCCCGCCGGCGCGGCGG
GCTGAAGGGCGGGTTATC--------GTCTCATTGGCCACGAACAACGAGGGGTG-----
----GATGACA-GCTGCCGCGGGCAGGGCC-----TGCGTTGTCTCGTGCGGGCCG-GAG
AGAGGA--TGAGAC--CCT---TCGTGCGATCCCA-TCCCACGCGCCGCCCCCC-GTGCG
GCTGCTTGGAATGCGACCCCAGGACGGGCG-----------------
>AF537016Phalaenopsis_deliciosa 
-----------GTTGCGCCGCTCCGTGCCGAGCCCCCA---TCCCCGCCGCGG-TGGGGG
TGCCGGGCGAGGCCCGGACGTGCAGA-GTGGCCCGTCGT----GCCCGCCGGCGCGGCGG
GCTGAAGGGCGGGTTATC--------GTCTCATTGGCCACGAACAACGAGGGGTG-----
----GATGACA-GCTGCCGCGGGCAGGGCC-----TGCGTTGTCTCGTGCGGGCCG-GAG
AGAGGA--TGAGAC--CCT---TCGTGCGATCCCA-TCCCACGCGCCGCCCCCC-GTGCG
GCTGCTTGGAAT-----------------------------------
>AB217573Phalaenopsis_deliciosa 
-----------GTTGCGCCGCTCCGTGCCGAGCCCCCA---TCCCCGCCGCGG-TGGGGG
TGCCGGGCGAGGCCCGGACGTGCAGA-GTGGCCCGTCGT----GCCCGCCGGCGCGGCGG
GCTGAAGGGCGGGTTATC--------GTCTCATTGGCCACGAACAACGAGGGGTG-----
----GATGACA-GCTGCCGCGGGCAGGGCC-----TGCGTTGTCTCGTGCGGGCCG-GAG
AGAGGA--TGAGAC--CCT---TCGTGCGATCCCA-TCCCACGCGCCGCCCCCC-GTGCG
GCTGCTTGGAAT-----------------------------------
>AY912223Phalaenopsis_deliciosa 
-----------GTTGCGCCGCTCCGTGCCGAGTCCCCA---TCCCCGCCGCAG-CGGGGG
TGCCGGGCGAGGCCCGGACGTGCGGA-GTGGCCCGTCGT----GCCCGTCGGCGCGGCGG
GCTGAAGAGCGGGTCATC--------GTCTCATTGGCCACGAACAACGAGGGGTG-----
----GACGGAA-GCTGCCGCGGGCAGGGCC-----TGCGTTGTCTCGTGCGGGCCG-GAG
AGAGGA--TGAGAC--CCT---TCGTGCGATCCCA-TCCCACGCGCCGCCCCCC-GTGCG
GCGGCTTGGAAC-----------------------------------
>KJ733433Phalaenopsis_deliciosa 
-----------GTTGCGCCGCTCCGTGCCGAGCCCCCA---TCCCCGCCGCGG-TGGGGG
TGCCGGGCGAGGCCCGGACGTGCAGA-GTGGCCCGTCGT----GCCCGCCGGCGCGGCGG
GCTGAAGGGCGGGTTATC--------GTCTCATTGGCCACGAACAACGAGGGGTG-----
----GATGACA-GCTGCCGCGGGCAGGGCC-----TGCGTTGTCTCGTGCGGGCCG-GAG
AGAGGA--TGAGAC--CCT---TCGTGCGATCCCA-TCCCACGCGCCGCCCCCC-GTGCG
GCTGCTTGGAAT-----------------------------------
>AF536993Phalaenopsis_pulcherrima 
-----------GTTGCGCCGCTCCGTGCCGAGCCCCCG---TCCCCCCCGCGT-CGGGGG
CGCCGGGCGAGGCGCGGACGTGCAGG-GTGGCCCGTCGT----GCCCGTAGGTGCGGCGG
GCTGAAGAGCGGGTTGTC--------GTCTCATTGGCCACGAACAACGAGGGGTG-----
----GATGAGA-GCTGCAGCGGGCAGGGCC-----CGCGTTGTCTCGTGCCGGCCG-GAG
AGAGGA--TGAAGC--CCT---TCGAGCGATCCCA-TCCCACGCGCCGCCCCCA-GTGCG
GCGGCTCGGAAT-----------------------------------
>KJ733436Phalaenopsis_pulcherrima
-----------GTTGCGCCGCTCCGTGCCGAGCCCCCG---TCCCCGCCGCGG-CGGGGG
CGCCGGGCGAGGCGCGGACGTGCAGG-GTGGCCCGTCGT----GCCCGTAGGTGCGGCGG
GCTGAAGAGCGGGTTGTC--------GTCTCATTGGCCACGAACAACGAGGGGTG-----
----GATGAGA-GCTGCAGCGGGCAGGGCC-----CGCGTTGTCTCGTGCCGGCCG-GAG
AGAGGA--TGAAGC--CCT---TCGAGCGATCCCA-TCCCACGCGCCGCCCCCA-GTGCG
GCGGCTCGGAAT-----------------------------------
>AY912247Phalaenopsis_pulcherrima
-----------GTTGCGCCGCTCCGTGCCGAGCCCCCG---TCCCCGCCGCGG-CGGGGG
CGCCGGGCGAGGCGCGGACGTGCAGG-GTGGCCCGTCGT----GCCCGTAGGTGCGGCGG
GCTGAAGAGCGGGTTGTC--------GTCTCATTGGCCACGAACAACGAGGGGTG-----
----GATGAGA-GCTGCAGCGGGCAGGGCC-----CGCGTTGTCTCGTGCCGGCCG-GAG
AGAGGA--TGAAGC--CCT---TCGAGCGATCCCA-TCCCACGCGCCGCCCCCA-GTGCG
GCGGCTCGGAAT-----------------------------------
>AY273709Phalaenopsis_pulcherrima 
-----------GTTGCGCCGCTCCGTGCCGAGCCCCCG---TCCCCGCCGCGG-CGGGGG
CGCCGGGCGAGGCGCGGACGTGCAGG-GTGGCCCGTCGT----GCCCGTAGGTGCGGCGG
GCTGAAGAGCGGGTTGTC--------GTCTCATTGGCCACGAACAACGAGGGGTG-----
----GATGAGA-GCTGCAGCGGGCAGGGCC-----CGCGTTGTCTCGTGCCGGCCG-GAG
AGAGGA--TGAAGC--CCT---TCGAGCGATCCCA-TCCCACGCGCCGCCCCCA-GTGCG
GCGGCTCGGAAT-----------------------------------
>AB217575Phalaenopsis_wilsonii 
-----------GTTGCGCCGCTCCGTGCCGAGTCCCCA---TCCCCGCCGCGG-TGGGGG
TGCCGGGCGAGGCCCGGACGTGCAGA-GTGGCCCGTCGT----GCCCGTCGGCGCGGCGG
GCTGAAGAGCGGGTTGCC--------GTCTCATTGGCCACGAACAACGAGGGGTG-----
----GATGAGA-GCTGCCGCGGGCAGGGCC-----TGCGTTGTCTCGTGCCGGCCG-GAG
AGAGGA--TGAAAC--CCT---TCGTGCGATCCCA-TCCCACGCGCCGCCCCC--GTGCG
GCGTCTTGGAAT-----------------------------------
>DQ091672Phalaenopsis_wilsonii 
-----------GTTGCGCCGCTCCGTGCCGAGTCCCCA---TCCCCGCCGCGG-TGGGGG
TGCCGGGCGAGGCCCGGACGTGCAGA-GTGGCCCGTCGT----GCCCGTCGGCGCGGCGG
GCTGAAGAGCGGGTTGCC--------GTCTCATTGGCCACGAACAACGAGGGGTG-----
----GATGAGA-GCTGCCGCGGGCAGGGCC-----TGCGTTGTCTCGTGCCGGCCG-GAG
AGAGGA--TGAAAC--CCT---TCGTGCGATCCCA-TCCCACGCGCCGCCCCCC-GTGCG
GCGTCTTGGAATGCGACCCCAGGACGGGCG-----------------
>AY912257Phalaenopsis_wilsonii 
-----------GTTGCGCCGCTCCGTGCCGAGTCCCCA---TCCCCGCCGCGG-TGGGGG
TGCCGGGCGAGGCCCGGACGTGCAGA-GTGGCCCGTCGT----GCCCGTCGGCGCGGCGG
GCTGAAGAGCGGGTTGCC--------GTCTCATTGGCCACGAACAACGAGGGGTG-----
----GATGAGA-GCTGCCGCGGGCAGGGCC-----TGCGTTGTCTCGTGCCGGCCG-GAG
AGAGGA--TGAAAC--CCT---TCGTGCGATCCCA-TCCCACGCGCCGCCCCCC-GTGCG
GCGTCTTGGAAT-----------------------------------
>AF537023Phalaenopsis_wilsonii 
-----------GTTGCGCCGCTCCGTGCCGAGTCCTCA---TCCCCGCCGCGG-TGGGGG
TGCCGGGCGAGGCCCGGACGTGCAGA-GTGGCCCGTCGT----GCCCGACGGCGCGGCGG
GCTGAAGAGCGGGTTGCC--------GTCTCATTGGCCACGAACAACGAGGGGTG-----
----GATGAGA-GCTGCCGCGGGCAGGGCC-----TGCGTTGTCTCGTGCCGGCCG-GAG
AGAGGA--TGAAAC--CCT---TCGTGCGATCCCA-TCTCACGCGCCGCCCCCC-GTGCG
GCGTCTTGGAAT-----------------------------------
>AB217567Ornithochilus_difformis
-----------GTTGCGCCGCTCCGTGCCGAGTCCCCA---TCCC-ACCGCAG-TGGGGG
TGGCGGGCGAGGCCCGGACGTGCAGA-GTGGCTCGTCGT----GCCCATCGGCGCGGCGG
GCTGAAGAGCGGGTTATC--------GTCTCATTGGCCACGAACAACGAGGGGTG-----
----GATGAAA-GCTGCCTCGGGCGAGGCC-----TGCGTTGTCTCGTGCCGGCCA-CAG
AGAAGA--TTAGAC--CCT---TCGTGCGATCCCA-TCCCACGCGCCGCCCCC--GTGCG
GCGGCTTGGAAT-----------------------------------
>KF545878Ornithochilus_difformis 
-----------GTTGCGCCGCTCCGTGCCAAGTCCCCA---TCCCCGCCGCGG-TGGGGG
TGCCGGGCGAGGCCCGGACGTGCAGA-GTGGCTCGTCGT----GCCCATCGGCGCGGCGG
GCTGAAGAGCGGGTTATC--------GTCTCATTGGCCACGAACAACGAGGGGTG-----
----GATGAAA-CCTGCCTCGGGCAAGGCC-----TGCGTTGTCTCGTGCCGGCTC-GGG
AGAAGA--TTAGAC--CCT---TCGTGCGATCCCA-TCCCACGCGCCGCCCCC--GTGCG
GCGGCTTGGAAT-----------------------------------
>KF545881Sedirea_subparishii 
-----------GTTGCGCCGCTCCGTGCCGAGTCCCCA---TCCCCACCGCAG-TGGGGG
TGCCGGGCGAGGCCCGGATGTGCAGA-GTGGCTCGTCGT----GCCCACCGGTGCGGCGG
GCTGAAGAGCGGGTTATC--------GTCTCATTGGCCACGAACAACGAGGGGTG-----
----GATGAAA-CCTGCCGCGGGCAAGGCC-----TGCGTTGTCTCGTGCCGGCCC-GGG
AGAAGA--TTAGAC--CCT---TCGTGCGATCCCA-TCCCACGCGCCGCCCCCC-GTGCG
GCGGCTTGGAAT-----------------------------------
>MN517126Acampe_praemorsa
--------AGCGTTGCGCCGCTCCGTGCCGAGTCCGCACCATCCCACCGCAGT--GGGGG
TGCCGGGCGAGGCTCGGACGTGCAGA-GTGGCTCGCCGT----GCCCGTCGGCGCGGCGG
GCTGAAGAGCGGGTTATC--------GTCTCATTGGCCACGGACAACGAGGGGTG-----
----GATGAAA-GCTGCCGCGGGCGAGGCC-----CGCGTTGTCTCGTGCCGGCCC-GAG
AGAAGA--TTACAC--CCT---CCGTGCGATCCCT-TCCCATGCGCCGCACCCCCGTGCG
GCGGCTTGGAATGCGACCCCAGGACGGGCGAGACCACCCGCCGAGT-
>MN170566Acampe_praemorsa
--------AGCGTCGCGCCGCTCCGTGCCGAGTCCCCACCATCCCACCGCAGT--GTGGG
TGGCGGGCGAGGCGCGGACGTGCAGA-GTGGCTCGTCGT----GCCCATCGGCGCGGCGG
GCTGAAGAGCGGGTTATC--------GTCTCATTGGCAACGAACAACGAGGGGTG-----
----GATGAAA-GCTGCCGCGGGCGAGGCC-----CGCGTTGTCTCGTGACGGCCA-CAG
AGAAGA--TTACAC--CCT---TCGTGCGATCCCA-TCCCACGCGCCGCCCCCC-GTGCG
GCGGCTTGGAATGCGACCCCAGGATGGGCGAGACCACCCGCCGAGT-
>KY966408Acampe_rigida 
--------AGCGTTGCGCCGCTCCGTGCCGAGTCCCCACCATCCCACCGCAGT--GGGGG
TGCCGGGCGAGGCTCGGACGTGCAGA-GTGGCTCGTCGT----GCCCGTCGGCGCGGCGG
GCTGAAGAGCGGGTTATC--------GTCTCATTGGCCACGAACAACGAGGGGTG-----
----GAAGAAA-GCTGCCGCGGGCGAGGCC-----CGCGTTGTCTCGTGCCGGCCC-GAG
AGAAGA--TTACAC--CCT---CCGTGCGATCCCT-TCCCATGCGCCGCCCCCC-GTGCG
GCGGCTTGGAA------------------------------------
>KJ733385Acampe_rigida 
--------AGCGTTGCGCCGCTCCGTGCCGAGTCCCCACCATCCCACCGCAGT--GGGGG
TGCCGGGCGAGGCTCGGACGTGCAGA-GTGGCTCGTCGT----GCCCGTCGGCGCGGCGG
GCTGAAGAGCGGGTTATC--------GTCTCATTGGCCACGAACAACGAGGGGTG-----
----GAAGAAA-GCTGCCGCGGGCGAGGCC-----CGCGTTGTCTCGTGCCGGCCC-GAG
AGAAGA--TTACAC--CCT---CCGTGCGATCCCT-TCCCATGCGCCGCCCCCC-GTGCG
GCGGCTTGGAAT-----------------------------------
>MG822846Aerides_odorata
--------AGCGTTGCGTCGCTCCGTGCTGAGTCCCCACCATCCCGCCGCAGT--GGGGG
TGCCGGGCGAGGCTCGGATGTGTAGA-GTGGCTCATAGT----GCCCGTCGGTGCGGCGG
GCTGAAGAGCATGTTATC--------ATCTCATTGGCCACGAACAACGAGGGGTG-----
----GATGAAA-GCTGCCGTGGGTGAGGCC-----CGCGTTGTCTCGTGCCGTCCC-GAG
AGAAGA--TCACAC--CCT---TCGTGCGATCCCA-TCCCATGCGCCGCCCCCT-GTG--
-----------------------------------------------
>JN114431Aerides_odorata 
--------AGCGTTGCGCCGCTCCGTGTCGAGTCCCCACCATCCTGCCGCAGT--GGGAG
TGTCGGGCAAGGCTCGNATGTGTAGA-GTGGCTCATAGT----GCCCGTCGGTGCGGCGG
GCTGAATAGCATGTTATC--------GTCTCATTGGCCACAAACAACGAGGGGTG-----
----GATGAAA-GCTGCCGCGGGCGAGGCC-----CGCGTTGTCTCGTGTCGGCCC-AAG
AGAAGA--TCACAC--CCT---TCGTGCGATCCCA-TCCCATGCGCCGCCCCCC-GTGCG
GCTGCTTGGAATGCTTCCCCAGGACGAGCGAGACCACCCGC---GTT
>AB217567Aerides_odorata 
--------AGCGTTGCGCCGCTCCGTGTCGAGTCCCCACCATCCTGCCGCAGT--GGGAG
TGTCGGGCAAGGCTCGGATGTGTAGA-GTGGCTCATAGT----GCCCGTCGGTGCGGCGG
GCTGAATAGCATGTTATC--------GTCTCATTGGCCACAAACAACGAGGGGTG-----
----GATGAAA-GCTGCCGCGGGCGAGGCC-----CGCGTTGTCTCGTGTCGGCCC-AAG
AGAAGA--TCACAC--CCT---TCGTGCGATCCCA-TCCCATGCGCCGCCCCCC-GTGCG
GCTGCTTGGAATGCTTCCCCAGGACGAGCGAGACCACCCGC---GTT
>JN114430Aerides_odorata 
--------AGCGTTGCGCCGCTCTGTGTCGAGTCCCCACCATCCTGCCGCAGT--GGGAG
TGTCGGGCAAGGCTCGGATGTGTAGA-GTGGCTCATAGT----GCCCGTCGGTGCGGCGG
GCTGAATAGCATGTTATC--------GTCTCATTGGCCACAAACAACGAGGGGTG-----
----GATGGAA-GCTGCCGCGGGCGAGGCC-----CGCGTTGTCTCGTGTCGGCCC-AAG
AGAAGA--TCACAC--CCT---TCGTGCGATCCCA-TCCCATGCGCCGCCCCCC-GTGCG
GCTGCTTGGAATGCTTCCCCAGGACGAGCGAGACCACCCGC---GTT
>KY745854Aerides_falcata
--------AGCGTCGCGCCGCTCCGTGCCTAGTCCCCACCATCCCGCCGCAGT-GGGGGT
GCCGGACGAAGGCTCGGACGTGCAGA-GTGGCTCGTCGT----GCCCAACGGTGCGGCGG
GCTGAAGAGCGGGTTATC--------GGCTCATTGGCCACGAACAACGAGGGGTG-----
----GATGAAT-GCTGCCGCGGGCGAGGCC-----CGCGTTGTCTCGTGCAGGCCC-GGG
AGAAGA--TTATAC--CCT---TCGTGCGATCCCA-TCCCACGCGCCGCCCCCC-GTGCG
GCGGCTTGGAATG----------------------------------
>MK120352Aerides_multiflora
-----------GTCGCGCCGCTCCGTGCCCAGTCCCCACCATCCCACCGCAGT-TTGGGT
GCGGGACGAAGGCTCGGACGTGGAGA-GTGGCTCGTCGT----GCCCATCGGTGCGGCGG
GCTGAAGAGCGGGTTATC--------GTCTCATTGGCCACGAACAACGAGGGGTG-----
----GATGAAA-GCTGCCGCGGGCGAGGCC-----CGCGTTGTCTCGTGCAGGCCC-GGG
AGAAGA--TTATAA--CCC---CCGTGCGATCCCA-TCCAACGCGCCGCCTCCC-GTGCG
GCGGCTTGGAATGCGACCCCAGGATGGGCGAGACCACCCGCCGAGT-
>MK120351Aerides_multiflora
-----------GTCGCGCCGCTCCGTGCCCAGTCCCCACCATCCCACCGCAGT-GGGGGT
GCGGGACGAAGGCTCGGACGTGCAGA-GTGGCTCGTCGT----GCCCATCGGTGCGGCGG
GCTGAAGAGCGGGTTATC--------GTCTCATTGGCCACGAACAACGAGGGGTG-----
----GATGAAA-GCTGCCGCGGGCGAGGCC-----CGCGTTGTCTCGTGCAGGCCC-GGG
AGAAGA--TTATAC--CCC---CCGTGCGATCCCA-TCCCACGCGCCGCCTCCC-GTGCG
GCGGCTTGGAATGCGACCCCAGGATGGGCGAGACCACCCGCCGAGTT
>JN114432Aerides_multiflora
-----------GTCGCGCCGCTCCGTGCCCAGTCCCCACCATCCCACCGCAGT-GGGGGT
GCGGGACGAAGGCTCGGACGTGCAGA-GTGGCTCGTCGT----GCCCATCGGTGCGGCGG
GCTGAAGAGCGGGTTATC--------GTCTCATTGGCCACGAACAACGAGGGGTG-----
----GATGAAA-GCTGCCGCGGGCGAGGCC-----CGCGTTGTCTCGTGCAGGCCC-GGG
AGAAGA--TTATAC--CCC---CCGTGCGATCCCA-TCCCACGCGCCGCCTCCC-GTGCG
GCGGCTTGGAATGCGACCCCAGGATGGGCGAGACCACCCGCCGAGT-
>JN114431Aerides_multiflora
-----------GTCGCGCCGCTCCGTGCCCAGTCCCCACCATCCCACCGCAGT-GGGGGT
GCGGGACGAAGGCTCGGACGTGCAGA-GTGGCTCGTCGT----GCCCATCGGTGCGGCGG
GCTGAAGAGCGGGTTATC--------GTCTCATTGGCCACGAACAACGAGGGGTG-----
----GATGAAA-GCTGCCGCGGGCGAGGCC-----CGCGTTGTCTCGTGCAGGCCC-GGG
AGAAGA--TTATAC--CCC---CCGTGCGATCCCA-TCCCACGCGCCGCCTCCC-GTGCG
GCGGCTTGGAATGCGACCCCAGGATGGGCGAGACCACCC--------
>JN114430Aerides_multiflora
-----------GTCGCGCCGCTCCGTGCCCAGTCCCCACCATCCCACCGCAGT-GGGGGT
GCGGGACGAAGGCTCGGACGTGCAGA-GTGGCTCGTCGT----GCCCATCGGTGCGGCGG
GCTGAAGAGCGGGTTATC--------GTCTCATTGGCCACGAACAACGAGGGGTG-----
----GATGAAA-GCTGCCGCGGGCGAGGCC-----CGCGTTGTCTCGTGCAGGCCC-GGG
AGAAGA--TTATAC--CCC---CCGTGCGATCCCA-TCCCACGCGCCGCCTCCC-GTGCG
GCGGCTTGGAATGCGACCCCAGGAT----------------------
>JN114429Aerides_multiflora
-----------GTCGCGCCGCTCCGTGCCCAGTCCCCACCATCCCACCGCAGT-GGGGGT
GCGGGACGAAGGCTCGGACGTGCAGA-GTGGCTCGTCGT----GCCCATCGGTGCGGCGG
GCTGAAGAGCGGGTTATC--------GTCTCATTGGCCACGAACAACGAGGGGTG-----
----GATGAAA-GCTGCCGCGGGCGAGGCC-----CGCGTTGTCTCGTGCAGGCCC-GGG
AGAAGA--TTATAC--CCC---CCGTGCGATCCCA-TCCCACGCGCCGCCTCCC-GTGCG
GCGGCTTGGAATGCGACCCCAGGATGGGCGAGACCACCCGCCGAGTT
>AY912258Aerides_multiflora
-----------GTCGCGCCGCTCCGTGCCCAGTCCCCACCATCCCACCGCAGT-GGGGGT
GCCGGACGAAGGCTCGGACGTGCAGA-GTGGCTCGTCGT----GCCCATCGGTGCGGCGG
GCTGAAGAGCGGGTTATC--------GTCTCATTGGCCACGAACAACGAGGGGTG-----
----GATGAAA-GCTGCCGCGGGCGAGGCC-----CGCGTTGTCTCGTGCAGGCCC-GGG
AGAAGA--TTATAC--CCC---CCGTGCGATCCCA-TCCCACGCGCCGCCTCCC-GTGCG
GCGGCTTGGAAT-----------------------------------
>MK120006Aerides_crispa
-----------GTTGCGCCGCTCCGTGCCGAGCCCCCACCATCCCGCCGCAGT-GGGGGT
GCCGGGC-GAGGCTCGGATGTACAGA-GTGGCCCGTCGT----GCCCATCGGTGCGGCGG
GCTGAAGAGCGGGTTTGT-------CGTCTCATTGGCCACGGACAACGAGGGGTG-----
----GATGAAA-GCTGCCGCGGGCAAGGCC-----CGCGTTGTGCCGTGCCGGCCC-GAG
AGGAGA--TCACGA--CGCCCTCCGTGCGATCCCA-TCCCACGCGCCGCCCCCC-GAGCG
GCGGCTTGGAATGCGACCCCAGGATGGGCGGGACCACCCGCCGAGTT
>EF670351Aerides_crispa 
-----------GTTGCGCCGCTCCGTGCCGAGCCCCCACCATCCCGCCGCAGT-GGGGGT
GCCGGGC-GAGGCTCGGATGTGCAGA-GTGGCCCGTCGT----GCCCATCGGTGCGGCGG
GCTGAAGAGCGGGTTTGT-------CGTCTCATTGGCCACGGACAACGAGGGGTG-----
----GATGAAA-GCTGCCGCGGGCAAGGCC-----CGCGTTGTCCCGTGCCGGCCC-GAG
AGGAGA--TCACGA--CGCCCTCCGTGCGATCCCA-TCCCACGCGCCGCCCCCC-GAGCG
GCGGCTTGGAATGCGACCCCAGGATGGGCGGGACCACCCGCCGAGTT
>EU558933Rhynchostylis_retusa 
-----------GTTGCGCCGCTCCGTGCCGAGTCCCCACCATCCCGCCGAAGT-GGGGGT
GCCGGGA-GAAGCTCGGATGTGTAGA-GTGGCCCGTCGT----GCCCATCGGTGCGGCGG
GCTGAAGAGCGGGTTGTC--------GTCTCAGTGGCCACGAACAACGAGGGGTG-----
----GATGAAA-GCTGCCGCGGGCGAGGCC-----CGCGTTGTCTCGTGCCGGCCC-GAG
AGAAGA--TTACAC--CCT---TCGTGCGATCCCG-TCCCATGCGCCGCCCCC--GTGCG
GCTGCTTGGAAT-----------------------------------
>GQ251307Rhynchostylis_retusa 
-----------GTTGCGCCGCTCCGTGCCGAGTCCCCACCATCCCGCCGAAGT-GGGGGT
GCCGGGA-GAAGCTCGGATGTGCAGA-GTGGCCCGTCGT----GCCCATCGGTGCGGCGG
GCTGAAGAGCGGGTTGTC--------GTCTCGGTGGCCACGAACAACGAGGGGTG-----
----GATGAAA-GCTGCCGCGGGCGAGGCC-----CGCGTTGTCTCGTGCCGGCCC-GAG
AGAAGA--TTACAC--CCT---TCGTGCGATCCCG-TCCCATGCGCCGCCCCCC-GTGCG
GCTGCTTGGAAT-----------------------------------
>GQ251306Rhynchostylis_retusa 
-----------GTTGCGCCGCTCCGTGCCGAGTCCCCACCATCCCGCCGAAGT-GGGGGT
GCCGGGA-GAAGCTCGGATGTGCAGA-GTGGCCCGTCGT----GCCCATCGGTGCGGCGG
GCTGAAGAGCGGGTTGTC--------GTCTCGGTGGCCACGAACAACGAGGGGTG-----
----GATGAAA-GCTGCCGCGGGCGAGGCC-----CGCGTTGTCTCGTGCCGGCCC-GAG
AGAAGA--TTACAC--CCT---TCGTGCGATCCCG-TCCCATGCGCCGCCCCCC-GTGCG
GCTGCTTGGAAT-----------------------------------
>GQ251305Rhynchostylis_retusa 
-----------GTTGCGCCGCTCCGTGCCGAGTCCCCACCATCCCGCCGAAGT-GGGGGT
GCCGGGA-GAAGCTCGGATGTGCAGA-GTGGCCCGTCGT----GCCCATCGGTGCGGCGG
GCTGAAGAGCGGGTTGTC--------GTCTCGGTGGCCACGAACAACGAGGGGTG-----
----GATGAAA-GCTGCCGCGGGCGAGGCC-----CGCGTTGTCTCGTGCCGGCCC-GAG
AGAAGA--TTACAC--CCT---TCGTGCGATCCCG-TCCCATGCGCCGCCCCCC-GTGCG
GCTGCTTGGAAT-----------------------------------
>JN114707Rhynchostylis_retusa 
-----------GTTGCGCCGCTCCGTGCCGAGTCCCCACCATCCCGCCGAAGT-GGGGGT
GCCGGGA-GAAGCTCGGATGTGCAGA-GTGGCCCGTCGT----GCCCATCGGTGCGGCGG
GCTGAAGAGCGGGTTGTC--------GTCTCAGTGGCCACGAACAACGAGGGGTG-----
----GATGAAA-GCTGCCGCGGGCGAGGCC-----CGCGTTGTCTCGTGCCGGCCC-GAG
AGAAGA--TTACAC--CCT---TCGTGCGATCCCG-TCCCATGCGCCGCCTCCC-GTGCG
GCTGCTT----------------------------------------
>JN114708Rhynchostylis_retusa 
-----------GTTGCGCCGCTCCGTGCCGAGTCCCCACCATCCCGCCGAAGT-GGGGGT
GCCGGGA-GAAGCTCGGATGTGCAGA-GTGGCCCGTCGT----GCCCATCGGTGCGGCGG
GCTGAAGAGCGGGTTGTC--------GTCTCAGTGGCCACGAACAACGAGGGGTG-----
----GATGAAA-GCTGCCGCGGGCGAGGCC-----CGCGTTGTCTCGTGCCGGCCC-GAG
AGAAGA--TTACAC--CCT---TCGTGCGATCCCG-TCCCATGCGCCGCCTCCC-GTGCG
GCTGCTTGGAATGCGACCCCAGGATGGGCGAGACCACCCGCCGAGTT
>JN114709Rhynchostylis_retusa 
-----------GTTGCGCCGCTCCGTGCCGAGTCCCCACCATCCCGCCGAAGT-GGGGGT
GCCGGGA-GAAGCTCGGATGTGCAGA-GTGGCCCGTCGT----GCCCATCGGTGCGGCGG
GCTGAAGAGCGGGTTGTC--------GTCTCAGTGGCCACGAACAACGAGGGGTG-----
----GATGAAA-GCTGCCGCGGGCGAGGCC-----CGCGTTGTCTCGTGCCGGCCC-GAG
AGAAGA--TCACAC--CCT---TCGTGCGATCCCG-TCCCATGCGCCGCCCCCC-GTGCG
GCGGCTTGGAATGCGACCCCAGGATG---------------------
>JN114711Rhynchostylis_retusa 
-----------GTTGCGCCGCTCCGTGCCGAGTCCCCACCATCCCGCCGAAGT-GGGGGT
GCCGGGA-GAAGCTCGGATGTGCAGA-GTGGCCCGTCGT----GCCCATCGGTGCGGCGG
GCTGAAGAGCGGGTTGTC--------GTCTCAGTGGCCACGAACAACGAGGGGTG-----
----GATGAAA-GCTGCCGCGGGCGAGGCC-----CGCGTTGTCTCGTGCCGGCCC-GAG
AGAAGA--TCACAC--CCT---TCGTGCGATCCCG-TCCCATGCGCCGCCCCCC-GTGCG
GCGGCTTGGAATGCGACCCCAGGA-----------------------
>JN114710Rhynchostylis_retusa 
-----------GTTGCGCCGCTCCGTGCCGAGTCCCCACCATCCCGCCGAAGT-GGGGGT
GCCGGGA-GAAGCTCGGATGTGCAGA-GTGGCCCGTCGT----GCCCATCGGTGCGGCGG
GCTGAAGAGCGGGTTGTC--------GTCTCAGTGGCCACGAACAACGAGGGGTG-----
----GATGAAA-GCTGCCGCGGGCGAGGCC-----CGCGTTGTCTCGTGCCGGCCC-GAG
AGAAGA--TCACAC--CCT---TCGTGCGATCCCG-TCCCATGCGCCGCCCCCC-GTGCG
GCGGCTTGGAATGCGACCCCAGGATGGGCGAGACCACCCGCCGAG--
>JN114706Rhynchostylis_retusa 
-----------GTTGCGCCGCTCCGTGCCGAGTCCCCACCATCCCGCCGAAGT-GGGGGT
GCCGGGA-GAAGCTCGGATGTGCAGA-GTGGCCCGTCGT----GCCCATCGGTGCGGCGG
GCTGAAGAGCGGGTTGTC--------GTCTCAGTGGCCACGAACAACGAGGGGTG-----
----GATGAAA-GCTGCCGCGGGCGAGGCC-----CGCGTTGTCTCGTGCCGGCCC-GAG
AGAAGA--TCACAC--CCT---TCGTGCGATCCCG-TCCCATGCGCCGCCCCCC-GT---
-----------------------------------------------
>KJ733441Renanthera_coccinea 
-----------GTTGCGTCGCTCCGTGCCGAGTCCCCACCATCCCGCCGCAGT-GGGGGT
GCCGGGC-GAGGCTCGGATGTGCAGA-GTGGCTCGTCGT----GCCCGCCGGCGCGGCGG
GCTGAAGAGCGGGTTATC--------GTCTCATTGGCCACGAACAACGAGGGGTG-----
----GATGAAA-GCTGCCGCGGGCGAGGCC-----CGCGTTGTCTCGTGCCGGCCC-GAG
AGAAGA--TTACAC--CCT---CCGTGCGATCCCA-TCCCACGCGCCGCCCCCC-GTGCG
GCGGCTTGGAAT-----------------------------------
>EF079431Arachnis_flosaeris 
-----------GTTGCGCCGCTCCGTGCCGAGTCCCCACCATCCCGCCGCAGT-GGGGGT
GCCGGGC-GAGGCGCGGACGTGCAGA-GTGGCTCGTCGT----GCCCGTCGGTGCGGCGG
GCTGAAGAGCGGGTTGCC--------GTCTCACTGGCCGCGAACAACGAGGGGTG-----
----GATGAAA-GCTGCCGCGGGCGAGGCC-----CGCGTTGTCTCGTGCCGGCCC-GGG
AGAAGA--TTACGA-CCCT---TCGCGCGATCCCA-TCCCAGCCGCCCCCCCGTGGTGCG
GCGGCTTGGAATGCGACCCCAGGATGGGCGAGACCACCCGCCGAGTT
>AB217531Arachnis_flosaeris 
-----------GTCGCGCCGCTCCGTGCCGAGTCCCCACCATCACACCGCAGT-GTGGGT
GGCGGGC-GAGGCGCGGACGTGCAGA-GTGGCTCGTCGT----GCCCGTCGGCGCGGCGG
GCTGAAGAGCGGGTTATC--------GTCTCATTGGCCACGAACAACGAGGGGTG-----
----GATGAAA-GCTGCCGCGGGGGAGGCC-----CGCGTTGTCTCGTGACGGCCA-CAG
AGAAGA--TTACAC--CCT---TCGTGCGATCCCA-TCCCACGCGCCGCCCCC--GTGCG
GCGGCTTGGAAT-----------------------------------
>GU556631Bromheadia_finlaysoniana 
-----------GTTGCGTCGCTCCGTGCCAAGTCC-----ATCCCCCCG--TT--GGGGT
GTT-GGCCGACGCTCGGATGCGCAGA-GTGGCTCGTCGT----GCCCATTGGTGCGGCGG
GTTGAAGAGTGGGTAATC--------GTCTCGTCAGCCACGAACAACGAGGGGTG-----
----GATGAAA-GCTAC---GGGCAGTGCC-----TGCGTTGTCTCGTGTTGGCGT-GGG
AAAAAA--TTATAC--CCT---CCATGTGATCCCG-ACCCATGCGCCGATCCAC-GTGCG
GCGGCTTGGAATGCGACCCCAGGATGGGCGAGGCCACCCGCCGAGTT
>KM921777Bromheadia_finlaysoniana 
-----------GTTGCGTCGCTCCGTGCCAAGTCC-----ATCCCCCCG--TT--GGGGT
GTT-GGCCGACGCTCGGATGCGCAGA-GTGGCTCGTCGT----GCCCATTGGTGCGGCGG
GTTGAAGAGTGGGTAATC--------GTCTCGTCAGCCACGAACAACGAGGGGTG-----
----GATGAAA-GCTAC---GGGCAGTGCC-----TGCGTTGTCTCGTGTTGGCGT-GGG
AAAAAA--TTATAC--CCT---CCATGTGATCCCG-ACCCATGCGCCGATCCAC-GTGCG
GCGGCTTGGAATGCGACCCCAGGATGGGCGAGGCCACCCGCCGA---
>AF470488Grammatophyllum_speciosum 
-----------GTCGCGTCGCTCCGTGCCGGCCCCGTGCGCTCCCCCGGT----GGGCGC
GCGACGGCGGAGGCCCGGACGTGCAGGGTGGCTCGTCGT----GCCCGTCGGCGCGGCGG
GCTGAAGAGCCGGTCGC-----CGTCCCGCCGGCTGCGGGCAACGA---GGGGTG-----
----GGTGAGA-GCTGCGAG-CGCAGCC--CGCGTTGCCTCGTGCTGA----GCCC-GGG
AGGG-----CGGCTCC---GAGG----CGAT-CCCGACCCAGGCGCCGATCCAC-GCGCG
GCGGCTTGGAATGCGACCCCAGGATG---------------------
>AF239414Grammatophyllum_speciosum 
-----------GTTGTGTTGCTTTGTGCCAACCCCGTCCCCTCGAT--------GGGT--
GCGTTCGACGAGGCCTGGATGTGTA-GGTGGCTTATCAT----GTCTGTCGACGTGGCGG
GTTGAAGAGCTGATCAC------GCTTTGCCGGCTACGGGCAACAA---GGGTTG-----
----GGTAAGA-GTTGTGAG-CGTAGCC--CACGTTGTCTCTTGTTT-----GCTC-GGG
AGGA--CGACGACTACTTCGAGGTGATCTTGACCC-ACC----TGCCGATATAC-ATGCG
GTGGCTTGGAATGCGA-------------------------------
>LN831433Grammatophyllum_speciosum 
------------------------------------TGCGCTCCCCCGGT----GGGCGC
-CGACGGCGGAGGCCCGGACGTGCAGGGTGGCTCGTCGT----GCCCGTCGGCGCGGCGG
GCTGAAGAGCCGGTCGC-----CGTCCCGCCGGCTGCGGGCAACGA---GGGGTG-----
----GGTGAGA-GCTGCGAG-CGCAGCC--CGCGTTGCCTCGTGCTGA----GCCC-GGG
AGGG-----CGGNNNNCCTCCGAGG--CGAT-CCCGACCCAGGCGCCGATCCAC-GCGCG
GCGGCCTGGAATGCGACCCCAGGATGGGCGAGGCCACCCGCCGAGTT
>JF729010Cymbidium_hookerianum 
-----------GTCACGTCGCTCCGTGCCAACTCCGTCCCCTCGAT--------GGGTG-
-------CCGAGGCACGGACGCGCAGGGTGGCCCCTCGT----GCCCTTGGGCGCGGCGG
GCTGAAGAGCCGGTCGT-----CGTCTCGCTGGCTGCGGGCAACGA---GTGGTG-----
----GGTGAAA-GCTGTGAC-CACAGCC--CGCGTTGTCCCGTGC-------TGAGCCTG
AGAGAACGACGGTGCCCCCGAGGCGATCCCGACCCACGCGC--TGATCTGCATG----CG
GCGGCTTGGAATGCGACC-----------------------------
>KJ597854Cymbidium_hookerianum 
-----------GTCACGTCGCTCCGTGCCAACTCCGTCCCCTCGAT--------GGGTG-
-------CCGAGGCACGGACGCGCAGGGTGGCCCCTCGT----GCCCTTGGGCGCGGCGG
GCTGAAGAGCCGGTCGT-----CGTCTCGCTGGCTGCGGGCAACGA---GTGGTG-----
----GGTGAAA-GCTGTGAG-CACAGCC--CGCGTTGTCCCGTGC-------GGAGCCTG
AGAGAACGACGGTGCCCCCGAGGCGATCCCGACCCACGCGC--CGATCTGCATG----CG
GCGGCTTGGAATG----------------------------------
>AF284704Cymbidium_hookerianum 
-----------GTCACGTCGCTCCGTGCCAACTCCGTCCCCTCGAT--------GGGTG-
-------CCGAGGCACGGACGCGCAGGGTGGCCCCTCGT----GCCCTTGGGCGCGGCGG
GCTGAAGAGCCGGTCGT-----CGTCTCGCTGGCTGCGGGCAACGA---GTGGTG-----
----GGTGAAA-GCTGTGAG-CACAGCC--CGCGTTGTCCCGTGC-------GGAGCCTG
AGAGAAGGACGGTGCCCCCGAGGCGATCCCGACCCACGCGC--CGATCTGCATG----CG
GCGGCTTGGAAT-----------------------------------
>AF470504Cymbidium_hookerianum 
-----------GTCACGTCGCTCCGTGCCAACTCCGTCCCCTCGAT--------GGGTG-
-------CCGAGGCACGGACGCGCAGGGTGGCCCCTCGT----GCCCTTGGGCGCGGCGG
GCTGAAGAGCCGGTCGT-----CGTCTCGCTGGCTGCGGGCAACGA---GTGGTG-----
----GGTGAAA-GCTGTGAG-CACAGCC--CGCGTTGTCCCGTGC-------GGAGCTTG
AGAGAAGGACGGTGCCCCCGAGGCGATCCCGACCCACGCGC--CGATCTGCATG----CG
GCGGCTTGGAAT-CGACCCC---------------------------
>AF284702Cymbidium_iridioides 
-----------GTCACGTCGCTCCGTGCCAACTCCGTCCCCTCGAT--------GGGTG-
-------CCGAGGCACGGACGCGCAGGGTGGCCCCTCGT----GCCCTTGGGCGCGGCGG
GCTGAAGAGCCGGTCGT-----CGTCTCGCTGGCTGCGGGCAACGA---GTGGTG-----
----GGTGAAA-GCTGTGAG-CACAGCC--CGCGTTGTCCCGTGC-------GGAGCCTG
AGAGAAGGACGGTGCCCCCGGGGCGATCCCGACCCACGCGC--CGATCTGCATG----CG
GCGGCTTGGAAT-----------------------------------
>KJ597853Cymbidium_iridioides 
-----------GTCACGTCGCTCCGTGCCAACTCCGTCCCCTCGAT--------GGGTG-
-------CCGAGGCACGGACGCGCAGGGTGGCCCCTCGT----GCCCTTGGGCGCGGCGG
GCTGAAGAGCCGGTCGT-----CGTCTCGCTGGCTGCGGGCAACGA---GTGGTG-----
----GGTGAAA-GCTGTGAG-CACAGCC--CGCGTTGTCCCGTGC-------TGAGCCTG
AGAGAACGACGGTGCCCCCGAGGCGATCCCGACCCACGCGC--CGATCTGCATG----CG
GCGGCTTGGAATG----------------------------------
>AF470501Cymbidium_iridioides 
-----------GTCACGTCGCTCCGTGCCAACTCCGTCCCCTCGAT--------GGGTG-
-------CCGAGGCACGGACGCGCAGGGTGGCTCGTCGT----GCCCTCCGGCGCGGCGG
GCTGAAGAGCCGGTCGT-----CGTCTCGCTGGCTGCGGGCAACGA---GTGGTG-----
----GGTGAGA-GCTGTGAG-CACAGCC--TGCGTTGTCCCGTGC-------AGAGTCTG
AGAGAACGACGGTGCCCCCGAGGCGATCCCGACCCACGCGC--CGATCTGCATG----CG
GCGGCTTGGAATGCGACCC----------------------------
>AF284698Cymbidium_floribundum 
-----------GTCGCGTCGCTCCGTGCCAACTCCGTCCCCCCGAT--------GGGTGG
GCGTCGGTTGAGGCACGGATGCGCAGGGTGGCTCGTCGT----GCCCTTCGGCGCGGCGG
GCTGAAGAGCCGGTCGT-----CGTCTCGCTGGCTGCGGGCAACGA---GGGGTG-----
----GGTGAAA-GCTGTGAG-CGCAGCC--CGTGTTGTCTCGTGC-------GGAGCCTG
AGAGAACGACGGTGCCCCCGAGGCGATCCCGACCAACGCGC--CGATCTGCATG----CG
GCGGCTTGGAAT-----------------------------------
>AF470506Cymbidium_floribundum 
-----------GTCGCGTCGCTCCGTGCCAACTCCGTCCCCCCGTT--------GGGTGG
GCGTCGGTCGAGGCACGCATGCGCAGGGTGGCTCGTCGT----GCCCTTCGGCGCGGCGG
GCTGAAGAGCCGGTCGT-----CGTCTCGCTGGCTGCGGGCAACGA---GGGGTG-----
----GGTGAAA-GCTGTGAG-CGCAGCC--CGTGTTGTCTCGTGC-------GGAGCCTG
AGAGAACGACGGTGCCCCCGAGGCGATCCCGACCAACGCGC--CGANCTGCATG----CG
GCGGCTTGGAATGCGACCCCAGGATGGGCGGGGCCTCC---------
>KJ597859Cymbidium_floribundum 
-----------GTCGCGTCGCTCCGTGCCAACTCCGTCCCCCCGTT--------GGGTGG
GCGTCGGTCGAGGCACGGATGCGCAGGGTGGCTCGTCGT----GCCCTTCGGCGCGGCGG
GCTGAAGAGCCGGTCGT-----CGTCTCGCTGGCTGCGGGCAACGA---GGGGTG-----
----GGTGAAA-GCTGTGAG-CGCAGCC--CGTGTTGTCTCGTGC-------GGAGCCTG
AGAGAACGACGGTGCCCCCGAGGCGATCCCGACCAACGCGC--CGATCTGCATG----CG
GCGGCTTGGAATG----------------------------------
>AF470500Cymbidium_floribundum 
-----------GTCGCGTCGCTCCGTGCCAACTCCGTCCCCCCGTT--------GGGTGG
GCGTCGGTCGAGGCACGGATGCGCAGGGTGGCTCGTCGT----GCCCTTCGGCGCGGCGG
GCTGAAGAGCCGGTCGT-----CGTCTCGCTGGCTGCGGGCAACGA---GGGGTG-----
----GGTGAAA-GCTGTGAG-CGCAGCC--CGTGTTGTCTCGTGC-------GGAGCCTG
AGAGAACGACGGTGCCCCCGAGGCGATCCCGACCAACGCGC--CGATCTGCATG----CG
GCGGCTTGGAATGCGACCC----------------------------
>AF470519Cymbidium_devonianum 
-----------GTCGCGTCGCTCCGTGCCAACTCCGTCCCCCCGAT--------GGGTGC
GTGTCGGCCGAGGCACGGACGCGCAGGGTGGCCCGTCGT----GCCCTCCGGCGCGTCGG
GCTGAAGAGCCGGTCGT-----CGTCTCGCTGGCTGCGGGCAACGA---GGGGTG-----
----GTTGAAA-GCTGTGAG-CACAGCT--CGCGTTGTCCCGTGC-------GGAGCCTG
AGAGAACGACGGTGCCCCCGAGGCGATCCCGACCCACGCGC--CGATCTGCATG----CG
GCGGCTTGGAATGCGACCCCAGGAGGGCGAGGCC-------------
>AF470515Cymbidium_devonianum 
-----------GTCGCGTCGCTCCGTGCCAACTCCGTCCCCCCGAT--------GGGTGC
GTGTCGGCCGAGGCACGGACGCGCAGGGTGGCCCGTCGT----GCCCTCCGGCGCGTCGG
GCTGAAGAGCCGGTCGT-----CGTCTCGCTGGCTGCGGGCAATGA---GGGGTG-----
----GTTGAAA-GCTGTGAG-CACAGCT--CGCGTTGTCCCGTGC-------GGAGCCTG
AGAGAACGACGGTGCCCCCGAGGCGATCCCGACCCACGCGC--CGATATGCATG----CG
GCGGCTTGGAATG----------------------------------
>JF729005Cymbidium_devonianum 
-----------GTCGCGTCGCTCCGTGCCAACTCCGTCCCCCCGAT--------GGGTGC
GTGTCGGCCGAGGCACGGACGCGCAGGGTGGCCCGTCGT----GCCCTCCGGCGCGTCGG
GCTGAAGAGCCGGTCGT-----CGTCTCNCTGGTTGCGGGCAGCGA---GGGGTG-----
----GTTGAAA-GCC-TGAC-CACAGCT--CGCGTTGTCCCGTCC-------GGAGCCGG
AGAGCCCGGCGGTGCCCCCGAGGCGAT-CCGTCCCACGCTC--TGATCTGCATG----CG
GCGGCGTGGCAATGCGACC----------------------------
>AB839942Cymbidium_macrorhizon 
-----------GTCGCGTCGCTCCGTGCCAACTCCGTCGCCCCGAC--------GGGTGC
GTGTCGGCCGAGGCACGGACGCGCAGGGTGGCCCGTCGT----GCCCTTCGGCGCGGCGG
GCTGAAGAGTCGGTCGT-----CGTCTCGCTGGCTGCGGGCAACGA---GGGGTG-----
----GGTGAAA-GCTGTGAG-CGCAGCC--CGTGTTGTCTCGTGC-------GGAGCCTG
AGAGGACGACGGTGCCCCCGAGGCGATCCCGACCCACGCGC--CGGTTTGCATG----CG
GCGGCTTGGCATGCCACCCCCAGGATGGGCGAGGCCACCCGCCGAGT
>KT338679Cymbidium_macrorhizon 
-----------GTCGCGTCGCTCCGTGCCAACTCCGTCGCCCCGAC--------GGGTGC
GTGTCGGCCGAGGCACGGACGCGCAGGGTGGCCCGTCGT----GCCCTTCGGCGCGGCGG
GCTGAAGAGTCGGTCGT-----CGTCTCGCTGGCTGCGGGCAACGA---GGGGTG-----
----GGTGAAA-GCTGTGAG-CGCAGCC--CGTGTTGTCTCGTGC-------GGAGCCTG
AGAGGACGACGGTGCCCCCGAGGCGATCCCGACCCACGCGC--CGGTTTGCATG----CG
GCGGCTTGGAATGCGACCCC-AGGATGGGCGAGGCCACCCGCCGAGT
>AF284724Cymbidium_lancifolium 
-----------GTCGCGTCGCTCCGTGCCAACTCCGTCGCCCCGAC--------GGGTGC
GTGTCGGCCGAGGCACGGATGCGCAGGGTGGCCCGTCGT----GCCCTTCGGCGCGGCGG
GCTGAAGAGTCGGTCGT-----CGTCTCGCTGGCTGCGGGCAACGA---GGGGTG-----
----GGTGAAA-GCTGTGAG-CGCAGCC--CGTGTTGTCTCGTGC-------GGAGCCTG
AGAGGACGACGGTGCCCCCGAGGCGATCCCGACCCATGCGC--CGGTCTGCATG----CG
GCGGCTTGGAAT-----------------------------------
>AF470509Cymbidium_lancifolium 
-----------GTCGCGTCGCTCCGTGCCAACTCCGTCGCCCCGAC--------GGGTGC
GTGTCGGCCGAGGCACGGACGCGCAGGGTGGCCCGTCGT----GCCCTTCGGCGCGGCGG
GCTGAAGAGTCGGTCGT-----CGTCTCGCTGGCTGCGGGCAACGA---GGGGTG-----
----GGTGAAA-GCTGTGAG-CGCAGCC--CGTGTTGTCTCGTGC-------GGAGCCTG
AGAGGACGACGGTGCCCCCGAGGCGATCCCGACCCACGCGC--CGGTCTGCATG----C-
-----------------------------------------------
>KJ597852Cymbidium_lancifolium 
-----------GTCGCGTCGCTCCGTGCCAACTCCGTCGCCCCGAC--------GGGTGC
GTGTCGGCCGAGGCACGGACGCGCAGGGTGGCCCGTCGT----GCCCTTCGGCGCGGCGG
GCTGAAGAGTCGGTCGT-----CGTCTCGCTGGCTGCGGGCAACGA---GGGGTG-----
----GGTGAAA-GCTGTGAG-CGCAGCC--CGTGTTGTCTCGTGC-------GGAGCCTG
AGAGGACGACGGTGCCCCCGAGGCGATCCCGACCCACGCGC--CGGTCTGCATG----CG
GCGGCTTGGAATG----------------------------------
>KJ597851Cymbidium_lancifolium 
-----------GTCGCGTCGCTCCGTGCCAACTCCGTCGCCCCGAC--------GGGTGC
GTGTCGGCCGAGGCACGGACGCGCAGGGTGGCCCGTCGT----GCCCTTCGGCGCGGCGG
GCTGAAGAGTCGGTCGT-----CGTCTCGCTGGCTGCGGGCAACGA---GGGGTG-----
----GGTGAAA-GCTGTGAG-CGCAGCC--CGTGTTGTCTCGTGC-------GGAGCCTG
AGAGGACGACGGTGCCCCCGAGGCGATCCCGACCCACGCGC--CGGTCTGCATG----CG
GCGGCTTGGAATG----------------------------------
>KY966515Cymbidium_lancifolium 
-----------GTCGCGTCGCTCCGTGCCAACTCCGTCGCCCCGAC--------GGGTGC
GTGTCGGCCGAGGCACGGATGCGCAGGGTGGCCCGTCGT----GCCCTTCGGCGCGGCGG
GCTGAAGAGTCGGTCGT-----CGTCTCGCTGGCTGCGGGCAACGA---GGGGTG-----
----GGTGAAA-GCTGTGAG-CGCAGCC--CGTGTTGTCTCGTGC-------GGAGCCTG
AGAGGACGACGGTGCCCCCGAGGCGATCCCGACCCATGCGC--CGGTCTGCATG----CG
GCGGCTTGGAA------------------------------------
>AF470520Cymbidium_lancifolium 
-----------GTCGCGTCGCTCCGTGCCAACTCCGTCGCCCCGAC--------GGGTGC
GTGTCGGCCGAGGCACGGACGCGCAGGGTGGCCCGTCGT----GCCCTTCGGCGCGGCGG
GCTGAAGAGTCGGTCGT-----CGTCTCGCTGGCTGCGGGCAACGA---GGGGTG-----
----GGTGAAA-GCTGTGAG-CGCAGCC--CGTGTTGTCTCGTGC-------GGAGCCTG
AGAGGACGACGGTGCCCCCGAGGCGATCCCGACCCACGCGC--CGGTCTGCATG----CG
GCGGCTTGGAATGCGACCCCAGGATGGGCGAGGCC------------
>AF284696Cymbidium_bicolor 
-----------ATCGCGTCGCTCCGTGCAAACTCCGTCCCCCCGAT--------GGGTGC
GTGTCGGCCGAGGCACGGATGCGCAGGGTGGCCCGTCGT----GCCCTCCGGCGCGGCGG
GCTGAAGAGCCGGTCGT-----CGTCTCGCTGGCTGCGGGCAACGA---GGGGTG-----
----GGTGAAA-GCTGCGAG-CACAGCC--CGCGTTGTCTCGCGC-------GGAGCCTG
AGAGAACGGCGGCGCCCCCGAGGCGATCCCGACCCATGCGC--CGATCTGCATG----CG
GCGGCTTGGAAT-----------------------------------
>JN114486Cymbidium_aloifolium 
-----------ATCGCGTCGCTCCGTGCAAACTCCGTCCCCCCGAT--------GGGTGC
GTGTCGGCCGAGGCACGGATGCGCAGGGTGGCCCGTCGT----GCCCTCCGGCGCGGCGG
GCTGAAGAGCCGGTCGT-----CGTCTCGCTGGCTGCGGGCAACGA---GGGGTG-----
----GGTGAAA-GCTGCGAG-CACAGCC--CGCGTTGTCCCGCGC-------GGAGCCTG
AGAGAACGGCGGCGCCCCCGAGGCGATCCCGACCCATGCGC--CGATCTGCATG----CG
GCGGCT-----------------------------------------
>JN114485Cymbidium_aloifolium 
-----------ATCGCGTCGCTCCGTGCAAACTCCGTCCCCCCGAT--------GGGTGC
GTGTCGGCCGAGGCACGGATGCGCAGGGTGGCCCGTCGT----GCCCTCCGGCGCGGCGG
GCTGAAGAGCCGGTCGT-----CGTCTCGCTGGCTGCGGGCAACGA---GGGGTG-----
----GGTGAAA-GCTGCGAG-CACAGCC--CGCGTTGTCCCGCGC-------GGAGCCTG
AGAGAACGGCGGCGCCCCCGAGGCGATCCCGACCCATGCGC--CGATCTGCATG----CG
GCGGCTTGGAATGCGACCCCAGGATGGGCGAGGCCACCCGCCGAGT-
>AF284695Cymbidium_aloifolium 
-----------ATCGCGTCGCTCCGTGCAAACTCCGTCCCCCCGAT--------GGGTGC
GTGTCGGCCGAGGCACGGATGCGCAGGGTGGCCCGTCGT----GCCCTCCGGCGCGGCGG
GCTGAAGAGCCGGTCGT-----CGTCTCGCTGGCTGCGGGCAACGA---GGGGTG-----
----GGTGAAA-GCTGCGAG-CACAGCC--CGCGTTGTCCCGCGC-------GGAGCCTG
AGAGAACGGCGGCGCCCCCGAGGCGATCCCGACCCATGCGC--CGATCTGCATG----CG
GCGGCTTGGAAT-----------------------------------
>AF470526Cymbidium_aloifolium 
-----------ATCGGGTCGCTCCGTGCAAACTCCGTCCCCCCGAT--------GGGTGC
GTGTCGGCCAAGGCACGGATGCGCAGGGTGGCCCGTCGT----GCCCTCCGGCGCGGCGG
GCTGAAGAGCCGGTCGT-----CGTCTCGCTGGCTGCGGGCAACGA---GGGGTG-----
----GGTGAAA-GCTGCGAG-CACAGCC--CGCGTTGTCCCGCGC-------GGAGCTTG
AGAGAACGGCGGCGCCCCCGAGGCGATCCCGACCCATGCGC--CGATCTGCATG------
-----------------------------------------------
>JF729014Cymbidium_aloifolium 
-----------ATCGCGTCGCTCCGTGCAAACTCCGTCCCCCCGAT--------GGGTGC
GTGTCGGCCGAGGCACGGATGCGCAGGGTGGCCCGTCGT----GCCCTCCGGCGCGGCGG
GCTGAAGAGCCGGTCGT-----CGTCTCGCTGGCTGCGGGCAACGA---GGGGTG-----
----GGTGAAA-GCTGCGAG-CACAGCC--CGCGTTGTCTCGCGC-------GGAGCCTG
AGAGAACGGCGG-----------CGATCCCGACCCATGCGC--CGATCTGCATG----CG
GCGGCTTGGAATGCGACC-----------------------------
>AF470514Cymbidium_finlaysonianum 
-----------ATCGCGTCGCTCCGTGCAAACTCCGTCCCCCCGAT--------GGGTGC
GTGTCGGCCGAGGCACGGATGCGCAGGGTGGCCCGTCGT----GCCCTCCGGCGCGGCGG
GCTGAAGAGCCGGTCGT-----CGTCTCGCTGGCTGCGGGCAACGA---GGGGTG-----
----GGTGAAA-GCTGCGAG-CACAGCC--CGCGTTGTCTCGCGC-------GGAGCCTG
AGAGAATGACGGCGCCCCCGAGGCGATCCCGACCCATGCGC--CGATCTGCATG----CG
GCGGCTTGGAATGCGACCCAAGGTTGG-CGAAG--------------
>KF029636lCymbidium_goeringii
-----------ATCGCGTCGCTCCGTGCCAACTCCGTCGCCCCGAT--------GGGTGC
GTGTCGGCCGAGGCACGGACGCGCAGGGTGGCCCGTCGT----GCCCTCCGGTGCGGCGG
GCTGAAGAGTCGGTCGT-----CGTCTCGCTGGCTGCGGGCAACGA---GGGGTG-----
----GGTGAAA-GCTGTGAG-CACAGCC--CGTGTTGTCTCGTGC-------GGAGCCTG
AGAGAACGACGGTGCCCCCGAGGC-GATCCCGACCCACGCGC-CGATCTCCATG----CG
GCGGCTTGGAAT-----------------------------------
>KF029634Cymbidium_goeringii
-----------ATCGCGTCGCTCCGTGCCAACTCCGTCGCCCCGAT--------GGGTGC
GTGTCGGCCGAGGCACGGACGCGCAGGGTGGCCCGTCGT----GCCCTCCGGTGCGGCGG
GCTGAAGAGTCGGTCGT-----CGTCTCGCTGGCTGCGGGCAACGA---GGGGTG-----
----GGTGAAA-GCTGTGAG-CACAGCC--CGTGTTGTCTCGTGC-------GGAGCCTG
AGAGAACGACGGTGCCCCCGAGGC-GATCCCGACCCACGCGC-CGATCTCCATG----CG
GCGGCTTGGAAT-----------------------------------
>MT940444Cymbidium_goeringii
-----------ATCGCGTCGCTCCGTGCCAACTCCGTCGCCCCGAT--------GGGTGC
GTGTCGGCCGAGGCACGGACGCGCAGGGTGGCCCGTCGT----GCCCTCCGGTGCGGCGG
GCTGAAGAGTCGGTCGT-----CGTCTCGCTGGCTGCGGGCAACGA---GGGGTG-----
----GGTGAAA-GCTGTGAG-CACAGCC--CGTGTTGTCTCGTGC-------GGAGCCTG
AGAGAACGACGGTGCCCCCGAGGC-GATCCCGACCCACGCGC-CGATCTCCATG----CG
GCGGCTTGGAATGCGACCCCAGGATGGGCGAGGCCACCCGCCGAGTT
>KJ597829Cymbidium_goeringii
-----------ATCGCGTCGCTCCGTGCCAACTCCGTCGCCCCGAT--------GGGTGC
GTGTCGGCCGAGGCACGGACGCGCAGGGTGGCCCGTCGT----GCCCTCCGGTGCGGCGG
GCTGAAGAGTCGGTCGT-----CGTCTCGCTGGCTGCGGGCAACGA---GGGGTG-----
----GGTGAAA-GCTGTGAG-CACAGCC--CGTGTTGTCTCGTGC-------GGAGCCTG
AGAGAACGACGGTGCCCCCGAGGC-GATCCCGACCCACGCGC-CGATCTCCATG----CG
GCGGCTTGGAATG----------------------------------
>KJ597828Cymbidium_goeringii
-----------ATCGCGTCGCTCCGTGCCAACTCCGTCGCCCGGAT--------GGGTGC
GTGTCGGCCGAGGCACGGACGCGCAGGGTGGCCCGTCGT----GCCCTCCGGTGCGGCGG
GCTGAAGAGTCGGTCGT-----CGTCTCGCTGGCTGCGGGCAACGA---GGGGTG-----
----GGTGAAA-GCTGTGAG-CACAGCC--CGTGTTGTCTCGTGC-------GGAGCCTG
AGAGAACGACGGTGCCCCCGAGGC-GATCCCGACCCACGCGC-CGATCTCCATG----CG
GCGGCTTGGAATG----------------------------------
>KJ597827Cymbidium_goeringii
-----------ATCGCGTCGCTCCGTGCCAACTCCGTCGCCCCGAT--------GGGTGC
GTGTCGGCCGAGGCACGGACGCGCAGGGTGGCCCGTCGT----GCCCTCCGGTGCGGCGG
GCTGAAGAGTCGGTCGT-----CGTCTCGCTGGCTGCGGGCAACGA---GGGGTG-----
----GGTGAAA-GCTGTGAG-CACAGCC--CGTGTTGTCTCGTGC-------GGAGCCTG
AGAGAACGACGGTGCCCCCGAGGC-GATCCCGACCCACGCGC-CGATCTCCATG----CG
GCGGCTTGGAATG----------------------------------
>KJ597826Cymbidium_goeringii
-----------ATCGCGTCGCTCCGTGCCAACTCCGTCGCCCGGAT--------GGGTGC
GTGTCGGCCGAGGCACGGACGCGCAGGGTGGCCCGTCGT----GCCCTCCGGTGCGGCGG
GCTGAAGAGTCGGTCGT-----CGTCTCGCTGGCTGCGGGCAACGA---GGGGTG-----
----GGTGAAA-GCTGTGAG-CACAGCC--CGTGTTGTCTCGTGC-------GGAGCCTG
AGAGAACGACGGTGCCCTCGAGGC-GATCCCGACCCACGCGC-CGATCTCCATG----CG
GCGGCTTGGAATG----------------------------------
>KF560533Cymbidium_goeringii
-----------ATCGCGTCGCTCCGTGCCAACTCCGTCGCCCCGAT--------GGGTGC
GTGTCGGCCGAGGCACGGACGCGCAGGGTGGCCCGTCGT----GCCCTCCGGTGCGGCGG
GCTGAAGAGTCGGTCGT-----CGTCTCGCTGGCTGCGGGCAACGA---GGGGTG-----
----GGTGAAA-GCTGTGAG-CACAGCC--CGTGTTGTCTCGTGC-------GGAGCCTG
AGAGAACGACGGTGCCCCCGAGGC-GATCCCGACCCACGCGC-CG---------------
-----------------------------------------------
>AF284722Cymbidium_goeringii 
-----------ATCGCGTCGCTCCGTGCCAACTCCGTCGCCCCGAT--------GGGTGC
GTGTCGGCCGAGGCACGGACGCGCAGGGTGGCCCGTCGT----GCCCTTCGGTGCGGCGG
GCTGAAGAGTCGGTCGT-----CGTCTCGCTGGCTGCGGGCAACGA---GGGGTG-----
----GGTGAAA-GCTGTGAG-CACAGCC--CGTGTTGTCTCGTGC-------GGAGCCTG
AGAGAACGACGGTGCCCCCGAGGCGATCCCGAACCACGCGC--CGATCTTCATG----CG
GGGGCTTGGAAT-----------------------------------
>AF470521Cymbidium_goeringii 
-----------ATCGCGTCGCTCCGTGCCAACTCCGTCGCCCTGAT--------GGGTGC
GTGTCGGCCGAGGCACGGACGCGCAGGGTGGCCCGTCGT----GCCCTCCGGTGCGGCGG
GCTGAAGAGTCGGTCGT-----CGTCTCGCTGGCTGCGGGCAACGA---GGGGTG-----
----GGTGAAA-GCTGTGAG-CACAGCC--CGTGTTGTCTCGTGC-------GGAGCCTG
AGAGAACGACGGTGCCCCCGAGGCGATCCCGACCCACGCGC--CGATCTCCATG----CG
GCGGCTTGGAATGCGACCC-AGA-TGG-C------------------
>KT338676Cymbidium_goeringii 
-----------ATCGCGTCGCTCCGTGCCAACTCCGTCGCCCTGAT--------GGGTGC
GTGTCGGCCGAGGCACGGACGCGCAGGGTGGCCCGTCGT----GCCCTCCGGTGCGGCGG
GCTGAAGAGTCGGTCGT-----CGTCTCGCTGGCTGCGGGCAACGA---GGGGTG-----
----GGTGAAA-GCTGTGAG-CACAGCC--CGTGTTGTCTCGTGC-------GGAGCCTG
AGAGAACGACGGTGCCCCCGAGGCGATCCCGACCCACGCGC--CGATCTCCATG----CG
GCGGCTTGGAATGCGACCCCAGGATGGGCGAGGCCACCCGCCGAGTT
>KF029638Cymbidium_goeringii 
-----------ATCGCGTCGCTCCGTGCCAACTCCGTCGCCCCGAT--------GGGTGC
GTGTCGGCCGAGGCACGGACGCGCAGGGTGGCCCGTCGT----GCCCTCCGGTGCGGCGG
GCTGAAGAGTCGGTCGT-----CGTCTCGCTGGCTGCGGGCAACGA---GGGGTG-----
----GGTGAAA-GCTGTGAG-CACAGCC--CGTGTTGTCTCGTGC-------GGAGCCTG
AGAGAACGACGGTGCCCCCGAGGCGATCCCGACCCACGCGC--CGATCTCCATG----CG
GCGGCTTGGAA------------------------------------
>KF029631Cymbidium_goeringii 
-----------ATCGCGTCGCTCCGTGCCAACTCCGTCGCCCCGAT--------GGGTGC
GTGCCGGCCGAGGCACGGACGCGCAGGGTGGCCCGTCGT----GCCCTCCGGTGCGGCGG
GCTGAAGAGTCGGTCGT-----CGTCTCGCTGGCTGCGGGCAACGA---GGGGTG-----
----GGTGAAA-GCTGTGAG-CACAGCC--CGTGTTGTCTCGTGC-------GGAGCCTG
AGAGAACGACGGTGCCCCCGAGGCGATCCCGACCCACGCGC--CGATCTCCATG----CG
GCGGCTTGGAA------------------------------------
>AF470522Cymbidium_goeringii 
-----------ATCGCGTCGCTCCGTGCCAACTCCGTCGCCCCGAT--------GGGTGC
GTGTCGGCCGAGGCACGGACGCGCAGGGTGGCCCGTCGT----GCCCTCCGGTGCGGCGG
GCTGAAGAGTCGGTCGT-----CGTCTCGCTGGCTGCGGGCAACGA---GGGGTG-----
----GGTGAAA-GCTGTGAG-CACAGCC--CGTGTTGTCTCGTGC-------GGAGCCTG
AGAGAACGACGGTGCCCCCGAGGCGATCCCGACCCACGCGC--CGATCTCCATG----CG
GCGGCTTGGAATGCGACCCCAGGAGGG-C------------------
>KJ597835Cymbidium_faberi 
-----------ATCGCGTCGCTCCGTGCCAACTCCGTCGCCCCGAT--------GGGTGC
GTGTCGGCCGAGGCACGGATGCGCAGGGTGGCCCGTCGT----GCCCTCCGGCGCGGCGG
GCTGAAGAGTCGGTCGT-----CGTCTCGCTGGCTGCGGGCAACGA---GGGGTG-----
----GGTGAAA-GCTGTGAG-CACAGCC--AGCGTTGTCTCGTGC-------GGAGCCTG
AGAGAACGACGGTGCCCCCGAGGCGATCCCGACCCACGCGC--CGATCTGCATG----CG
GCGGCTTGGAATG----------------------------------
>KJ597832Cymbidium_faberi 
-----------ATCGCGTCGCTCCGTGCCAACTCCGTCGCCCCGAT--------GGGTGC
GTGTCGGCCGAGGCACGGATGCGCAGGGTGGCCCGTCGT----GCCCTCCGGCGCGGCGG
GCTGAAGAGTCGGTCGT-----CGTCTCGCTGGCTGCGGGCAACGA---GGGGTG-----
----GGTGAAA-GCTGTGAG-CACAGCC--AGCGTTGTCTCGTGC-------GGAGCCTG
AGAGAACGACGGTGCCCCCGAGGCGATCCCGACCCACGCGC--CGATCTGCATG----CG
GCGGCTTGGAATG----------------------------------
>KJ597834Cymbidium_faberi 
-----------ATCGCGTCGCTCCGTGCCAACTCCGTCGCCCCGAT--------GGGTGC
GTGTCGGCCGAGGCACGGACGCGCAGGGTGGCCCGTCGT----GCCCTCCGGCGCGGCGG
GCTGAAGAGTCGGTCGT-----CGTCTCGCTGGCTGCGGGCAACGA---GGGGTG-----
----GGTGAAA-GCTGTGAG-CACAGCC--AGCGTTGTCTCGTGC-------GGAGCCTG
AGAGAACGACGGTGCCCCCGAGGCGATCCCGACCCACGCGC--CGATCTGCATG----CG
GCGGCTTGGAATG----------------------------------
>MF861148Cymbidium_faberi
-----------ATCGCGTCGCTCCGTGCCAACTCCGTCGCCCCGAT--------GGGTGC
GTGTCGGCCGAGGCACGGACGCGCAGGGTGGCCCGTCGT----GCCCTCCGGCGCGGCGG
GCTGAAGAGTCGGTCGT-----CGTCTCGCTGGCTGCGGGCAACGA---GGGGTG-----
----GGTGAAA-GCTGTGAG-CACAGCC--AGCGTTGTCTCGTGC-------GGAGCCTG
AGAGAACGACGGTGCCCCCGAGGCGATCCCGACCCACGCGC--CGATCTGCATG----CG
GCGGCTTGGAATGCGACCCCAGGATGGGCGAGGCCACCCGCCGAGTT
>KJ597833Cymbidium_faberi
-----------ATCGCGTCGCTCCGTGCCAACTCCGTCGCCCCGAT--------GGGTGC
GTGTCGGCCGAGGCACGGATGCGCAGGGTGGCCCGTCGT----GCCCTCCGGCGCGGCGG
GCTGAAGAGTCGGTCGT-----CGTCTCGCTGGCTGCGGGCAACGA---GGGGTG-----
----GGTGAAA-GCTGTGAG-CACAGCC--AGCGTTGTCTCGTGC-------GGAGCCTG
AGAGAACGACGGTGCCCCCGAGGCGATCCCGACCCACGCGC--CGATCTGCATG----CG
GCGGCTTGGAATG----------------------------------
>KJ597836Cymbidium_kanran
-----------ATCGCGTCGCTCCGTGCCAACTCCGTCGCCCCGAT--------GGGTGC
GTGTCGGCCGAGGCGCGGACGCGCAGGGTGGCCCGTCGT----GCCCTCCGGCCCGGCGG
GCTGAAGAGTCGGTCGT-----CGTCTCGCTGGCTGCGGGCAACGA---GGGGTG-----
----GGTGAAA-GCTGTGAG-CACAGCC--CGCGTTGTCTCGCGC-------GGAGCCTG
AGAGAACGACGGTGCCCCCGAGGCGATCCCGACCCACGCGC--CGATCTGCATG----CG
GCGGCTTGGAATG----------------------------------
>AF284720Cymbidium_kanran
-----------ATCGCGTCGCTCCGTGCCAACTCCGTCGCCCCGAT--------GGGTGC
GTGTCGGCCGAGGCGCGGACGCGCAGGGTGGCCCGTCGT----GCCCTCCGGCGCGGCGG
GCTGAAGAGTCGGTCGT-----CGTCTCGCTGGCTGCGGGCAACGA---GGGGTG-----
----GGTGAAA-GCTGTGAG-CACAGCC--CGCGTTGTCTCGCGC-------GGAGCCTG
AGAGAACGACGGTGCCCCCGAGGCGATCCCGACCCACGCGC--CGATCTGCATG----CG
GCGGCTTGGAAT-----------------------------------
>KJ597837Cymbidium_kanran
-----------ATCGCGTCGCTCCGTGCCAACTCCGTCGCCCCGAT--------GGGTGC
GTGTCGGCCGAGGCGCGGACGCGCAGGGTGGCCCGTCGT----GCCCTCCGGCGCGGCGG
GCTGAAGAGTCGGTCGT-----CGTCTCGCTGGCTGCGGGCAACGA---GGGGTG-----
----GGTGAAA-GCTGTGAG-CACAGCC--CGCGTTGTCTCGCGC-------GGAGCCTG
AGAGAACGACGGTGCCCCCGAGGCGATCCCGACCCACGCGC--CGATCTGCATG----CG
GCGGCTTGGAATG----------------------------------
>KT338677Cymbidium_kanran 
-----------ATCGCGTCGCTCCGTGCCAACTCCGTCGCCCCGAT--------GGGTGC
GTGTCGGACGAGGCGCGGACGCGCAGGGTGGCCCGTCGT----GCCCTCCGGCGCGGCGG
GCTGAAGAGTCGGTCGT-----CGTCTCGCTGGCTGCGGGCAACGA---GGGGTG-----
----GGTGAAA-GCTGTGAG-CACAGCC--CGCGTTGTCTCGCGC-------GGAGCCTG
AGAGAACGACGGTGCCCCCGAGGCGATCCCGACCCACGCGC--CGATCTGCATG----CG
GCGGCTTGGAATGCGACCCCAGGATGGGCGAGGCCACCCGCCGAGTT
>KJ597839Cymbidium_kanran 
-----------ATCGCGTCGCTCCGTGCCAACTCCGTCGCCCCGAT--------GGGTGC
GTGTCGGCCGAGGCGCGGACGCGCAGGGTGGCCCGTCGT----GCCCTCCGGCGCGGCGG
GCTGAAGAGTCGGTCGT-----CGTCTCGCTGGCTGCGGGCAACGA---GGGGTG-----
----GGTGAAA-GCTGTGAG-CACAGCC--CGCGTTGTCTCGCGC-------GGAGCCTG
AGAGAACGACGGTGCCCCCGAGGCGATCCCGACCCACGCGC--CGATCTGCATG----CG
GCGGCTTGGAATG----------------------------------
>KJ597838Cymbidium_kanran 
-----------ATCGCGTCGCTCCGTGCCAACTCCGTCGCCCCGAT--------GGGTGC
GTGTCGGCCGAGGCGCGGACGCGCAGGGTGGCCCGTCGT----GCCCTCCGGCGCGGCGG
GCTGAAGAGTCGGTCGT-----CGTCTCGCTGGCTGCGGGCAACGA---GGGGTG-----
----GGTGAAA-GCTGTGAG-CACAGCC--CGCGTTGTCTCGCGC-------GGAGCCTG
AGAGAACGACGGTGCCCCCGAGGCGATCCCGACCCACGCGC--CGATCTGCATG----CG
GCGGCTTGGAATG----------------------------------
>AF470495Cymbidium_kanran 
-----------ATCGCGTCGCTCCGTGCCAACTCCGTCGCCCCGAT--------GGGTGC
GTGTCGGCCGAGGCGCGGACGCGCAGGGTGGCCCGTCGT----GCCCTCCGGCACGGCGG
GCTGAAGAGTCGGTCGT-----CGTCTCGCTGGCTGCGGGCAACGA---GGGGTG-----
----GGTGAAA-GCTGTGAG-CACAGCC--CGCGTTGTCTCGCGC-------GGAGCCTG
AGAGAACGACGGTGCCCCCGAGGCGATCCCGACCCACGCGC--CGATCTGCATG----CG
GCGGCTTGGAATG----------------------------------
>KF560534Cymbidium_kanran 
-----------ATCGCGTCGCTCCGTGCCAACTCCGTCGCCCCGAT--------GGGTGC
GTGTCGGCCGAGGCGCGGACGCGCAGGGTGGCCCGTCGT----GCCCTCCGGCGCGGCGG
GCTGAAGAGTCGGTCGT-----CGTCTCGCTGGCTGCGGGCAACGA---GGGGTG-----
----GGTGAAA-GCTGTGAG-CACAGCC--CGCGTTGTCTCGCGC-------GGAGCCTG
AGAGAACGACGGTGCCCCCGAGGCGATCCCGACCCACGCGC--CG---------------
-----------------------------------------------
>AF470512Cymbidium_ensifolium
-----------ATCGCGTCGCTCCGTGCCAACTCCGTCGCCCCGAT--------GGGTGC
GTGTCGGCCGAGGCGCGGACGCGCAGGGTGGCCCGTCGT----GCCCTCCGGCGCGGCGG
GCTGAAGAGTCGGTCGT-----CGTCTCGCTGGCTGCGGGCAACGA---GGGGTG-----
----GGTGAAA-GCTGTGAG-CACAGCC--CGCGTTGTCTCGCGC-------GGAGCCTG
AGAGAACGACGGTGCCCCCGAGGCGATCCCGACCCACGCGC--CGATCTGCATG----CG
GCGGCTTGGAATG----------------------------------
>KT338675Cymbidium_ensifolium
-----------ATCGCGTCGCTCCGTGCCAACTCCGTCGCCCCGAT--------GGGTGC
GTGTCGGCCGAGGCGCGGACGCGCAGGGTGGCCCGTCGT----GCCCTCCGGCGCGGCGG
GCTGAAGAGTCGGTCGT-----CGTCTCGCTGGCTGCGGGCAACGA---GGGGTG-----
----GGTGAAA-GCTGTGAG-CACAGCC--CGCGTTGTCTCGCGC-------GGAGCCTG
AGAGAACGACGGTGCCCCCGAGGCGATCCCGACCCACGCGC--CGATCTGCATG----CG
GCGGCTTGGAATG----------------------------------
>KJ597846Cymbidium_ensifolium
-----------ATCGCGTCGCTCCGTGCCAACTCCGTCGCCCCGAT--------GGGTGC
GTGTCGGCCGAGGCGCGGACGCGCAGGGTGGCCCGTCGT----GCCCTCCGGCGCGGCGG
GCTGAAGAGTCGGTCGT-----CGTCTCGCTGGCTGCGGGCAACGA---GGGGTG-----
----GGTGAAA-GCTGTGAG-CACAGCC--CGCGTTGTCTCGCGC-------GGAGCCTG
AGAGAACGACGGTGCCCCCGAGGCGATCCCGACCCACGCGC--CGATCTGCATG----CG
GCGGCTTGGAATG----------------------------------
>KJ597845Cymbidium_ensifolium
-----------ATCGCGTCGCTCCGTGCCAACTCCGTCGCCCCGAT--------GGGTGC
GTGTCGGCCGAGGCGCGGACGCGCAGGGTGGCCCGTCGT----GCCCTCCGGCGCGGCGG
GCTGAAGAGTCGGTCGT-----CGTCTCGCTGGCTGCGGGCAACGA---GGGGTG-----
----GGTGAAA-GCTGTGAG-CACAGCC--CGCGTTGTCTCGCGC-------GGAGCCTG
AGAGAACGACGGTGCCCCCGAGGCGATCCCGACCCACGCGC--CGATCTGCATG----CG
GCGGCTTGGAATG----------------------------------
>KJ597844Cymbidium_ensifolium
-----------ATCGCGTCGCTCCGTGCCAACTCCGTCGCCCCGAT--------GGGTGC
GTGTCGGCCGAGGCGCGGACGCGCAGGGTGGCCCGTCGT----GCCCTCCGGCGCGGCGG
GCTGAAGAGTCGGTCGT-----CGTCTCGCTGGCTGCGGGCAACGA---GGGGTG-----
----GGTGAAA-GCTGTGAG-CACAGCC--CGCGTTGTCTCGCGC-------GGAGCCTG
AGAGAACGACGGTGCCCCCGAGGCGATCCCGACCCACGCGC--CGATCTGCATG----CG
GCGGCTTGGAATG----------------------------------
>KJ597843Cymbidium_ensifolium
-----------ATCGCGTCGCTCCGTGCCAACTCCGTCGCCCCGAT--------GGGTGC
GTGTCGGCCGAGGCGCGGACGCGCAGGGTGGCCCGTCGT----GCCCTCCGGCGCGGCGG
GCTGAAGAGTCGGTCGT-----CGTCTCGCTGGCTGCGGGCAACGA---GGGGTG-----
----GGTGAAA-GCTGTGAG-CACAGCC--CGCGTTGTCTCGCGC-------GGAGCCTG
AGAGAACGACGGTGCCCCCGAGGCGATCCCGACCCACGCGC--CGATCTGCATG----CG
GCGGCTTGGAATG----------------------------------
>AF284716Cymbidium_ensifolium
-----------ATCGCGTCGCTCCGTGCCAACTCCGTCGCCCCGAT--------GGGTGC
GTGTCGGCCGAGGCGCGGACGCGCAGGGTGGCCCGTCGT----GCCCTCCGGCGCGGCGG
GCTGAAGAGTCGGTCGT-----CGTCTCGCTGGCTGCGGGCAACGA---GGGGTG-----
----GGTGAAA-GCTGTGAG-CACAGCC--CGCGTTGTCTCGCGC-------GGAGCCTG
AGAGAACGACGGTGCCCCCGAGGCGATCCCGACCCACGCGC--CGATCTGCATG----CG
GCGGCTTGGAAT-----------------------------------
>AF470517Cymbidium_sinense 
-----------ATCGCGTCGCTCCGTGCCAACTCCGTCGCCCCGAT--------GGGTGC
GTGTCGGCCGAGGCGCGGACGCGCAGGGTGGCCCGTCGT----GCCCTCCGGCGCGGCGG
GCTGAAGAGTCGGTCGT-----CGTCTCGCTGGCTGCGGGCAACGA---GGGGTG-----
----GGTGAAA-GCTGTGAG-CACAGCC--CGCGTTGTCTCGCGC-------GGAGCCTG
AGAGAACGACGGTGCCCCCGAGGCGATCCCGACCCACGCGC--CGATCTGCATG----CG
GCGGCTTGGAATGCGACCCCAGGATGGGCGAGGCCACC---------
>KJ597847Cymbidium_sinense
-----------ATCGCGTCGCTCCGTGCCAACTCCGTCGCCCCGAT--------GGGTGC
GTGTCGGCCGAGGCGCGGACGCGCAGGGTGGCCCGTCGT----GCCCTCCGGCGCGGCGG
GCTGAAGAGTCGGTCGT-----CGTCTCGCTGGCTGCGGGCAACGA---GGGGTG-----
----GGTGAAA-GCTGTGAG-CACAGCC--CGCGTTGTCTCGCGC-------GGAGCCTG
AGAGAACGACGGTGCCCCCGAGGCGATCCCGACCCACGCGC--CGATCTGCATG----CG
GCGGCTTGGAATG----------------------------------
>KJ597849Cymbidium_sinense
-----------ATCGCGTCGCTCCGTGCCAACTCCGTCGCCCCGAT--------GGGTGC
GTGTCGGCCGAGGCGCGGACGCGCAGGGTGGCCCGTCGT----GCCCTCCGGCGCGGCGG
GCTGAAGAGTCGGTCGT-----CGTCTCGCTGGCTGCGGGCAACGA---GGGGTG-----
----GGTGAAA-GCTGTGAG-CACAGCC--CGCGTTGTCTCGCGC-------GGAGCCTG
AGAGAACGACGGTGCCCCCGAGGCGATCCCGACCCACGCGC--CGATCTGCATG----CG
GCGGCTTGGAATG----------------------------------
>KJ597850Cymbidium_sinense
-----------ATCGCGTCGCTCCGTGCCAACTCCGTCGCCCCGAT--------GGGTGC
GTGTCGGCCGAGGCGCGGACGCGCAGGGTGGCCCGTCGT----GCCCTCCGGCGCGGCGG
GCTGAAGAGTCGGTCGT-----CGTCTCGCTGGCTGCGGGCAACGA---GGGGTG-----
----GGTGAAA-GCTGTGAG-CACAGCC--CGCGTTGTCTCGCGC-------GGAGCCTG
AGAGAACGACGGTGCCCCCGAGGCGATCCCGACCCACGCGC--CGATCTGCATG----CG
GCGGCTTGGAATG----------------------------------
>AF284714Cymbidium_sinense
-----------ATCGCGTCGCTCCGTGCCAACTCCGTCGCCCCGAT--------GGGTGC
GTGTCGGCCGAGGCGCGGACGCGCAGGGTGGCCCGTCGT----GCCCTCCGGCGCGGCGG
GCTGAAGAGTCGGTCGT-----CGTCTCGCTGGCTGCGGGCAACGA---GGGGTG-----
----GGTGAAA-GCTGTGAG-CACAGCC--CGCGTTGTCTCGCGC-------GGAGCCTG
AGAGAACGACGGTGCCCCCGAGGCGATCCCGACCCACGCGC--CGATCTGCATG----CG
GCGGCTTGGAAT-----------------------------------
>MF861121Cymbidium_mannii
-----------ATCGCGTCGCTCCGTGCAAACTCCGTCCCCCCGAT--------GGGTGC
ATGTCGGCCGAGGCACGGATGCGCAGGGTGGCCCGTCGT----GCCCTTCGGCGCGGCGG
GCTGAAGAGCCGGTCGT-----CGTCTCGCTGGCTGCGGGCAACGA---GGGGTG-----
----GGTGAAA-GCTGCGAG-CACAGCC--CGCGTTGTCTCGTGC-------GGAGCCTG
AGAGAACGGCGG-----------CGATCCCGACCCATGCGC--CGATCTGCATG----CG
GCGGCTTGGAATGCGACCCCAGGATGGGCGAGGCCACCCGCCGAGTT
>MW775048Cymbidium_mannii
-----------ATCGCGTCGCTCCGTGCAAACTCCGTCCCCCCGAT--------GGGTGC
ATGTCGGCCGAGGCACGGATGCGCAGGGTGGCCCGTCGT----GCCCTTCGGCGCGGCGG
GCTGAAGAGCCGGTCGT-----CGTCTCGCTGGCTGCGGGCAACGA---GGGGTG-----
----GGTGAAA-GCTGCGAG-CACAGCC--CGCGTTGTCTCGTGC-------GGAGCCTG
AGAGAACGACGGC--------GGC-GATCCCGACCCATGCGC-CGATCTGCATG----CG
GCGGCTTGGAATGCGACCCCAGGATGGGCGAGGCCAC----------
>MF861156Cymbidium_wilsoni
-----------GTCACGTCGCTCCGTGCCAACTCCGTCCCCTCGAT--------GGGTG-
-------CCGAGGCACGGACGCGCAGGGTGGCCCCTCGT----GCCCTTGGGCGCGGCGG
GCTGAAGAGCCGGTCGT-----CGTCTCGCTGGCTGCGGGCAACGA---GTGGTG-----
----GGTGAAA-GCTGTGAG-CACAGCC--CGCGTTGTCCCGTGC-------GGAGCCTG
AGAGAAGGACGGTGCCCCCGAGGCGATCCCGACCCACGCGC--CGATCTGCATG----CG
GCGGCTTGGAAT-----------------------------------
>AF284705Cymbidium_wilsoni
-----------GTCACGTCGCTCCGTGCCAACTCCGTCCCCTCGAT--------GGGTG-
-------CCGAGGCACGGACGCGCAGGGTGGCCCCTCGT----GCCCTTGGGCGCGGCGG
GCTGAAGAGCCGGTCGT-----CGTCTCGCTGGCTGCGGGCAACGA---GTGGTG-----
----GGTGAAA-GCTGTGAG-CACAGCC--CGCGTTGTCCCGTGC-------GGAGCCTG
AGAGAAGGACGGTGCCCCCGAGGCGATCCCGACCCACGCGC--CGATCTGCATG----CG
GCGGCTTGGAAT-----------------------------------
>AF470516Cymbidium_elegans 
-----------GTCACGTCGCTCCGTGCCAACTCCG-CCCCTCGAC--------GGGTG-
-------CCGAGGCACGGACGCGCAGGGTGGCTCGTCGT----GCCCTTCGGCGCGGCGG
GCTGAAGAGCCGGTCGT-----CGTCTCGCTGGCTGCGGGCAACGA---GTGGTG-----
----GGTGAAA-GCTGTGAG-CATAGCC--TGCGTTGTCCCGTGC-------AGAGTCTG
AGAGAACGACGGTGCCCCCGAGGCGATCCCGACCCACGCGC--CGATCTGCATG----CG
-CGGCTT-GAAT-CGACCCAGATAC----------------------
>JF729009Cymbidium_elegans 
-----------GTCACGTCGCTCCGTGCCAACTCCG-CCCCTCGAC--------GGGTG-
-------CCGAGGCACGGACGCGCAGGGTGGCTCGTCGT----GCCCTTCGGCGCGGCGG
GCTGAAGAGCCGGTCGT-----CGTCTCGCTGGCTGCGGGCAACGA---GTGGTG-----
----GGTGAAA-GCTGTGAG-CATAGCC--TGCGTTGTCCCGTGC-------AGAGTCTG
AGAGAACGACGGTGCCCCCGAGGCGATCCCGACCCACGCGC--CGATCTGCATG----CG
GCGGCTTGGAATGCGACC-----------------------------
>AF284712Cymbidium_elegans 
-----------GTCACGTCGCTCCGTGCCAACTCCG-CCCCTCGAC--------GGGTG-
-------CCGAGGCACGGACGCGCAGGGTGGCTCGTCGT----GCCCTTCGGCGCGGCGG
GCTGAAGAGCCGGTCGT-----CGTCTCGCTGGCTGCGGGCAACGA---GTGGTG-----
----GGTGAAA-GCTGTGAG-CATAGCC--TGCGTTGTCCCGTGC-------AGAGTCTG
AGAGAACGACGGTGCCCCAGAGGCGATCCCGACCCACGCGC--CGATCTGCATG----CG
GCGGCTTGGAAT-----------------------------------
>AF470513Cymbidium_elegans 
-----------GTCACGTCGCTCCGTGCCAACTCCG-CCCCTCGAC--------GGGTG-
-------CCGAGGCACGGACGCGCAGGGTGGCTCGTCGT----GCCCTTCGGCGCGGCGG
GCTGAAGAGCCGGTCGT-----CGTCTCGCTGGCTGCGGGCAACGA---GTGGTG-----
----GGTGAAA-GCTGTGAG-CATAGCC--TGCGTTGTCCCGTGC-------AGAGTCTG
AGAGAACGACGGTGCCCCAGAGGCGATCCCGACCCACGCGC--CGATCTGCATG----CG
GCGGCTTGGAAT-GCGACCCCAGGAGG--------------------
>KX755389Cremastra_appendiculata 
------------------------------------------------------------
---------------------------------------------------------CGG
GCTGAAGAGCGGGTTAT-----CGTCTCATTGGC-CACGAACAATAA--GGGGTG-----
----GATGAAA-GCTGTGAG-CAAGGCC--TACTTTGTCTCGTGCT------GGCCAGAG
AAAA---GATTGGCCCTTTTAGTTGATCCCAAACCCATGGC--GCCGATATCAC---CAG
GCGGCGGCTTGA-----------------------------------
>EF525673Cremastra_appendiculata 
------------------------------------------------------------
---------------------------------------------------------CGG
GCTGAAGAGCGGGTTAT-----CGTCTCATTGGC-CACGAACAATAA--GGGGTG-----
----GATGAAA-GCTGTGAG-CAAGGCC--TACTTTGTCTCGTGCT------GGCCAGAG
AAAA---GATTGGCCCTTTTAGTTGATCCCAAACCCATGGC--GCCGATATCAC---CAG
GCGGCGGCTTGAAT-GCGACCC-------------------------
>EU391320Cremastra_appendiculata 
------------------------------------------------------------
---------------------------------------------------------CGG
GCTGAAGAGCGGGTTAT-----CGTCTCATTGGC-CACGAACAATAA--GGGGTG-----
----GATGAAA-GCTGTGAG-CAAGGCC--TACTTTGTCTCGTGCT------GGCCAGAG
AAAA---GATTGGCCCTTTTAGTTGAT-CCCAACCCATGGC--GCCG-------------
-----------------------------------------------
>KM526764Cremastra_appendiculata 
------------------------------------------------------------
---------------------------------------------------------CGG
GCTGAAGAGCGGGTTAT-----CGTCTCATTGGC-CACGAACAATAA--GGGGTG-----
----GATGAAA-GCTGTGAG-CAAGGCC--TACTTTGTCTCGTGCT------GGCCAGAG
AAAA---GATTGGCCCTTTTAGTTGAT-CCAAACCCATGGC--GCCGATACA----CAGG
CGGCGGCTTGGAAT---------------------------------
>KY966596Eria_scabrilinguis 
-----------GTTGCATCGCTCCTTGCTAACTCCATCTCGCCATA--------TGGTG-
-TGTTGGATGAGGCTCGGATGTGTAGAGTGGCTCGTCGT----GCTCATTGGTGCGGCGG
GCTTAAGAGCGCGTTAT-----CGTCTCATTGGGCCACGAACGACAC--GGGGTG-----
----GATGAAA-GCTCCGAG-CAAATCC--TACGTTGTCTCGTGCT------GCCCTGAG
AAAG-GATAATATGCCTTTGAGGTGATCCCAACCCATGCGT--CGATCCAC-----GA-G
CGGCGGCTTGGAA----------------------------------
>LC176592Changnienia_amoena 
--------AGCATCGCGTCGCTCCGTGCCAAATCCATCCCACCAAT--------GGGTG-
-TGTCGGCCAAGGCTCGGACGTGCAGAGTGGCTCATCGT----GCCTGTTGGTGCGGCGG
GCTAAAGAGTGTGGGTT---ATCGTCTCGTTGG-TCACGAACAACAA--GGGGTG-----
----GATGAAA-GCCATGAG-CAAGGCC--TATGTTGTCTCGTGCT------GGCCTGAT
AAGA-GAT---GTACCCTTCAGGAGATCCCAACCCGTGCGC--CGTTCTAAAGG----CG
GTGGCATGGAAT-----------------------------------
>KM873667Changnienia_amoena 
--------AGCATCGCGTCGCTCCGTGCCAAATCCATCCCACCAAT--------GGGTG-
-TGTCGGCCAAGGCTCGGACGTGCAGAGTGGCTCATCGT----GCCTGTTGGTGCGGCGG
GCTAAAGAGTGTGGGTT---ATCGTCTCGTTGG-TCACGAACAACAA--GGGGTG-----
----GATGAAA-GCCATGAG-CAAGGCC--TATGTTGTCTCGTGCT------GGCCTGAT
AAGA-GAT---GTACCCTTCAGGAGATCCCAACCCGTGCGC--CGTTCTAAAGG----CG
GTGGCATGGAAT-----------------------------------
>KY239345Callostylis_bambusifolia 
-----------GTTACGTCGCTCCGTGCCAACTCCATCTCGCTGAA--------GGGCG-
-TGTAGGATGATGCTCGRATGTGRAGAGTGGCTCGTCGT----GCCCATCGGTGCGGCGG
GCTTAAGAGCGTGTWAT-----CGTCTCATTGGGCCACGAACGACAC--GGGGTG-----
----GATACAA-GCTCTTAG-CAAAGCC--TTCGTTGTCTCGTGCC------GCCCTGAG
AAACGGATTATAAGCTCGAGAGGCGATCCCAACCCATGCGT--CGATCGGC---------
-----------------------------------------------
>KY239252Eria_scabrilinguis 
-----------GTTGCATCGCTCCTTGCTAACTCCATCTCGCCATA--------TGGTG-
-TGTTGGATGAGGCTCGGATGTGTAGAGTGGCTCGTCGT----GCTCATTGGTGCGGCGG
GCTTAAGAGCGCGTTAT-----CGTCTCATTGGGCCACGAACGACAC--GGGGTG-----
----GATGAAA-GCTCCGAG-CAAATCC--TACGTTGTCTCGTGCT------GCCCTGAG
AAAG-GATAATATGCCTTTGAGGTGATCCCAACCCATGCGT--CGATCCAC---------
-----------------------------------------------
>KY239292Pinalia_spicata
-----------ATTACGTCGCTCTGTGCTAAATTCATCACGTCGAA--------GGGCG-
-TGTCGGATGATGCTCAGATGTGGAGAGTGGTTCGTCGT----GCCCATCGGTGCGACGG
GCTTAAGAGCGTGTTAT-----CGTCTCATTGGGCCACGAACGACAC--GGGGTG-----
----GATAAAA-GCTCTTAG-CAAAGCC--TTCGTTGTCTTGTGCC------GCCCTGAG
AAACAGATTATAAGCCTGAGAGGTGATCCCAACCCATGCGT--CGATCCGC---------
-----------------------------------------------
>JN114682Pinalia_spicata 
-----------GTTACGTCGCTCTGTGCTAAATTCATCACGTCGAA--------GGGCG-
-TGTTGGAGGATGCTCAGATGTGGAGAGTGGTTCGTCGT----GCCCATCGGTGCGACGG
GCTTAAGAGCGTGTTAT-----CGTCTCATTGGGCCACGAACGACAC--GGGGTG-----
----GATACAA-GCTCTTAG-CAAAGCC--TTCGTTGTCTTGTGCC------GCCCTGAG
AAACAGATTATAAGCTTGAGAGGTGATCCCAACCCATGCGT--CGATCCGCAAGT---GG
CGATGACTTGGAATGCGACCCCAGGATGGGCGAGGCCACCCGCTG--
>JN114681Pinalia_spicata 
-----------GTTACGTCGCTCTGTGCTAAATTCATCACGTCGAA--------GGGCG-
-TGTTGGAGGATGCTCAGATGTGGAGAGTGGTTCGTCGT----GCCCATCGGTGCGACGG
GCTTAAGAGCGTGTTAT-----CGTCTCATTGGGCCACGAACGACAC--GGGGTG-----
----GATACAA-GCTCTTAG-CAAAGCC--TTCGTTGTCTTGTGCC------GCCCTGAG
AAACAGATTATAAGCTTGAGAGGTGATCCCAACCCATGCGT--CGATCCGCAAGT---GG
CGATGACTTGGAATGCGACCCCAGGATGGGCGAGGCCACCCGCTGAG
>JN114502Pinalia_spicata
-----------ATTACGTCGCTCTGTGCTAAATTCATCACGTCGAA--------GGGCG-
-TGTCGGATGATGCTCAGATGTGGAGAGTGGTTCGTCGT----GCCCATCGGTGCGACGG
GCTTAAGAGCGTGTTAT-----CGTCTCATTGGGCCACGAACGACAC--GGGGTG-----
----GATAAAA-GCTCTTAG-CAAAGCC--TTCGTTGTCTTGTGCC------GCCCTGAG
AAACAGATTATAAGCCTGAGAGGTGATCCCAACCCATGCGT--CGATCCGCAAGT---GG
CGACGACTTGGAATGCGACCCCAGGATGGGCGAGGCCACCCGC----
>JN114501Pinalia_spicata 
-----------ATTACGTCGCTCTGTGCTAAATTCATCACGTCGAA--------GGGCG-
-TGTCGGATGATGCTCAGATGTGGAGAGTGGTTCGTCGT----GCCCATCGGTGCGACGG
GCTTAAGAGCGTGTTAT-----CGTCTCATTGGGCCACGAACGACAC--GGGGTG-----
----GATAAAA-GCTCTTAG-CAAAGCC--TTCGTTGTCTTGTGCC------GCCCTGAG
AAACAGATTATAAGCCTGAGAGGTGATCCCAACCCATGCGT--CGATCCGCAAGT---GG
CGACGACTTGGAATGCGACCCCAGGATGGGCGAGGCCACCCGC----
>KY239317Pinalia_bractescens 
-----------ATTACGTTGCTCCGTGCCAACTCCATCTCACTGAA--------TGATG-
-TGTTGGATGATGCTCGGATGTGGAGAGTGGCTCGTCGT----GCCCATAGGTGTGGCGG
GCTTAAGAGCGTGTTAT-----CGTCTCATTGGGCCACGAACGACAT--GGGGTG-----
----GATACAA-GCTCTTAG-CAAGGCC--TTCATTGTCTCGTGCC------GCCCTGAG
AAATAGATTATAAGCTTGAGAGGTGATCCCAACTCATGCGT--CGATTCGC---------
-----------------------------------------------
>MW775049Pinalia_bractescens 
-----------ATTACGTTGCTCCGTGCCAACTCCATCTCACTGAA--------TGATG-
-TGTTGGATGATGCTCGGATGTGGAGAGTGGCTCGTCGT----GCCCATAGGTGTGGCGG
GCTTAAGAGCGTGTTAT-----CGTCTCATTGGGCCACGAACGACAT--GGGGTG-----
----GATACAA-GCTCTTAG-CAAGGCC--TTCATTGTCTCGTGCC------GCCCTGAG
AAATAGATTATAAGCTTGAGAGGTGATCCCAACTCATGCGT--CGATTCGCAAGT---GG
CGATGACTTGGAATGCGACCCCAG-----------------------
>MW775050Pinalia_graminifolia
-----------GTTACGTCGCTCTGTGCAACATTCATCACGTCGAA--------GGGCG-
-TGTCGGATGATGCTCAGATGTGGAGAGTGGTTCGTCGT----GCCCATCGGTGCGACGG
GCTTAAGAGCGTGTTAT-----CGTCTCATTGGGCCACGAACGACAC--GGGGTG-----
----GATACAA-GCTCTTAA-CAAAGCC--TTCGTTGTCTTGTGCC------GCCCTGAG
AAACAGATTATAAGCCTTAGAGGTGATCCCAAACCATGTGT--CGATCCGCAAGT---GG
CGATGACTTGGAATGCGACCCCAGGATGGGCGAGGCCACCCGCTGAG
>MW775051Pinalia_graminifolia
-----------GTTACGTCGCTCTGTGCAACATTCATCACGTCGAA--------GGGCG-
-TGTCGGATGATGCTCAGATGTGGAGAGTGGTTCGTCGT----GCCCATCGGTGCGACGG
GCTTAAGAGCGTGTTAT-----CGTCTCATTGGGCCACGAACGACAC--GGGGTG-----
----GATACAA-GCTCTTAA-CAAAGCC--TTCGTTGTCTTGTGCC------GCCCTGAG
AAACAGATTATAAGCCTTAGAGGTGATCCCAAACCATGTGT--CGATCCGCAAGT---GG
CGATGACTTGGAATGCGACCCCAGGATGGGCGAGGCCACCCGCTGAG
>MW775052Pinalia_graminifolia
-----------GTTACGTCGCTCTGTGCAACATTCATCACGTCGAA--------GGGCG-
-TGTCGGATGATGCTCAGATGTGGAGAGTGGTTCGTCGT----GCCCATCGGTGCGACGG
GCTTAAGAGCGTGTTAT-----CGTCTCATTGGGCCACGAACGACAC--GGGGTG-----
----GATACAA-GCTCTTAA-CAAAGCC--TTCGTTGTCTTGTGCC------GCCCTGAG
AAACAGATTATAAGCCTTAGAGGTGATCCCAAACCATGTGT--CGATCCGCAAGT---GG
CGATGACTTGGAATGCGACCCCAGGATGGGCGAGGCCACCCGCTGAG
>MW775053Pinalia_graminifolia
-----------GTTACGTCGCTCTGTGCAACATTCATCACGTCGAA--------GGGCG-
-TGTCGGATGATGCTCAGATGTGGAGAGTGGTTCGTCGT----GCCCATCGGTGCGACGG
GCTTAAGAGCGTGTTAT-----CGTCTCATTGGGCCACGAACGACAC--GGGGTG-----
----GATACAA-GCTCTTAA-CAAAGCC--TTCGTTGTCTTGTGCC------GCCCTGAG
AAACAGATTATAAGCCTTAGAGGTGATCCCAAACCATGTGT--CGATCCGCAAGT---GG
CGATGACTTGGAATGCGACCCCAGGATGGGCGAGGCCACCCGCTGAG
>MW775054Pinalia_graminifolia
-----------GTTACGTCGCTCTGTGCAACATTCATCACGTCGAA--------GGGCG-
-TGTCGGATGATGCTCAGATGTGGAGAGTGGTTCGTCGT----GCCCATCGGTGCGACGG
GCTTAAGAGCGTGTTAT-----CGTCTCATTGGGCCACGAACGACAC--GGGGTG-----
----GATACAA-GCTCTTAA-CAAAGCC--TTCGTTGTCTTGTGCC------GCCCTGAG
AAACAGATTATAAGCCTTAGAGGTGATCCCAAACCATGTGT--CGATCCGCAAGT---GG
CGATGACTTGGAATGCGACCCCAGGATGGGCGAGGCCACCCGCTGAG
>MW775055Pinalia_graminifolia
-----------GTTACGTCGCTCTGTGCAACATTCATCACGTCGAA--------GGGCG-
-TGTCGGATGATGCTCAGATGTGGAGAGTGGTTCGTCGT----GCCCATCGGTGCGACGG
GCTTAAGAGCGTGTTAT-----CGTCTCATTGGGCCACGAACGACAC--GGGGTG-----
----GATACAA-GCTCTTAA-CAAAGCC--TTCGTTGTCTTGTGCC------GCCCTGAG
AAACAGATTATAAGCCTTAGAGGTGATCCCAAACCATGTGT--CGATCCGCAAGT---GG
CGATGACTTGGAATGCGACCCCAGGATGGGCGAGGCCACCCGCTGAG
>MW775056Conchidium_muscicola
-----------ATTGCATCGCTCTGGGCTAAGTCCATCTTGCCAAT--------TTGCT-
-TGTTGGATAGGGGTCAGATGTGTAGAGTGGCTCGTCGT----TCCCATGGGCGCGGCGT
GCTTAAGAATGTGTGCTAT---CATCTCATAATGCCACGAATGACAC--GGGGTG-----
----GATGAAA-GCTCTGAG-----------ATGTTGTCTTATGAC------GGCATGAG
ATAATGTTTGCAAATCTTTGAGATGATCCCGACCCATGCAT--TGATTGCATAAATGACG
GAAAGTCTTTGATATGTTCCCGACCAATGCGCTGATTCACAAATGAT
>MW775057Conchidium_muscicola
-----------ATTGCATCGCTCTGGGCTAAGTCCATCTTGCCAAT--------TTGCT-
-TGTTGGATAGGGGTCAGATGTGTAGAGTGGCTCGTCGT----TCCCATGGGCGCGGCGT
GCTTAAGAATGTGTGCTAT---CATCTCATAATGCCACGAATGACAC--GGGGTG-----
----GATGAAA-GCTCTGAG-----------ATGTTGTCTTATGAC------GGCATGAG
ATAATGTTTGCAAATCTTTGAGATGATCCCGACCCATGCAT--TGATTGCATAAATGACG
GAAAGTCTTTGATATGTTCCCGACCAATGCGCTGATTCACAAATGAT
>MW775058Conchidium_muscicola
-----------ATTGCATCGCTCTGGGCTAAGTCCATCTTGCCAAT--------TTGCT-
-TGTTGGATAGGGGTCAGATGTGTAGAGTGGCTCGTCGT----TCCCATGGGCGCGGCGT
GCTTAAGAATGTGTGCTAT---CATCTCATAATGCCACGAATGACAC--GGGGTG-----
----GATGAAA-GCTCTGAG-----------ATGTTGTCTTATGAC------GGCATGAG
ATAATGTTTGCAAATCTTTGAGATGATCCCGACCCATGCAT--TGATTGCATAAATGACG
GAAAGTCTTTGATATGTTCCCGACCAATGCGCTGATTCACAAATGAT
>MW775059Conchidium_muscicola
-----------ATTGCATCGCTCTGGGCTAAGTCCATCTTGCCAAT--------TTGCT-
-TGTTGGATAGGGGTCAGATGTGTAGAGTGGCTCGTCGT----TCCCATGGGCGCGGCGT
GCTTAAGAATGTGTGCTAT---CATCTCATAATGCCACGAATGACAC--GGGGTG-----
----GATGAAA-GCTCTGAG-----------ATGTTGTCTTATGAC------GGCATGAG
ATAATGTTTGCAAATCTTTGAGATGATCCCGACCCATGCAT--TGATTGCATAAATGACG
GAAAGTCTTTGATATGTTCCCGACCAATGCGCTGATTCACAAATGAT
>MW775060Conchidium_muscicola
-----------ATTGCATCGCTCTGGGCTAAGTCCATCTTGCCAAT--------TTGCT-
-TGTTGGATAGGGGTCAGATGTGTAGAGTGGCTCGTCGT----TCCCATGGGCGCGGCGT
GCTTAAGAATGTGTGCTAT---CATCTCATAATGCCACGAATGACAC--GGGGTG-----
----GATGAAA-GCTCTGAG-----------ATGTTGTCTTATGAC------GGCATGAG
ATAATGTTTGCAAATCTTTGAGATGATCCCGACCCATGCAT--TGATTGCATAAATGACG
GAAAGTCTTTGATATGTTCCCGACCAATGCGCTGATTCACAAATGAT
>KY239261Appendicula_cornuta 
------------------------------------------------------------
-------------------------------------------------------GGCGG
GCTGAAGA-ATGGTCAT-----CGTCTCATCGGGCCACGAACGACAC--GGGGTG-----
----GATGAAA-GCTCTTAG-CAAGAATCGTACGTTGTCTCGAGGCC-----GCCATGAG
AAAAAGATTGTAAGCCCTAGAGGCGATCCCAACCCATGCGT--CGATCCAC---------
-----------------------------------------------
>AF521073Appendicula_cornuta 
------------------------------------------------------------
-------------------------------------------------------GGCGG
GCTGAAGA-ATGGTCAT-----CGTCTCATCGGGCCACGAACGACAC--GGGGTG-----
----GATGAAA-GCTCTTAG-CAAGAATCGTACGTTGTCTCGACGCCC----GCCATGAG
AAAAAGATTGTAAGCCCTAGAGGCGATCCCAACCCATGCGT--CGATCCACCAG----CG
ACGGC-TTGGAAT----------------------------------
>KY966419Appendicula_cornuta  
------------------------------------------------------------
-------------------------------------------------------GGCGG
GTTGAAGA-ATGGTCAT-----CGTCTCATCGGGCCACGAACGACAC--GGGGTG-----
----GATGAAA-GCTCTTAG-CAAGAATCCTACGTTGTCTCGTGGC------GCCATGAG
GAAAAGATTGTAAGCCTTAGAGGCGATCCCAACCCATGCGT--CGATCCACCAG----CG
ACGGC-TTGGAA-----------------------------------
>KY966418Appendicula_cornuta
------------------------------------------------------------
-------------------------------------------------------GGCGG
GCTCAAGA-ACGGTTAT-----CGTCTCGTCGGGCCACGAACGACAC--GGGGTG-----
----GATGAAA-GCTGCTAG-CGAATCC--CACGTTGTCTCGTGGC------GTCGTGAG
AAGAAGATTAAGAGCCTTAGAGGCGATCCCAACCCACGCGT--CGATCCACAGG----CG
ACGGC-TTGGAA-----------------------------------
>FJ565666Eulophia_graminea 
-----------TTCGCGTCGCTCCGCGCCAGCACCGTTCTGCCGGAT-------GGGCG-
-TGACGGGCGTGGCTCGGATGTGCAGAGTGGCCCGTCGT----GCCGGTCGGTGCGGCGG
GCTGAAGGGCGGG-CTA-----CGTCTCGCCGG-CCACGAACAACAA--GGGGTG-----
----GGTGAAA-GCAGCGAG-CGCAGCC--TGCGTTGTCTCGTGTT------GGCTCGAG
AGATG--GATTGCGCCCTCGAGGTGATCCCGACCCATGCGC--CGGCCCGGAGG----CG
-CGGCCTTGGAATGCGACCCCAGGATGGGCGAGACCACCCGCCGAGT
>KF318890Eulophia_graminea 
-----------TTCGCGTCGCTCCGCGCCAGCACCGTTCTCCCGGAT-------GGGCG-
-TGACGGGCGTGGCTCGGATGTGCAGAGTGGCCCGTCGT----GCCGGTCGGTGCGGCGG
GCTGAAGGGCGGG-CTA-----CGTCTCGCCGG-CCACGAACAACAA--GGGGTG-----
----GGTGAAA-GCAGCGAG-CGCAGCC--TGCGTTGTCTCGTGTT------GGCTCGAG
AGATG--GATTGCGCCCTCAAGGTGATCCCGACCCATGCGC--CGGCCCGGAGG----CG
TCGGCCTTGGAATGCGACCCCAGGATGGGCGAGACCACCCGCCGAGT
>MH768268Eulophia_graminea 
-----------TTCGCGTCGCTCCGCGCCAGCACCGTTCTCCCGGAT-------GGGCG-
-TGACGGGCGTGGCTCGGATGTGCAGAGTGGCCCGTCGT----GCCGGTCGGTGCGGCGG
GCTGAAGGGCGGG-CTA-----CGTCTCGCCGG-CCACGAACAACAA--GGGGTG-----
----GGTGAAA-GCAGCGAG-CGCAGCC--TGCGTTGTCTCGTGTT------GGCTCGAG
AGATG--GATTGCGCCCTCAAGGTGATCCCGACCCATGCGC--CGGCCCGGAGG----CG
TCGGCCTTGGAATGCGACCCCAGGATGGGCGAGACCACCCGCCGAGT
>JN114512Geodorum_densiflorum 
-----------TTCGCGTCGCTCCGCGCCCGCTCCGTTCTGCCAGAT-------GGGTG-
-TGACGGGACAGGCTCGGACGTGCAGGGTGGCCCGTCGT----GCCGGTCGGTGCGGCGG
GCTGAAGAGCGGG-CTA-----CGTCTCGCCGG-CCACGAACAATAA--GGGGTG-----
----GGTGAAA-GCTGTGAG-CGCAGCC--TGTGTTGCTTCGAGCT------GGCCTGAG
AGATG--GATTGTGCCCTCAAGGTGATCCCGACCCATGGGC--CGGCCCGGATG----CG
CCGGCTTTGGAATGCGACCCCAGGATGGGCGAGGCCACCCGCT----
>JN114513Geodorum_densiflorum 
-----------TTCGCGTCGCTCCGCGCCCGCTCCGTTCTGCCAGAT-------GGGTG-
-TGACGGGACAGGCTCGGACGTGCAGGGTGGCCCGTCGT----GCCGGTCGGTGCGGCGG
GCTGAAGAGCGGG-CTA-----CGTCTCGCCGG-CCACGAACAATAA--GGGGTG-----
----GGTGAAA-GCTGTGAG-CGCAGCC--TGTGTTGCTTCGAGCT------GGCCTGAG
AGATG--GATTGTGCCCTCAAGGTGATCCCGACCCATGGGC--CGGCCCGGATG----CG
CCGGCTTTGGAATGCGACCCCAGGAT---------------------
>JN114511Geodorum_densiflorum
-----------TTCGCGTCGCTCCGCGCCCGCTCCGTTCTGCCAGAT-------GGGTG-
-TGACGGGACAGGCTCGGACGTGCAGGGTGGCCCGTCGT----GCCGGTCGGTGCGGCGG
GCTGAAGAGCGGG-CTA-----CGTCTCGCCGG-CCACGAACAATAA--GGGGTG-----
----GGTGAAA-GCTGTGAG-CGCAGCC--TGTGTTGCTTCGAGCT------GGCCTGAG
AGATG--GATTGTGCCCTCAAGGTGATCCCGACCCATGGGC--CGGCCCGGATG----CG
CCGGCTTTGGAATGCGACCCCAGGATG--------------------
>JN114510Geodorum_densiflorum
-----------TTCGCGTCGCTCCGCGCCCGCTCCGTTCTGCCAGAT-------GGGTG-
-TGACGGGACAGGCTCGGACGTGCAGGGTGGCCCGTCGT----GCCGGTCGGTGCGGCGG
GCTGAAGAGCGGG-CTA-----CGTCTCGCCGG-CCACGAACAATAA--GGGGTG-----
----GGTGAAA-GCTGTGAG-CGCAGCC--TGTGTTGCTTCGAGCT------GGCCTGAG
AGATG--GATTGTGCCCTCAAGGTGATCCCGACCCATGGGC--CGGCCCGGATG----CG
CCGGCTTTGGAATGCGACCCCAGG-----------------------
>KF560539Geodorum_recurvum 
-----------TTCGCGTCGCTCCGCGCCCGCTTCGTTCCGCCAGAT-------GGGTG-
-TGACGGGACAGGCTCGGACGTGCAGGATGGCCCGTCGT----GCCGGTCGGTGCGGCGG
GCTGAAGAGCGGG-CTA-----CGTCTCGCCGG-CCACGAACAATAA--GGGGTG-----
----GGTGAAA-GCTGTGAG-CGCAGCC--TGCGTTGTCTCGTGCT------GGCCCGAG
AGATG--GATTGTGCCCTCTAGGTGATCCCGACCCATGCGC--CG---------------
-----------------------------------------------
>KY239352Mycaranthes_pannea 
--------AGCATTACGTTGCTCCGTGCTAGCTCCATCTCGCTTAAA-------GGGCG-
TGTTGGATGATGCTCGGATGTGGAGA-GTGGCTCGTCGT----GCCCATCGGTGCGGTGG
GCTTAAGAGCGTGTTAT-----CGTCTCATTGGGCCACGAACGACAC--GAGGTG-----
----GATTCAA-GCTCTTAG-CAAAGCC--TTCGTTGTCTCGTGCC-GCCCTGAGA--AA
TAGATTGTAATAAGCCTGAGAGGCGATCCCAACCCATGCGT--CGATCCGC---------
-----------------------------------------------
>KY239352Mycaranthes_pannea 
--------AGCATTACGTTGCTCCGTGCTAGCTCCATCTCGCTTAAA-------GGGCG-
TGTTGGATGATGCTCGGATGTGGAGA-GTGGCTCGTCGT----GCCCATCGGTGCGGTGG
GCTTAAGAGCGTGTTAT-----CGTCTCATTGG-CCACGAACGACAC--GAGGTG-----
----GATTCAA-GCTCTTAG-CAAAGCC--TTCGTTGTCTCGTGCC-GCCCTGAGA--AA
TAGATTGTAATAAGCCTGAGAGGTGATCCCAACCCATGCGT--CGATCCGCGCG----CG
ACGTCTTGGAATG----------------------------------
>MK239942Calanthe_brevicornu 
--------AGCGTTGCATCGCTCTGTGCCAACTCAACCCCGATAAT--------AGGTG-
TTTTGGATAAGGCTCAGATGCGTAGA-GTGGCCCATCGT----GCCCATCAGCACGTTGG
GTTGAAGAGCGGATTATCA-----TCTCATTGGCCA---CAAACAACAAAGGGTG-----
----GACAAAA-GCTATGAG-----CAATGCCTATGTTGTCTTGTGTGCCCTGAGA---A
AAAAAAA-TTATATACCTTCGAGGTGATCCCAACCCATG---------------------
-----------------------------------------------
>MH808030Calanthe_tricarinata
--------AGCGTTGCATCGCTCTGTGCCAACTCAACCCCGTTAAT--------AGGTG-
TTTTGGATAAGGCTCAGATGCGTAGA-GTGGCTCATCGT----GCCCATCAGCACGGTGG
GTTGAAGAGCGGATTATCA-----TCTCATTGGCCA---CAAACAACAAAGGGTG-----
----GACAAAA-GCTATGAG-----CAATGCCTATGTTGTCTTGTGTGCCCTGAGA-AAA
AAAAA---TTATATACCTTCGAGGTGATCCCAACCCATGCGT-CGATCCACATG----CG
GCGGCTTGGAATGCGACCCCA--------------------------
>MH117466Calanthe_tricarinata
--------AGCGTTGCATCGCTCTGTGCCAACTCAACCCCGTTAAT--------AGGTG-
TTTTGGATAAGGCTCAGATGCGTAGA-GTGGCTCATCGT----GCCCATCAGCACGGTGG
GTTGAAGAGCGGATTATCA-----TCTCATTGGCCA---CAAACAACAAAGGGTG-----
----GACAAAA-GCTATGAG-----CAATGCCTATGTTGTCTTGTGTGCCCTGAGA-AAA
AAAAA---TTATATACCTTCGAGGTGATCCCAACCCATGCGT-CG---------------
-----------------------------------------------
>AY008467Calanthe_tricarinata
--------AGCGTTGCATCGCTCTGTGCCAACTCAACCCCGTTAAT--------AGGTG-
TTTTGGATAAGGCTCAGATGCGTAGA-GTGGCTCATCGT----GCCCATCAGCACGGTGG
GTTGAAGAGCGGATTATCA-----TCTCATTGGCCA---CAAACAACAAAGGGTG-----
----GACAAAA-GCTATGAG-----CAATGCCTATGTTGTCTTGTGTGCCCTGAGA-AAA
AAAAA---TTATATACCTTCGAGGTGATCCCAACCCATGCGT-CGATCCACATG----CG
GCGGATTGGAAT-----------------------------------
>MH117465Calanthe_tricarinata
--------AGCGTTGCATCGCTCTGTGCCAACTCAACCCCGTTAAT--------AGGTG-
TTTTGGATAAGGCTCAGATGCGTAGA-GTGGCTCATCGT----GCCCATCAGCACGGTGG
GTTGAAGAGCGGATTATCA-----TCTCATTGGCCA---CAAACAACAAAGGGTG-----
----GACAAAA-GCTATGAG-----CAATGCCTATGTTGTCTTGTGTGCCCTGAGA-AAA
AAAAA---TTATATACCTTCGAGGTGATCCCAACCCATGCGT-CGATCCACATG----CG
GCGGCTTGG--------------------------------------
>KF560507Calanthe_tricarinata
--------AGCGTTGCATCGCTCTGTGCCAACTCAACCCCGTTAAT--------AGGTG-
TTTTGGATAAGGCTCAGATGCGTAGA-GTGGCTCATCGT----GCCCATCAGCACGGTGG
GTTGAAGAGCGGATTATCA-----TCTCATTGGCCA---CAAACAACAAAGGGTG-----
----GACAAAA-GCTATGAG-----CAATGCCTATGTTGTCTTGTGTGCCCTGAGA-AAA
AAAAA---TTATATACCTTCGAGGTGATCCCAACCCATGCGT-CG---------------
-----------------------------------------------
>KF560506Calanthe_tricarinata
--------AGCGTTGCATCGCTCTGTGCCAACTCAACCCCGTTAAT--------AGGTG-
TTTTGGATAAGGCTCAGATGCGTAGA-GTGGCTCATCGT----GCCTATCAGCACGGTGG
GTTGAAGAGCGGATTATCA-----TCTCATTGGCCA---CAAACAACAAAGGGTG-----
----GACAAAA-GCTATGAG-----CAATGCCTATGTTGTCTTGTGTGCCCTGAGA-AAA
AAAAA---TTATATACCTTCGAGGTGATCCCAACCCATGCGT-CG---------------
-----------------------------------------------
>KF560481Calanthe_alismifolia 
--------AGCGTTGCATCGCTCTGTGCCAACTCAACCCCGCTAAT--------AGGTG-
TTTTGGATAAGGCTCAGATGCGTAGA-GTGGCTCATCGT----GCCCCTCAGCACGGTGG
GTTGAAGAGCGGATTATCA-----TCTCATTGGCCA---CAAATAATAAAGGGTG-----
----GACAAAA-GCTATGAG-----CAATGCCTATGTTGTCTTGTGTGCCTTGAGAAAAA
AAAAA---TTATGTACCTTCGAGGTGATCCCAACCCATGCGTCG----------------
-----------------------------------------------
>AY882615Calanthe_alismaefolia
--------AGCGTTGCATCGCTCTGTGCCAACTCAACCCCGCTAAT--------AGGTG-
TTTTGGATAAGGCTCAGATGCGTAGA-GTGGCTCATCGT----GCCCCTCAGCACGGTGG
GTTGAAGAGCGGATTATCA-----TCTCATTGGCCA---CAAATAACAAAGGGTG-----
----GACAAAA-GCTATGAG-----CAATGCCTATGTTGTCTTGTGTGCCTTGAGA--AA
AAAAA---TTATGAACCTTCGAGGTGATCCCAACCCATGCGTCGATCTAC-ATG----CG
GCGGCTTGGAATGCGACCCC---------------------------
>KF560492Calanthe_sylvatica
--------AGCGTTGCATCGCTCTGTGCCAACTCAACCCCGTTAAT--------AGGTG-
TTTTGGATAAGGCTCAGATGCGTAGA-ATGGCTCATCGT----GCCCATCAGCACGGTGG
GTTGAAGAGCGGATTATCA-----TCTCATTGGCCA---CAAATAACAAAGGGTG-----
----GACAAAA-GCTATGAG-----CAATGCCTATGTTGTCTTGTGTGCCTTGAGA--AA
AAAAA---TTATGTACCTTTGAGGTGATCCCAACCCATGCGTCG----------------
-----------------------------------------------
>KF560488Calanthe_sylvatica
--------AGCGTTGCATCGCTCTGTGCCAACTCAACCCCGTTAAT--------AGGTG-
TTTTGGATAAGGCTCAGATGCGTAGA-ATGGCTCATCGT----GCCCATCAGCACGGTGG
GTTGAAGAGCGGATTATCA-----TCTCATTGGCCA---CAAATAACAAAGGGTG-----
----GACAAAA-GCTATGAG-----CAATGCCTATGTTGTCTTGTGTGCCTTGAGA--AA
AAAAA---TTATGTACCTTCGAGGTGATCCCAACCCATGCGTCG----------------
-----------------------------------------------
>AY882610Calanthe_sylvatica
--------AGCGTTGCATCGCTCTGTGCCAACTCAACCCCGTTAAT--------AGGTG-
TTTTGGATAAGGCTCAGATGCGTAGA-ATGGCTCATCGT----GCCCATCAGCACGGTGG
GTTGAAGAGCGGATTATCA-----TCTCATTGGCCA---CAAATAACAAAGGGTG-----
----GACAAAA-GCTATGAG-----CAATGCCTATGTTGTCTTGTGTGCCTTGAGA--AA
AAAAA---TTATGTACCTTCGAGGTGATCCCAACCCATGCGTCGATCTACATGC----GG
CGGCTTGGAATGCGACCCC----------------------------
>MK239946Calanthe_sylvatica
--------AGCGTTGCATCGCTCTGTGCCAACTCAACCCCGTTAAT--------AGGTG-
TTTTGGATAAGGCTCAGATGCGTAGA-ATGGCTCATCGT----GCCCATCAGCACGGTGG
GTTGAAGAGCGGATTATCA-----TCTCATTGGCCA---CAAATAACAAAGGGTG-----
----GACAAAA-GCTATGAG-----CAATGCCTATGTTGTCTTGTGTGCCTTGAGA-AAA
AAAAA---TTATGTACCTTCGAGGTGATCCCAACCCATG---------------------
-----------------------------------------------
>AY882611Calanthe_davidii
--------AGCGTTGCATCGCTCTGTGCCAACTCAACTCCGTTAAT--------AGGTG-
TTTTGGATAAGGCTCGGATGCGTAGA-GTGGCTCATCGT----GCCCATCAGCACGGTGG
GTTGAAGAGCGGATTATCA-----TCTCATTGGGCC--ATAAATAACAAAGGGTG-----
----GATAAAA-GCTATGAG-CA--AAATGCCTATGTTGTCTTGTGTGCTCTGAGA--GA
AAAAAAAATTATATACCTTCGAGGTGATCCCAACCCATGCGTCGATCCAC-ATG----CG
GCGGCTTGGAATGCGACCCC---------------------------
>KF560517Calanthe_davidii
--------AGCGTTGCATCGCTCTGTGCCAACTCAACTCCGTTAAT--------AGGTG-
TTTTGGATAAGGCTCGGATGCGTAGA-GTGGCTCATCGT----GCCCATCAGCACGGTGG
GTTGAAGAGCGGATTATCA-----TCTCATTGGGCC--ATAAATAACAAAGGGTG-----
----GATAAAA-GCTATGAG-CA--AAATGCCTATGTTGTCTTGTGTGCTCTGAGA-GAA
AAAAAAAATTATATACCTTCGAGGTGATCCCAACCCATGCGTCG----------------
-----------------------------------------------
>MH808029Calanthe_davidii
--------AGCGTTGCATCGCTCTGTGCCAACTCAACTCCGTTAAT--------AGGTG-
TTTTGGATAAGGCTCGGATGCGTAGA-GTGGCTCATCGT----GCCCATCAGCACGGTGG
GTTGAAGAGCGGATTATCA-----TCTCATTGGGCC--ATAAATAACAAAGGGTG-----
----GATAAAA-GCTATGAG-CA--AAATGCCTATGTTGTCTTGTGTGCTCTGAGA-GAA
AAAAAAAATTATATACCTTCGAGGTGATCCCAACCCATGCGTCGATCCAC-ATG----CG
GCGGCT-GGAATGCGACCCCA--------------------------
>KF560493Calanthe_davidii
--------AGCGTTGCATCGCTCTGTGCCAACTCAACTCCGTTAAT--------AGGTG-
TTTTGGATAAGGCTCGGATGCGTAGA-GTGGCTCATCGT----GCCCATCAGCACGGTGG
GTTGAAGAGCGGATTATCA-----TCTCATTGGGCC--ATAAATAACAAAGGGTG-----
----GATAAAA-GCTATGAG-CA--AAATGCCTATGTTGTCTTGTGTGCTCTGAGA-GAA
AAAAAAAATTATATACCTTCGAGGTGATCCCAACCCATGCGTCG----------------
-----------------------------------------------
>KF560480Calanthe_triplicata
--------AGCGTTGCATCGCTCTGTGCCAACTCAACCCCGCTAAT--------AGGTG-
TTTTGGATAAGGCTCAGATGCGTAGA-GTGGCTCATCGT----GCCCATCAGCACGGTGG
GCTGAAGAGCGGATTATCA-----TCTCATTGGCCA---CAAATAACAAAGGGTG-----
----GACAAAA-GCTATGAG-----CAATGCCTATGTTGTCTTGTGTGCCTTGAGA--AA
AAAAATAA-TATGTACCTTCGATGTGATCCAAA--CATGTGTCT----------------
-----------------------------------------------
>AY882614Calanthe_triplicata
--------AGCGTTGCATCGCTCTGTGCCAACTCAACCCCGTTAAT--------AGGTG-
TTTTGGATAAGGCTCAGATGCGTAGA-GTGGCTCATCGT----GCCCATCAGCACGGTGG
GTTGAAGAGCGGATTATCA-----TCTCATTGGCCA---CAAATAACAAAGGGTG-----
----GACAAAA-GCTATGAG-----CAATGCCTATGTTGTCTTGTGTGCCTTGAGA----
AAAAAAA-TTATGTACCTTCGAGGTGATCCCAACCCATGCGTCGATCTAC-ATG----CG
GCGGCTTGGAATGCGACCCC---------------------------
>KY966491Calanthe_triplicata
--------AGCGTTGCATCGCTCTGTGCCAACTCAACCCCGTTAAT--------AGGTG-
TTTTGGATAAGGCTCAGATGCGTAGA-GTGGCTCATCGT----GCCCATCAGCACGGTGG
GTTGAAGAGCGGATTATCA-----TCTCATTGGCCA---CAAATAACAAAGGGTG-----
----GACAAAA-GCTATGAG-----CAATGCCTATGTTGTCTTGTGTGCCTTGAGA----
AAAAAAA-TTATGTACCTTCGAGGTGATCCCAACCCATGCGTCGATCTAC-ATG----CG
GCGGCTTGGAA------------------------------------
>KF560491Calanthe_triplicata
--------AGCGTTGCATCGCTCTGTGCCAACTCAACCCCGTTAAT--------AGGTG-
TTTTGGATAAGGCTCAGATGCGTAGA-GTGGCTCATCGT----GCCCATCAGCACGGTGG
GTTGAAGAGCGGATTATCA-----TCTCATTGGCCA---CAAATAACAAAGGGTG-----
----GACAAAA-GCTATGAG-----CAATGCCTATGTTGTCTTGTGTGCCTTGAGA----
AAAAAAA-TTATGTACCTTCGAGGTGATCCCAACCCATGCGTCG----------------
-----------------------------------------------
>KM025154Calanthe_triplicata
--------AGCGTTGCATCGCTCTGTGCCAACTCAACCCCGTTAAT--------AGGTG-
TTTTGGATAAGGCTCAGATGCGTAGA-GTGGCTCATCGT----GCCCATCAGCACGGTGG
GTTGAAGAGCGGATTATCA-----TCTCATTGGCCA---CAAATAACAAAGGGTG-----
----GACAAAA-GCTATGAG-----CAATGCCTATGTTGTCTTGTGTGCCTTGAGA----
AAAAAAA-TTATGTACCTTCGAGGTGATCCCAACCCATGCGTCGATCTAC-ATG----CG
GCGGCTTGGAATGCGACCCCAGGATGGGCGAGGCCACCCGCTGAGTT
>KF560528Calanthe_plantaginea 
--------AGCGTTGCATCGCTCTGTGCCAACTCAACCCCGATAAT--------AGGTG-
TTTTGGATAAGGCTCAGATGCGTAGA-GTGGCCCATCGT----GCCCATCAGCACGTTGG
GTTGAAGAGCGGATTATCA-----TCTCATTGGCCA---CAAACAACAAAGGGTG-----
----GACAAAA-GCTATGAG-----CAATGCCTATGTTGTCTTGTGCGCCCTGAGA--AA
AAAAA---TTATATACCTTCGAGGTGATCCCAACCCATGCGTTG----------------
-----------------------------------------------
>MW775061Calanthe_plantaginea 
--------AGCGTTGCATCGCTCTGTGCCAACTCAACCCCGATAAT--------AGGTG-
TTTTGGATAAGGCTCAGATGCGTAGA-GTGGCCCATCGT----GCCCATCAGCACGTTGG
GTTGAAGAGCGGATTATCA-----TCTCATTGGCCA---CAAACAACAAAGGGTG-----
----GACAAAA-GCTATGAG-----CAATGCCTATGTTGTCTTGTGCGCCCTGAGA--AA
AAAAA---TTATATACCTTCGAGGTGATCCCAACCCATGCGTTGATCTAC-ATG----CG
GCGGC------------------------------------------
>KY508469Calanthe_mannii 
--------AGCGTTGCATCGCTCTGTGCCAACTCAACCCCGATAAT--------AGGTG-
TTTTGGATAAGGCTCAGATGCGTAGA-GTGGCCCATCGT----GCCCATCAGCACGTTGG
GTTGAAGAGCGGATTATCA-----TCTCATTGGCCA---CAAACAACAAAGGGTG-----
----GACAAAA-GCTATGAG-----CAATGCCTATGTTGTCTTGTGTGCCCTGAGA--AA
AAAAA---TTATATACCTTCGAGGTGATCCCAACCCATGCGTTG----------------
-----------------------------------------------
>MW775062Calanthe_mannii
--------AGCGTTGCATCGCTCTGTGCCAACTCAACCCCGATAAT--------AGGTG-
TTTTGGATAAGGCTCAGATGCGTAGA-GTGGCCCATCGT----GCCCATCAGCACGTTGG
GTTGAAGAGCGGATTATCA-----TCTCATTGGCCA---CAAACAACAAAGGGTG-----
----GACAAAA-GCTATGAG-----CAATGCCTATGTTGTCTTGTGTGCCCTGAGA--AA
AAAAA---TTATATACCTTCGAGGTGATCCCAACCCATGCGTTGATCTAC-ATG----CG
GCGGCTT----------------------------------------
>KF560484Calanthe_graciliflora 
--------AGCGTTGCATCGCTCTGTGCCAACTCAACCCCGATAAT--------AGGTG-
TTTTGGATAAGGCTCAGATGCGTAGA-GTGGCCCATCGT----GCCCATCAGCACGTTGG
GTTGAAGAGCGGATTATCA-----TCTCATTGGCCA---CAAACAACAAAGGGTG-----
----GACAAAA-GCTATGAG-----CAATGCCTATGTTGTCTTGTGTGCCCTGAGA--AA
AAAAA---TTATATACCTTCGAGGTGATCCCAACCCATGCGTTG----------------
-----------------------------------------------
>KF560495Calanthe_graciliflora 
--------AGCGTTGCATCGCTCTGTGCCAACTCAACCCCGATAAT--------AGGTG-
TTTTGGATAAGGCTCAGATGCGTAGA-GTGGCCCATCGT----GCCCATCAGCACGTTGG
GTTGAAGAGCGGATTATCA-----TCTCATTGGCCA---CAAACAACAAAGGGTG-----
----GACAAAA-GCTATGAG-----CAATGCCTATGTTGTCTTGTGTGCCCTGAGA--AA
AAAAA---TTATATACCTTCGAGGTGATCCCAACCCATGCGTTG----------------
-----------------------------------------------
>KT338660Calanthe_discolor
--------AGCGTTGCATCGCTCTGTGCCAACTCAACCCCGATAAT--------AGGTG-
TTTTGGATAAGGCTCAGATGCGTAGA-GTGGCCCATCGT----GCCCATCAGCACGTTGG
GTTGAAGAGCGGATTATCA-----TCTCATTGGCCA---CAAACAACAAAGGGTG-----
----GACAAAA-GCTATGAG-----CAATGCCTATGTTGTCTTGTGTGCCCTGAGA--AA
AAAAA---TTATATACCTTCGAGGTGATCCCAACCCATGCGTTGCTCCAC-ATG----CG
GCGGCTTGGAAT-----------------------------------
>KT338659Calanthe_discolor
--------AGCGTTGCATCGCTCTGTGCCAACTCAACCCCGATAAT--------AGGTG-
TTTTGGATAAGGCTCAGATGCGTAGA-GTGGCCCATCGT----GCCCATCAGCACGTTGG
GTTGAAGAGCGGATTATCA-----TCTCATTGGCCA---CAAACAACAAAGGGTG-----
----GACAAAA-GCTATGAG-----CAATGCCTATGTTGTCTTGTGTGCCCTGAGA--AA
AAAAA---TTATATACCTTCGAGGTGATCCCAACCCATGCGTTGCTCCAC-ATG----CG
GCGGCTTGGAAT-----------------------------------
>KT338658Calanthe_discolor
--------AGCGTTGCATCGCTCTGTGCCAACTCAACCCCGATAAT--------AGGTG-
TTTTGGATAAGGCTCAGATGCGTAGA-GTGGCCCATCGT----GCCCATCAGCACGTTGG
GTTGAAGAGCGGATTATCA-----TCTCATTGGCCA---CAAACAACAAAGGGTG-----
----GACAAAA-GCTATGAG-----CAATGCCTATGTTGTCTTGTGTGCCCTGAGA--AA
AAAAA---TTATATACCTTCGAGGTGATCCCAACCCATGCGTTGCTCCAC-ATG----CG
GCGGCTTGGAAT-----------------------------------
>KP159328Calanthe_discolor
--------AGCGTTGCATCGCTCTGTGCCAACTCAACCCCGATAAT--------AGGTG-
TTTTGGATAAGGCTCAGATGCGTAGA-GTGGCCCATCGT----GCCCATCAGCACGTTGG
GTTGAAGAGCGGATTATCA-----TCTCATTGGCCA---CAAACAACAAAGGGTG-----
----GACAAAA-GCTATGAG-----CAATGCCTATGTTGTCTTGTGTGCCCTGAGA--AA
AAAAA---TTATATACCTTCGAGGTGATCCCAACCCATGCGTTGCTCCAC-ATG----CG
GCGGCTTGGAATGCGACCCCAGGATGGGCGAGGCCACCCGCTGAGTT
>KY966487Calanthe_cardioglossa
--------AGCGTTGCATCGCTCCGCGCCAACTCCATCCCCGCTAAT-------GGGTG-
TTTCGGACGAGGCTCGGATGCGTAGA-GTGGCTCCTCGT----GCCCATCGGCATGGCGG
GTTGAAGAGCGGGTTATCA-----TCTCATTGGCCA---CGAACAACAAGGGGTG-----
----GATAAAA-GCTGTGAG-----CAAGGCCTATCTATGTTGTCTCGTGCCGCCCTGAG
AAGAGA--TTATGCACCTTCGAGGAGATCCCATCCCATGCGTCGATTAAC-ATG----CG
GCGGCTTGGAA------------------------------------
>KF560508Calanthe_cardioglossa 
--------AGCGTTGCATCGCTTCGCGCCAACTCCATCCCGCTAAC--------GGGTG-
TTTCGGACGAGGCTCGGATGCGTAGA-GTGGCTCCTCGT----GCCCATCGGCATGGCGG
GTTGAAGAGCGGGTTATCA-----TCTCATTGGGGC-CACGAACAACAAGGGGTG-----
----GATAAAA-GCTGTGAG-----CAAGGCCTATGTTGTCTCGTGCCGCCCT-GA---G
AAGAGA--TTGTGCGCCTTCGAGGAGATCCCATCCCATGCGTCG----------------
-----------------------------------------------
>KY966488Calanthe_cardioglossa 
--------AGCGTTGCATCGCTCCGCGCCAACTCCATCCCGCTAAT--------GGGTG-
TTTCGGACGAGGCTCGGATGCGTAGA-GTGGCTCCTCGT----GCCCATCGGCATGGCGG
GTTGAAGAGCGGGTTATCA-----TCTCATTGGCCA---CGAACAACAAGGGGTG-----
----GATAAAA-GCTGTGAG-----CAAGGCCTATCTATGTTGTCTCGTGCCGCCCTGAG
AAGAGA--TTATGCACCTTCGAGGAGATCCCATCCCATGCGTCGATTAAC-ATG----CG
GCGGCTTGGAA------------------------------------
>KF560512Calanthe_puberula 
--------AGCATTGCATCGCTCTGTGCCAACACAACCCTGCCAAT--------AGGTG-
TTTTGGATAAGGCTCAGACGCGTAGA-GTGGCTCATCGT----GCC-ATCAACACGGTGG
GTTGAAGATCGGATTATCA-----TCTCATTGGTCA---CAAATAACAAAGGGTG-----
----GACAAAA-GCTATAAG-----CAATGTCTATGTTATATTATGTGCCTTGAGA--AA
AAAAA---TTACTTACCTTCAAGGTGATCCCAACCCATGCGTCG----------------
-----------------------------------------------
>KF560487Calanthe_puberula 
--------AGCATTGCATCGCTCTGTGCCAACACAACCCTGCCAAT--------AGGTG-
TTTTGGATAAGGCTCAGACGCGTAGA-GTGGCTCATCGT----GCC-ATCAACACGGTGG
GTTGAAGATCGGATTATCA-----TCTCATTGGTCA---CAAATAACAAAGGGTG-----
----GACAAAA-GCTATAAG-----CAATGTCTATGTTATATTATGTGCCTTGAGA--AA
AAAAA---TTACTTACCTTCAAGGTGATCCCAACCCATGCGTCG----------------
-----------------------------------------------
>MH808027Calanthe_alpina
--------AGCGTTGCATCGCTCTGTGCTAACTCAACCCCCTTAAT--------AGGTG-
TTTTGGATAAGGCTCAGATGTGTAGA-GTGGCTCATCGT----GCCCATCAGCACGGTGG
GTTGAAGAGCGAATTATTA-----TCTCATTGGCCA---CAAATAACAAAGGGTG-----
----GACAAAA-GCTATGAG-----CAATGCCTATGTTATCTTGTGTGCCCTGAGA-AAA
AAAAA---TTATATACCTTCGAGGTGATCCCAACCCATGCGTCGATCCAC-ATG----CG
GCGGCTTGGAATGCGACCCCA--------------------------
>MH808028Calanthe_alpina
--------AGCGTTGCATTGCTCTGTGCCAACTCATCCCTATTAAT--------AGGTG-
TTTTGGATAAGGCTCAGATGCGTAGA-GTGGCTCATCAT----GCCCATTCGCATGGTGG
GTTGAAGAACAGATTATTA-----TCTCATTGGCCA---CAAATAACAAAGGGTG-----
----GACAAAA-GCAATAAG-----CAATGCCTATGTTGTCTTGTGTGCCCTGAGA-AAA
ATAAA---TTATATACCTTTGAGGTGATCCCAACCCATGCGTCGATCCAT-TTG----TG
GTGGCTTGGAATGCGACCCCA--------------------------
>AY882607Calanthe_densiflora 
--------AGCGTTGCATCGCTCTGTGCCAACTCCATCTTGCTGAT--------GGGTA-
TTTTGGAGGAGGCTCGGATGCGTAGA-GTGGTCCATCGT----GCCCATTGGCATGGTGG
ACTGAAGAGCGGGTTATCA-----TCTCATTGGCCG---CGAACAACAAGGGGTG-----
----GAGAGAA-GCTGTGAG-----CAAAAAAGCATGTGTTGTCTCGTGCT-GTCCTG--
AGAAAAGATTATACACCTTCGAGGCGATCCCAACCCATGCGTCGATCCAC-CTG-CGACG
GCGGCTTGGAATGCGACCCC---------------------------
>KF560520Calanthe_densiflora 
--------AGCGTTGCATCGCTCTGTGCCAACTCCATCTTGCTGAT--------GGGTA-
TTTTGGAGGAGGCTCGGATGCGTAGA-GTGGTCCATCGT----GCCCATTGGCATGGTGG
ACTGAAGAGCGGGTTATCA-----TCTCATTGGCCG---CGAACAACAAGGGGTG-----
----GAGAGAA-GCTGTGAG-----CAAAAATGCATGTGTTGTCTCGTGCT-GTCCTG--
AGAAAAGATTATACACCTTCGAGGCGATCCCAACCCATGCGTCG----------------
-----------------------------------------------
>KY966493Calanthe_vestita
--------AGCGTTGCATCGCTCCGTGCCAACTCCATCCCGCTGAT--------GGGTG-
TTTCGGACGAGGCTCGGATGCGTAGA-GTGGCTCCCCGT----GCCCATCGGCATGGCGG
GTTGAAGAGCGGGTTATCATCATCTCGTTGGGGCCA---CGAACAACAAGGGGTG-----
----GATAAGA-GCTGTGAG-----CAAGGCCTGTGTTGTCTCGTGCC--GCCCCGAGAA
GAAAGAGATTATGCACCTTCGAGGAGATCCCATCCCATGCGTCGATTAAC-ATG----CG
GCGGCTTGGAA------------------------------------
>KY966492Calanthe_vestita
--------AGCGTTGCATCGCTCCGTGCCAACTCCCATCCCCGCTGAT------GGGTG-
TTTCGGACGAGGCTCGGATGCGTAGA-GTGGCTCCCCGT----GCCCATCGGCATGGCGG
GTTGAAGAGCGGGTTATCATCATCTCGTTGGGGCCA---CGAACAACAAGGGGTG-----
----GATAAGA-GCTGTGAG-----CAAGGCCTGTGTTGTCTCGTGCC--GCCCCGAGAA
GAAAGAGATTATGCACCTTCGAGGAGATCCCATCCCATGCGTCGATTAAC-ATG----CG
GCGGCTTGGAA------------------------------------
>KY966645Calanthe_tancarvilleae 
--------AGCGTTGCATCGCTCTGTGCCAACTCCACCCCGTTAAT--------CGGTG-
TTTTGGATGAGGCTCGGATGTGCAGA-GTGGCTCATCGT----GTCCATCGGCACGGTGG
GTTGAAGAGCGGGTTATCA-----TCTCATTGGCCA---CGAACAACAAGGGGTG-----
----GATAAAA-GCTATGAG-----CAAAGCCTATAT--GTTGTCTCGTGTTGCCCTG--
AGAAAAGATTGTATACCTTCGAGGCGATCCCAACCCATGTGTCGATTCAC-CTA----GG
ACGGCTTGGAA------------------------------------
>MG869015Calanthe_tancarvilleae 
--------AGCGTTGCATCGCTCTGTGCCAACTCCACCCCGTTAAT--------CGGTG-
TTTTGGATGAGGCTCGGATGTGCAGA-GTGGCTCATCGT----GTCCATCGGCACGGTGG
GTTGAAGAGCGGGTTATCA-----TCTCATTGGCCA---CGAACAACAAGGGGTG-----
----GATAAAA-GCTATGAG-----CAAAGCCTATATATGTTGTCTCGTGTTGCCCTG--
AGAGAAGATTGTATACCTTCGAGGCGATCCCAACCCATGCGTCGATTCAC-TTG----CG
ACGGCTTGGAATGCGACCCCAGGATGGGCGAGACCACCCGCTGAGTT
>KM025161Calanthe_tancarvilleae 
--------AGCGTTGCATCGCTCTGTGCCAACTCCACCCCGTTAAT--------CGGTG-
TTTTGGATGAGGCTCGGATGTGCAGA-GTGGCTCATCGT----GTCCATCGGCACGGTGG
GTTGAAGAGCGGGTTATCA-----TCTCATTGGCCA---CGAACAACAAGGGGTG-----
----GATAAAA-GCTATGAG-----CAAAGCCTATAT--GTTGTCTCGTGTTGCCCTG--
AGAAAAGATTGTATACCTTCGAGGCGATCCCAACCCATGCGTCGATTCAC-TTG----CG
ACGGCTTGGAATGCGACCCCAGGATGGGCGAGACCACCCGCTGAGTT
>AB239289Calanthe_tancarvilleae 
--------AGCGTTGCATCGCTCTGTGCCAACTCCACCCCGTTAAT--------CGGTG-
TTTTGGATGAGGCTCGGATGTGCAGA-GTGGCTCATCGT----GTCCATCGGCACGGTGG
GTTGAAGAGCGGGTTATCA-----TCTCATTGGCCA---CGAACAACAAGGGGTG-----
----GATAAAA-GCTATGAG-----CAAAGCCTATATATGTTGTCTCGTGTAGCCCTG--
AGAGAAGATTGTATACCTTCGAGGCGATCCCAACCCGTACGTCGATTCAC-TTG----CG
ACGGCTTGGAAT-----------------------------------
>AB239287Calanthe_tancarvilleae 
--------AGCGTTGCATCGCTCTGTGCCAACTCCACCCCGTTAAT--------CGGTG-
TTTTGGATGAGGCTCGGATGTGCAGA-GTGGCTCATCGT----GTCCATCGGCACGGTGG
GTTGAAGAGCGGGTTATCA-----TCTCATTGGCCA---CGAACAACAAGGGGTG-----
----GATAAAA-GCTATGAG-----CAAAGCCTATATATGTTGTCTCGTGTTACCCTG--
AGAGAAGATTGTATACCTTCGAGGCGATCCCAACCCGTACGTCGATTCAC-TTG----CG
ACGGCTTGGAAT-----------------------------------
>KF560531Calanthe_tancarvilleae 
--------AGCGTTGCATCGCTCTGTGCCAACTCCACCCCGTTAAT--------CGGTG-
TTTTGGATGAGGCTCGGATGTGCAGA-GTGGCTCATCGT----GTCCATCGGCACGGTGG
GTTGAAGAGCGGGTTATCA-----TCTCATTGGCCA---CGAACAACAAGGGGTG-----
----GATAAAA-GCTATGAG-----CAAAGCCTATATATGTTGTCTCGTGTTGCCCTG--
AGAGAAGATTGTATACCTTCGAGGCGATCCCAACCCATGCGTCG----------------
-----------------------------------------------
>AB239288Calanthe_tancarvilleae 
--------AGCGTTGCATCGCTCTGTGCCAACTCCACCCCGTTAAT--------CGGTG-
TTTTGGATGAGGCTCGGATGTGCAGA-GTGGCTCATCGT----GTCCATCGGCACGGTGG
GTTGAAGAGCGGGTTATCA-----TCTCATTGGCCA---CGAACAACAAGGGGTG-----
----GATAAAA-GCTATGAG-----CAAAGCCTATATATGTTGTCTCGTGTTGCCCTG--
AGAGAAGATTGTATACCTTCGAGGCGATCCCAACCCGTACGTCGATTCAC-TTG----CG
ACGGCTTGGAAT-----------------------------------
>AB222032Calanthe_tancarvilleae 
--------AGCGTTGCATCGCTCTGTGCCAACTCCACCCCGTTAAT--------CGGTG-
TTTTGGATGAGGCTCGGATGTGCAGA-GTGGCTCATCGT----GTCCATCGGCACGGTGG
GTTGAAGAGCGGGTTATCA-----TCTCATTGGCCA---CGAACAACAAGGGGTG-----
----GATAAAA-GCGATGAG-----CAAAGCCTATATATGTTGTCTCGTGTTGCCCTG--
AGAGAAGATTGTATACCTTCGAGGCGATCCCAACCCGTACGTCGATTCAC-TTG----CG
ACGGCTTGGAAT-----------------------------------
>KF560529Calanthe_flavus 
--------AGCATTGCGTCGCTCTGGGCTAACTCCATCATGCTAATAA------TGGGTA
TTTTGGATGAGGCTCGGATGTGCAGA-GTGGCTCATCGT----GCCCATCGGCACGGTGG
GTTTAAGAGCGGGTTATCA-----TCTCATTGGCCA---CGAATAACAAGGGGTG-----
----GATAAAA-GCTATGAG-----CAAGACCT----ATGTTGTCCCGTGTTGCCCTG--
AGAAAAGA-TTATTACCTTTGAGGCGATCCCAGCCCATCCGTCG----------------
-----------------------------------------------
>KF560501Calanthe_flavus 
--------AGCATTGCGTCGCTCTGGGCTAACTCCATCATGCTAATAA------TGGGTA
TTTTGGATGAGGCTCGGATGTGCAGA-GTGGCTCATCGT----GCCCATCGGCACGGTGG
GTTTAAGAGCGGGTTATCA-----TCTCATTGGCCA---CGAATAACAAGGGGTG-----
----GATAAAA-GCTATGAG-----CAAGACCT----ATGTTGTCCCGTGTTGCCCTG--
AGAAAAGATTATATACCTTTGAGGCGATCCCAGCCCATCCGTCG----------------
-----------------------------------------------
>AF521070Nephelaphyllum_pulchrum 
------------------------------------------------------------
--------------------------------------------------------GCGG
GATAAAGTACGGGTTA-----TTGTCTCATT-GCCA---TAAGCAACAATGGGTG-----
----GATAAAT-GCCTTGAG-----CAAGTCCT----ATATTGCCTTGTGGCATCTTG--
AGAAAATATTTTATACCTCGGAGGTGATCCCAACCCATCCGTTAATCTGCATAT-----G
ACGGCTTGGAAT-----------------------------------
>KM025160Nephelaphyllum_pulchrum 
------------------------------------------------------------
--------------------------------------------------------GCGG
GATAAAGTACGGGTTA-----TTGTCTCATT-GCCA---TAAGCAACAATGGGTG-----
----GATAAAT-GCCTTGAG-----CAAGTCCT----ATATTGCCTTGTGGCATCTCG--
AGAAAATATTTTATACCTCGGAGGTGATCCCAACCCATCCGTTAATCTGCATAT-----G
ACGGCTTGGAATGCGACCTCAGGAT-GGCGAGGCCACCCGCTGAGTT
>MG869007Spathoglottis_plicata 
--------GGCGTCGCGTCGCTCCGTGCCAGCTCCGTCCCGCCAA-------CGGGCGTG
CGACGGGCGAGGCGCGGACGCGGAGA-GTGGCTCGTCCT----GCCCCCGGGCGCGGCGG
GCTGAAGCGCGGGCTGCCGTCTTCTCGTTCGGGCCA---CGGGCAACGATGGGTG-----
----GATAGAA-GCTGCGAG-----CGAGGCCT----GCGTTGCCTCGTGCCGCCCCG--
AGCAAGAGATTATACGCCCCGAGGTGATCCCGACCCATGCGCCGATCCCACATG----CG
GCGGCTTGGAATGCGACCCCAGGATGGGCGAGGCCACCCGCCGAGTT
>MG869009Spathoglottis_plicata 
--------GGCGTCGCGTCGCTCCGTGCCAGCTCCGTCCCGCCAA-------CGGGCGTG
CGACGGGCGAGGCGCGGACGCGGAGA-GTGGCTCGTCGT----GCCCCCGGGCGCGGCGG
GCTGAAGCGCGGGCTGCCGTCTTCTCGTTCGGGCCA---CGGGCAACGATGGGTG-----
----GATAGAA-GCTGCGAG-----CGAGGCCT----GCGTTGCCTCGTGCCGCCCCG--
AGCAAGAGATTATACGCCCCGAGGTGATCCCGACCCATGCGCCGATCCCACATG----CG
GCGGCTTGGAATGCGACCCCAGGATGGGCGAGGCCACCCGCCGAGTT
>MG869010Spathoglottis_plicata 
--------GGCGTCGCGTCGCTCCGTGCCAGCTCCGTCCCGCCAA-------CGGGCGTG
CGACGGGCGAGGCGCGGACGCGGAGA-GTGGCTCGTCGT----GCCCCCGGGCGCGGCGG
GCTGAAGCGCGGGCTGCCGTCTTCTCGTTCGGGCCA---CGGGCAACGATGGGTG-----
----GATAGAA-GCTGCGAG-----CGAGGCCT----GCGTTGCCTCGTGCCGCCCCG--
AGCAAGAGATTATACGCCCCGAGGTGATCCCGACCCATGCGCCGATCCCACATG----CG
GCGGCTTGGAATGCGACCCCAGGATGGGCGAGGCCACCCGCCGAGTT
>MG868983SSpathoglottis_affinis 
--------AGCGTTGCGTCGCTCCGTGCCAACTCGATCTCGCCAA---------TGGGCG
TGTCGGGCGAGGCGCGGATGCGGAGA-GTGGCTCGTCGT----GCCCATCGGTGCGGCGG
GCTGAAGAGCGGGTTATCGTCTTCTCATTTTGGCCA---CGAACAACAATGGGTG-----
----GATGAAA-GCTATGAG-----CAAGTCCT-ATGTTGTCTCGTGC--TTGCCCCG--
AGCAAAGACTATATATACCTCTGAGGCGAGATCACCCATATGGGCGATCACATGC-TGCG
GCTGGTAGG----CTACCCCAGGAGGGGGGAGGCCACCCGCCGAGTT
>MG868991Spathoglottis_eburnea  
--------AGCGTTGCGTCGCTCCGTGCCAACTCGATCTCGCCAA---------TGGGCG
TGTCGGGCGAGGCGCGGATGCGGAGA-GTGGCTCGTCGT----GCCCATCGGTGCGGCGG
GCTGAAGAGCGGGTTATCGTCTTCTCATTTTGGCCA---CGAACAACAATGGGTG-----
----GATGAAA-GCTATGAG-----CAAGTCCT-ATGTTGTCTCGTGC--TTGCCCCG--
AGCAAAGACTATATATACCATTGAGGCGAGAT-CCCAACCCATGCGCCGATCCACATGCG
GCGGCTTGGAATGCGACCCCAGGATGGGCGAGGCCACCCGCCGAGTT
>KM025162Spathoglottis_pubescens 
--------AGCGTTGCGTCGCTCCGTGCCAACTTCGATCTCGCCAA--------TGGGCG
TATCGGGAGAGGCGCGGATGCGGAGA-GTGGCTCGTCGT----GCCCATCGGCGCGGCGG
GCTGAAGAGCGGGTTATCGTCTTCTCATTTTGGCCA---CGAACAACAATGGGTG-----
----GATGAAA-GCTGTGAG-----CAAGTCCT-ATGTTGTCTCGTGCTGCCCCGAGCAA
AAGACTATATATATATACCTCTGAGGCGAGAT-CCCAACCCATGCGCCGATCCACATGCG
GCGGCTTGGAATGCGACCCCAGGATGGGCGAGGCCACCCGCCGAGTT
>MG869012Spathoglottis_pubescens  
--------AGCGTTGCGTCGCTCCGTGCCAACT-CGATCTCGCCAA--------TGGGCG
TGTCGGGCGAGGCGCGGATGCGGAGA-GTGGCTCATCGT----GCCCATCGGTGCGGCGG
GCTGAAGAGCGGGTTATCGTCTTCTCATTTTGGCCA---CGAACAACAATGGGTG-----
----GATGAAA-GCTATGAG-----CAAGTCCT-ATGTTGTCTCGTGCT--TGCCCCG-A
GCAAA-GACTATATATACCTTTGAGGCGAGAT-CCCAACCCATGCGCCGATCCACATGCG
GCGGCTTGGAATGCGACCCCAGGATGGGCGAGGCCACCCGCCGAGTT
>KP751406Spathoglottis_pubescens 
--------AGCGTTGCGTCGCTCCGTGCCAACTTCGATCTCGCCAA--------TGGGCG
TATCGGGAGAGGCGCGGATGCGGAGA-GTGGCTCGTCGT----GCCCATCGGCGCGGCGG
GCTGAAGAGCGGGTTATCGTCTTCTCATTTTGGCCA---CGAACAACAATGGGTG-----
----GATGAAA-GCTGTGAG-----CAAGTCCT-ATGTTGTCTCGTGCT---GCCCCG-A
GCAAAAGACTATATATATATACCTCT-G--------------------------------
-----------------------------------------------
>KP751405SSpathoglottis_pubescens 
--------AGCGTTGCGTCGCTCCGTGCCAACTTCGATCTCGCCAA--------TGGGCG
TATCGGGAGAGGCGCGGATGCGGAGA-GTGGCTCGTCGT----GCCCATCGGCGCGGCGG
GCTGAAGAGCGGGTTATCGTCTTCTCATTTTGGCCA---CGAACAACAATGGGTG-----
----GATGAAA-GCTGTGAG-----CAAGTCCT-ATGTTGTCTCGTGCT---GCCCCG-A
GCAAAAGACTATATATATATACCTCT----------------------------------
-----------------------------------------------
>KY966426Bulbophyllum_ambrosia
-----------GTTGCGTCGCTCCGTGCCGACTCGGGCCCGCCGA---------TGGGCG
TGCCGGGATGGGCTTGGATGCGGAGA-ATGGCCCGTCGT----GCTCATCGGCGCGACGG
GTTGAAGAGCGGGTTATC--------GTCTCGCTGGCGACGAACAACGAGGGGTG-----
----GATGAAA-GCGATATGCC----------TGTGTTGTGTCGTGC---TTGCCC-GGG
---AG--AAGGGTA--TAATTTCGAGGTGATCCCA-ACCCATGCGTCGGCCCGC-GGGCG
GCGGCTTGGAA------------------------------------
>KY966425Bulbophyllum_ambrosia
-----------GTTGCGTCGCTCCGTGCCGACTCGGGCCCGCCGA---------TGGGCG
TGCCGGGATGGGCTTGGATGCGGAGA-ATGGCCCGTCGT----GCTCATCGGCGCGACGG
GTTGAAGAGCGGGTTATC--------GTCTCGCTGGCGACGAACAACGAGGGGTG-----
----GATGAAA-GCGATATGCC----------TGTGTTGTGTCGTGC---TTGCCC-GGG
---AG--AAGGGTA--TAATTTCGAGGTGATCCCA-ACCCATGCGTCGGCCCGC-GGGCG
GCGGCTTGGAA------------------------------------
>KY966424Bulbophyllum_ambrosia
-----------GTTGCGTCGCTCCGTGCCGACTCGGGCCCGCCGA---------TGGGCG
TGCCGGGATGGGCTTGGATGCGGAGA-ATGGCCCGTCGT----GCTCATCGGCGCGACGG
GTTGAAGAGCGGGTTATC--------GTCTCGCTGGCGACGAACAACGAGGGGTG-----
----GATGAAA-GCGATATGCC----------TGTGTTGTGTCGTGC---TTGCCC-GGG
---AG--AAGGGTA--TAATTTCGAGGTGATCCCA-ACCCATGCGTCGGCCCGC-GGGCG
GCGGCTTGGAA------------------------------------
>KC568306Bulbophyllum_ambrosia 
-----------GTTGCGTCGCTCCGTGCCGACTCCGGCCCGCCGA---------TGGGCG
TGCCGGGATGGGCTTGGATGCGGAGC-GTGGCCCGTCGT----GCTCATCGGCGCGACGG
GTTGAAGAGCGGGTTACC--------GTCTCGCTGGCGACGAACAACGAGGGGTG-----
----GATGAAA-GCGATGCC------------TGTGTTGTGTGTGCTTGCTTTGTCCGGG
---AG--AAGGTTA--TAATTTCGAGGTGATCCCA-ACCCATGCGTCGGCCCAC-GGGCG
GCGGCTTGGAAT-----------------------------------
>MK164427Bulbophyllum_ambrosia 
-----------GTTGCGTCGCTCCGTGCCGACTCGGGCCCGCCGA---------TGGGCG
TGCCGGGATGGGCTTGGATGCGGAGA-ATGGCCCGTCGT----GCTCATCGGCGCGACGG
GTTGAAGAGCGGGTTATC--------GTCTCGCTGGCGACGAACAACGAGGGGTG-----
----GATGAAA-GCGATATGCC----------TGTGTTGTGTCGTGC---TTGCCC-GGG
---AG--AAGGGTA--TAATTTCGAGGTGATCCCA-ACCCATGCGTCGGCCCGC-GGGCG
GCG--------------------------------------------
>KF866242Bulbophyllum_odoratissimum 
-----------GTTGCGCCGCTCCATGCCAACTCGGGCCC-AT-----------------
---CGGGA-CGGCTTGGATGCGAAGA-ATGGCCCGCCGT----GCTCAACGGCGCGACGG
GCTGAAGAGTGGGTTATC--------GTCTCGCTGGCGACGAACAACGAGGGGTG-----
----GTTGAAA-GCGATGCC------------TGTGTTGTATCGTGC---TTGCCC-GAG
---AG--AAGGCTC--TAATTTCGAGGAGATCCCA-ACCCACGCGTCGCCCCAC-GGGCG
GCGGCTT----------------------------------------
>KY966467Bulbophyllum_odoratissimum
-----------GTTGCGTCGCTCCATGCCGGCTCGTTCCCGCCGA---------TGGGCG
TGCCGGGATCGGCTTGGACGCGGAGA-ATGACCCTTCGT----GCTCATCGGCGCGGCGG
GTTGAAGAGCGGGTTATC--------GTCTCGCTGGCGACGAACAACGAGGGGTG-----
----GATGAAA-GCGATGCC------------TGCGTTGTCTCGTGC---CTGCCC-GGG
---AG--AAGGTTA--CGATTTCGAGGAGATCCCA-ACCCACGCGTCGGCCCAC-GGGCG
GCGGCTTGGAA------------------------------------
>HQ114230Bulbophyllum_odoratissimum 
-----------GTTGCGCCGCTCCATGCCAACTCGGGCCC-AT-----------------
---CGGGA-CGGCTTGGATGCGAAGA-ATGGCCCGCCGT----GCTCAACGGCGCGACGG
GCTGAAGAGTGGGTTATC--------GTCTCGCTGGCGACGAACAACGAGGGGTG-----
----GTTGAAA-GCGATGCC------------TGTGTTGTATCGTGC---TTGCCC-GAG
---AG--AAGGCTC--TAATTTCGAGGAGATCCCA-ACCCACGCGTCGCCCCAC-GGGCG
GCGGCTTGGAATGCGACCCCAGGATGGGCGAGGCCACCCGCCGAGTT
>KY966467Bulbophyllum_odoratissimum 
-----------GTTGCGCCGCTCCATGCCAACTCGGGCCC-AT-----------------
---CGGGA-CGGCTTGGATGCGAAGA-ATGGCCCGCCGT----GCTCAACGGCGCGACGG
GCTGAAGAGTGGGTTATC--------GTCTCGCTGGCGACGAACAACGAGGGGTG-----
----GTTGAAA-GCGATGCC------------TGTGTTGTATCGTGC---TTGCCC-GAG
---AG--AAGGCTC--TAATTTCGAGGAGATCCCA-ACCCACGCGTCGCCCCAC-GGGCG
GCG--------------------------------------------
>MK164499Bulbophyllum_retusiusculum
-----------GTTGCATCGCTCCGTGCCGACTCGGGCCCGCCGA---------GGGGCG
TTCCCGGAAGGGCTTGGATGCGGAGA-ATGGCCCGTCGT----GCTCATCGGCGCGACGG
GTTGAAGAGCGGGTTATC--------GTCTCGCGGGCGTCGAACGACGAGGGGTG-----
----GATGGAA-GCGATGCC------------TGTGTTGTATCGTGC---TTGCCC-GCG
---AG--AAGATTA--TAATTTCGAGGCGATCCCA-ACCCATGCGTCGCCCCAC-GGGCG
GCG--------------------------------------------
>MK164500Bulbophyllum_retusiusculum
-----------GTTGCGTCGCTCCGTGCCGACTCGGGCCCGCCGA-------T--GGGCG
TGCCCGGAAGTGCTTGGATGCGGAGA-ATGGCCCGTCGT----GCTCATCGGCGCGACGG
GTTGAAGAGAGGGTTATC--------GTCTCGCGGGCGTCGAACGACGAGGGGTG-----
----GATTGAA-GCGATGCC------------TGTGTTGTATCGTGC---TTGCCC-GCG
---AG--AAGATTA--TAATTTCGAGGCGATCCCA-ACCCATGCGTCGCCCCAC-GGGCG
GCG--------------------------------------------
>AB786895Bulbophyllum_inconspicuum 
-----------GTTGCGTCGCTCCATGCCGGCTCGGGCCCGCCGA-------T-GGGT-G
TGCCGGGAGGGGCTTGGATGCGGAGA-GTGGCCCGTCGT----GCTCATCGGCGCGACGG
GTTGAAGCGCGGGTTATC--------GTCTCGCTGGCGACGAACAACGAGGGGTG-----
----GATGAAA-GCGATGCC------------TGTGTTGTATCGTGC---TTGCCC-GCG
---AG--AGGATTG--TAATTTCGAGGCGATCCCA-ACCCATGCGTCGGCCCGC-GGGCG
GCGGCTTGGAATGCGACCCC---------------------------
>JN619417Bulbophyllum_andersonii 
-----------GTTGCGTCGCTCCACGCCGACTCGGGCCCGCCGA-------T-GGGCGT
TGCCGGGACGGGCTTGGATGCGGAGA-ATGGCCCGTCGT----GCTCATCGGCGCGACGG
GCTGAAGAGCGGGTCGTC--------GTCTCGCCGGCCACGAACAACGAGGGGTG-----
----GATGAAA-GCGTTGCC------------TGCGTTGTGTCGTGC---CTGCCC-GGG
---AG--AAGATTA--TAATTTCGAGGTGATCCCA-ACCCACGCGTCGGCCCAC-GGGCG
GCGGCTTGGAATGCGACCCCAGGATGGGCGAGGCCACCCGCTGAATT
>MK164429Bulbophyllum_andersonii
-----------GTTGCGTCGCTCCACGCCGACTCGGGCCCACCGA-------T-GGGTGT
TGCCGGGACTGGCTCGGATGCGGAGA-ATGGCCCGTCGT----GCCCGTCGGCGCGACGG
GCTGAAGAGCGGGTTGTC--------GTCTCGCCGGCCACGAACAGCAAGGGGTG-----
----GATGAAA-GCGATGCC------------TGCGTTGTGTCGTGC---TTGCCC-GGG
---AG--AAGATTA--TAATTTCGAGGTGATCCCA-ACCCACGCGTCGGCCCGC-GGGCG
GCG--------------------------------------------
>KX455821Bulbophyllum_umbellatum 
-----------GTTGCGTCGCTCCACGCCGACTCGGGCCCACCGA-------T-GGGTGT
TGCCGGGACTGGCTCGGATGCGGAGA-ATGGCCCGTCGT----GCCCGCCGGCGCGACGG
GCTGAAGAGCGGGTTGTC--------GTCTCGCCGGCCACGAACAGCAAGGGGTG-----
----GATGAAA-GCGATGCC------------TGCGTTGTGTCGTGC---TTGCCC-GGG
---AG--AAGATTA--TAATTTCGAGGTGATCCCA-ACCCACGCGCCGGCCCAC-GGGCG
GCGGCTTGG--------------------------------------
>MK164525Bulbophyllum_umbellatum   
-----------GTTGCGTCGCTCCACGCCGACTCGGGCCCACCGA-------T-GGGTGT
TGCCGGGACTGGCTCGGATGCGGAGA-ATGGCCCGTCGT----GCCCGCCGGCGCGACGG
GCTGAAGAGCGGGTTGTC--------GTCTCGCCGGCCACGAACAGCAAGGGGTG-----
----GATGAAA-GCGATGCC------------TGCGTTGTGTCGTGC---TTGCCC-GGG
---AG--AAGATTA--TAATTTCGAGGTGATCCCA-ACCCACGCGCCGGCCCAC-GGGCG
GCG--------------------------------------------
>KY966484Bulbophyllum_umbellatum
-----------GTTGCGTCGCTCCACGCCGGCTCGGGCCCACCGA-------T-GGGTGT
TGCCGGGACTGGCTCGGATGCGGAGA-ATGGCCCGTCGT----GCCCGCCGGCGCGACGG
GCTGAAGAGCGGGTTGTC--------GTCTCGCCGGCCACGAACAGCAAGGGGTG-----
----GATGAAA-GCGATGCC------------TGCGTTGTGTCGTGC---TTGCCC-GGG
---AG--AAGATTA--TAATTTCGAGGTGATCCCA-ACCCACGCGCCGGCCCAC-GGGCG
GCGGCTTGGAA------------------------------------
>MW775067Bulbophyllum_umbellatum
-----------GTTGCGTCGCTCCACGCCGGCTCGGGCCCACCGA-------T-GGGTGT
TGCCGGGACTGGCTCGGATGCGGAGA-ATGGCCCGTCGT----GCCCGCCGGCGCGACGG
GCTGAAGAGCGGGTTGTC--------GTCTCGCCGGCCACGAACAGCAAGGGGTG-----
----GATGAAA-GCGATGCC------------TGCGTTGTGTCGTGC---TTGCCC-GGG
---AG--AAGATTA--TAATTTCGAGGTGATCCCA-ACCCACGCGCCGGCCCAC-GGGCG
GCGGCTTGGAATGCGACCCCA--------------------------
>KY966453Bulbophyllum_levinei
-----------GTCGCGTCGCTCCATGCCGACCCGTGCCC-CCGAA--------GGGTG-
TGCCGGGAC-GGCGGGGATGCGGAGA-ATGGCCCGCCGT----GCTCATCGGCGCGACGG
GTTGAAGAGCGGGTTATC--------GTCTCGCTGGCGGCGAACAACGAGGGGTG-----
----GATGAAA-GCGATGCC------------TGCGTTGTATCGTGC---TTGCCC-GGG
---AG--CGGGTTA--TTATTTCGAGGAGATCCCA-ACCCACGCGTCGGCCCAC-GGGCG
GCGGCTTGGAA------------------------------------
>MK164471Bulbophyllum_levinei
-----------GTCGCGTCGCTCCATGCCGACCCGTGCCC-CCGAA--------GGGTG-
TGCCGGGAC-GGCGGGGATGCGGAGA-ATGGCCCGCCGT----GCTCATCGGCGCGACGG
GTTGAAGAGCGGGTTATC--------GTCTCGCTGGCGGCGAACAACGAGGGGTG-----
----GATGAAA-GCGATGCC------------TGCGTTGTATCGTGC---TTGCCC-GGG
---AG--CGGGTTA--TTATTTCGAGGAGATCCCA-ACCCACGCGTCGGCCCAC-GGGCG
GCG--------------------------------------------
>EF196021Bulbophyllum_leandrianum 
-----------GTCGCGTCACTCCATGCCAACTCAGACCC-ACCGA------T-GGGTGT
GCCGGGTGAAGGCTTGGATGTGGAGA-ATGGCTCGTCGT--GCTCTCATCGGCGCGGCGG
GTTGAAGAGCGGGTTATC--------GTCTCGCTGGCCGAGAACAACGGGGGGTG-----
----GATGAAA-GCGATGCC------------CGTGTTGTATCGTGC---TTGCCA-GGG
---AG--AAGATTA--TAATTTCAAGGTGATCCCA-ACCCATGTGTCGACCCAC-GGGCG
ACGGCTTGGAAT-----------------------------------
>MK164486Bulbophyllum pecten-veneris 
-----------GTTGCGTCGCTCCGTGCCGAATCGGGCCC-GCCGA------T-GGGCGT
-GCCGGGATGGGCCTGGATGCGGAGA-GTGGCCCGTCGT----GCCCATCGGCGCGACGG
GTTGAAGAGCGGGTTATC--------GTCTCGCTGGCGACGAACAACGAGGGGTG-----
----GACGAGA-GCGATGCC------------TGCGTTGTATCGTGC---TTGCCC-GGG
---AG--AGGATTG--TAATTTCGAGGTGATCCCA-ACCCATGCGTCGGCCCGC-GGGCG
GCG--------------------------------------------
>KY966471Bulbophyllum_pecten-veneris 
-----------GTTGCGTCGCTCCGTGCCGAATCGGGCCC-GCCGA------T-GGGCGT
-GCCGGGATGGGCCTGGATGCGGAGA-GTGGCCCGTCGT----GCCCGTCGGCGCGACGG
GTTGAAGAGCGGGTTATC--------GTCTCGCTGGCGACGAACAACGAGGGGTG-----
----GACGAGA-GCGATGCC------------TGCGTTGTATCGTGC---TTGCCC-TGG
---AG--AGGATTG--TAATTTCGAGGTGATCCCA-ACCCATGCGTCGGCCCGC-GGGCG
GCGGCTTGGAA------------------------------------
>KY966470Bulbophyllum_pecten-veneris
-----------GTTGCGTCGCTCCGTGCCGAATCGGGCCC-GCCGA------T-GGGCGT
-GCCGGGATGGGCCTGGATGCGGAGA-GTGGCCCGTCGT----GCCCGTCGGCGCGACGG
GTTGAAGAGCGGGTTATC--------GTCTCGCTGGCGACGAACAACGAGGGGTG-----
----GACGAGA-GCGATGCC------------TGCGTTGTATCGTGC---TTGCCC-TGG
---AG--AGGATTG--TAATTTCGAGGTGATCCCA-ACCCATGCGTCGGCCCGC-GGGCG
GCGGCTTGGAA------------------------------------
>JN619418Bulbophyllum_pecten-veneris
-----------GTTGCGTCGCTCCATGCCGACTCGGGCCC-GCCGA------T-GGGCGT
-GCCGGGATGGGCCTGGATGCGGAGA-GTGGCCCGTCGT----GCCCATCGGCGCGACGG
GTTGAAGAGCGGGTCATC--------GTCTCGCTGGCGACGAACAACGAGGGGTG-----
----GATGAGA-GCGATGCC------------TGTGTTGTATCGTGC---TTGCCC-GGG
---AG--AGGATTG--TAATTTCGAGGTGATCCCA-ACCCATGCGTCGCCCCGC-GGGCG
GCGGCTTGGAATGCGACCCCAGGATGGGCGAGGCCACCCGCTGAATT
>KX455816Bulbophyllum_cylindraceum 
-----------GTTGCGTCACTCCATGCCATCTCAGACCC-ACCAA------T-GGGTGT
-GCCGGGATAGGCTTGGATGTGGAGA-ATGGCTCTTCGT----GCTCATCGGCGCGACGG
GTTGAAGAGCGTGTTATC--------GTCCCGCGGGCCACGAACAGCAAGGGGTG-----
----GATGAAA-GCGATGCC------------TACGCTGTATCGTGC---TTGCCT-GGG
---AG--AAGATTA--TAAACTGTAGGTGATCCCG-ACCCATGCGTCGGCCCAC-GGGCG
GCGGCTTGG--------------------------------------
>04ITS1Bulbophyllum_cylindraceum
-----------GTTGCGTCACTCCATGCCATCTCAGACCC-ACCAA------T-GGGTGT
-GCCGGGATAGGCTTGGATGTGGAGA-ATGGCTCTTCGT----GCTCATCGGCGCGACGG
GTTGAAGAGCGTGTTATC--------GTCTCGCGGGCCACGAACAGCAAGGGGTG-----
----GATGAAA-GCGATGCC------------TATGCTGTATCGTGC---TTGCCT-GGG
---AG--AAGATTA--TAAACTGTAGGTGATCCAT-ACCCATGCGTCGACCCAC-GGGCG
GCGGCTTGGAATGCGACCCCAGGATGGGCGAGGCCACCCGCCGAGTT
>04ITS2Bulbophyllum_cylindraceum
-----------GTTGCGTCACTCCATGCCATCTCAGACCC-ACCAA------T-GGGTGT
-GCCGGGATAGGCTTGGATGTGGAGA-ATGGCTCTTCGT----GCTCATCGGCGCGACGG
GTTGAAGAGCGTGTTATC--------GTCTCGCGGGCCACGAACAGCAAGGGGTG-----
----GATGAAA-GCGATGCC------------TATGCTGTATCGTGC---TTGCCT-GGG
---AG--AAGATTA--TAAACTGTAGGTGATCCAT-ACCCATGCGTCGACCCAC-GGGCG
GCGGCTTGGAATGCGACCCCAGGATGGGCGAGGCCACCCGCCGAGTT
>04ITS3Bulbophyllum_cylindraceum
-----------GTTGCGTCACTCCATGCCATCTCAGACCC-ACCAA------T-GGGTGT
-GCCGGGATAGGCTTGGATGTGGAGA-ATGGCTCTTCGT----GCTCATCGGCGCGACGG
GTTGAAGAGCGTGTTATC--------GTCTCGCGGGCCACGAACAGCAAGGGGTG-----
----GATGAAA-GCGATGCC------------TATGCTGTATCGTGC---TTGCCT-GGG
---AG--AAGATTA--TAAACTGTAGGTGATCCAT-ACCCATGCGTCGACCCAC-GGGCG
GCGGCTTGGAATGCGACCCCAGGATGGGCGAGGCCACCCGCCGAGTT
>04ITS3Bulbophyllum_cylindraceum
-----------GTTGCGTCACTCCATGCCATCTCAGACCC-ACCAA------T-GGGTGT
-GCCGGGATAGGCTTGGATGTGGAGA-ATGGCTCTTCGT----GCTCATCGGCGCGACGG
GTTGAAGAGCGTGTTATC--------GTCTCGCGGGCCACGAACAGCAAGGGGTG-----
----GATGAAA-GCGATGCC------------TATGCTGTATCGTGC---TTGCCT-GGG
---AG--AAGATTA--TAAACTGTAGGTGATCCAT-ACCCATGCGTCGACCCAC-GGGCG
GCGGCTTGGAATGCGACCCCAGGATGGGCGAGGCCACCCGCCGAGTT
>04ITS3Bulbophyllum_cylindraceum
-----------GTTGCGTCACTCCATGCCATCTCAGACCC-ACCAA------T-GGGTGT
-GCCGGGATAGGCTTGGATGTGGAGA-ATGGCTCTTCGT----GCTCATCGGCGCGACGG
GTTGAAGAGCGTGTTATC--------GTCTCGCGGGCCACGAACAGCAAGGGGTG-----
----GATGAAA-GCGATGCC------------TATGCTGTATCGTGC---TTGCCT-GGG
---AG--AAGATTA--TAAACTGTAGGTGATCCAT-ACCCATGCGTCGACCCAC-GGGCG
GCGGCTTGGAATGCGACCCCAGGATGGGCGAGGCCACCCGCCGAGTT
>KF866244Bulbophyllum_careyanum 
-----------GTTGCGTCGCTCCATGCCAACTCAGGCCC-GCCAA------T-GGGTGT
-GCCGGGGTGGGCTTGGATGCGGAGA-ATGGCTCGCCGT----GCCCACCGGCGCGGCGG
GTTGAAGAGTGGGTTATC--------GTCTCGCCGGACACGAACAACAAGCGGTG-----
----GATGGAA-GCGGTGCC------------TGTGTTGTATCGTGG---TTGCAC-GGG
---AG--AAGATTA--TAAGTTCGAGGTGATCCCA-ACCCATGCGTCGGCCCAC-GGGCG
GCGGCTTGGAATGCGACCCC---------------------------
>MK164441Bulbophyllum_careyanum 
-----------GTTGCGTCGCTCCATGCCAACTCAGGCCC-ACCAA------T-GGGTGT
-GCCGGGGTGGGCTTGGATGCGGAGA-ATGGCTCGCCGT----GCCCACCGGCGCGGCGG
GTTGAAGAGTGGGTTATC--------GTCTCGCCGGACACGAACAACAAGCGGTG-----
----GATGGAA-GCGGTGCC------------TGTGTTGTATCGTGG---TTGCCC-GGG
---AG--AAGATTA--TAAGTTCGAGGTGATCCCA-ACCCATGCGTCGGCCCAC-GGGCG
GCG--------------------------------------------
>JN114443Bulbophyllum_reptans 
-----------GTTGCGTCACTCCATGCCAACTCAGGCCC-ACCAA------T-GGGTGT
TGCCGGGAGAGGCTTGGATGTGGAGA-ATGGCTCGTCGT----GCTCATCGGCGCGGCGG
GTTGAAGAGTGGGTTGTC--------GTCTCGCTGGCCACGAACAACAAGGGGTG-----
----GATGAAA-GCGATGCC------------TGTGTTGTATCGTGC--TTTGCCT-GGG
---AG--AAGATTA--TAATTTCGAGGTGATCCCA-ACCCATGCGTCGACCCAC-GGGCG
GCGGCTTGGAATGCGACCCC---------------------------
>JN114442Bulbophyllum_reptans 
-----------GTTGCGTCACTCCATGCCAACTCAGGCCC-ACCAA------T-GGGTGT
TGCCGGGAGAGGCTTGGATGTGGAGA-ATGGCTCGTCGT----GCTCATCGGCGCGGCGG
GTTGAAGAGTGGGTTGTC--------GTCTCGCTGGCCACGAACAACAAGGGGTG-----
----GATGAAA-GCGATGCC------------TGTGTTGTATCGTGC--TTTGCCT-GGG
---AG--AAGATTA--TAATTTCGAGGTGATCCCA-ACCCATGCGTCGACCCAC-GGGCG
GCGGCTTGGAATGCGACCC----------------------------
>JN114441Bulbophyllum_reptans 
-----------GTTGCGTCACTCCATGCCAACTCAGGCCC-ACCAA------T-GGGTGT
TGCCGGGAGAGGCTTGGATGTGGAGA-ATGGCTCGTCGT----GCTCATCGGCGCGGCGG
GTTGAAGAGTGGGTTGTC--------GTCTCGCTGGCCACGAACAACAAGGGGTG-----
----GATGAAA-GCGATGCC------------TGTGTTGTATCGTGC--TTTGCCT-GGG
---AG--AAGATTA--TAATTTCGAGGTGATCCCA-ACCCATGCGTCGACCCAC-GGGCG
GCGGCT-----------------------------------------
>MK164498Bulbophyllum_reptans 
-----------GTTGCGTCACTCCATGCCAACTCAGGCCC-ACCAA------T-GGGTGT
TGCCGGGAGAGGCTTGGATGTGGAGA-ATGGCTCGTCGT----GCTCATCGGCGCGGCGG
GTTGAAGAGTGGGTTGTC--------GTCTCGCTGGCCACGAACAACAAGGGGTG-----
----GATGAAA-GCGATGCC------------TGTGTTGTATCGTGC--TTTGCCT-GGG
---AG--AAGATTA--TAATTTCGAGGTGATCCCA-ACCCATGCGTCGACCCAC-GGGCG
GCG--------------------------------------------
>KY966459Bulbophyllum_lopalanthum
-----------GTTGCGTCACTCCATGCCAACCCGGACCC-AATAA------T-GGGCGC
T-CCGGGAAAGGCTTGGATGTGGAGA-ATGGCTCGTCGT----GCTCATCGGCGCGACGG
GTTGAAGAGTGGGTTATC--------GTCTCGCTGGCCACGAACAACAAGGGGTG-----
----GATGGAA-GCGAATGCC-----------TGTGTTGTATCGTGC---TTGCCA-GGG
---AG--AAGATTA--CAATTTCAAGGTGATCCCA-ACCCATGCGTCGACCCAC-GGGCG
GCGGCTTGGAA------------------------------------
>KC568305Bulbophyllum_affine 
-----------GTTGCGTCACTCCATGCCAACTCAGACCC-ACCAA------T-GGGTGT
-GCCGGGATGGGCTTGGATGTGGAGA-ATGGCTCGTCGT----GCTCATCGGCGCGACGG
GTTGAAGAGTGGGTTATC--------GTCTCGCGGGCCACGAACAACAAGGGGTG-----
----GATGGAA-GCGATGCC---------TATGTTGTTGTGTCGTGC--TTTGTCC-GGG
---AG--AAGATTA--TAATTTCATGGTGATCCCA-ACCCATGCGTCGACCCAC-GGGCG
GCGGCTTGGAAT-----------------------------------
>EF195916Bulbophyllum_affine 
-----------GTTGCGTCACTCCATGCCAACTCAGACCC-ACCAA------T-GGGTGT
-GCCGGGATGGGCTTGGATGTGGAGA-ATGGCTCGTCGT----GCTCATCGGCGCGACGG
GTTGAAGAGTGGGTTATC--------GTCTCGCGGGCCACGAACAACAAGGGGTG-----
----GATGGAA-GCGATGCC---------TATGTTGTTGTGTCGTGC--TTTGTCC-GGG
---AG--AAGATTA--TAATTTCATGGTGATCCCA-ACCCATGCGTCGACCCAC-GGGCG
GCGGCT-GGAAT-----------------------------------
>KF866246Bulbophyllum_affine 
-----------GTTGCGTCACTCCATGCCAACTCAGACCC-ACCAA------T-GGGTGT
-GCCGGGATGGGCTTGGATGTGGAGA-ATGGCTCGTCGT----GCTCATCGGCGCGACGG
GTTGAAGAGTGGGTTATC--------GTCTCGCGGGCCACGAACAACAAGGGGTG-----
----GATGGAA-GCGATGCC---------TATGTTGTTGTGTCGTGC--TTTGTCC-GGG
---AG--AAGATTA--TAATTTCATGGTGATCCCA-ACCCATGCGTCGACCCAC-GGGCG
GCGGCT-----------------------------------------
>KX455815Bulbophyllum_affine 
-----------GTTGCGTCACTCCATGCCAACTCAGACCC-ACCAA------T-GGGTGT
-GCCGGGATGGGCTTGGATGTGGAGA-ATGGCTCGTCGT----GCTCATCGGCGCGACGG
GTTGAAGAGTGGGTTATC--------GTCTCGCGGGCCACGAACAACAAGGGGTG-----
----GATGGAA-GCGATGCC---------TATGTTGTTGTGTCGTGC--TTTGTCC-GGG
---AG--AAGATTA--TAATTTCATGGTGATCCCA-ACCCATGCGTCGACCCAC-GGGCG
GCGGCTTGG--------------------------------------
>MK164425Bulbophyllum_affine  
-----------GTTGCGTCACTCCATGCCAACTCAGACCC-ACCAA------T-GGGTGT
-GCCGGGATGGGCTTGGATGTGGAGA-ATGGCTCGTCGT----GCTCATCGGCGCGACGG
GTTGAAGAGTGGGTTATC--------GTCTCGCGGGCCACGAACAACAAGGGGTG-----
----GATGGAA-GCGATGCC---------TATGTTGTTGTGTCGTGC--TTTGTCC-GGG
---AG--AAGATTA--TAATTTCATGGTGATCCCA-ACCCATGCGTCGACCCAC-GGGCG
GCG--------------------------------------------
>MW775063Bulbophyllum_cariniflorum
-----------GTTGCATCGCTCCATGCCAACTCAGGCCC-ACCAA-----TGGGTGCGT
-CGGGGCAGAGGCTTGGATGTGGAGA-ATGGCTCGTCGT----GCTCATCGGCGCGACGG
GCTGAAGAGTGGGTTGTC--------GTCTCGCCGGACACGAACAACAAGCGGTG-----
----GATGATA-GCGATGCC------------TATGTTGTTTCGTGTTTTTTGCCC-GGG
---AG--AAGATTA--TAATTTCAAGATGATCCCC--CCCATGCGTCGGCCCAC-GGGCG
GCGGCTTGGAATGCGACCCCAGGATGGGCGAGGCCACCCGCTGAGTT
>KF866243Bulbophyllum_cariniflorum 
-----------GTTGCATCGCTCCATGCCAACTCAGGCCC-ACCAA-----TGGGTGCGT
-CGGGGCAGAGGCTTGGATGTGGAGA-ATGGCTCGTCGT----GCTCATCGGCGCGACGG
GCTGAAGAGTGGGTTGTC--------GTCTCGCCGGACACGAACAACAAGCGGTG-----
----GATGATA-GCGATGCC------------TATGTTGTTTCGTGTTTTTTGCCC-GGG
---AG--AAGATTA--TAATTTCAAGATGATCCCC--CCCATGCGTCGGCCCAC-GGGCG
GCGGCTTG-AATGC---------------------------------
>MW775064Bulbophyllum_cariniflorum
-----------GTTGCATCGCTCCATGCCAACTCAGGCCC-ACCAA-----TGGGTGCGT
-CGGGGCAGAGGCTTGGATGTGGAGA-ATGGCTCGTCGT----GCTCATCGGCGCGACGG
GCTGAAGAGTGGGTTGTC--------GTCTCGCCGGACACGAACAACAAGCGGTG-----
----GATGATA-GCGATGCC------------TATGTTGTTTCGTGTTTTTTGCCC-GGG
---AG--AAGATTA--TAATTTCAAGATGATCCCC--CCCATGCGTCGGCCCAC-GGGCG
GCGGCTTGGAATGCGACCCCAGGATGGGCGAGGCCACCCGCTGAGTT
>MW775065Bulbophyllum_cariniflorum
-----------GTTGCATCGCTCCATGCCAACTCAGGCCC-ACCAA-----TGGGTGCGT
-CGGGGCAGAGGCTTGGATGTGGAGA-ATGGCTCGTCGT----GCTCATCGGCGCGACGG
GCTGAAGAGTGGGTTGTC--------GTCTCGCCGGACACGAACAACAAGCGGTG-----
----GATGATA-GCGATGCC------------TATGTTGTTTCGTGTTTTTTGCCC-GGG
---AG--AAGATTA--TAATTTCAAGATGATCCCC--CCCATGCGTCGGCCCAC-GGGCG
GCGGCTTGGAATGCGACCCCAGGATGGGCGAGGCCACCCGCTGAGTT
>MW775066Bulbophyllum_cariniflorum
-----------GTTGCATCGCTCCATGCCAACTCAGGCCC-ACCAA-----TGGGTGCGT
-CGGGGCAGAGGCTTGGATGTGGAGA-ATGGCTCGTCGT----GCTCATCGGCGCGACGG
GCTGAAGAGTGGGTTGTC--------GTCTCGCCGGACACGAACAACAAGCGGTG-----
----GATGATA-GCGATGCC------------TATGTTGTTTCGTGTTTTTTGCCC-GGG
---AG--AAGATTA--TAATTTCAAGATGATCCCC--CCCATGCGTCGGCCCAC-GGGCG
GCGGCTTGGAATGCGACCCCAGGATGGGCGAGGCCACCCGCTGAGTT
>03ITS5Bulbophyllum_cariniflorum
-----------GTTGCATCGCTCCATGCCAACTCAGGCCC-ACCAA-----TGGGTGCGT
-CGGGGCAGAGGCTTGGATGTGGAGA-ATGGCTCGTCGT----GCTCATCGGCGCGACGG
GCTGAAGAGTGGGTTGTC--------GTCTCGCCGGACACGAACAACAAGCGGTG-----
----GATGATA-GCGATGCC------------TATGTTGTTTCGTGTTTTTTGCCC-GGG
---AG--AAGATTA--TAATTTCAAGATGATCCCC--CCCATGCGTCGGCCCAC-GGGCG
GCGGCTTGGAATGCGACCCCAGGATGGGCGAGGCCACCCGCTGAGTT
>MH822394Bulbophyllum_leandrianum
-----------GTTGCGTCGCTCCATGCCCACTCCGACCC-ACCAA------T-GGGTGC
-GCCGGACTAGGCTTGGATGCGGAGA-ATGGCTCGTCGT----GCTCATCGGCGCGACGG
GTTGAAGARCTGGTTATC--------GTCTCGCTGGCCACGRACAACAAGGGGTG-----
----GATGAAA-GCGAATGC-----------CTGTGTTGTATCGTGC---TTGCCC-GGG
---AG--AAGGTTA--AAATTTCAAGGTGATCCCA-ATCCATGCGCCGGACCAC-GTGCG
GCTGC-TGGAAT-----------------------------------
>MK164469Bulbophyllum_leopardinum
-----------GTTGCGTCGCTCCATGCCCACTCCGACCC-ACCAA------T-GGGTGC
-GCCGGACTAGGCTTGGATGCGGAGA-ATGGCTCGTCGT----GCTCATCGGCGCGACGG
GTTGAAGAGCTGGTTATC--------GTCTCGCTGGCCACGAACAACAAGGGGTG-----
----GACGAAA-GCGAATGC-----------CTGTGTTGTATCGTGC---TTGCCC-GGG
---AG--AAGGTTA--TAATTTCAAGGTGATCCCA-ATCCATGCGCCGGACCAC-GTGCG
GCT--------------------------------------------
>MW775068Bulbophyllum_leopardinum
-----------GTTGCGTCGCTCCATGCCCACTCCGACCC-ACCAA------T-GGGTGC
-GCCGGACTAGGCTTGGATGCGGAGA-ATGGCTCGTCGT----GCTCATCGGCGCGACGG
GTTGAAGAGCTGGTTATC--------GTCTCGCTGGCCACGAACAACAAGGGGTG-----
----GATGAAA-GCGAATGC-----------CTGTGTTGTATCGTGC---TTGCCC-GGG
---AG--AAGGTTA--AAATTTCAAGGTGATCCCA-ATCCATGCGCCGGACCAC-GTGCG
GCTGCTTGGAATGCGACCCCAGGATGGGCGAGGCCACCCGCCGAGTT
>MW775069Bulbophyllum_leopardinum
-----------GTTGCGTCGCTCCATGCCCACTCCGACCC-ACCAA------T-GGGTGC
-GCCGGACTAGGCTTGGATGCGGAGA-ATGGCTCGTCGT----GCTCATCGGCGCGACGG
GTTGAAGAGCTGGTTATC--------GTCTCGCTGGCCACGAACAACAAGGGGTG-----
----GATGAAA-GCGAATGC-----------CTGTGTTGTATCGTGC---TTGCCC-GGG
---AG--AAGGTTA--AAATTTCAAGGTGATCCCA-ATCCATGCGCCGGACCAC-GTGCG
GCTGCTTGGAATGCGACCCCAGGATGGGCGAGGCCACCCGCCGAGTT
>MW775070Bulbophyllum_leopardinum
-----------GTTGCGTCGCTCCATGCCCACTCCGACCC-ACCAA------T-GGGTGC
-GCCGGACTAGGCTTGGATGCGGAGA-ATGGCTCGTCGT----GCTCATCGGCGCGACGG
GTTGAAGAGCTGGTTATC--------GTCTCGCTGGCCACGAACAACAAGGGGTG-----
----GATGAAA-GCGAATGC-----------CTGTGTTGTATCGTGC---TTGCCC-GGG
---AG--AAGGTTA--AAATTTCAAGGTGATCCCA-ATCCATGCGCCGGACCAC-GTGCG
GCTGCTTGGAATGCGACCCCAGGATGGGCGAGGCCACCCGCCGAGTT
>MW775071Bulbophyllum_leopardinum
-----------GTTGCGTCGCTCCATGCCCACTCCGACCC-ACCAA------T-GGGTGC
-GCCGGACTAGGCTTGGATGCGGAGA-ATGGCTCGTCGT----GCTCATCGGCGCGACGG
GTTGAAGAGCTGGTTATC--------GTCTCGCTGGCCACGAACAACAAGGGGTG-----
----GATGAAA-GCGAATGC-----------CTGTGTTGTATCGTGC---TTGCCC-GGG
---AG--AAGGTTA--AAATTTCAAGGTGATCCCA-ATCCATGCGCCGGACCAC-GTGCG
GCTGCTTGGAATGCGACCCCAGGATGGGCGAGGCCACCCGCCGAGTT
>MW775072Bulbophyllum_leopardinum
-----------GTTGCGTCGCTCCATGCCCACTCCGACCC-ACCAA------T-GGGTGC
-GCCGGACTAGGCTTGGATGCGGAGA-ATGGCTCGTCGT----GCTCATCGGCGCGACGG
GTTGAAGAGCTGGTTATC--------GTCTCGCTGGCCACGAACAACAAGGGGTG-----
----GATGAAA-GCGAATGC-----------CTGTGTTGTATCGTGC---TTGCCC-GGG
---AG--AAGGTTA--AAATTTCAAGGTGATCCCA-ATCCATGCGCCGGACCAC-GTGCG
GCTGCTTGGAATGCGACCCCAGGATGGGCGAGGCCACCCGCCGAGTT
>KY966455Bulbophyllum_lobbii
-----------GTTGCGTCACTCCATGCCAACTCAGGCCC-ACCAA------T-GGGTGT
-GCCGGGATAGGCTTGGATGTGGAGA-ATGGCTCGTCGT----GCTCATCGGCGCGACGG
GTTGAAGAGTGGGTTATC--------GTATCGCGGGCCACGAACAACAAGGGGTG-----
----GATGGAA-GCGATGCC---------TGTGTTGTTGTATCGTGC--TTTGTCC-GGG
---AG--AAGATTA--TCATTTCATGGTGATCCCA-ACCCATGCGTCGACCCAC-GGGCG
GCGGCTTGGAA------------------------------------
>MG253848Bulbophyllum_lobbii
-----------GTTGCGTCACTCCATGCCAACTCAGACCC-ACCAT------T-GGGTGT
-GCCGGGATAGGCTTGGATGTGGAGA-ATGGCTCGTCGT----GCTCATCGGCGCGACGG
GTTGAAGAGTGGGTTATC--------GTATCGCGGGCCACGAACAACAAGGGGTG-----
----GATGGAA-GCGATGCC---------TGTGTTGTTGTATCGTGC--TTTGTCC-GGG
---AG--AAGATTA--TAATTTCATGGCGATCCCA-ACCCATGCGTCGACCCAC-GGGCG
GCGGCTTGGAATGCGACCCCAGGATGGGCGAGGCCACCCGCTGATTC
>KY966457Bulbophyllum_lobbii
-----------GTTGCGTCACTCCATGCCAACTCAGACCC-ACCAT------T-GGGTGT
-GCCGGGATAGGCTTGGATGTGGAGA-ATGGCTCGTCGT----GCTCATCGGCGCGACGG
GTTGAAGAGTGGGTTATC--------GTATCGCGGGCCACGAACAACAAGGGGTG-----
----GATGGAA-GCGATGCC---------TGTGTTGTTGTATCGTGC--TTTGTCC-GGG
---AG--AAGATTA--TAATTTCATGGCGATCCCA-ACCCATGCGTCGACCCAC-GGGCG
GCGGCTTGGAA------------------------------------
>KY966456Bulbophyllum_lobbii
-----------GTTGCGTCACTCCATGCCAACTCAGACCC-ACCAT------T-GGGTGT
-GCCGGGATAGGCTTGGATGTGGAGA-ATGGCTCGTCGT----GCTCATCGGCGCGACGG
GTTGAAGAGTGGGTTATC--------GTATCGCGGGCCACGAACAACAAGGGGTG-----
----GATGGAA-GCGATGCC---------TGTGTTGTTGTATCGTGC--TTTGTCC-GGG
---AG--AAGATTA--TAATTTCATGGCGATCCCA-ACCCATGCGTCGACCCAC-GGGCG
GCGGCTTGGAA------------------------------------
>JF428099Bulbophyllum_lobbii 
-----------GTTGCGTCACTCCACGCCAACTCAGACCC-ACCAA------T-GGGTGT
-GCCGGGATAGGCTTGGATGTGGAGA-ATGGCTCGTCGT----GCTCATCGGCGCGACGG
GTTGAAGAGTGGGTTATC--------GTATCGCGGGCCACGAACAACAAGGGGTG-----
----GATGGAA-GCGATGCC---------TGTGTTGTTGTATCGTGC--TTTGTCC-GGG
---AT--AAGATTA--TAATTTCATGGTGATCCCA-ACCCATGCGTCGACCCAC-GGGCG
GCGGCTTGGAATGCGACCCCA--------------------------
>KM924488Bulbophyllum_nasutum
-----------GCTGCGTCACTCCATGCCAACTCGGACCCCGCCAA------T-GGGTGT
TGCCGGCGCAGGCTTGGATGTGGAGA-ATGGCCCGTCGT----GCTCATCGGCGCGACGG
GTTGAAGAGTGGGTTATC--------GTCTCGCCGGGCACGAACAACAAGGGGAG-----
----GATGAAA-GCGATGCC-----------TTATGTTGTATCGTGC--TTTGCCC-GGG
---AG--AAGATTA--TAATTTCAAGGTGATCCCA-ACCCATGCGCCGGCCCAC-GGGCG
GCGGCTTGGAAT-----------------------------------
>KM924487Bulbophyllum nasutum
-----------GCTGCGTCACTCCATGCCAACTCGGACCCCGCCAA------T-GGGTGT
TGCCGGCGCAGGCTTGGATGTGGAGA-ATGGCCCGTCGT----GCTCATCGGCGCGACGG
GTTGAAGAGTGGGTTATC--------GTCTCGCCGGGCACGAACAACAAGGGGAG-----
----GATGAAA-GCGATGCC-----------TTATGTTGTATCGTGC--TTTGCCC-GGG
---AG--AAGATTA--TAATTTCAAGGTGATCCCA-ACCCATGCGCCGGCCCAC-GGGCG
GCGGCTTGGAAT-----------------------------------
>KM924486Bulbophyllum_nasutum
-----------GCTGCGTCACTCCATGCCAACTCGGACCCCGCCAA------T-GGGTGT
TGCCGGCGCAGGCTTGGATGTGGAGA-ATGGCCCGTCGT----GCTCATCGGCGCGACGG
GTTGAAGAGTGGGTTATC--------GTCTCGCCGGGCACGAACAACAAGGGGAG-----
----GATGAAA-GCGATGCC-----------TTATGTTGTATCGTGC--TTTGCCC-GGG
---AG--AAGATTA--TAATTTCAAGGTGATCCCA-ACCCATGCGCCGGCCCAC-GGGCG
GCGGCTTGGAAT-----------------------------------
>KY966463Bulbophyllum_nasutum
-----------GCTGCGTCACTCCATGCCAACTCGGACCCCGCCAA------T-GGGTGT
TGCCGGCGCAGGCTTGGATGTGGAGA-ATGGCCCGTCGT----GCTCATCGGCGCGACGG
GTTGAAGAGTGGGTTATC--------GTCTCGCCGGGCACGAACAACAAGGGGAG-----
----GATGAAA-GCGATGCC-----------TTATGTTGTATCGTGC--TTTGCCC-GGG
---AG--AAGATTA--TAATTTCAAGGTGATCCCA-ACCCATGCGCCGGCCCAC-GGGCG
GCGGCTTGGAA------------------------------------
>KY966463Bulbophyllum_nasutum 
-----------GCTGCGTCACTCCATGCCAACTCGGACCCCGCCAA------T-GGGTGT
TGCCGGCGCAGGCTTGGATGTGGAGA-ATGGCCCGTCGT----GCTCATCGGCGCGACGG
GTTGAAGAGTGGGTTATC--------GTCTCGCCGGGCACGAACAACAAGGGGAG-----
----GATGAAA-GCGATGCC-----------TTATGTTGTATCGTGC--TTTGCCC-GGG
---AG--AAGATTA--TAATTTCAAGGTGATCCCA-ACCCATGCGCCGGCCCAC-GGGCG
GCGGCTTGGAA------------------------------------
>MK164527Bulbophyllum_vaginatum 
-----------GTTGCGTCGCTCCGTGCCAACTCGGGCCCACCGA-------T-GG-TGT
-GCCGGGATGGGCTCGGATGCGGAGA-ATGGCCCGCCGT----GCTCGTCGGCGCGACGG
GTTGAAGAGCGGGTTATC--------GTCTCGCTGGCCGCGAACAACAAGGGGTG-----
----GATTAGA-GCGATGCC------------TGTGTTGTATCGTGTGC-TTGCCC-GGG
---AC--GAGATTA--TAATTTCGAGGTGATCCCA-ACCCATGCGTCGGCCCAC-GGGCG
GCG--------------------------------------------
>JN619414Bulbophyllum_kwangtungense 
-----------GTTGCGTCGCTCCATGCCGACTCGTTCCCGCCGA-------T-GGGCGT
-GCCGGGATTGGCTTGGACGCGGAGA-ATGACCCTTCGT----GCTCATCGGCGCGGCGG
GTTGAAGAGCGGGTTATC--------GTCTCGCTGGCGACGAACAACGAGGGGTG-----
----GATGAAA-GCGATGCC------------TGCGTTGTCTCGTGC---CTGCCC-GGG
---AG--AAGGTTA--CGATTTCGAGGAGATCCCA-ACCCACGCGTCGGTCCAC-GGGCG
GCGGCTTGGAATGCGACCCCAGGATGGGCGAGGCCACCCGCTGAATT
>MK164466Bulbophyllum_kwangtungense 
-----------GTTGCGTCGCTCCATGCCGACTCGTTCCCGCCGA-------T-GGGCGT
-GCCGGGATTGGCTTGGACGCGGAGA-ATGACCCTTCGC----GCTCATCGGCGCGGCGG
GTTGAAGACCGGGTTATC--------GTCTCGCTGGCGACGAACAACGAGGGGTG-----
----GATGAAA-GCGATGCC------------TGCGTTGTCTCGTGC---ATGCCC-GGG
---AG--GAGGTTA--CAATTTCGAGGAGATCCCA-ACCCACGCGTCGGCCCAC-GGGCG
GCG--------------------------------------------
>MK164467Bulbophyllum_laxiflorum  
-----------GTTGCGTCGCTCCCTGCCGTCTCGGGCCCACCGAA--------GGGTGT
-GCCGGGATGGGCTCGGATGCGGAGA-ATGGCCCGCCGT----GCTCATCGGCGCGGCGG
GTTGAAGAGCGGGTTATC--------GTCTCGCGGGCGACGAACAACGAGGGGTG-----
----GATGAAA-GCGATGCC------------TGTGTTGTCTCGCGCTT-CTGCCC-GGG
---AG--AAGGTTA--TAATTCCGACGAGATCCCG-ATCCACGCGTCCGCCCAC-GGGCG
GCG--------------------------------------------
>KY966449Bulbophyllum_laxiflorum
-----------GTTGCGTCGCTCCCTGCCGTCTCGGGCCCACCGAA--------GGGTGT
-GCCGGGATGGGCTCGGATGCGGAGA-ATGGCCCGCCGT----GCTCATCGGCGCGGCGG
GTTGAAGAGCGGGTTATC--------GTCTCGCGGGCGACGAACAACGAGGGGTG-----
----GATGAAA-GCGATGCC------------TGTGTTGTCTCGCGCTT-CTGCCC-GGG
---AG--AAGGTTA--TAATTCCGACGAGATCCCG-ATCCACGCGTCCGCCCAC-GGGCG
ACGGCTTGGAA------------------------------------
>MK164458Bulbophyllum_griffithii 
-----------GTTGCGTCGCTCCATGCCGACTCCGACCCACCAAA------T-GGGTGC
-GCCGGTATTGGCTTGGATGCGGAGA-ATGGCCCGTCGT----GCTCATCGGCGCGACGG
GTTGAAGAGCTGGTTATC--------GTCTCGCTGGCCACGAACAACAAGGGGTG-----
----GATGAAA-GCGATGCC------------TGTGTTGTATCGTGC---TTGCCC-GGG
---AG--AAGGTTA--TAATTTCAAGGTGATCCCA-ATCCATGCGCCGGACCAC-GTGCG
GCT--------------------------------------------
>MK164487Bulbophyllum_pectinatum 
-----------GTTGCGTCGCTCCATGCCCACTCCGACCCACCAA-------T-GGGTGC
-GCCGGTATAGGCTTGGATGCGGAGA-ATGGCCCGTCGT----GCTCATCGGCGCGACGG
GTTGAAGAGCTGGTTATC--------GTCTCGCTGGCCACGAACAACAAGGGGTG-----
----GATGAAA-GCGAATGC-----------CTGTGTTGTATCGTGC---TTGCCC-GGG
---AG--AAGGTTA--TAATTTCGAGGCGATCCCA-ATCCATGCGCCGGACCAC-GTGCG
GC---------------------------------------------
>KY966443Bulbophyllum_disciflorum
-----------GCTGCGTCACTCCATGCCAACTCGGACCCCGCCAA------T-GGGTGT
TGCCGGCACAGGCTTGGATGTGGAGA-ATGGCTCGTCGT----GCTCATCGGCGCGACGG
GTTGAAGAGTGGGTTATC--------GTCTCGCCGGGCACGAACAACAAGGGGAG-----
----GATGAAA-GCGATGCC-----------TTATGTTGTATCGTGC--TTTGCCC-GGG
---AG--AAGATTA--TAATTTCAAGGTGATCCCA-ACCCATGCGCCGGCCCAC-GGGCG
GCGGCTTGGAA------------------------------------
>KM924479Bulbophyllum_disciflorum
-----------GCTGCGTCACTCCATGCCAACTCGGACCCCGCCAA------T-GGGTGT
TGCCGGCACAGGCTTGGATGTGGAGA-ATGGCTCGTCGT----GCTCATCGGCGCGACGG
GTTGAAGAGTGGGTTATC--------GTCTCGCCGGGCACGAACAACAAGGGGAG-----
----GATGAAA-GCGATGCC-----------TTATGTTGTATCGTGC--TTTGCCC-GGG
---AG--AAGATTA--TAATTTCAAGGTGATCCCA-ACCCATGCGCCGGCCCAC-GGGCG
GCGGCTTGGAAT-----------------------------------
>KM924478Bulbophyllum_disciflorum
-----------GCTGCGTCACTCCATGCCAACTCGGACCCCGCCAA------T-GGGTGT
TGCCGGCACAGGCTTGGATGTGGAGA-ATGGCTCGTCGT----GCTCATCGGCGCGACGG
GTTGAAGAGTGGGTTATC--------GTCTCGCCGGGCACGAACAACAAGGGGAG-----
----GATGAAA-GCGATGCC-----------TTATGTTGTATCGTGC--TTTGCCC-GGG
---AG--AAGATTA--TAATTTCAAGGTGATCCCA-ACCCATGCGCCGGCCCAC-GGGCG
GCGGCTTGGAAT-----------------------------------
>KM924477Bulbophyllum_disciflorum
-----------GCTGCGTCACTCCATGCCAACTCGGACCCCGCCAA------T-GGGTGT
TGCCGGCACAGGCTTGGATGTGGAGA-ATGGCTCGTCGT----GCTCATCGGCGCGACGG
GTTGAAGAGTGGGTTATC--------GTCTCGCCGGGCACGAACAACAAGGGGAG-----
----GATGAAA-GCGATGCC-----------TTATGTTGTATCGTGC--TTTGCCC-GGG
---AG--AAGATTA--TAATTTCAAGGTGATCCCA-ACCCATGCGCCGGCCCAC-GGGCG
GCGGCTTGGAAT-----------------------------------
>KM924476Bulbophyllum_disciflorum
-----------GCTGCGTCACTCCATGCCAACTCGGACCCCGCCAA------T-GGGTGT
TGCCGGCACAGGCTTGGATGTGGAGA-ATGGCTCGTCGT----GCTCATCGGCGCGACGG
GTTGAAGAGTGGGTTATC--------GTCTCGCCGGGCACGAACAACAAGGGGAG-----
----GATGAAA-GCGATGCC-----------TTATGTTGTATCGTGC--TTTGCCC-GGG
---AG--AAGATTA--TAATTTCAAGGTGATCCCA-ACCCATGCGCCGGCCCAC-GGGCG
GCGGCTTGGAAT-----------------------------------
>KY966444Bulbophyllum_disciflorum
-----------GCTGCGTCACTCCATGCCAACTCGGACCCCGCCAA------T-GGGTGT
TGCCGGCACAGGCTTGGATGTGGAGA-ATGGCTCGTCGT----GCTCATCGGCGCGACGG
GTTGAAGAGTGGGTTATC--------GTCTCGCCGGGCACGAACAACAAGGGGAG-----
----GATGAAA-GCGATGCC-----------TTATGTTGTATCGTGC--TTTGCCC-GGG
---AG--AAGATTA--TAATTTCAAGGTGATCCCA-ACCCATGCGCCGGCCCAC-GGGCG
GCGGCTTGGAA------------------------------------
>HM054728Dendrobium_ovatum 
-----------TCTACGTCGCTTCGTGCTAACCCCATCCCAT-GAA------T-GGGTGG
GCTGGGG-AAGGCTCGGATGTGCAGA-GTGGCTCGTCGT----GCCTCTCGGTGCGGCGG
GCTGAAGAGCGCGTGATC--------TTCTCGTTGGCTTCGAACAACAAGGGGTG-----
----GATAAAA-GCGAGGCC------------TGTATTGTTGTGTCGTGTATGCCTGAGA
GG-AG---TTCATA---CATTTCTTTGTGATCCCA-AATCAAGCGTCGATCCGC--GATT
GGCGTTTGGAATGCGACCCCAGGATGGGCGAGGCCACCCGCT-----
>HM054721Dendrobium_ovatum 
-----------TCTACGTCGCTTCGTGCTAACCCCATCCCAT-GAA------T-GGGTGG
GCTGGGG-AAGGCTCGGATGTGCAGA-GTGGCTCGTCGT----GCCTCTCGGTGCGGCGG
GCTGAAGAGCGCGTGATC--------TTCTCGTTGGCTTCGAACAACAAGGGGTG-----
----GATAAAA-GCGAGGCC------------TGTATTGTTGTGTCGTGTATGCCTGAGA
GG-AG---TTCATA---CATTTCTTTGTGATCCCA-AATCAAGCGTCGATCCGC--GATT
GGCGTTTGGAATGCGACCCCAGGATGGGCGAGGCCACCCGCT-----
>HM054733Dendrobium_ovatum 
-----------TCTACGTCGCTTCGTGCTAACCCCATCCCAT-GAA------T-GGGTGG
GCTGGGG-AAGGCTCGGATGTGCAGA-GTGGCTCGTCGT----GCCTCTCGGTGCGGCGG
GCTGAAGAGCGCGTGATC--------TTCTCGTTGGCTTCGAACAACAAGGGGTG-----
----GATAAAA-GCGAGGCC------------TGTATTGTTGTGTCGTGTATGCCTGAGA
GG-AG---TTCATA---CATTTCTTTGTGATCCCA-AATCAAGCGTCGATCCGC--GATT
GGCGTTTGGAATGCGACCCCAGGATGGGCGAGGCCACCCGCTG----
>HM054722Dendrobium_ovatum 
-----------TCTACGTCGCTTCGTGCTAACCCCATCCCAT-GAA------T-GGGTGG
GCTGGGG-AAGGCTCGGATGTGCAGA-GTGGCTCGTCGT----GCCTCTCGGTGCGGCGG
GCTGAAGAGCGCGTGATC--------TTCTCGTTGGCTTCGAACAACAAGGGGTG-----
----GATAAAA-GCGAGGCC------------TGTATTGTTGTGTCGTGTATGCCTGAGA
GG-AG---TTCATA---CATTTCTTTGTGATCCCA-AATCAAGCGTCGATCCGC--GATT
GGCGTTTGGAATGCGACCCCAGGATGGGCGAGGCCACCCGCTGAGT-
>MK169320Dendrobium_ovatum 
-----------TCTACGTCGCTTCGTGCTAACCCCATCCCAT-GAA------T-GGGTGG
GCTGGGG-AAGGCTCGGATGTGCAGA-GTGGCTCGTCGT----GCCTCTCGGTGCGGCGG
GCTGAAGAGCGCGTGATC--------CCCTCGTTGGCTTCGAACAACAAGGGGTG-----
----GATAAAA-GCGAGGCC------------TGTATTGTTGTGTCGTGTATGCCTGAGA
GG-AG---TTCATA---CATTTCAATGTGATCCCA-AATCAAGCGTCGATCCGC--GATT
GGCGTTTGGAATGCGACCCCAGGATGGGCGAGGCCACCCGCT-----
>HM054724Dendrobium_ovatum
-----------TCTACGTCGCTTCGTGCTAACCCCATCCCAT-GAA------T-GGGTGG
GCTGGGG-AAGGCTCGGATGTGCAGA-GTGGCTCGTCGT----GCCTCTYGGTGCGGCGG
GCTGAAGAGCGCGTGATC--------TTCTCGTTGGCTTCGAACAACAAGGGGTG-----
----GATAAAA-GCGAGGCC------------TGTATTGTTGTGTCGTGTATGCCTGAGA
GG-AG---TTCATA---CATTTCTTTGTGATCCCA-AATCAAGCGTCGAACCGT--GATT
GGCGTTTGGAATGCGACCCCAGGATGGGCGAGGCCACCCGCT-----
>HM054725Dendrobium_ovatum 
-----------TCTACGTCGCTTCGTGCTAACCCCATCCCAT-GAA------T-GGGTGG
GCTGGGG-AAGGCTCGGATGTGCAGA-GTGGCTCGTCGT----GCCTCTCGGTGCGGCGG
GCTGAAGAGCGCGTGATC--------TTCTCGTTGGCTTCGAACAACAAGGGGTG-----
----GATAAAA-GCGAGGCC------------TGTATTGTTGTGTCGTGTATGCCTGAGA
GG-AG---TTCATA---CATTTCTTTGTGATCCCA-AATCAAGCGTCGAWCCGT--GATT
GGCGTTTGGAATGCGACCCCAGGATGGGCGAGGCCACCCGCT-----
>HM054726Dendrobium_ovatum 
-----------TCTACGTCGCTTCGTGCTAACCCCATCCCAT-GAA------T-GGGTGG
GCTGGGG-AAGGCTCGGATGTGCAGA-GTGGCTCGTCGT----GCCTCTCGGTGCGGCGG
GCTGAAGAGCGCGTGATC--------TTCTCGTTGGCTTCGAACAACAAGGGGTG-----
----GATAAAA-GCGAGGCC------------TGTATTGTTGTGTCGTGTATGCCTGAGA
GG-AG---TTCATA---CATTTCTTTGTGATCCCA-AATCAAGCGTCGAACCGT--GATT
GGCGTTTGGAATGCGACCCCAGGATGGGCGAGGCCACCCGCTG----
>HM054732Dendrobium_ovatum 
-----------TCTACGTCGCTTCGTGCTAACCCCATCCCAT-GAA------T-GGGTGG
GCTGGGG-AAGGCTCGGATGTGCAGA-GTGGCTCGTCGT----GCCTCTCGGTGCGGCGG
GCTGAAGAGCGCGTGATC--------TTCTCGTTGGCTTCGAACAACAAGGGGTG-----
----GATAAAA-GCGAGGCC------------TGTATTGTTGTGTCGTGTATGCCTGAGA
GG-AG---TTCATA---CATTTCTTTGTGATCCCA-AATCAAGCGTCGAACCGT--GATT
GGCGTTTGGAATGCGACCCCAGGATGGGCGAGGCCACCCGCT-----
>HM054731Dendrobium_ovatum 
-----------TCTACGTCGCTTCGTGCTAACCCCATCCCAT-GAA------T-GGGTGG
GCTGGGG-AAGGCTCGGATGTGCAGA-GTGGCTCGTCGT----GCCTCTCGGTGCGGCGG
GCTGAAGAGCGCGTGATC--------TTCTCGTTGGCTTCGAACAACAAGGGGTG-----
----GATAAAA-GCGAGGCC------------TGTATTGTTGTGTCGTGTATGCCTGAGA
GG-AG---TTCATA---CATTTCTTTGTGATCCCA-AATCAAGCGTCGAACCGT--GATT
GGCGTTTGGAATGCGACCCCAGGATGGGCGAGGCCACCCGCT-----
>HM054730Dendrobium_ovatum 
-----------TCTACGTCGCTTCGTGCTAACCCCATCCCAT-GAA------T-GGGTGG
GCTGGGG-AAGGCTCGGATGTGCAGA-GTGGCTCGTCGT----GCCTCTCGGTGCGGCGG
GCTGAAGAGCGCGTGATC--------TTCTCGTTGGCTTCGAACAACAAGGGGTG-----
----GATAAAA-GCGAGGCC------------TGTATTGTTGTGTCGTGTATGCCTGAGA
GG-AG---TTCATA---CATTTCTTTGTGATCCCA-AATCAAGCGTCGAACCGT--GATT
GGCGTTTGGAATGCGACCCCAGGATGGGCGAGGCCACCCGCT-----
>HM054729Dendrobium_ovatum 
-----------TCTACGTCGCTTCGTGCTAACCCCATCCCAT-GAA------T-GGGTGG
GCTGGGG-AAGGCTCGGATGTGCAGA-GTGGCTCGTCGT----GCCTCTCGGTGCGGCGG
GCTGAAGAGCGCGTGATC--------TTCTCGTTGGCTTCGAACAACAAGGGGTG-----
----GATAAAA-GCGAGGCC------------TGTATTGTTGTGTCGTGTATGCCTGAGA
GG-AG---TTCATA---CATTTCTTTGTGATCCCA-AATCAAGCGTCGAACCGT--GATT
GGCGTTTGGAATGCGACCCCAGGATGGGCGAGGCCACCCGCTGAGTT
>HM054723Dendrobium_ovatum 
-----------TCTACGTCGCTTCGTGCTAACCCCATCCCAT-GAA------T-GGGTGG
GCTGGGG-AAGGCTCGGATGTGCAGA-GTGGCTCGTCGT----GCCTCTCGGTGCGGCGG
GCTGAAGAGCGCGTGATC--------TTCTCGTTGGCTTCGAACAACAAGGGGTG-----
----GATAAAA-GCGAGGCC------------TGTATTGTTGTGTCGTGTATGCCTGAGA
GG-AG---TTCATA---CATTTCTTTGTGATCCCA-AATCAAGCGTCGAACCGT--GATT
GGCGTTTGGAATGCGACCCCAGGATGGGCGAGGCCACCCGCT-----
>HM054734Dendrobium_ovatum 
-----------TCTACGTCGCTTCGTGCTAACCCCATCCCAT-GAA------T-GGGTGG
GCTGGGG-AAGGCTCGGATGTGCAGA-GTGGCTCGTCGT----GCCTCTCGGTGCGGCGG
GCTGAAGAGCGCGTGATC--------TTCTCGTTGGCTTCGAACAACAAGGGGTG-----
----GATAAAA-GCGAGGCC------------TGTATTGTTGTGTCGTGTATGCCTGAGA
GG-AG---TTCATA---CATTTCTTTGTGATCCCA-AATCAAGCGTCGATCCGC--GATT
GGCGTTTGGAATGCGACCCCAGGATGGGCGAGGCCACCCGCT-----
>KY966574Dendrobium_polyanthum 
-----------ATATTGTCGCTTCGTGCCTAG-CCA-CCCAT-CGA------T-GGATGT
GATGGCG-AGGGCTCGGATGTGCATG-GTGGCTCGTCGT----GCCCCTCGGTGCGGCGG
GCTGAAGAGCGGGTCATC--------GTCTTGTTGGCTGCGAACAATAAGGGGTG-----
----GGTTAAA-GCGAGGCC------------TATGATATTGTGTCGTGCATGCCTAAGA
GA-TG---ATCATA----ACTTTGAGGTGATCCCG-AATCATGCGTTGATCCAC--GGAT
GGCGCTGTGAAT-----------------------------------
>KY966576Dendrobium_polyanthum 
-----------ATATTGTCGCTTCGTGCCTAG-CCA-CCCAT-CGA------T-GGATGT
GATGGCG-AGGGCTCGGATGTGCATG-GTGGCTCGTCGT----GCCCCTCGGTGCGGCGG
GCTGAAGAGCGGGTCATC--------GTCTTGTTGGCTGCGAACAATAAGGGGTG-----
----GGTTAAA-GCGAGGCC------------TATGATATTGTGTCGTGCATGCCTAAGA
GA-TG---ATCATA----ACTTTGAGGTGATCCCG-AATCATGCGTTGATCCAC--GGAT
GGCGCTTTGAAT-----------------------------------
>AB593636Dendrobium_polyanthum 
-----------ATTTTGTCGCTTCGTGCCTAG-CCA-CCCAT-CGA------T-GGATGT
GCTGGCG-AGGGCTCGGATGTGCATG-GTGGCTCGTCGT----GCCCCTCGGTGCGGCGA
GCTGAAGAGCGGGTCATC--------GTCTTGTTGGCTGCGAACAATAAGGGGTG-----
----GATTAAA-GCGATGCC------------TATGATATTGTGTCGTGCATGCCTAAGA
GA-TG---ATCATA----ACTTTGAGGTGATCCCA-AATCATGCGTTGATCCAC--GGAT
GGTGCTTTGAATGCGACCCCAGGATGGGCGAGGCCACCCGCTGAGTT
>KY966575Dendrobium_polyanthum 
-----------ATATTGTCGCTTCGTGCCTAG-CCA-CCCAT-CGA------T-GGATGT
GATGGCG-AGGGCTCGGATGTGCATG-GTGGCTCGTCGT----GCCCCTCGGTGCGGCGG
GTTGAAGAGCGGGTCATC--------GTCTTGTTGGCTGCGAACAATAAGGGGTG-----
----GATTAAA-GCGAGGCC------------TATGATATTGTGTCGTGCATGCCTAAGA
GA-TG---ATCATA----ACTTTGAGGTGATCCCG-AATCATGCGTTGATCCAC--GGAT
GGCGCTTTGAAT-----------------------------------
>AB593537Dendrobium_crumenatum 
-----------ATTATGTCACTCCGAGAYGATTTCATCCCTC-CAA------T-GGATGG
GGTGGTA-GAGGCTTGGATGTGTAGA-TTGGCTCATCGT----GCCCCTCGGTGCGGTGG
GTTGAAGAGCGGATCATA--------AGCTTGTTGGCTGCGAACAATAAGGGGTG-----
----GATAAAA-GCGAGGCC------------TGTGTTATTGTGTCGTGTATGCCCGAGG
GA-AG---ATTATG-------TTAAAGTGATCCCA-AATCATGCGTCGATCCTT--CGAT
GGCGTTTGGAATGCGACCCCAGGATGGGCGGGGCCACCCGCTGAGTT
>AY239963Dendrobium_crumenatum 
-----------ATTATGTCACTCCGAGACAATTTCATCCCTC-CAA------T-GGATG-
GGTGGTA-GAGGCTTGGATGTGTAGA-TTGGCTCATCGT----GCCCCTCGGTGCGGTGG
GTTGAAGAGCGGATCATA--------AGCTTGTTGGCTGCGAACAATAAGGGGTG-----
----GATAAAA-GCGAGGCC------------TATGTTATTGTGTCGTGTATGCCCGAGG
GA-AG---ATTATG-------TTAAAGTGATCCCA-AATCATGCGTCGATCCTT--CAAT
GGCGTTTGGAATGCGACCCCAGGATGGGC------------------
>AF521608Dendrobium_crumenatum 
-----------ATTATGTCACTCCGAGACGATTTCATCCCTC-CAA------T-GGATGG
GGTGGTA-GAGGCTTGGATGTGTAGA-TTGGCTCATCGT----GCCCCTCGGTGCGGTGG
GTTGAAGAGCGGATCATA--------AGCTTGTTGGCTGCGAACAATAAGGGGTG-----
----GATAAAA-GCGAGGCC------------TGTGTTATTGTGTCGTGTATGCCCGAGG
GA-AG---ATTATG-------TTAAAGTGATCCCA-AATCATGCGTCGATCCTT--CGAT
GGCGTTTGGAAT-----------------------------------
>MH763846Dendrobium_crumenatum 
-----------ATTATGTCACTCCGAGACAATTTCATCCCTC-CAA------T-GGATGG
GGTGGTA-GAGGCTTGGATGTGTAGA-TTGGCTCATCGT----GCCCCTCGGTGCGGTGG
GTTGAAGAGCGGATCATA--------AGCTTGTTGGCTGCGAACAATAAGGGGTG-----
----GATAAAA-GCGAGGCC------------TGTGTTATTGTGTCGTGTATGCCCGAGG
GA-AG---ATTATG-------TTAAAGTGATCCCA-AATCATGCGTCGATCCTT--CGAT
GGCGTTTGGAATGCGACCCCAGGATGGGCGGGGCCACCCGCTGAGTT
>JN388587Dendrobium_crumenatum
-----------ATTATGTCACTCCGAGACGATTTCATCCCTC-CGA------T-GGCTGG
GGTGGCA-GAGGCTTGGATGTGTAGA-TTGGCTCATCGT----GCCCCTCGGTGCGGTGG
GTTGAAGAGCGGATCATA--------AGCTTGTTGGCTGCGAACAATAAGGGGTG-----
----GATAAAA-GCGAGGCA------------TGTGTTATTGTGTCGTGTATGCCCGAGG
GA-AG---ATTATG-------CTAAAGTGATCCCA-AATCATGCGTCGATCCTT--CGAT
GGCGTTTGGAATGCGACCCCAGGATGGGCGGGGACA-----------
>AY273708Dendrobium_crumenatum 
-----------ATTATGTCACTCCGAGACAATTTCATCCCTC-CAA------T-GGATGG
GGTGGTA-GAGGCTTGGATGTGTAGA-TTGGCTCATCGT----GCCCCTCGGTGCGGTGG
GTTGAAGAGCGGATCATA--------AGCTTGTTGGCTGCGAACAATAAGGGGTG-----
----GATAAAA-GCGAGGCC------------TATGTTATTGTGTCGTGTATGCCCGAGG
GA-AG---ATTATG-------TTAAAGTGATCCCA-AATCATGCGTCGATCCTT--CGAT
GGCGTTTGGAATGCGACCCCAGGATGGGCGGGGCCACCCGCTGAGTT
>KJ672661Dendrobium_crumenatum 
-----------ATTATGTCACTCCGAGACGATTTCATCCCTC-CGA------T-GGCTGG
GGTGGCA-GAGGCTTGGATGTGTAGA-TTGGCTCATCGT----GCCCCTCGGTGCGGTGG
GTTGAAGAGCGGATCATA--------AGCTTGTTGGCTGCGAACAATAAGGGGTG-----
----GATAAAA-GCGAGGCA------------TGTGTTATTGTGTCGTGTATGCCCGAGG
GA-AG---ATTATG-------CTAAAGTGATCCCA-AATCATGCGTCGATCCTT--CGAT
GGCGTTTGG--------------------------------------
>HM054625Dendrobium_crumenatum 
-----------ATTATGTCACTCCGAGACGATTTCATCCCTC-CAA------T-GGATGC
GGTGGCA-GAGGCTTGGATGTGTAGA-TTGGCTCATCGT----GCCCCTCGGTGCGGTGG
GTTTAAGAGCGGATCATA--------AGCTTGTTGGCTGCGAACAATAAGGGGTG-----
----GATAAAA-GAGAGGCC------------TGTGTTATTGTGTCGTGTATGCCCGAGT
GA-AG---ATTATG-------CTAAAGTGATCCCA-AATCATGCGTCAATCCTT--CGAT
GGCGTTTGGAATGCGACCCCAGGATGGGCGGGGCCACCCG-------
>JF713096Dendrobium_crumenatum 
-----------ATTATGTCACTCCGAGACGATTTCATCCCTC-CAA------T-GGATGC
GGTGGCA-GAGGCTTGGATGTGTAGA-TTGGCTCATCGT----GCCCCTCGGTGCGGTGG
GTTTAAGAGCGGATCATA--------AGCTTGTTGGCTGCGAACAATAAGGGGTG-----
----GATAAAA-GAGAGGCC------------TGTGTTATTGTGTCGTGTATGCCCGAGT
GA-AG---ATTATG-------CTAAAGTGATCCCA-AATCATGCGTCAATCCTT--CGAT
GGCGTTTGGAATGCGACCCC---------------------------
>JF713095Dendrobium_crumenatum 
-----------ATTATGTCACTCCGAGACGATTTCATCCCTC-CAA------T-GGATGC
GGTGGCA-GAGGCTTGGATGTGTAGA-TTGGCTCATCGT----GCCCCTCGGTGCGGTGG
GTTTAAGAGCGGATCATA--------AGCTTGTTGGCTGCGAACAATAAGGGGTG-----
----GATAAAA-GAGAGGCC------------TGTGTTATTGTGTCGTGTATGCCCGAGT
GA-AG---ATTATG-------CTAAAGTGATCCCA-AATCATGCGTCAATCCTT--CGAT
GGCGTTTGGAATGCGACCCCA--------------------------
>HM590370Dendrobium_crumenatum 
-----------ATTATGTCACTCCGAGACGATTTCATCCCTC-CGA------T-GGCTGG
GGTGGCA-GAGGCTTGGATGTGTAGA-TTGGCTCATCGT----GCCCCTCGGTGCGGTGG
GTTGAAGAGCGGATCATA--------AGCTTGTTGGCTGCGAACAATAAGGGGTG-----
----GATAAAA-GCGAGGCA------------TGTGTTATTGTGTCGTGTATGCCCGAGG
GA-AG---ATTATG-------CTAAAGTGATCCCA-AATCATGCGTCGATCCTT--CGAT
GGCGTTTGGAATGCGACCCCAGGATGGGCGGGGACACCCGCTGAGTT
>DQ058799Dendrobium_monticola 
-----------GTTATGTCACTCCGTGTCATTTATGTCCCAT-TATT-----G-GGAGA-
ATTGTCA-ATGACATGGATGTGTAGA-GTGGCTCGTCGT----GCACATTGGTGCGTCGG
GTTGAAGGGCTGGA-CAT--------ATTCTCATGGGTGCGAGCAATAAGGGGTG-----
----GATTTTA-TTGAGGCC------------TGTTTTATTGTATCGTGTATGCTCGAGA
GA-AG---ATTATT--CTACTCA-AGGCGATCCCA-ATTTATGCGTTGATCCGT--GGAT
GACGTTTTGAAT-----------------------------------
>DQ058798Dendrobium_monticola 
-----------GTTATGTCACTCCGTGTCATTTATGTCCCAT-TATT-----G-GGAGA-
ATTGTCA-ATGACATGGATGTGTAGA-GTGGCTCGTCGT----GCACATTGGTGCGTCGG
GTTGAAGGGCTGGA-CAT--------ATTCTCATGGGTGCGAGCAATAAGGGGTG-----
----GATTTTA-TTGAGGCC------------TGTTTTATTGTATCGTGTATGCTCGAGA
GA-AG---ATTATT--CTACTCA-AGGCGATCCCA-ATTTATGCGTTGATCCGT--GGAT
GACGTTTTGAAT-----------------------------------
>KF143452Dendrobium_denudans 
-----------GTTATGTCACTCCGTGTCATTTATGTCCCAT-TATT-----G-GGAGA-
ATTGTCA-ATGACATGGATGTGTAGA-GTGGCTCGTCGT----GCGCATTGGTGCGTCGG
GTTGAAGGGCTGGA-CAT--------ATTCTCATGGGTGCGAGCAATAAGGGGTG-----
----GATTTTA-TTGAGGCC------------TGTTTTATTGTATCGTGTATGCTCGAGA
GA-AG---ATTATT--CTACTCGAAGGCGATCCCA-ATTTATGCGTTGATCCGT--GGAT
GACGTTTTGAATGCGACCCCAGGATGGGCGAGGCCACCCGCTGA---
>KX600504Dendrobium_denudans 
-----------GTTATGTCACTCCGTGTCATTTATGTCCCAT-TATT-----G-GGAGA-
ATTGTCA-ATGACATGGATGTGTAGA-GTGGCTCGTCGT----GCGCATTGGTGCGTCGG
GTTGAAGGGCTGGA-CAT--------ATTCTCATGGGTGCGAGCAATAAGGGGTG-----
----GATTTTA-TTGAGGCC------------TGTTTTATTGTATCGTGTATGCCCGGGA
GA-AG---ATTATT--CCACTCA-AGGCGATCCCA-ATTTATGCGTCGATCCGT--GGAT
GACGTTTTGAAT-----------------------------------
>AB593547Dendrobium_denudans 
-----------GTTATGTCACTCCGTGTCATTTATGTCCCAT-TATT-----G-GGAGA-
ATTGTCA-ATGACATGGATGTGTAGA-GTGGCTCGTCGT----GCGCATTGGTGCGTCGG
GTTGAAGGGCTGGA-CAT--------ATTCTCATGGGTGCGAGCAATAAGGGGTG-----
----GATTTTA-TTGAGGCC------------TGTTTTATTGTATCGTGTATGCCCGGGA
GA-AG---ATTATT--CCACTCA-AGGCGATCCCA-ATTTATGCGTCGATCCGT--GGAT
GACGTTTTGAATGCGACCCCAGGATGGGCGAGGCCACCCGCTGAGTT
>AB593556Dendrobium_eriiflorum 
-----------GTTATGTCACTCCGTGTCATTTATGTCCCAT-TATT-----G-GGAGA-
ATTGTCA-ATGACATGGATGTGTAGA-GTGGCTCGTCGT----GCGCATTGGTGCGTCGG
GTTGAAGGGCTGGA-CAT--------ATTCTCATGGGTGCGAGCAATAAGGGGTG-----
----GATTTTA-TTGAGGCC------------TGTTTTATTGTATCGTGTATGCCCGGGA
GA-AG---ATTATT--CCACTCA-AGGCGATCCCA-ATTTATGCGTCGATCCGT--GGAT
GACGTTTTGAATGCGACCCCAGGATGGGCGAGGCCACCCGCTGAGTT
>MW775078Dendrobium_eriiflorum
-----------GTTATGTCACTCCGTGTCATTTATGTCCCAT-TATT-----G-GGAGA-
ATTGTCA-ATGACATGGATGTGTAGA-GTGGCTCGTCGT----GCGCATTGGTGCGTCGG
GTTGAAGGGCTGGA-CAT--------ATTCTCATGGGTGCGAGCAATAAGGGGTG-----
----GATTTTA-TTGAGGCC------------TGTTTTATTGTATCGTGTATGCCCGGGA
GA-AG---ATTATT--CCACTCA-AGGCGATCCCA-ATTTATGCGTCGATCCGT--GGAT
GACGTTTTGAATGCGACCCCAGGATGGGCGAGGCCACCCGCTGAGTT
>MW775079Dendrobium_eriiflorum
-----------GTTATGTCACTCCGTGTCATTTATGTCCCAT-TATT-----G-GGAGA-
ATTGTCA-ATGACATGGATGTGTAGA-GTGGCTCGTCGT----GCGCATTGGTGCGTCGG
GTTGAAGGGCTGGA-CAT--------ATTCTCATGGGTGCGAGCAATAAGGGGTG-----
----GATTTTA-TTGAGGCC------------TGTTTTATTGTATCGTGTATGCCCGGGA
GA-AG---ATTATT--CCACTCA-AGGCGATCCCA-ATTTATGCGTCGATCCGT--GGAT
GACGTTTTGAATGCGACCCCAGGATGGGCGAGGCCACCCGCTGAGTT
>MW775080Dendrobium_eriiflorum
-----------GTTATGTCACTCCGTGTCATTTATGTCCCAT-TATT-----G-GGAGA-
ATTGTCA-ATGACATGGATGTGTAGA-GTGGCTCGTCGT----GCGCATTGGTGCGTCGG
GTTGAAGGGCTGGA-CAT--------ATTCTCATGGGTGCGAGCAATAAGGGGTG-----
----GATTTTA-TTGAGGCC------------TGTTTTATTGTATCGTGTATGCCCGGGA
GA-AG---ATTATT--CCACTCA-AGGCGATCCCA-ATTTATGCGTCGATCCGT--GGAT
GACGTTTTGAATGCGACCCCAGGATGGGCGAGGCCACCCGCTGAGTT
>MW775081Dendrobium_eriiflorum
-----------GTTATGTCACTCCGTGTCATTTATGTCCCAT-TATT-----G-GGAGA-
ATTGTCA-ATGACATGGATGTGTAGA-GTGGCTCGTCGT----GCGCATTGGTGCGTCGG
GTTGAAGGGCTGGA-CAT--------ATTCTCATGGGTGCGAGCAATAAGGGGTG-----
----GATTTTA-TTGAGGCC------------TGTTTTATTGTATCGTGTATGCCCGGGA
GA-AG---ATTATT--CCACTCA-AGGCGATCCCA-ATTTATGCGTCGATCCGT--GGAT
GACGTTTTGAATGCGACCCCAGGATGGGCGAGGCCACCCGCTGAGTT
>MW775082Dendrobium_eriiflorum
-----------GTTATGTCACTCCGTGTCATTTATGTCCCAT-TATT-----G-GGAGA-
ATTGTCA-ATGACATGGATGTGTAGA-GTGGCTCGTCGT----GCGCATTGGTGCGTCGG
GTTGAAGGGCTGGA-CAT--------ATTCTCATGGGTGCGAGCAATAAGGGGTG-----
----GATTTTA-TTGAGGCC------------TGTTTTATTGTATCGTGTATGCCCGGGA
GA-AG---ATTATT--CCACTCA-AGGCGATCCCA-ATTTATGCGTCGATCCGT--GGAT
GACGTTTTGAATGCGACCCCAGGATGGGCGAGGCCACCCGCTGAGTT
>KP265006Dendrobium_strongylanthum 
-----------GTTATGTCACTCCGTGTCATTTATGTCCCAT-TATT-----G-GGAGA-
ATTGTCA-ATGACATGGATGTGTAGA-GTGGCTCGTCGT----GCACATTGGTGCGTCGG
GTTGAAGGGCTGGA-CAT--------ATTCTCATGGGTGCGAGCAATAAGGGGTG-----
----GATTTTA-TTGAGGCC------------TGTTTTATTGTATCGTGTATGCTCGAGA
GA-AG---ATTATT--CTACTCA-AGGCGATCCCA-ATTTATGCGTTGATCCGT--GGAT
GACGTTTTGAAT-----------------------------------
>GU339107Dendrobium_strongylanthum 
-----------GTTATGTCACTCCGTGTCATTTATGTCCCAT-TATT-----G-GGAGA-
ATTGTCA-ATGACATGGATGTGTAGA-GTGGCTCGTCGT----GCACATTGGTGCGTCGG
GTTGAAGGGCTGGA-CAT--------ATTCTCATGGGTGCGAGCAATAAGGGGTG-----
----GATTTTA-TTGAGGCC------------TGTTTTATTGTATCGTGTATGCTCGAGA
GA-AG---ATTATT--CTACTCA-AGGCGATCCCA-ATTTATGCGTTGATCCGT--GGAT
GACGTTTTGAAT-----------------------------------
>DQ058797Dendrobium_strongylanthum 
-----------GTTATGTCACTCCGTGTCATTTATGTCCCAT-TATT-----G-GGAGA-
ATTGTCA-ATGACATGGATGTGTAGA-GTGGCTCGTCGT----GCACATTGGTGCGTCGG
GTTGAAGGGCTGGA-CAT--------ATTCTCATGGGTGCGAGCAATAAGGGGTG-----
----GATTTTA-TTGAGGCC------------TGTTTTATTGTATCGTGTATGCTCGAGA
GA-AG---ATTATT--CTACTCA-AGGCGATCCCA-ATTTATGCGTTGATCCGT--GGAT
GACGTTTTGAAT-----------------------------------
>FJ384739Dendrobium_strongylanthum 
-----------GTTATGTCACTCCGTGTCATTTATGTCCCAT-TATT-----G-GGAGA-
ATTGTCA-ATGACATGGATGTGTAGA-GTGGCTCGTCGT----GCACATTGGTGCGTCGG
GTTGAAGGGCTGGA-CAT--------ATTCTCATGGGTGCGAGCAATAAGGGGTG-----
----GATTTTA-TTGAGGCC------------TGTTTTATTGTATCGTGTATGCTCGAGA
GA-AG---ATTATT--CTACTCA-AGGCGATCCCA-ATTTATGCGTTGATCCGT--GGAT
GACGTTTTGAAT-----------------------------------
>KY966560Dendrobium_lindleyi 
-----------ATTACGTTGCTCCCTGTCAACTCCATCCCAT-CCTTTGATGG-------
TCTGGCG-AAGGCTCGGATGTGTAAA-GTGGCTCGTCGT----GCCCCTCGGTGCGGCGG
GCTTAAGAGCGGGTCATC--------ATCTCGTTGGCCACGAACAATTACGGGTG-----
----GATTAAA-GTGAGGCC------------TATCTTATTGTGCCGTGT-TGCCTGAGA
GA-AG---AATATT--CTTTTTTTATGTGATCCCA-AATCATGCGTCGATCCAT--GGAT
GACGTTTGGAAT-----------------------------------
>KY966559Dendrobium_lindleyi
-----------ATTATGACGCTCCCTGTCAACTCCATCCCAT-CTTTTAATGG-------
GCTGGCG-AAGGCTCGGATGTGCAAA-GTGGCTCGTCGT----GCCTCTCAGTGCGGCGG
GCTTAAGAGCGGGTCATC--------ATCTCGTTGGCTACGAACAATTACGGGTG-----
----GATTAAA-GTGAGGCC------------TATATTATATTGTCGTGTATGCCTGAGA
GA-AG---ATTATT--CATTTTTT-GGTTATCCCA-AATCATGCGTCGATCCAT--AGAT
CACGTTTGGAAT-----------------------------------
>KY966558Dendrobium_lindleyi 
-----------ATTATGACGCTCCCTGTCAACTCCATCCCAT-CTTTTAATGG-------
GCTGGCG-AAGGCTCGGATGTGCAAA-GTGGCTCGTCGT----GCCTCTCAGTGCGGCGG
GCTTAAGAGCGGGTCATC--------ATCTCGTTGGCTACGAACAATTACGGGTG-----
----GATTAAA-GTGAGGCC------------TATATTATATTGTCGTGTATGCCTGAGA
GA-AG---ATTATT--CATTTTTT-GGTTATCCCA-AATCATGCGTCGATCCAT--AGAT
CACGTTTGGAAT-----------------------------------
>KX522640Dendrobium_lindleyi 
-----------ATTATGTTGCTCCCTGTCAACTCCATCCCAT-CCTTTGATGG-------
TCTGGCG-AAGGCTCGGATGTGTAAA-GTGGCTCGTCGT----GCCCCTCGGTGCGGCGG
GCTTAAGAACGGGTCATC--------ATCTCGTTGGCCACGAACAATTACGGGTG-----
----GATTAAA-GTAAGGCC------------TATCTTATTGTGCCGTGTT-GCCTGAGA
GA-AG---AATATT--CTTTTTTTATCTGATCCCA-AATCATGCGTCGATCCAT--GGAT
GACGTTTGGAAT-----------------------------------
>JF713110Dendrobium_lindleyi 
-----------ATTATGTTGCTCCCTGTCAACTCCATCCCAT-CCTTTGATGG-------
TCTGGCG-AAGGCTCGGATGTGTAAA-GTGGCTCGTCGT----GCCCCTCGGTGCGGCGG
GCTTAAGAACGGGTCATC--------ATCTCGTTGGCCACGAACAATTACGGGTG-----
----GATTAAA-GTAAGGCC------------TATCTTATTGTGCCGTGTT-GCCTGAGA
GA-AG---AATATT--CTTTTTTTATCTGATCCCA-AATCATGCGTCGAT----------
-----------------------------------------------
>HM054672Dendrobium_lindleyi 
-----------ATTATGTTGCTCCCTGTCAACTCCATCCCAT-CCTTTGATGG-------
TCTGGCG-AAGGCTCGGATGTGTAAA-GTGGCTCGTCGT----GCCCCTCGGTGCGGCGG
GCTTAAGAACGGGTCATC--------ATCTCGTTGGCCACGAACAATTACGGGTG-----
----GATTAAA-GTAAGGCC------------TATCTTATTGTGCCGTGTT-GCCTGAGA
GA-AG---AATATT--CTTTTTTTATCTGATCCCA-AATCATGCGTCGATCCAT--GGAT
GACGTTTGGAATGCGACCCCAGGATGGGCGAGGTCACCCGCTGA---
>AB972341Dendrobium_lindleyi 
-----------ATTACGTTGCTCCCTGTCAACTCCATCCCAT-CCTTTGATGG-------
TCTGGCG-AAGGCTCGGATGTGTAAA-GTGGCTCGTCGT----GCCCCTCGGTGCGGCGG
GCTTAAGAGCGGGTCATC--------ATCTCGTTGGCCACGAACAATTACGGGTG-----
----GATTAAA-GTGAGGCC------------TATCTTATTGTGCCGTGTT-GCCTGAGA
GA-AG---AATATT--CTTTTTTTATGTGATCCCA-AATCATGCGTCGATCCAT--GGAT
GACGTTTGGAATGCGACCCCAGGATGGGCGAGGTCACCCGCTGAGTT
>AB593600Dendrobium_lindleyi 
-----------ATTACGTTGCTCCCTGTCAACTCCATCCCAT-CCTTTGATGG-------
TCTGGCG-AAGGCTCGGATGTGTAAA-GTGGCTCGTCGT----GCCCCTCGGTGCGGCGG
GCTTAAGAGCGGGTCATC--------ATCTCGTTGGCCACGAACAATTACGGGTG-----
----GATTAAA-GTGAGGCC------------TATCTTATTGTGCCGTGTT-GCCTGAGA
GA-AG---AATATT--CTTTTTTTATGTGATCCCA-AATCATGCGTCGATCCAT--GGAT
GACGTTTGGAATGCGACCCCAGGATGGGCGAGGTCACCCGCTGAGTT
>DQ058784Dendrobium_lindleyi 
-----------ATTATGACGCTCCCTGTCAACTCCATCCCAT-CTTTTAATGG-------
GCTGGCG-AAGGCTCGGATGTGCAAA-GTGGCTCGTCGT----GCCTCTCAGTGCGGCGG
GCTTAAGAGCGGGTCATC--------ATCTCGTTGGCTACGAACAATTACGGGTG-----
----GATTAAA-GTGAGGCC------------TATATTATATTGTCGTGTATGCCTGAGA
GA-AG---ATTATT--CATTTTTT-GGTTATCCCA-AATCATGCGTCGATCCAT--AGAT
CACGTTTGGAAT-----------------------------------
>KJ210461Dendrobium_lindleyi 
-----------ATTATGACGCTCCCTGTCAACTCCATCCCAT-CTTTTAATGG-------
GCTGGCG-AAGGCTCGGATGTGCAAA-GTGGCTCGTCGT----GCCTCTCAGTGCGGCGG
GCTTAAGAGCGGGTCATC--------ATCTCGTTGGCTACGAACAATTACGGGTG-----
----GATTAAA-GTGAGGCC------------TATATTATATTGTCGTGTATGCCTGAGA
GA-AG---ATTATT--CATTTTTT-GGTTATCCCA-AATCATGCGTCGATCCAT--AGAT
CACGTTTGGAATGCGACCCCAGGATGGGCGAGGTCACCCGCTGAGTT
>GU339114Dendrobium_lindleyi 
-----------ATTATGACGCTCCCTGTCAACTCCATCCCAT-CTTTTAATGG-------
GCTGGCG-AAGGCTCGGATGTGCAAA-GTGGCTCGTCGT----GCCTCTCAGTGCGGCGG
GCTTAAGAGCGGGTCATC--------ATCTCGTTGGCTACGAACAATTACGGGTG-----
----GATTAAA-GTGAGGCC------------TATATTATATTGTCGTGTATGCCTGAGA
GA-AG---ATTATT--CATTTTTT-GGTTATCCCA-AATCATGCGTCGATCCAT--AGAT
CACGTTTGGAAT-----------------------------------
>KC568301Dendrobium_lindleyi 
-----------ATTATGACGCTCCCTGTCAACTCCATCCCAT-CTTTTAATGG-------
GCTGGCG-AAGGCTCGGATGTGCAAA-GTGGCTCGTCGT----GCCTCTCAGTGCGGCGG
GCTTAAGAGCGGGTCATC--------ATCTCGTTGGCTACGAACAATTACGGGTG-----
----GATTAAA-GTGAGGCC------------TATATTATATTGTCGTGTATGCCTGAGA
GA-AG---ATTATT--CATTTTTT-GGTTATCCCA-AATCATGCGTCGATCCAT--AGAT
CACGTTTGGAAT-----------------------------------
>JN388568Dendrobium_lindleyi 
-----------ATTATGACGCTCCCTGTCAACTCCATCCCAT-CTTTTAATGG-------
GCTGGCG-AAGGCTCGGATGTGCAAA-GTGGCTCGTCGT----GCCTCTCAGTGCGGCGG
GCTTAAGAGCGGGTCATC--------ATCTCGTTGGCTACGAACAATTACGGGTG-----
----GATTAAA-GTGAGGCC------------TATATTATATTGTCGTGTATGCCTGAGA
GA-AG---ATTATT--CATTTTTT-GGTTATCCCA-AATCATGCGTCGATCCAT--AGAT
CACGTTTGGAATGCGACCCCAGGATGGGCGAGGTCA-----------
>KJ672682Dendrobium_lindleyi
-----------ATTATGACGCTCCCTGTCAACTCCATCCCAT-CTTTTAATGG-------
GCTGGCG-AAGGCTCGGATGTGCAAA-GTGGCTCGTCGT----GCCTCTCAGTGCGGCGG
GCTTAAGAGCGGGTCATC--------ATCTCGTTGGCTACGAACAATTACGGGTG-----
----GATTAAA-GTGAGGCC------------TATATTATATTGTCGTGTATGCCTGAGA
GA-AG---ATTATT--CATTTTTT-GGTTATCCCA-AATCATGCGTCGATCCAT--AGAT
CACGTTTGG--------------------------------------
>KJ672679Dendrobium_jenkinsii 
-----------ATTACGTCGCTCCCTGTCAACTCCATCCCTT-CTTTTGATGG-------
GCTGGTAAAAGGCTCGGACGTGCAAA-GTGGCTCGTCGT----GCCCCTCGGTGCGGCGG
GCTTAAGAGCGGGTCATC--------ATCTCGTTGGCTACGAACAATTACGTGTG-----
----GATTAAA-GTGCGGCC------------TATCTTATTGTGTCATGTATGCCTGAGA
GA-AG---ATTATG--CATT-TTTAGGTGATCCCA-AATCATGCGTCGATCCAT--GGAT
GACGTTTGG--------------------------------------
>KC568297Dendrobium_jenkinsii 
-----------ATTACGTCGCTCCCTGTCAACTCCATCCCTT-CTTTTGATGG-------
GCTGGTAA-AGGCTCGGACGTGTAAA-GTGGCTCGTCGT----GCCCCTCAGTGCGGCGG
GCTTAAGAGCGGGTCATC--------ATCTCGTTGGCTACGAACAATTACGTGTG-----
----GATTAAA-GTGCGGCC------------TATCTTATTGTGTCATGTATGCCTGAGA
GA-AG---ATTATG--CATT-TTTAGGTGATCCCA-AATCATGCGTCGATCCAT--GGAT
GACGTTTGGAAT-----------------------------------
>DQ058785Dendrobium_jenkinsii
-----------ATTACGTCGCTCCCTGTCAACTCCATCCCTT-CTTTTGATGG-------
GCTGGTAAAAGGCTCGGACGTGTAAA-GTGGCTCGTCGT----GCCCCTCAGTGCGGCGG
GCTTAAGAGCGGGTCATC--------ATCTCGTTGGCTACGAACAATTACGTGTG-----
----GATTAAA-GTGCGGCC------------TATCTTATTGTGTCATGTATGCCTGAGA
---AG---ATTATG--CATT-TTTAGGTGATCCCA-AATCATGCGTCGATCCAT--GGAT
GACGTTTGGAAT-----------------------------------
>KJ210460Dendrobium_jenkinsii 
-----------ATTACGTCGCTCCCTGTCAACTCCATCCCTT-CTTTTGATGG-------
GCTGGTAAAAGGCTCGGACGTGTAAA-GTGGCTCGTCGT----GCCCCTCAGTGCGGCGG
GCTTAAGAGCGGGTCATC--------ATCTCGTTGGCTACGAACAATTACGTGTG-----
----GATTAAA-GTGCGGCC------------TATCTTATTGTGTCATGTATGCCTGAGA
---AG---ATTATG--CATT-TTTAGGTGATCCCA-AATCATGCGTCGATCCAT--GGAT
GACGTTTGGAATGCGACCCCAGGATGGGCGAGGTCACCCGCTGAGTT
>KF143479Dendrobium_jenkinsii 
-----------ATTACGTCGCTCCCTGTCAACTCCATCCCTT-CTTTTGATGG-------
GCTGGTAAAAGGCTCGGACGTGTAAA-GTGGCTCGTCGT----GCCCCTCAGTGCGGCGG
GCTTAAGAGCGGGTCATC--------ATCTCGTTGGCTACGAACAATTACGTGTG-----
----GATTAAA-GTGCGGCC------------TATCTTATTGTGTCATGTATGCCTGAGA
---AG---ATTATG--CATT-TTTAGGTGATCCCA-AATCATGCGTCGATCCAT--GGAT
GACGTTTGGAATGCGACCCCAGGATGGGCGAGGTCACCCGCTGAGTT
>KY966551Dendrobium_jenkinsii 
-----------ATTACGTCGCTCCCTGTCAACTCCATCCCTT-CTTTTGATGG-------
GCTGGTAAAAGGCTCGGACGTGCAAA-GTGGCTCGTCGT----GCCCCTCGGTGCGGCGG
GCTTAAGAGCGGGTCATC--------ATCTCGTTGGCTACGAACAATTACGTGTG-----
----GATTAAA-GTGCGGCC------------TATCTTATTGTGTCATGTATGCCTGAGA
GA-AG---ATTATG--CATT-TTTAGGTGATCCCA-AATCATGCGTCGATCCAT--GGAT
GACGTTTGGAAT-----------------------------------
>KX600506Dendrobium_jenkinsii 
-----------ATTACGTCGCTCCCTGTCAACTCCATCCCTT-CTTTTGATGG-------
GCTGGTAAAAGGCTCGGACGTGTAAA-GTGGCTCGTCGT----GCCCCTCAGTGCGGCGG
GCTTAAGAGCGGGTCATC--------ATCTCGTTGGCTACGAACAATTACGTGTG-----
----GATTAAA-GTGCGGCC------------TATCTTATTGTGTCATGTATGCCTGAGA
---AG---ATTATG--AATT-TTTAGGTGATCCCA-AATCATGCGTCGATCCAT--GGAT
GACGTTTGGAAT-----------------------------------
>JN388595Dendrobium_jenkinsii 
-----------ATTACGTCGCTCCCTGTCAACTCCATCCCTT-CTTTTGATGG-------
GCTGGTAAAAGGCTCGGACGTGTAAA-GTGGCTCGTCGT----GCCCCTCAGTGCGGCGG
GCTTAAGAGCGGGTCATC--------ATCTCGTTGGCTACGAACAATTACGTGTG-----
----GATTAAA-GTGCGGCC------------TATCTTATTGTGTCATGTATGCCTGAGA
---AG---ATTATG--CATT-TTTAGGTGATCCCA-AATCATGCGTCGATCCAT--GGAT
GACGTTTGGAATGCGACCCCAGGATGGGCGAGGTCA-----------
>KT778745Dendrobium_jenkinsii 
-----------ATTACGTCGCTCCATGTCAACTCCATCCCTT-CTTTTGATGG-------
GCTGGTAAAAGGCTTGGACGTGTAAA-GTGGCTCGTCGT----GCCCCTCGGTGCGGCGG
GCTTAAGAGCGGGTCATC--------ATCTCGTTGGCTACGAACAATTACGTGTG-----
----GATTAAA-GTGCGGCC------------TATCTTATTGTGTCATGTATGCCTGAGA
---AG---ATTATG--CATT-TTTAGGTGATCCCA-AATCATGCGTCGATCCAT--GGAT
GACGTTTGGAATGCGACCCCA--------------------------
>HM054670Dendrobium_jenkinsii 
-----------ATTACGTCGCTCCATGTCAACTCCATCCCTT-CTTTTGATGG-------
GCTGGTAAAAGGCTTGGACGTGTAAA-GTGGCTCGTCGT----GCCCCTCGGTGCGGCGG
GCTTAAGAGCGGGTCATC--------ATCTCGTTGGCTACGAACAATTACGTGTG-----
----GATTAAA-GTGCGGCC------------TATCTTATTGTGTCATGTATGCCTGAGA
---AG---ATTATG--CATT-TTTAGGTGATCCCA-AATCATGCGTCGATCCAT--GGAT
GACGTTTGGAATGCGACCCCAGGAT----------------------
>JF713108Dendrobium_jenkinsii 
-----------ATTACGTCGCTCCATGTCAACTCCATCCCTT-CTTTTGATGG-------
GCTGGTAAAAGGCTTGGACGTGTAAA-GTGGCTCGTCGT----GCCCCTCGGTGCGGCGG
GCTTAAGAGCGGGTCATC--------ATCTCGTTGGCTACGAACAATTACGTGTG-----
----GATTAAA-GTGCGGCC------------TATCTTATTGTGTCATGTATGCCTGAGA
---AG---ATTATG--CATT-TTTAGGTGATCCCA-AATCATGCGTCGATCCAT--GGAT
GACGTTTGGAATGCGACCCC---------------------------
>JF713109Dendrobium_jenkinsii 
-----------ATTACGTCGCTCCATGTCAACTCCATCCCTT-CTTTTGATGG-------
GCTGGTAAAAGGCTTGGACGTGTAAA-GTGGCTCGTCGT----GCCCCTCGGTGCGGCGG
GCTTAAGAGCGGGTCATC--------ATCTCGTTGGCTACGAACAATTACGTGTG-----
----GATTAAA-GTGCGGCC------------TATCTTATTGTGTCATGTATGCCTGAGA
---AG---ATTATG--CATT-TTTAGGTGATCCCA-AATCATGCGTCGATCCAT--GGAT
GACGTTTGGAATGCGACCCCAGGATGGGCGAGGTCACCC--------
>HM054671Dendrobium_jenkinsii 
-----------ATTACGTCGCTCCATGTCAACTCCATCCCTT-CTTTTGATGG-------
GCTGGTAAAAGGCTTGGACGTGTAAA-GTGGCTCGTCGT----GCCCCTCGGTGCGGCGG
GCTTAAGAGCGGGTCATC--------ATCTCGTTGGCTACGAACAATTACGTGTG-----
----GATTAAA-GTGCGGCC------------TATCTTATTGTGTCATGTATGCCTGAGA
---AG---ATTATG--CATT-TTTAGGTGATCCCA-AATCATGCGTCGATCCAT--GGAT
GACGTTTGGAATGCGACCCCAGGATGGGCGAGGTCACCCG-------
>HQ114251Dendrobium_jenkinsii 
-----------ATTACGTCGCTCCCTGTCAACTCCATCCCTT-CTTTTGATGG-------
GCTGGTAAAAGGCTCGGACGTGCAAA-GTGGCTCGTCGT----GCCCCTCGGTGCGGCGG
GCTTAAGAGCGGGTCATC--------ATCTCGTTGGCTACGAACAATTACGTGTG-----
----GATTAAA-GTGCGGCC------------TATCTTATTGTGTCATGTATGCCTGAGA
GA-AG---ATTATG--CATT-TTTAGGTGATCCCA-AATCATGCGTCGATCCAT--GGAT
GACGTTTGGAATGCGACCCCAGGATGGGCGAGGTCACCCGCTGAGTT
>AB593589Dendrobium_jenkinsii 
-----------ATTACGTCGCTCCATGTCAACTCCATCCCTT-CTTTTGATGG-------
GCTGGTAAAAGGCTTGGACGTGTAAA-GTGGCTCGTCGT----GCCCCTCGGTGCGGCGG
GCTTAAGAGCGGGTCATC--------ATCTCGTTGGCTACGAACAATTACGTGTG-----
----GATTAAA-GTGCGGCC------------TATCTTATTGTGTCATGTATGCCTGAGA
---AG---ATTATG--CATT-TTTAGGTGATCCCA-AATCATGCGTCGATCCAT--GGAT
GACGTTTGGAATGCGACCCCAGGATGGGCGAGGTCACCCGCTGAGTT
>AY239972Dendrobium_indivisum 
-----------ATTACGTCACTCCGAGTCAATTTCATCCCTA-CGATGGTTGG-------
GCTGGCA-GAGGCTTGGATGTGAAGA-TTGGCTCATCGT----GCCCCTCGGTGCGGTGG
GCTGAAGAGCGGATCATC--------AGCTCGTCGGCTGCGAACAATAAGGGGTG-----
----GATTAAA-GCGAGACC------------TGTGTTATTGTGTCGCGTATGCCCGAGT
GT-AG---ATTAAG--CTTG-GTCATGTGATCCCA-AATCATGCGTCGATCCCC-GGATG
ACGTTTTGGAATGCGACCCCAGGATGGGC------------------
>AY239972Dendrobium_hymenanthum 
-----------ATTAGATCACTCCGAGTCAATTTCATCCCTC-CGATGGTTGT-------
GGTGGTG-GAGGCTTGGATGTGTAGA-ATGGCTCATCGT----GCCCCTTAGTGCGGTGG
GCTGAAGAGCGGATCATA--------AACTCGTTGG-TGCGAACAATAAGGGGTG-----
----GATTAAA-------------------------------------------------
------------------------------------------------------------
-----------------------------------------------
>HQ114254Dendrobium_densiflorum
-----------GTTATGTCGCTTCGTGTCAACTCCATCCCGT-CGATGTATGG-------
GCTGGCG-AAGGCTCGGATGTGCAGA-GTGGCTCATCGT----GCCCCTCGGTGCGGTGA
GCTGAAGAGCGGGTCATC--------ATCTCGTTGGCTGCGAACGATAAGGGGTG-----
----GATTAAA-GCGAGGCC------------TATGTTATTGTGTCGTGTATGCCCGAGA
GA-AG---ATTATA--CATA-CTCAGGAGATCCCA-AATCATGCGTCGATCAAA--GGAT
GGCGCTTGGAATGCGACCCCAGGATGGGCGAGGCCACCCGCTGAGTT
>KJ210435Dendrobium_densiflorum 
-----------GTTATGTCGCTTCGTGTCAACTCCATCCCGT-CGATGTATGG-------
GCTGGCG-AAGGCTCGGATGTGCAGA-GTGGCTCATCGT----GCCCCTCGGTGCGGTGA
GCTGAAGAGCGGGTCATC--------ATCTCGTTGGCTGCGAACGATAAGGGGTG-----
----GATTAAA-GCGAGGCC------------TATGTTATTGTGTCGTGTATGCCCGAGA
GA-AG---ATTATA--CATA-CTCAGGAGATCCCA-AATCATGCGTCGATCAAA--GGAT
GGCGCTTGGAATGCGACCCCAGGATGGGCGAGGCCACCCGCTGAGTT
>KJ210439Dendrobium_densiflorum 
-----------GTTATGTCGCTTCGTGTCAACTCCATCCCGT-CGATGTATGG-------
GCTGGCG-AAGGCTCGGATGTGCAGA-GTGGCTCATCGT----GCCCCTCGGTGCGGTGA
GCTGAAGAGCGGGTCATC--------ATCTCGTTGGCTGCGAACGATAAGGGGTG-----
----GATTAAA-GCGAGGCC------------TATGTTATTGTGTCGTGTATGCCCGAGA
GA-AG---ATTATA--CATA-CTCAGGAGATCCCA-AATCATGCGTCGATCAAA--GGAT
GGCGCTTGGAATGCGACCCCAGGATGGGCGAGGC-------------
>AF362029Dendrobium_densiflorum 
-----------GTTATGTCGCTTCGTGTCAACTCCATCCCGT-CGATGTATGG-------
GCTGGCG-AAGGCTCGGATGTGCAGA-GTGGCTCATCGT----GCCCCTCGGTGCGGCGA
GCTGAAGAGCGGGTCATC--------ATCTCGTTGGCTGCGAACGATAAGGGGTG-----
----GATTAAA-GCGAGGCC------------TATGTTATTGTGTCGTGTATGCTCGAGA
GA-AG---ATTATA--CATA-CTCAGGAGATCCCA-AATCATGCGTCGATCAAA--GGAT
GGCGCTTGGAAT-----------------------------------
>KJ672664Dendrobium_densiflorum 
-----------GTTATGTCGCTTCGTGTCAACTCCATCCCGT-CGATGTATGG-------
GCTGGCG-AAGGCTCGGATGTGCAGA-GTGGCTCATCGT----GCCCCTCGGTGCGGCGA
GCTGAAGAGCGGGTCATC--------ATCTCGTTGGCTGCGAACGATAAGGGGTG-----
----GATTAAA-GCGAGGCC------------TATGTTATTGTGTCGTGTATGCCCGAGA
GA-AG---ATTATA--CATA-CTCAGGAGATCCCA-AATCATGCGTCGATCAAA--GGAT
GGCGCTTGG--------------------------------------
>KJ210440Dendrobium_densiflorum 
-----------GTTATGTCGCTCCGTGTTAACTCCATCCCAT-CGATGTATGG-------
GCTGGTG-AAGGCTCGGATGTGCAGT-GTGGCTCGTCGT----GCCCCCTGGTGCGGCGA
GCTGAAAAGCGGGTAATC--------ATCTCGTTGGCTGCGAACGATAAGGGGTG-----
----GATTAAA-GCGAGACC------------TATGTTATTGTGTCGTGTATGCCCGAGA
GA-AG---ATTATA--CATA-CTCAGGTGATCCTG-AATCATGCGTCGATCAAA--GGAC
GGCGCTTGGAA------------------------------------
>KJ210436Dendrobium_densiflorum 
-----------GTTATGTCGCTTCGTGTCAACTCCATCCCGT-CGATGTATGG-------
GCTGGCG-AAGGCTCGGATGTGCAGA-GTGGCTCATCGT----GCCCCTCGGTGCGGTGA
GCTGAAGAGCGGGTCATC--------ATCTCGTTGGCTGCGAACGATAAGGGGTG-----
----GATTAAA-GCGAGGCC------------TATGTTATTGTGTCGTGTATGCCCGAGA
GA-AG---ATTATA--CATA-CTCAGGAGATCCCA-AATCATGCGTCGATCAAA--GGAT
GGCGCTTGGAATGCGACCCCAGGATGGGCGAGGCCACCCGCTGAGTT
>KJ210438Dendrobium_densiflorum 
-----------GTTATGTCGCTTCGTGTCAACTCCATCCCGT-CGATGTATGG-------
GCTGGCG-AAGGCTCGGATGTGCAGA-GTGGCTCATCGT----GCCCCTCGGTGCGGTGA
GCTGAAGAGCGGGTCATC--------ATCTCGTTGGCTGCGAACGATAAGGGGTG-----
----GATTAAA-GCGAGGCC------------TATGTTATTGTGTCGTGTATGCCCGAGA
GA-AG---ATTATA--CATA-CTCAGGAGATCCCA-AATCATGCGTCGATCAAA--GGAT
GGCGCTTGGAATGCGACCCCAGGATGGGCGAGGCCACCCGCTGAGTT
>KJ210437Dendrobium_densiflorum 
-----------GTTATGTCGCTTCGTGTCAACTCCATCCCGT-CGATGTATGG-------
GCTGGCG-AAGGCTCGGATGTGCAGA-GTGGCTCATCGT----GCCCCTCGGTGCGGTGA
GCTGAAGAGCGGGTCATC--------ATCTCGTTGGCTGCGAACGATAAGGGGTG-----
----GATTAAA-GCGAGGCC------------TATGTTATTGTGTCGTGTATGCCCGAGA
GA-AG---ATTATA--CATA-CTCAGGAGATCCCA-AATCATGCGTCGATCAAA--GGAT
GGCG-------------------------------------------
>KF143451Dendrobium_densiflorum 
-----------GTTATGTCGCTCCGTGTTAACTCCATCCCAT-CGATGTATGG-------
GCTGGTG-AAGGCTCGGATGTGCAGT-GTGGCTCGTCGT----GCCCCCTGGTGCGGCGA
GCTGAAAAGCGGGTAATC--------ATCTCGTTGGCTGCGAACGATAAGGGGTG-----
----GATTAAA-GCGAGACC------------TATGTTATTGTGTCGTGTATGCCCGAGA
GA-AG---ATTATA--CATA-CTCAGGTGATCCTG-AATCATGCGTCGATCAAA--GGAC
GGCGCTTGGAA------------------------------------
>JF713097Dendrobium_densiflorum 
-----------GTTATGTCGCTCCGTGTTAACTCCATCCCAT-CGATGTATGG-------
GCTGGCG-AAGGCTCGGATGTGCAGT-GTGGCTCGTCGT----GCCCCTTGGTGCGGCGA
GCTGAAAAGCGGGTAATC--------ATCTCGTTGGCTGCGAACGATAAGGGGTG-----
----GATTAAA-GCGAGACC------------TATGTTATTGTGTCGTGTATGCCCGAGA
GA-AG---ATTATA--CATA-CTCAGGTGATCCTG-AATCATGCGTCGATCAAA--GGAC
GGCGCTTGGAATGCGACCCCAGGATGGGCGAGGCCACCCGCCGAGTT
>KY966533Dendrobium_densiflorum 
-----------GTTACGTCGCTCCGTGTCAACTCCATCCCAT-CGATGTATGG-------
GCTGGCG-AAGGCTCGGATGTGCAGT-TTGGCTCGTCGT----GCCCCTCGGTGCGGCGA
GCTGAAAAGCGGGTAATC--------ATCTCGTTGGCTGCGAACGATAAGGGGTG-----
----GATTAAA-GCGAGGCC------------TATGTTATTGTGTCGTGTATGCCCGAGA
GA-AG---ATTATA--CATA-CTCAGGTGATCCTG-AATCATGCGTCGATCGAA--GGAC
GGCGCTTGGAAT-----------------------------------
>HM054627Dendrobium_densiflorum 
-----------GTTATGTCGCTCCGTGTTAACTCCATCCCAT-CGATGTATGG-------
GCTGGCG-AAGGCTCGGATGTGCAGT-GTGGCTCGTCGT----GCCCCTTGGTGCGGCGA
GCTGAAAAGCGGGTAATC--------ATCTCGTTGGCTGCGAACGATAAGGGGTG-----
----GATTAAA-GCGAGACC------------TATGTTATTGTGTCGTGTATGCCCGAGA
GA-AG---ATTATA--CATA-CTCAGGTGATCCTG-AATCATGCGTCG------------
-----------------------------------------------
>HM054626Dendrobium_densiflorum 
-----------GTTATGTCGCTCCGTGTTAACTCCATCCCAT-CGATGTATGG-------
GCTGGCG-AAGGCTCGGATGTGCAGT-GTGGCTCGTCGT----GCCCCTTGGTGCGGCGA
GCTGAAAAGCGGGTAATC--------ATCTCGTTGGCTGCGAACGATAAGGGGTG-----
----GATTAAA-GCGAGACC------------TATGTTATTGTGTCGTGTATGCCCGAGA
GA-AG---ATTATA--CATA-CTCAGGTGATCCTG-AATCATGCGTCGATCAAA--GGAC
GGCGCTTGGAATGCGACCCCAGGATGGGCGAGGCCACCCGCCGAGT-
>HQ114255Dendrobium_densiflorum 
-----------GTTATGTCGCTTCGTGTCAACTCCATCCCGT-CGATGTATGG-------
GCTGGCG-AAGGCTCGGATGTGCAGA-GTGGCTCATCGT----GCCCCTCGGTGCGGCGA
GCTGAAGAGCGGGTCATC--------ATCTCGTTGGCTGCGAACGATAAGGGGTG-----
----GATTAAA-GCGAGGCC------------TATGTTATTGTGTCGTGTATGCTCGAGA
GA-AG---ATTATA--CATA-CTCAGGAGATCCCA-AATCATGCGTCGATCAAA--GGAT
GGCGCTTGGAATGCGACCCCAGGATGGGCGAGGCCACCCGCTGAGTT
>FJ384733Dendrobium_thyrsiflorum 
-----------GTTATGTCGCTTCGTGTCAACTCCATCCCGT-CGATGTATGG-------
GCTGGCG-AAGGCTCGGATGTGCAGA-GTGGCTCATCGT----GCCCCTCGGTGCGGCAA
GCTGAAGAGCGGGTCATC--------ATCTCGTTGGCTGCGAACGATAAGGGGTG-----
----GATTAAA-GCGAGGCC------------TATGTTATTGTGTCGTGTATGCCCGAGA
GA-AG---ATTATA--CATA-CTCAGGAGATCCCA-AATCATGCGTCGATCAAA--GGAT
GGCGCTTGGAAT-----------------------------------
>KX600503Dendrobium_thyrsiflorum 
-----------GTTATGTCGCTTCGTGTCAACTCCATCCCGT-CGATGTATGG-------
GCTGGCG-AAGGCTCGGATGTGCAGA-GTGGCTCATCGT----GCCCCTCGGTGCGGCGA
GCTGAAGAGCGGGTCATC--------ATCTCGTTGGCTGCGAACGATAAGGGGTG-----
----GATTAAA-GCGAGGCC------------TATGTTATTGTGTCGTGTATGCCCGAGA
GA-AG---ATTATA--CATA-CTCAGGAGATCCCA-AATCATGCGTCGATCAAA--GGAT
GGCGCTTGGAAT-----------------------------------
>HM054758Dendrobium_thyrsiflorum 
-----------GTTATGTCGCTTCGTGTCAACTCCATCCCGT-CGATGTATGG-------
GCTGGCG-AAGGCTCGGATGTGCAGA-GTGGCTCATCGT----GCCCCTCGGTGCGGCGA
GCTGAAGAGCGGGTCATC--------ATCTCGTTGGCTGCGAACGATAAGGGGTG-----
----GATTAAA-GCGAGGCC------------TATGTTATTGTGTCGTGTATGCCCGAGA
GA-AG---ATTATA--CATA-CTCAGGAGATCCCA-AATCATGCGTCGATCAAA--GGAT
GGCGCTTGGAATGCGACCCCAGGATGGGCGAGG--------------
>HM054759Dendrobium_thyrsiflorum 
-----------GTTATGTCGCTTCGTGTCAACTCCATCCCGT-YGATGTATGG-------
GCTGGCG-AAGGCTCGGATGTGCAGA-GTGGCTCATCGT----GCCCCTCGGTGCGGCGA
GCTGAAGAGCGGGTCATC--------ATCTCGTTGGCTGCGAACGATAAGGGGTG-----
----GATTAAA-GCGAGGCC------------TATGTTATTGTGTCGTGTATGCYCGAGA
GA-AG---ATTATA--CATA-CTCAGGAGATCCCA-AATCATGCGTCGATCAAA--GGAT
GGCGCT-----------------------------------------
>HM054760Dendrobium_thyrsiflorum 
-----------GTTATGTCGCTTCGTGTCAACTCCATCCCGT-TGATGTATGG-------
GCTGGCG-AAGGCTCGGATGTGCAGA-GTGGCTCATCGT----GCCCCTCGGTGCGGCGA
GCTGAAGAGCGGGTCATC--------ATCTCGTTGGCTGCGAACGATAAGGGGTG-----
----GATTAAA-GCGAGGCC------------TATGTTATTGTGTCGTGTATGCTCGAGA
GA-AG---ATTATA--CATA-CTCAGGAGATCCCA-AATCATGCGTCGATCAAA--GGAT
GGCGCTTGGAATGCGACCCCAGG------------------------
>KJ210503Dendrobium_thyrsiflorum 
-----------GTTATGTCGCTTCGTGTCAACTCCATCCCGT-CGATGTATGG-------
GCTGGCG-AAGGCTCGGATGTGCAGA-GTGGCTCATCGT----GCCCCTCGGTGCGGCGA
GCTGAAGAGCGGGTCATC--------ATCTCGTTGGCTGCGAACGATAAGGGGTG-----
----GATTAAA-GCGAGGCC------------TATGTTATTGTGTCGTGTATGCYCGAGA
GA-AG---ATTATA--CATA-CTCAGGAGATCCCA-AATCATGCGTCGATCAAA--GGAT
GGCGCTTGGAATGCGACCCCAGGATGGGCGAGGCCACCCGCCGAGTT
>KJ210504Dendrobium_thyrsiflorum 
-----------GTTATGTCGCTTCGTGTCAACTCCATCCCGT-CGATGTATGG-------
GCTGGCG-AAGGCTCGGATGTGCAGA-GTGGCTCATCGT----GCCCCTCGGTGCGGCGA
GCTGAAGAGCGGGTCATC--------ATCTCGTTGGCTGCGAACGATAAGGGGTG-----
----GATTAAA-GCGAGGCC------------TATGTTATTGTGTCGTGTATGCTCGAGA
GA-AG---ATTATA--CATA-CTCAGGAGATCCCA-AATCATGCGTCGATCAAA--GGAT
GGCGCT-----------------------------------------
>HQ114227Dendrobium_thyrsiflorum 
-----------GTTATGTCGCTTCGTGTCAACTCCATCCCGT-CGATGTATGG-------
GCTGGCG-AAGGCTCGGATGTGCAGA-GTGGCTCATCGT----GCCCCTCGGTGCGGCGA
GCTGAAGAGCGGGTCATC--------ATCTCGTTGGCTGCGAACGATAAGGGGTG-----
----GATTAAA-GCGAGGCC------------TATGTTATTGTGTCGTGTATGCTCGAGA
GA-AG---ATTATA--CATA-CTCAGGAGATCCCA-AATCATGCGTCGATCAAA--GGAT
GGCGCTTGGAATGCGACCCCAGGATGGGCGAGGCCACCCGCCGAGTT
>KF143519Dendrobium_thyrsiflorum 
-----------GTTATGTCGCTTCGTGTCAACTCCATCCCGT-CGATGTATGG-------
GCTGGCG-AAGGCTCGGATGTGCAGA-GTGGCTCATCGT----GCCCCTCGGTGCGGCGA
GCTGAAGAGCGGGTCATC--------ATCTCGTTGGCTGCGAACGATAAGGGGTG-----
----GATTAAA-GCGAGGCC------------TATGTTATTGTGTCGTGTATGCTCGAGA
GA-AG---ATTATA--CATA-CTCAGGAGATCCCA-AATCATGCGTCGATCAAA--GGAT
GGCGCTTGGAATGCGACCCCAGGATGGGCGAGGCCACCCGCCGAGTT
>AF362032Dendrobium_thyrsiflorum 
-----------GTTATGTCGCTTCGTGTCAACTCCATCCCGT-CGATGTATGG-------
GCTGGCG-AAGGCTCGGATGTGCAGA-GTGGCTCATCGT----GCCCCTCGGTGCGGCGA
GCTGAAGAGCGGGTCATC--------ATCTCGTTGGCTGCGAACGATAAGGGGTG-----
----GATTAAA-GCGAGGCC------------TATGTTATTGTGTCGTGTATGCTCGAGA
GA-AG---ATTATA--CATA-CTCAGGAGATCCCA-AATCATGCGTCGATCAAA--GGAT
GGCGCTTGGAAT-----------------------------------
>KJ672697Dendrobium_thyrsiflorum
-----------GTTATGTCGCTTCGTGTCAACTCCATCCCGT-CGATGTATGG-------
GCTGGCG-AAGGCTCGGATGTGCAGA-GTGGCTCATCGT----GCCCCTCGGTGCGGCGA
GCTGAAGAGCGGGTCATC--------ATCTCGTTGGCTGCGAACGATAAGGGGTG-----
----GATTAAA-GCGAGGCC------------TATGTTATTGTGTCGTGTATGCTCGAGA
GA-AG---ATTATA--CATA-CTCAGGAGATCCCA-AATCATGCGTCGATCAAA--GGAT
GGCGCTTGG--------------------------------------
>KT778758Dendrobium_thyrsiflorum 
-----------GTTATGTCGCTTCGTGTCAACTCCATCCCGT-CGATGTATGG-------
GCTGGCG-AAGGCTCGGATGTGCAGA-GTGGCTCATCGT----GCCCCTCGGTGCGGCGA
GCTGAAGAGCGGGTCATC--------ATCTCGTTGGCTGCGAACGATAAGGGGTG-----
----GATTAAA-GCGAGGCC------------TATGTTATTGTGTCGTGTATGCCCGAGA
GA-AG---ATTATA--CATA-CTCAGGAGATCCCA-AATCATGCGTCGATCAAA--GGAT
GGCGCTT----------------------------------------
>AY240001Dendrobium_thyrsiflorum 
-----------GTTATGTCGCTTCGTGTCAACTCCATCCCGT-CGATGTATGG-------
GCTGGCG-AAGGCTCGGATGTGCAGA-GTGGCTCATCGT----GCCCCTCGGTGCGGCGA
GCTGAAGAGCGGGTCATC--------ATCTCGTTGGCTGCGAACGATAAGGGGTG-----
----GATTAAA-GCGAGGCC------------TATGTTATTGTGTCGTGTATGCTCGAGA
GA-AG---ATTATA--CATA-CTCAGGAGATCCCA-AATCATGCGTCGATCAAA--GGAT
GGCGCTTGGAATGCGACCCCAGGATGGGC------------------
>KF143521Dendrobium_trigonopus 
-----------GTTATGTTGCTCCGTGTCAACTCCATCCCAT-GAACGGATGG-------
GCTGGCG-AAGACTCGGAAGTGTAGA-GTGGCTCGTCGT----GCCACTTAGTGCGGCGG
GCTGAAGGGTGGGTCATC--------ATCTCGTTGGCTGCGAACAATAAGGGGTG-----
----GATTAAA-GTGAGGCC------------TATTTAATTGTGTCGTCTATGCCTGAGA
TA-AG---ATTAGG--CATT-TTTAGGTGATCCCA-AATCATGCGTCGATCCAC--GGAT
GGCGTTTGGAATGCGACCCCAGGAT----------------------
>DQ058793Dendrobium_trigonopus 
-----------GTTATGTTGCTCCGTGTCAACTCCATCCCAT-GAACGGATGG-------
GCTGGCG-AAGACTCGGAAGTGTAGA-GTGGCTCGTCGT----GCCACTTAGTGCGGCGG
GCTGAAGGGTGGGTCATC--------ATCTCGTTGGCTGCGAACAATAAGGGGTG-----
----GATTAAA-GTGAGGCC------------TATTTAATTGTGTCGTCTATGCCTGAGA
TA-AG---ATTAGG--CATT-TTTAGGTGATCCCA-AATCATGCGTCGATCCAC--GGAT
GGCGTTTGGAAT-----------------------------------
>FJ384741Dendrobium_trigonopus 
-----------GTTATGTTGCTCCGTGTCAACTCCATCCCAT-GAACGGATGG-------
GCTGGCG-AAGACTCGGAAGTGTAGA-GTGGCTCGTCGT----GCCACTTAGTGCGGCGG
GCTGAAGGGTGGGTCATC--------ATCTCGTTGGCTGCGAACAATAAGGGGTG-----
----GATTAAA-GTGAGGCC------------TATTTAATTGTGTCGTCTATGCCTGAGA
TA-AG---ATTAGG--CATT-TTTAGGTGATCCCA-AATCATGCGTCGATCCAC--GGAT
GGCGTTTGGAAT-----------------------------------
>KY966587Dendrobium_trigonopus 
-----------GTTATGTTGCTCCGTGTCAACTCCATCCCAT-GAACGGATGG-------
GCTGGCG-AAGACTCGGAAGTGTAGA-GTGGCTCGTCGT----GCCACTTAGTGCGGCGG
GCTGAAGGGTGGGTCATC--------ATCTCGTTGGCTGCGAACAATAAGGGGTG-----
----GATTAAA-GTGAGGCC------------TATTTAATTGTGTCGTCTATGCCTGAGA
TA-AG---ATTAGG--CATT-TTTAGGTGATCCCA-AATCATGCGTCGATCCAC--GGAT
GGCGTTTGGAAT-----------------------------------
>KJ210505Dendrobium_trigonopus 
-----------GTTATGTTGCTCCGTGTCAACTCCATCCCAT-GAACGGATGG-------
GCTGGCG-AAGACTCGGAAGTGTAGA-GTGGCTCGTCGT----GCCACTTAGTGCGGCGG
GCTGAAGGGTGGGTCATC--------ATCTCGTTGGCTGCGAACAATAAGGGGTG-----
----GATTAAA-GTGAGGCC------------TATTTAATTGTGTCGTCTATGCCTGAGA
TA-AG---ATTAGG--CATT-TTTAGGTGATCCCA-AATCATGCGTCGATCCAC--GGAT
GGCGTTTGGAATGCGACCCCAGGATGGGCGAGGCCACCCGCCGAGTT
>KF143522Dendrobium_trigonopus 
-----------GTTATGTTGCTCCGTGTCAACTCCATCCCAT-GAACGGATGG-------
GCTGGCG-AAGACTCGGAAGTGTAGA-GTGGCTCGTCGT----GCCACTTAGTGCGGCGG
GCTGAAGGGTGGGTCATC--------ATCTCGTTGGCTGCGAACAATAAGGGGTG-----
----GATTAAA-GTGAGGCC------------TATTTAATTGTGTCGTCTATGCCTGAGA
TA-AG---ATTAGG--CATT-TTTAGGTGATCCCA-AATCATGCGTCGATCCAC--GGAT
GGCGTTTGGAATGCGACCCCAGGATGGGCGAGGCCACCCGCCGAGTT
>KJ672698Dendrobium_trigonopus 
-----------GTTATGTTGCTCCGTGTCAACTCCATCCCAT-GAACGGATGG-------
GCTGGCG-AAGACTCGGAAGTGTAGA-GTGGCTCGTCGT----GCCACTTAGTGCGGCGG
GCTGAAGGGTGGGTCATC--------ATCTCGTTGGCTGCGAACAATAAGGGGTG-----
----GATTAAA-GTGAGGCC------------TATTTAATTGTGTCGTCTATGCCTGAGA
TA-AG---ATTAGG--CATT-TTTAGGTGATCCCA-AATCATGCGTCGATCCAC--GGAT
GGCGTTTGG--------------------------------------
>HQ114228Dendrobium_trigonopus
-----------GTTATGTTGCTCCGTGTCAACTCCATCCCAT-GAACGGATGG-------
GCTGGCG-AAGACTCGGAAGTGTAGA-GTGGCTCGTCGT----GCCACTTAGTGCGGCGG
GCTGAAGGGTGGGTCATC--------ATCTCGTTGGCTGCGAACAATAAGGGGTG-----
----GATTAAA-GTGAGGCC------------TATTTAATTGTGTCGTCTATGCCTGAGA
TA-AG---ATTAGG--CATT-TTTAGGTGATCCCA-AATCATGCGTCGATCCAC--GGAT
GGCGTTTGGAATGCGACCCCAGGATGGGCGAGGCCACCCGCCGAGTT
>DQ058795Dendrobium_trigonopus 
-----------GTTATGTTGCTCCGTGTCAACTCCATCCCAT-GAACGGATGG-------
GCTGGCG-AAGACTCGGAAGTGTAGA-GTGGCTCGTCGT----GCCACTTAGTGCGGCGG
GCTGAAGGGTGGGTCATC--------ATCTCGTTGGCTGCGAACAATAAGGGGTG-----
----GATTAAA-GTGAGGCC------------TATTTAATTGTGTCGTCTATGCCTGAGA
TA-AG---ATTAGG--CATT-TTTAGGTGATCCCA-AATCATGCGTCGATCCAC--GGAT
GGCGTTTGGAAT-----------------------------------
>DQ058794Dendrobium_trigonopus 
-----------GTTATGTTGCTCCGTGTCAACTCCATCCCAT-GAACGGATGG-------
GCTGGCG-AAGACTCGGAAGTGTAGA-GTGGCTCGTCGT----GCCACTTAGTGCGGCGG
GCTGAAGGGTGGGTCATC--------ATCTCGTTGGCTGCGAACAATAAGGGGTG-----
----GATTAAA-GTGAGGCC------------TATTTAATTGTGTCGTCTATGCCTGAGA
TA-AG---ATTAGG--CATT-TTTAGGTGATCCCA-AATCATGCGTCGATCCAC--GGAT
GGCGTTTGGAAT-----------------------------------
>AB847675Dendrobium_trigonopus 
-----------GTTATGTTGCTCCGTGTCAACTCCATCCCAT-GAACGGATGG-------
GCTGGCG-AAGACTCGGAAGTGTAGA-GTGGCTCGTCGT----GCCACTTAGTGCGGCGG
GCTGAAGGGTGGGTCATC--------ATCTCGTTGGCTGCGAACAATAAGGGGTG-----
----GATTAAA-GTGAGGCC------------TATTTAATTGTGTCGTCTATGCCTGAGA
TA-AG---ATTAGG--CATT-TTTAGGTGATCCCA-AATCATGCGTCGATCCAC--GGAT
GGCGTTTGGAATGCGACCCCAGGATGGGCGAGGCCACCCGCCGAGTT
>AB847645Dendrobium_cariniferum 
-----------GTTACGTCACTCCGTGCCAACTCCATTCCAT-CGATGGATGG-------
GCCGGCG-AAGGCTCGGATGTGTAGA-GTGGCTCGTCGT----GCCCGTCGGTGCGGCGG
GTTGAAGAGTGGGTCATC--------ATCTCGTTGGCTGCGAACAATAAGGGGTG-----
----GAATAAA-GTGAGACC------------TATGTTATTGTGTCGTGTATGCCTGAGA
GA-AG---AC------CATT-ATCAGGAGATCCCA-AATCATGCGTCGATCCAT--GAAT
GGCGTTTGGAATGCGACCCCAGGATGGGCGAGGCCACCCGCCGAGTT
>KJ672654Dendrobium_cariniferum 
-----------GTTACGTCACTCCGTGCCAACTCCATTCCAT-CGATGGATGG-------
GCCGGTG-AAGGCTCGGATGTGTAGA-GTGGCTCGTCGT----GCCCGTCGGTGCGGCGG
GTTGAAGAGTGGGTCATC--------ATCTCGTTGGCTGCGAACAATAAGGGGTG-----
----GAATAAA-GTGAGACC------------TATGTTATTGTGTCGTGTATGCCTGAGA
GA-AG---AC------CATT-ATCAGGAGATCCCA-AATCATGCGTCGATCCAT--GAAT
GGCGTTTGG--------------------------------------
>KF143435Dendrobium_cariniferum
-----------GTTACGTCACTCCGTGCCAACTCCATTCCAT-CGATGGATGG-------
GCCGGTG-AAGGCTCGGATGTGTAGA-GTGGCTCGTCGT----GCCCGTCGGTGCGGCGG
GTTGAAGAGTGGGTCATC--------ATCTCGTTGGCTGCGAACAATAAGGGGTG-----
----GAATAAA-GTGAGACC------------TATGTTATTGTGTCGTGTATGCCTGAGA
GA-AG---AC------CATT-ATCAGGAGATCCCA-AATCATGCGTCGATCCAT--GAAT
GGCGTTTGGAATGCGACCCCAGGATGGGCGAGGCCACCCGCCGAGTT
>AF362027Dendrobium_cariniferum 
-----------GTTACGTCACTCCGTGCCAACTCCATTCCAT-CGATGGATGG-------
GCCGGTG-AAGGCTCGGATGTGTAGA-GTGGCTCGTCGT----GCCCGTCGGTGCGGCGG
GTTGAAGAGTGGGTCATC--------ATCTCGTTGGCTGCGAACAATAAGGGGTG-----
----GAATAAA-GTGAGACC------------TATGTTATTGTGTCGTGTATGCCTGAGA
GA-AG---AC------CATT-ATCAGGAGATCCCA-AATCATGCGTCGATCCAT--GAAT
GGCGTTTGGAAT-----------------------------------
>KF143434Dendrobium_cariniferum 
-----------GTTACGTCACTCCGTGCCAACTCCATTCCAT-CGATGGATGG-------
GCCGGTG-AAGGCTCGGATGTGTAGA-GTGGCTCGTCGT----GCCCGTCGGTGCGGCGG
GTTGAAGAGTGGGTCATC--------ATCTCGTTGGCTGCGAACAATAAGGGGTG-----
----GAATAAA-GTGAGACC------------TATGTTATTGTGTCGTGTATGCCTGAGA
GA-AG---AC------CATT-ATCAGGAGATCCCA-AATCATGCGTCGATCCAT--GAAT
GGCGTTTGGAAT-----------------------------------
>KJ210512Dendrobium_cariniferum
-----------GTTACGTCACTCCGTGCCAACTCCATTCCAT-CGATGGATGG-------
GCCGGTG-AAGGCTCGGATGTGTAGA-GTGGCTCGTCGT----GCCCGTCGGTGCGGCGG
GTTGAAGAGTGGGTCATC--------ATCTCGTTGGCTGCGAACAATAAGGGGTG-----
----GAATAAA-GTGAGACC------------TATGTTATTGTGTCGTGTATGCCTGAGA
GA-AG---AC------CATT-ATCAGGAGATCCCA-AATCATGCGTCGATCCAT--GAAT
GGCGTTTGGAAT-----------------------------------
>KF143436Dendrobium_cariniferum
-----------GTTACGTCACTCCGTGCCAACTCCATTCCAT-CGATGGATGG-------
GCCGGTG-AAGGCTCGGATGTGTAGA-GTGGCTCGTCGT----GCCCGTCGGTGCGGCGG
GTTGAAGAGTGGGTCATC--------ATCTCGTTGGCTGCGAACAATAAGGGGTG-----
----GAATAAA-GTGAGACC------------TATGTTATTGTGTCGTGTATGCCTGAGA
GA-AG---AC------CATT-ATCAGGAGATCCCA-AATCATGCGTCGATCCAT--GAAT
GGCGTTTGGAAT-----------------------------------
>KJ210511Dendrobium_williamsonii
-----------GTTACGTCACTCCGTGCCAACTCCATTCCAT-CGATGGATGG-------
GCCGGCG-AAGGCTCGGATGTGTAGA-GTGGCTCGTCGT----GCCCGTCGGTGCGGCGG
GTTGAAGAGTGGGTCATC--------ATCTCGTTGGCTGCGAACAATAAGGGGTG-----
----GAATAAA-GTGAGACC------------TATGTT----------------------
------------------------------------------------------------
-----------------------------------------------
>KJ210509Dendrobium_williamsonii
-----------GTTACGTCACTCCGTGCCAACTCCATTCCAT-CGATGGATGG-------
GCCGGTG-AAGGCTCGGATGTGTAGA-GTGGCTCGTCGT----GCCCGTCGGTGCGGCGG
GTTGAAGAGTGGGTCATC--------ATCTCGTTGGCTGCGAACAATAAGGGGTG-----
----GAATAAA-GTGAGACC------------TATGTTATTGTGTCGTGTATGCCTGAGA
GA-AG---AC------CATT-ATCAGGAGATCCCA-AATCATGCGTCGATCCAT--GAAT
GGCGTTTGGAATGCGACCCCAGGATGGGCGAGGCCACCCGCCGAGTT
>HQ114225Dendrobium_williamsonii
-----------GTTACGTCACTCCGTGCCAACTCCATTCCAT-CGATGGATGG-------
GCCGGTG-AAGGCTCGGATGTGTAGA-GTGGCTCGTCGT----GCCCGTCGGTGCGGCGG
GTTGAAGAGTGGGTCATC--------ATCTCGTTGGCTGCGAACAATAAGGGGTG-----
----GAATAAA-GTGAGACC------------TATGTTATTGTGTCGTGTATGCCTGAGA
GA-AG---AC------CATT-ATCAGGAGATCCCA-AATCATGCGTCGATCCAT--GAAT
GGCGTTTGGAATGCGACCCCAGGATGGGCGAGGCCACCCGCCGAGTT
>KJ210508Dendrobium_williamsonii
-----------GTTACGTCACTCCGTGCCAACTCCATTCCAT-CGATGGATGG-------
GCCGGTG-AAGGCTCGGATGTGTAGA-GTGGCTCGTCGT----GCCCGTCGGTGCGGCGG
GTTGAAGAGTGGGTCATC--------ATCTCGTTGGCTGCGAACAATAAGGGGTG-----
----GATTAAA-GTGAGACC------------TATGTTATTGTGTCGTGTATGCCTGAGA
GA-AG---AC------CATT-ATCAGGAGATCCCA-AATCATGCGTCGATCCAT--GAAT
GGCGTTTGGAATGCGACCCCAG-------------------------
>KJ210510Dendrobium_williamsonii
-----------GTTACGTCACTCCGTGCCAACTCCATTCCAT-CGATGGATGG-------
GCCGGTG-AAGGCTCGGATGTGTAGA-GTGGCTCGTCGT----GCCCGTCGGTGCGGCGG
GTTGAAGAGTGGGTCATC--------ATCTCGTTGGCTGCGAACAATAAGGGGTG-----
----GAATAAA-GTGAGACC------------TATGTTATTGTGTCGTGTATGCCTGAGA
GA-AG---AC------CATT-ATCAGGAGATCCCA-AAT---------------------
-----------------------------------------------
>KJ672700Dendrobium_williamsonii
-----------GTTACGTCACTCCGTGCCAACTCCATTCCAT-CGATGGATGG-------
GCCGGTG-AAGGCTCGGATGTGTAGA-GTGGCTCGTCGT----GCCCGTCGGTGCGGCGG
GTTGAAGAGTGGGTCATC--------ATCTCGTTGGCTGCGAACAATAAGGGGTG-----
----GAATAAA-GTGAGACC------------TATGTTATTGTGTCGTGTATGCCTGAGA
GA-AG---AC------CATT-ATCAGGAGATCCCA-AATCATGCGTCGATCCAT--GAAT
GGCATTTGG--------------------------------------
>GU339102Dendrobium_williamsonii
-----------GTTACGTCACTCCGTGCCAACTCCATTCCAT-CGATGGATGG-------
GCCGGCG-AAGGCTCAAATGTGTAGA-GTGGCTCATCGT----GCCCGTCGGTGCGGTGG
GTTGAAGAGTGGGTCATC--------ATCTCGTTGGCTGCGAACAATAAGGGGTG-----
----GAATAAA-GTGAGACC------------TATGTTCTTATGTCGTGTATGCCTGAGA
GA-AG---AC------CATT-ATCAGGAGATCCCA-AATCATGCGTCGATCCAT--GAAT
GGCATTTGGAAT-----------------------------------
>AF362030Dendrobium_williamsonii
-----------GTTACGTCACTCCGTGCCAACTCCATTCCAT-CGATGGATGG-------
GCCGGTG-AAGGCTCGGATGTGTAGA-GTGGCTCGTCGT----GCCCGTCGGTGCGGCGG
GTTGAAGAGTGGGTCATC--------ATCTCGTTGGCTGCGAACAATAAGGGGTG-----
----GAATAAA-GTGAGACC------------TATGTTATTGTGTCGTGTATGCCTGAGA
GA-AG---AC------CATT-ATCAGGAGATCCCA-AATCATGCGTCGATCCAT--GAAT
GGCGTTTGGAAT-----------------------------------
>KP264998Dendrobium_williamsonii
-----------GTTACGTCACTCCGTGCCAACTCCATTCCAT-CGATGGATGG-------
GCCGGCG-AAGGCTCAAATGTGTAGA-GTGGCTCATCGT----GCCCGTCGGTGCGGTGG
GTTGAAGAGTGGGTCATC--------ATCTCGTTGGCTGCGAACAATAAGGGGTG-----
----GAATAAA-GTGAGACC------------TATGTTCTTATGTCGTGTATGCCTGAGA
GA-AG---AC------CATT-ATCAGGAGATCCCA-AATCATGCGTCGATCCAT--GAAT
GGCATTTGGAAT-----------------------------------
>EU477503Dendrobium_draconis 
-----------ATTACGTCACTCCGTGCCAACTCCATTCCTT-CGATGGATGG-------
GCTTGCG-AAGGCTCGGATGTGTAGA-GTGGCCCGTCGT----GCCTGTTGGTGCGGCGG
GCTGAAGAGCGGGTCATC--------ATCTCGTTGGCTGCGGACAATAAGGGGTG-----
----AATTAAA-GCGAGACC------------AATATTATTGTGTCGTGTATGTCAGAGA
CA-AG---ACTATA--CGTT-ATCAGGTGATCCCA-AATCATGCGTCGATCCAC--GAAT
GGCGTTTGGAAT-----------------------------------
>JF713101Dendrobium_draconis 
-----------ATTACGTCACTCCGTGCCAACTCCATTCCTT-CGATGGATGG-------
GCTTGCG-AAGGCTCGGATGTGTAGA-GTGGCCCGTCGT----GCCTGTTGGTGCGGCGG
GCTGAAGAGCGGGTCATC--------ATCTCGTTGGCTGCGGACAATAAGGGGTG-----
----AATTAAA-GCGAGACC------------AATATTATTGTGTCGTGTATGTCAGAGA
CA-AG---ACTATA--CATT-ATCAGGTGATCCCA-AATCATGCGTCGATCCAC--GAAT
GGCGTTTGGAATGTGACCC----------------------------
>AB593553Dendrobium_draconis 
-----------ATTACGTCACTCCGTGCCAACTCCATTCCTT-CGATGGATGG-------
GCTTGCG-AAGGCTCGGATGTGTAGA-GTGGCC-GTCGT----GCCTGTTGGTGCCGCGG
GCTGAAGAACCGGTCATT--------ATCTCGTTGGCTTCGGACCATAAGGGGTG-----
----AATTAAA-GCGAAAAC------------CATATTATTGTGTCGTGTATGTCAGAGA
CA-AG---ACTATA--CATT-ATCAGGTGATCCCA-AATCATGCGTCGATCCAC--GAAT
GGCGTTTGGAATGTGACCCCAGGATGGGCGAGGCCACCCGCCGAGTT
>KX792014Dendrobium_draconis 
-----------ATTACGTCACTCCGTGCCAACTCCATTCCTT-CGATGGATGG-------
GCTTGCG-AAGGCTCGGATGTGTAGA-GTGGCCCGTCGT----GCCTGTTGGTGCGGCGG
GCTGAAGAGCGGGTCATC--------ATCTCGTTGGCTGCGGACAATAAGGGGTG-----
----AATTAAA-GCGAGACC------------AATATTATTGTGTCGTGTATGTCAGAGA
CA-AG---ACTATA--CATT-ATCAGGTGATCCCA-AATCATGCGTCGATCCAC--GAAT
GGCGTTTGGAAT-----------------------------------
>HM054628Dendrobium_draconis 
-----------ATTACGTCACTCCGTGCCAACTCCATTCCTT-CGATGGATGG-------
GCTTGCG-AAGGCTCGGATGTGTAGA-GTGGCCCGTCGT----GCCTGTTGGTGCGGCGG
GCTGAAGAGCGGGTCATC--------ATCTCGTTGGCTGCGGACAATAAGGGGTG-----
----AATTAAA-GCGAGACC------------AATATTATTGTGTCGTGTATGTCAGAGA
CA-AG---ACTATA--CATT-ATCAGGTGATCCCA-AATCATGCGTCGATCCAC--GAAT
GGCGTTTGGAATGTGACCCCAGGATGGGCGAGGCCACCCGCCGAGT-
>KT778752Dendrobium_bellatulum 
-----------GTTACGTCACTCCGTGCCAACTCCATTCCTT-CGATGGATGG-------
GCTGGCG-AAGGCTCGGATGTGTAGA-GTGGCTCGTCGT----GCCCGTCGGTGCGGCGG
GCTGAAGAGCGGGTCATC--------ATCTCGTTGGCTGCGAACAATAAGGGGTG-----
----GATTAAA-GCGAGACC------------TATGTTATTGTGTCGTGTATGCCTGAGA
GA-AG---ACTATA--CATT-ATCAGATGATCCCA-AATCATGCGTCGATCCAT--GAAT
GGCGCTTGGAATGCGACCCCAGGATGGGCGAGGCCACCCGCCGAGTT
>KJ210421Dendrobium_bellatulum 
-----------GTTACGTCACTCCGTGCCAACTCCATTCCTT-CGATGGATGG-------
GCTGGCG-AAGGCTCGGATGTGTAGA-GTGGCTCGTCGT----GCCCGTCGGTGCGGCGG
GCTGAAGAGCGGGTCATC--------ATCTCGTTGGCTGCGAACAATAAGGGGTG-----
----GATTAAA-GCGAGACC------------TATGTTATTGTGTCGTGTATGCCTGAGA
GA-AG---ACTATA--CATT-ATCAGATGATCCCA-AATCATGCGTCGATCCAT--GAAT
GGCGCTTGGAATGCGACCCCAGGATGGGCGAGGCCACCCGCCGAGTT
>KJ210420Dendrobium_bellatulum 
-----------GTTACGTCACTCCGTGCCAACTCCATTCCTT-CGATGGATGG-------
GCTGGCG-AAGGCTCGGATGTGTAGA-GTGGCTCGTCGT----GCCCGTCGGTGCGGCGG
GCTGAAGAGCGGGTCATC--------ATCTCGTTGGCTGCGAACAATAAGGGGTG-----
----GATTAAA-GCGAGACC------------TATGTTATTGTGTCGTGTATGCCTGAGA
GA-AG---ACTATA--CATT-ATCAGATGATCCCA-AATCATGCGTCGATCCAT--GAAT
GGCGCTTGGAATGCGACCCCAGGATGGGCGAGGCCACCCGCCGAGTT
>KJ210419Dendrobium_bellatulum 
-----------GTTACGTCACTCCGTGCCAACTCCATTCCTT-CGATGGATGG-------
GCTGGCG-AAGGCTCGGATGTGTAGA-GTGGCTCGTCGT----GCCCGTCGGTGCGGCGG
GCTGAAGAGCGGGTCATC--------ATCTCGTTGGCTGCGAACAATAAGGGGTG-----
----GATTAAA-GCGAGACC------------TATGTTATTGTGTCGTGTATGCCTGAGA
GA-AG---ACTATA--CATT-ATCAGATGATCCCA-AATCATGCGTCGATCCAT--GAAT
GGCGCTTGGAATGCGACCCCAGGATGGGCGAGGCCACCCGCCGAGTT
>KX600501Dendrobium_bellatulum 
-----------GTTACGTCACTCCGTGCCAACTCCATTCCTT-CGATGGATGG-------
GCTGGCG-AAGGCTCGGATGTGTAGA-GTGGCTCGTCGT----GCCCGTCGGTGCGGCGG
GCTGAAGAGCGGGTCATC--------ATCTCGTTGGCTGCGAACAATAAGGGGTG-----
----GATTAAA-GCGAGACC------------TATGTTATTGTGTCGTGTATGCCTGAGA
GA-AG---ACTATA--CATT-ATCAGATGATCCCA-AATCATGCGTCGATCCAT--GAAT
GGCGCTTGGAAT-----------------------------------
>KP159302Dendrobium_bellatulum 
-----------GTTACGTCACTCCGTGCCAACTCCATTCCTT-CGATGGATGG-------
GCTGGCG-AAGGCTCGGATGTGTAGA-GTGGCTCGTCGT----GCCCGTCGGTGCGGCGG
GCTGAAGAGCGGGTCATC--------ATCTCGTTGGCTGCGAACAATAAGGGGTG-----
----GATTAAA-GCGAGACC------------TATGTTATTGTGTCGTGTATGCCTGAGA
GA-AG---ACTATA--CATT-ATCAGATGATCCCA-AATCATGCGTCGATCCAT--GAAT
GGCGCTTGGAATGCGACCCCAGGA-----------------------
>KJ210498Dendrobium_sinense 
-----------GTTACGTCACTCCTTGCCAACTCCATTCCTT-CGATGGATGG-------
GATGGCG-AAGGCTCGGATGTGTAGA-GTGGCTCGTCGT----GCCCTTCGGTGCGGCGG
GTTGAAGAGCGGGTCATC--------ATCTCGTTGGCTGCAAACAATAAAGGGTG-----
----GATTAAA-GCGAGACC------------TATGTTATTGTGTCGTGTATGCCTGAGA
GA-AG---ACAATA--CATT-ATCAGATGATCCCA-AATCATGCGTCGATCCAT--GAAT
GACGCTTGGAATGCGACCCCAGGAT----------------------
>KJ210497Dendrobium_sinense 
-----------GTTACGTCACTCCTTGCCAACTCCATTCCTT-CGATGGATGG-------
GATGGCG-AAGGCTCGGATGTGTAGA-GTGGCTCGTCGT----GCCCTTCGGTGCGGCGG
GTTGAAGAGCGGGTCATC--------ATCTCGTTGGCTGCAAACAATAAAGGGTG-----
----GATTAAA-GCGAGACC------------TATGTTATTGTGTCGTGTATGCCTGAGA
GA-AG---ACAATA--CATT-ATCAGATGATCCCA-AATCATGCGTCGATCCAT--GAAT
GACGCTTGGAATGCGACCCCAGGATGGGCGAGGCCACCCGCCGAGTT
>KF143510Dendrobium_sinense 
-----------GTTACGTCACTCCTTGCCAACTCCATTCCTT-CGATGGATGG-------
GATGGCG-AAGGCTCGGATGTGTAGA-GTGGCTCGTCGT----GCCCTTCGGTGCGGCGG
GTTGAAGAGCGGGTCATC--------ATCTCGTTGGCTGCAAACAATAAAGGGTG-----
----GATTAAA-GCGAGACC------------TATGTTATTGTGTCGTGTATGCCTGAGA
GA-AG---ACAATA--CATT-ATCAGATGATCCCA-AATCATGCGTCGATCCAT--GAAT
GACGCTTGGAATGCGACCCCAGGATGGGCGAGGCCACCCGCCGAGTT
>KJ672693Dendrobium_sinense 
-----------GTTACGTCACTCCTTGCCAACTCCATTCCTT-CGATGGATGG-------
GATGGCG-AAGGCTCGGATGTGTAGA-GTGGCTCGTCGT----GCCCTTCGGTGCGGCGG
GTTGAAGAGTGGGTCATC--------ATCTCGTTGGCTGCAAACAATAAAGGGTG-----
----GATTAAA-GCGAGACC------------TATGTTATTGTGTCGTGTATGCCTGAGA
GA-AG---ACAATA--CATT-ATCAGATGATCCCA-AATCATGCGTCGATCCAT--GAAT
GACGCTTGG--------------------------------------
>KF143511Dendrobium_sinense 
-----------GTTACGTCACTCCTTGCCAACTCCATTCCTT-CGATGGATGG-------
GATGGCG-AAGGCTCGGATGTGTAGA-GTGGCTCGTCGT----GCCCTTCGGTGCGGCGG
GTTGAAGAGCGGGTCATC--------ATCTCGTTGGCTGCAAACAATAAAGGGTG-----
----GATTAAA-GCGAGACC------------TATGTTATTGTGTCGTGTATGCCTGAGA
GA-AG---ACAATA--CATT-ATCAGATGATCCCA-AATCATGCGTCGATCCAT--GAAT
GACGCTTGGAATGCGACCCCAGGATGGGCGAGGCCACCCGCCGAGTT
>KJ210472Dendrobium_longicornu 
-----------GTTACGTCACTCCCTGCCAACTCCATTCCTT-CGATGGATGG-------
GCTGGCG-AAGGCTCGGATGTGTAGA-GTGGCTCGTCGT----GCCCGTCGGTGCGGCGG
GCTGAAGAGCGGGTCATC--------ATCTCATTGGCTGCGTACAATAAGGGGTG-----
----GATTAAA-GCGAGACC------------TATGTTATTGTGTCGTGTATGCCTGAGA
GA-AG---ACTATA--CATT-ATCAGATGATCCCA-AATCATGCGTCGATCCAT--GACT
GACGCTTGGAATGCGACCCCAGGATGGGCGAGGCCACCCGCCGAGTT
>KJ210466Dendrobium_longicornu 
-----------GTTACGTCACTCCCTGCCAACTCCATTCCTT-CGATGGATGG-------
GCTGGCG-AAGGCTCGGATGTGTAGA-GTGGCTCGTCGT----GCCCGTCGGTGCGGCGG
GCTGAAGAGCGGGTCATC--------ATCTCATTGGCTGCGTACAATAAGGGGTG-----
----GATTAAA-GCGAGACC------------TATGTTATTGTGTCGTGTATGCCTGAGA
GA-AG---ACTATA--CATT-ATCAGATGATCCCA-AATCATGCGTCGATCCAT--GAAT
GACGCTTGGAATGCGACCCCAGGATGGGCGAGGCCACCCGCCGAGTT
>KJ210465Dendrobium_longicornu 
-----------GTTACGTCACTCCCTGCCAACTCCATTCCTT-CGATGGATGG-------
GCTGGCG-AAGGCTCGGATGTGTAGA-GTGGCTCGTCGT----GCCCGTCGGTGCGGCGG
GCTGAAGAGCGGGTCATC--------ATCTCATTGGCTGCGAACAATAAGGGGTG-----
----GATTAAA-GCGAGACC------------TATGTTATTGTGTCGTGTATGCCTGAGA
GA-AG---ACTATA--CATT-ATCAGATGATCCCA-AATCATGCGTCGATCCAT--GAAT
GACGCTTGGAATGCGACCCCAGGATGGGCGAGGCCACCCGCCGAGTT
>KJ210470Dendrobium_longicornu 
-----------GTTAAGTCACTCCCTGCCAACTCCATTCCTT-CGATGGATGG-------
GCTGGCG-AAGGCTCGGATGTGTAGA-GTGGCTCGTCGT----GCCCGTCGGTGCGGCGG
GCTGAAGAGCGGGTCATC--------ATCTCGTTGGCTGCGAACAATAAGGGGTG-----
----GATTAAA-GCGAGACC------------TATGTTATTGTGTCGTGTATGCCTGAGA
GA-AG---ACTATA--CATT-ATCAGATGATCCCA-AA--ATCATGCGT-----------
-----------------------------------------------
>KJ210467Dendrobium_longicornu 
-----------GTTAAGTCACTCCCTGCCAACTCCATTCCTT-CGATGGATGG-------
GCTGGCG-AAGGCTCGGATGTGTAGA-GTGGCTCGTCGT----GCCCGTCGGTGCGGCGG
GCTGAAGAGCGGGTCATC--------ATCTCGTTGGCTGCGAACAATAAGGGGTG-----
----GATTAAA-GCGAGACC------------TATGTTATTGTGTCGGGTATGCCTGAGA
GA-AG---ACTATA--CATT-ATCAGATGATCCCA-AATCATGCGTCGATCCAT--GAAT
GGCGCTTGGAATGCGACCCCAGGATGGGCGAGGCCACCCGCCGAGTT
>KJ210463Dendrobium_longicornu 
-----------GTTAAGTCACTCCCTGCCAACTCCATTCCTT-CGATGGATGG-------
GCTGGCG-AAGGCTCGGATGTGTAGA-GTGGCTCGTCGT----GCCCGTCGGTGCGGCGG
GCTGAAGAGCGGGTCATC--------ATCTCGTTGGCTGCGAACAATAAGGGGTG-----
----GATTAAA-GCGAGACC------------TATGTTATTGTGTCGTGTATGCCTGAGA
GA-AG---ACTATA--CATT-ATCAGATGATCCCA-AATCATGCGTCGATCCAT--GAAT
GGCGCTTGGAATGCGACCCCAGGATGGGCGAGGCCACCCGCCGAGTT
>KF143485Dendrobium_longicornu 
-----------GTTAAGTCACTCCCTGCCAACTCCATTCCTT-CGATGGACGG-------
GCTGGCG-AAGGCTCGGATGTGTAGA-GTGGCTCGTCGT----GCCCGTCGGTGCGGCGG
GCTGAAGAGCGGGTCATC--------ATCTCGTTGGCTGCGAACAATAAGGGGTG-----
----GATTAAA-GCGAGACC------------TATGTTATTGTGTCGTGTATGCCTGAGA
GA-AG---ACTATA--CATT-ATCAGATGATCCCA-AATCATGCGTCGATCCAT--GAAT
GGCGCTTGGAATGCGACCCCAGGATGGGCGAGGCCACCCGCCGAGTT
>KJ210469Dendrobium_longicornu 
-----------GTTAAGTCACTCCCTGCCAACTCCATTCCTT-CGATGGATGG-------
GCTGGCG-AAGGCTCGGATGTGTAGA-GTGGCTCGTCGT----GCCCGTCGGTGCGGCGG
GCTGAAGAGCGGGTCATC--------ATCTCGTTGGCTGCGAACAATAAGGGGTG-----
----GATTAAA-GCGAGACC------------TATGTTATTGTGTCGTGTATGCCTGAGA
GA-AG---ACTATA--CATT-ATCAGATGATCCCA-AATCATGCGTCGATCCAT--GAAT
GGCGCTTGGAATGCGACCCCAGGATGGGCGAGGCCACCCGCCGAGTT
>KJ210462Dendrobium_longicornu 
-----------GTTAAGTCACTCCCTGCCAACTCCATTCCTT-CGATGGATGG-------
GCTGGCG-AAGGCTCGGATGTGTAGA-GTGGCTCGTCGT----GCCCGTCGGTGCGGCGG
GCTGAAGAGCGGGTCATC--------ATCTCGTTGGCTGCGAACAATAAGGGGTG-----
----GATTAAA-GCGAGACC------------TATGTTATTGTGTCGTGTATGCCTGAGA
GA-AG---ACTATA--CATT-ATCAGATGATCCCA-AATCATGCGTCGATCCAT--GAAT
GGCGCTTGGAATGCGACCCCAGGATGGGCGAGGCCACCCGCCGAGTT
>KJ210468Dendrobium_longicornu 
-----------GTTAAGTCACTCCCTGCCAACTCCATTCCTT-CGATGGATGG-------
GCTGGCG-AAGGCTCGGATGTGTAGA-GTGGCTCGTCGT----GCCCGTCGGTGCGGCGG
GCTGAAGAGCGGGTCATC--------ATCTCGTTGGCTGCGAACAATAAGGGGTG-----
----GATTAAA-GCGAGACC------------TATGTTATTGTGTCGTGTATGCCTGAGA
GA-AG---ACTATA--CATT-ATCAGATGATCCCA-AATCATGCGTCGATCCAT--GAAT
GGCGCTTGGAATGCGACCCCAGGATGGGCGAGGCCACCCGCCGAGTT
>KF143484Dendrobium_longicornu 
-----------GTTAAGTCACTCCCTGCCAACTCCATTCCTT-CGATGGATGG-------
GCTGGCG-AAGGCTCGGATGTGTAGA-GTGGCTCGTCGT----GCCCGTCGGTGCGGCGG
GCTGAAGAGCGGGTCATC--------ATCTCGTTGGCTGCGAACAATAAGGGGTG-----
----GATTAAA-GCGAGACC------------TATGTTATTGTGTCGTGTATGCCTGAGA
GA-AG---ACTATA--CATT-ATCAGATGATCCCA-AATCATGCGTCGATCCAT--GAAT
GGCGCTTGGAATGCGACCCCAGGATGGGCGAGGCCACCCGCCGAGTT
>KF143483Dendrobium_longicornu 
-----------GTTAAGTCACTCCCTGCCAACTCCCTTCCTT-CGATGGATGG-------
GCTGGCG-AAGGCTCGGATGTGTAGA-GTGGCTCGTCGT----GCCCGTCGGTGCGGCGG
GCTGAAGAGCGGGTCATC--------ATCTCGTTGGCTGCGAACAATAAGGGGTG-----
----GATTAAA-GCGAGACC------------TATGTTATTGTGTCGTGTATGCCTGAGA
GA-AG---ACTATA--CATT-ATCAGATGATCCCA-AATCATGCGTCGATCCAT--GAAT
GGCGCTTGGAATGCGACCCCA--------------------------
>KJ210464Dendrobium_longicornu 
-----------GTTACGTCACTCCCTGCCAACTCCATTCCTT-CGATGGATGG-------
GCTGGCG-AAGGCTCGGATGTGTAGA-GTGGCTCGTCGT----GCCCGTCGGTGCGGCGG
GCTGAAGAGCGGGTCATC--------ATCTCATTGGCTGCGAACAATAAGGGGTG-----
----GATTAAA-GCGAGACC------------TATGTTATTGTGTCGTGTATGCCTGAGA
GA-AG---ACTATA--CATT-ATCAGATGATCCCA-AATCATGCGTCGATCCAT--GAAT
GACGCTTGGAATGCGACCCCAGGATGGGCGAGGCCACCCGCCGAGTT
>JF713099Dendrobium_devonianum 
-----------ATTTAGATGCTCCGTGCCATGTC--ATCAAT-CTATGGAAGT-------
GTTGGTG-AAGGCTCGGATGTGCATG-GTGGCTCGTCGT----GCTCCTCGGCACGGCGG
GCTGAAKAGCGGGTCATC--------ATCTCGTTGGCTGCGTACAATAAGTGGTG-----
----GATAAAG-GATAAGGC------------CTATGGTATTGTGCGTGCATGCCCGAGA
GA-TG---ATCATA--T-TA-TTTTGGTGATCCCA-AATCATGCGTCCATCCTT--AGAT
GACGTTTTGAATGCGAC------------------------------
>JF713098Dendrobium_devonianum 
-----------ATTTAGATGCTCCGTGCCATGTC--ATCAAT-CTATGGAAGT-------
GTTGGTG-AAGGCTCGGATGTGCATG-GTGGCTCGTCGT----GCTCCTCGGCACGGCGG
GCTGAAKAGCGGGTCATC--------ATCTCGTTGGCTGCGTACAATAAGTGGTG-----
----GATAAAG-GATAAGGC------------CTATGGTATTGTGCGTGCATGCCCGAGA
GA-TG---ATCATA--T-TA-TTTTGGTGATCCCA-AATCATGCGTCCATCCTT--AGAT
GACGTTTTGAATGCGAC------------------------------
>KX522643Dendrobium_devonianum 
-----------ATTTAGATGCTCCGTGCCATGTC--ATCAAT-CTATGGAAGT-------
GTTGGTG-AAGGCTCGGATGTGCATG-GTGGCTCGTCGT----GCTCCTCGGCACGGCGG
GCTGAAGAGCGGGTCATC--------ATCTCGTTGGCTGCGTACAATAAGTGGTG-----
----GATAAAG-GATAAGGC------------CTATGGTATTGTGCGTGCATGCCCGAGA
GA-TG---ATCATA--T-TA-TTTTGGTGATCCCA-AATCATGCGTCCATCCTT--AGAT
GACGTTTTGAAT-----------------------------------
>KF143453Dendrobium_devonianum 
-----------ATTTAGATGCTCCGTGCCATGTC--ATCAAT-CTATGGAAGT-------
GTTGGTG-AAGGCTCGGATGTGCATG-GTGGCTCGTCGT----GCTCCTCGGCACGGCGG
GCTGAAGAGCGGGTCATC--------ATCTCGTTGGCTGCGTACAATAAGTGGTG-----
----GATAAAG-GATCAGGC------------CTATGGTATTGTGCGTGCATGCCCGAGA
GA-TG---ATCATA--T-TA-TTTTGGTGATCCCA-AATCATGCGTCCATCCTT--AGAT
GACGTTTTGAATGCGACCCCAGGATGGGCGAGGCCACCCGCCGAGTT
>KT778760Dendrobium_devonianum 
-----------ATTTAGATGCTCCGTGCCATGTC--ATCAAT-CTATGGAAGT-------
GTTGGTG-AAGGCTCGGATGTGCATG-GTGGCTCGTCGT----GCTCCTCGGCACGGCGG
GCTGAAGAGCGGGTCATC--------ATCTCGTTGGCTGCGTACAATAAGTGGTG-----
----GATAAAG-TATCAGGC------------CTATGGTATTGTGCGTGCATGCCCGAGA
GA-TG---ATCATA--T-TA-TTTTGGTGATCCCA-AATCATGCGTCCATCCTT--AGAT
GACGTTTTGAATGCGACCCCAGGATGGGCGAGGCCACCCGCCGAGTT
>AF311779Dendrobium_devonianum 
-----------ATTTAGATGCTCCGTGCCTTGTC--ATCAAT-TTATGGAAGT-------
GTTGGTG-AAGGCTCGGATGTGCATG-GTGGCTCGTCGT----GCTCCTCGGCACGGCGG
GCTGAAGAGCGGGGCATC--------ATCTCGTTGGCTGCGTACAATAAGTGGTG-----
----GATAAAG-GATAAGGC------------CTATTGTATTGTGCGTGCTAGCCCGAGA
GA-TG---ATCATA--T-TA-TTTTGGTGATCCCA-AATCATGCGTCCATCCTT--AGAT
GACGTTTTGAAT-----------------------------------
>EU477502Dendrobium_devonianum 
-----------ATTTAGATGCTCCGTGCCTTGTC--ATCAAT-TTATGGAATT-------
GTTGGTG-AAGGCTCGGATGTGCATG-GTGGCTCGTCGT----GCTCCTCGGCACGGCGG
GCTGAAGAGCGGGGCATC--------ATCTCGTTGGCTGCGTACAATAAGTGGTG-----
----GATAAAG-GATAAGGC------------CTATTGTATTGTGCGTGCATGCCCGAGA
GA-TG---ATCATA--T-TA-TTTTGGTGATCCCA-AATCATGCGTCCATCCTT--AGAT
GACGTTTTGAAT-----------------------------------
>HQ114244Dendrobium_devonianum 
-----------ATTTAGATGCTCCGTGCCTTGTC--ATCAAT-TTATGGAAGT-------
GTTGGTG-AAGGCTCGGATGTGCATG-GTGGCTCGTCGT----GCTCCTCGGCACGGCGG
GCTGAAGAGCGGGGCATC--------ATCTCGTTGGCTGCGTACAATAAGTGGTG-----
----GATAAAG-GATAAGGC------------CTATTGTATTGTGCGTGCATGCCCGAGA
GA-TG---ATCATA--T-TA-TTTTGGTGATCCCA-AATCATGCGTCCATCCTT--AGAT
GACGTTTTGAATGCGACCCCAGGATGGGCGAGGCCACCCGCCGAGTT
>KC205194Dendrobium_devonianum 
-----------ATTTAGATGCTCCGTGCCTTGTC--ATCAAT-TTATGGAAGT-------
GTTGGTG-AAGGCTCGGATGTGCATG-GTGGCTCGTCGT----GCTCCTCGGCACGGCGG
GCTGAAGAGCGGGGCATC--------ATCTCGTTGGCTGCGTACAATAAGTGGTG-----
----GATAAAG-GATAAGGC------------CTATTGTATTGTGCGTGCATGCCCGAGA
GA-TG---ATCATA--T-TA-TTTTGGTGATCCCA-AATCATGCGTCCATCCTT--AGAT
GACGTTTTGAATGCGACCCCAGGATGGGCGAGGCCACCCGCCGAGTT
>KJ210442Dendrobium_devonianum 
-----------ATTTAGATGCTCCGTGCCTTGTC--ATCAAT-TTATGGAAGT-------
GTTGGTG-AAGGCTCGGATGTGCATG-GTGGCTCGTCGT----GCTCCTCGGCACGGCGG
GCTGAAGAGCGGGGCATC--------ATCTCGTTGGCTGCGTACAATAAGTGGTG-----
----GATAAAG-GATAAGGC------------CTATTGTATTGTGCGTGCATGCCCGAGA
GA-TG---ATCATA--T-TA-TTTTGGTGATCCCA-AATCATGCGTCCATCCTT--AGAT
GACGTTTTGAATGCGA-------------------------------
>KJ210443Dendrobium_devonianum 
-----------ATTTAGATGCTCCGTGCCTTGTC--ATCAAT-TTATGGAAGT-------
GTTGGTG-AAGGCTCGGATGTGCATG-GTGGCTCGTCGT----GCTCCTCGGCACGGCGG
GCTGAAGAGCGGGGCATC--------ATCTCGTTGGCTGCGTACAATAAGTGGTG-----
----GATAAAG-GATAAGGC------------CTATTGTATTGTGCGTGCATGCCCGAGA
GA-TG---ATCATA--T-TA-TTTTGGTGATCCCA-AATCATGCGTCCATCCTT--AGAT
GACGTTTTGAATGCGACCCCAGGATGGGCGAGGCCACCCGCCGAGTT
>KJ210441Dendrobium_devonianum 
-----------ATTTAGATGCTCCGTGCCTTGTC--ATCAAT-TTATGGAAGT-------
GTTGGTG-AAGGCTCGGATGTGCATG-GTGGCTCGTCGT----GCTCCTCGGCACGGCGG
GCTGAAGAGCGGGGCATC--------ATCTCGTTGGCTGCGTACAATAAGTGGTG-----
----GATAAAG-GATAAGGC------------CTATTGTATTGTGCGTGCATGCCCGAGA
GA-TG---ATCATA--T-TA-TTTTGGTGATCCCA-AATCATGCGTCCATCCTT--AGAT
GACGTTTTGAATGCGACCCCAGGATGGGCGAGGCCACCCGCCGAGTT
>AB593548Dendrobium_devonianum 
-----------ATTTAGATGCTCCGTGCCTTGTC--ATCAAT-TTATGGAAGT-------
GTTGGTG-AAGGCTCGGATGTGCATG-GTGGCTCGTCGT----GCTCCTCGGCACGGCGG
GCTGAAGAGCGGGGCATC--------ATCTCGTTGGCTGCGTACAATAAGTGGTG-----
----GATAAAG-GATAAGGC------------CTATTGTATTGTGCGTGCATGCCCGAGA
GA-TG---ATCATA--T-TA-TTTTGGTGATCCCA-AATCATGCGTCCATCCTT--AGAT
GACGTTTTGAATGCGACCCCAGGATGGGCGAGGCCACCCGCCGAGTT
>KX600509Dendrobium_crepidatum 
-----------ATTTTGTTGCTCCGTGTCTACTCACACCCAT-CGATGGATGT-------
GCTGGTG-TAGGCTCGGATGTGCATG-CTGGCTCGTCGT----GCTCCCTGGTGCGGCGG
GCTGAAGAGCGGGTCATC--------CTCTCGTTTGCGGCGAACAATAAGGGGTG-----
----GGTTGAA-GAGAGGTC------------TATGCTATTGTGTCGTGCATGCCTGAGA
GA-TG---ATAAAC--T-CT-TTTCGGTGATCCCA-AATCATGCATCGATCCAT--TGAT
GATGCTTTGAAT-----------------------------------
>HM054622Dendrobium_crepidatum 
-----------ATTTTGTTGCTCCGTGTCTACTCACACCCAT-CGATGGATGT-------
GCTGGTG-TAGGCTCGGATGTGCATG-CTGGCTCGTCGT----GCTCCCTGGTGCGGCGG
GCTGAAGAGCGGGTCATC--------CTCTCGTTTGCGGCGAACAATAAGGGGTG-----
----GGTTGAA-GAGAGGTC------------TATGCTATTGTGTCGTGCATGCCTGAGA
GA-TG---ATAAAC--T-CT-TTTCGGTGATCCCA-AATCATGCATCGATCCAT--TGAT
GATGCTT----------------------------------------
>KY966527Dendrobium_crepidatum
-----------ATTTTGTTGCTCCGTGTCTACTCACACCCAT-CGATGGATGT-------
GCTGGTG-TAGGCTCGGATGTGCATG-CTGGCTCGTCGT----GCTCCCTGGTGCGGCGG
GCTGAAGAGCGGGTCATC--------CTCTCGTTTGCGGCGAACAATAAGGGGTG-----
----GATTGAA-GAGAGGTC------------TATGCTATTGTGTCGTGCATGCCTGAGA
GA-TG---ATAAAC--T-TT-TTTCGGGGATCCCA-AATCATGCATCGATCCAT--TGAT
GATGCTTTGAAT-----------------------------------
>HM054610Dendrobium_crepidatum 
-----------ATTTTGTTGCTCCGTGTCTACTCACACCCAT-CGATGGATGT-------
GCTGGTG-TAGGCTCGGATGTGCATG-CTGGCTCGTCGT----GCTCCCTGGTGCGGCGG
GCTGAAGAGCGGGTCATC--------CTCTCGTTTGCGGCGAACAATAAGGGGTG-----
----GGTTGAA-GAGAGGTC------------TATGCTATTGTGTYGTGCATGCCTGAGA
GA-TG---ATAAAC--T-CT-TTTCGGTGATCCCA-AATCATGCATCGATCCAT--TGAT
GATGCTTTGAATGTGACCCCAGGATGGGCGAGGCT------------
>HM054619Dendrobium_crepidatum
-----------ATTTTGTTGCTCCGTGTCTACTCACACCCAT-CGATGGATGT-------
GCTGGTG-TAGGCTCGGATGTGCATG-CTGGCTCGTCGT----GCTCCCTGGTGCGGCGG
GCTGAAGAGCGGGTCATC--------CTCTCGTTTGCGGCGAACAATAAGGGGTG-----
----GGTTGAA-GAGAGGTC------------TATGCTATTGTGTCGTGCATGCCTGAGA
GA-TG---ATAAAC--T-CT-TTTCGGTGATCCCA-AATCATGCATCGATCCAT--TGAT
GATGCTTTGAATGTGACCCCAGGATGGGCGAGGCT------------
>AF355574Dendrobium_crepidatum 
-----------ATTTTGTTGCTCCGTGTC------CACCCCA-CGATGGATGT-------
GCTGGTG-TAGGCTCGGATGTGCATG-CTGGCTCGTCGT--ATCACCCCAGGTGCGGCGG
GCTGAAGAGCGGGTCATC------TATCTCGTTTGCGGGCCAACAATAAGGGGTG-----
----GATTGAA-GAGAGGTC------------TATGCTATTTTGTCGTGCATGCCTGAGA
GA-TG---ATTAAC--T--T-TTTT-GTGATCCCA-AATCCTGCATCGATC--T--GGAT
GATGCTTTGAAT-----------------------------------
>HM054621Dendrobium_crepidatum 
-----------ATTTTGTTGCTCCGTGTCTACTCACACCCAT-CGATGGATGT-------
GCTGGTG-TAGGCTCGGATGTGCATG-CTGGCTCGTCGT----GCTCCCTGGTGCGGCGG
GCTGAAGAGCGGGTCATC--------CTCTCGTTTGCGGCGAACAATAAGGGGTG-----
----GGTTGAA-GAGAGGTC------------TATGCTATTGTGTCGTGCATGCCTGAGA
GA-TG---ATAAAC--T-CT-TTTCGGTGATCCCA-AATCATGCATCGATCCAT--TGAT
GATGCTTTGAATGTGACCCCAGGATGGGCGAGGCTACCCGC------
>HM054624Dendrobium_crepidatum 
-----------ATTTTGTTGCTCCGTGTCTACTCACACCCAT-CGATGGATGT-------
GCTGGTG-TAGGCTCGGATGTGCATG-CTGGCTCGTCGT----GCTCCCTGGTGCGGCGG
GCTGAAGAGCGGGTCATC--------CTCTCGTTTGCGGCGAACAATAAGGGGTG-----
----GGTTGAA-GAGAGGTC------------TATGCTATTGTGTCGTGCATGCCTGAGA
GA-TG---ATAAAC--T-CT-TTTCGGTGATCCCA-AATCATGCATCGATCCAT--TGAT
GATGCTTTGAATGTGACCCCAGGATGGGCGAGGCTACCCGC------
>HM054623Dendrobium_crepidatum
-----------ATTTTGTTGCTCCGTGTCTACTCACACCCAT-CGATGGATGT-------
GCTGGTG-TAGGCTCGGATGTGCATG-CTGGCTCGTCGT----GCTCCCTGGTGCGGCGG
GCTGAAGAGCGGGTCATC--------CTCTCGTTTGCGGCGAACAATAAGGGGTG-----
----GGTTGAA-GAGAGGTC------------TATGCTATTGTGTCGTGCATGCCTGAGA
GA-TG---ATAAAC--T-CT-TTTCGGTGATCCCA-AATCATGCATCGATCCAT--TGAT
GATGCTTTGAATGTGACCCCAGGATGGGC------------------
>HM054620Dendrobium_crepidatum 
-----------ATTTTGTTGCTCCGTGTCTACTCACACCCAT-CGATGGATGT-------
GCTGGTG-TAGGCTCGGATGTGCATG-CTGGCTCGTCGT----GCTCCCTGGTGCGGCGG
GCTGAAGAGCGGGTCATC--------CTCTCGTTTGCGGCGAACAATAAGGGGTG-----
----GGTTGAA-GAGAGGTC------------TATGCTATTGTGTCGTGCATGCCTGAGA
GA-TG---ATAAAC--T-CT-TTTCGGTGATCCCA-AATCATGCATCGATCCAT--TGAT
GATGCTTTGAATGTGACCCCAGGATGGGC------------------
>KJ944628Dendrobium_crepidatum 
-----------ATTTTATTGCTCCGTGTCTACTC--ACCCAT-CGATGGATGT-------
GCTGGTG-TAGGCTCGGATGTGCATG-CTGGCTCGTCGT----TCTCCCAGGTGCGGCGG
GCTGAAGAGCGGGTCATC--------CTCTCGTTTGCGGCGAACAATAAGGGGTG-----
----GATTGAA-GAGAGGTC------------TATGCTATTGTGCCGTGCATGCCTGAGA
GA-TG---ATTAAC--T-TT-TTT--GTGATCCCA-AATCATGCATCGATCCAT--GGAT
GATGCTTTGAATGTGACCCCAGGATGGGCGAGGCTACCCGCTGAGTT
>KJ210432Dendrobium_crepidatum 
-----------ATTTTGTTGCTCCGTGTCTACTCACACCCAT-CGATGGATGT-------
GCTGGTG-TAGGCTCGGATGTGCATG-CTGGCTCGTCGT----TCTCCCAGGTGCGGCGG
GCTGAAGAGCGGGTCATC--------CTCTCGTTTGCGGCGAACAATAAGGGGTG-----
----GATTGAA-GAGAGGTC------------TATGCTATTGTGTCGTGCATGCCTGAGA
GA-TG---ATTAAC--T-TT-TTT--GTGATCCTA-AATCATGCATCGATCCAT--GGAT
GATGCTTTGAATGTGACCCCAGGATGGGCGAGGCTACCCGCTGAGTT
>KJ210433Dendrobium_crepidatum 
-----------ATTTTGTTGCTCCGTGTCTACTCACACCCAT-CGATGGATGT-------
GCTGGTG-TAGGCTCGGATGTGCATG-CTGGCTCGTCGT----TCTCCCAGGTGCGGCGG
GCTGAAGAGCGGGTCATC--------CTCTCGTTTGCGGCGAACAATAAGGGGTG-----
----GATTGAA-GAGAGGTC------------TATGCTATTGTGTCGTGCATGCCTGAGA
GA-TG---ATTAAC--T-TT-TTT--GTGATCCCA-AATCATGCATCGATCCAT--GGAT
GATGCTTTGAATGTGACCCCAG-------------------------
>KF143446Dendrobium_crepidatum 
-----------ATTTTGTTGCTCCGTGTCTACTCACACCCAT-CGATGGATGT-------
GCTGGTG-TAGGCTCGGATGTGCATG-CTGGCTCGTCGT----TCTCCCAGGTGCGGCGG
GCTGAAGAGCGGGTCATC--------CTCTCGTTTGCGGCGAACAATAAGGGGTG-----
----GATTGAA-GAGAGGTC------------TATGCTATTGTGTCGTGCATGCCTGAGA
GA-TG---ATTAAC--T-TT-TTT--GTGATCCCA-AATCATGCATCGATCCAT--GGAT
GATGCTTTGAATGTGACCCCAGGATGGGCGAGGCTACCCGCTGAGTT
>KX522644Dendrobium_crepidatum 
-----------ATTTTGTTGCTCCGTGTCTACTCACACCCAT-CGATGGATGT-------
GCTGGTG-TAGGCTCGGATGTGCATG-CTGGCTCGTCGT----TCTCCCAGGTGCGGCGG
GCTGAAGAGCGGGTCATC--------CTCTCGTTTGCGGCGAACAATAAGGGGTG-----
----GATTGAA-GAGAGGTC------------TATGCTATTGTGTCGTGCATGCCTGAGA
GA-TG---ATTAAC--T-TT-TTT--GTGATCCCA-AATCATGCATCGATCCAT--GGAT
GATGCTTTGAAT-----------------------------------
>HM054647Dendrobium_herbaceum 
-----------GTCACATCGCTCCGAGTCAACACCATCTC--------------------
---------------GGATGTGCAGA-GTGGCTCATCGT----GCCCCTCGGCGCGGCGG
GCTGAAGAGCGGGT--TC--------ATCTTGTTGGCTGCGAACAATAAAGGGTG-----
----GATTGAA-GCGAGGCC------------TACGTTATTGTGCCGCGCATGCCSGAGA
TG-AG---ATTATA--CCTT-TTTTGGCGATCCCG-ATTCATGCGTCGATCCAC--GGAT
GATGTTTGGAATGCGACCCCAGK------------------------
>HM054651Dendrobium_herbaceum 
-----------GTCACATCGCTCCGAGTCAACACCATCTC--------------------
---------------GGATGTGCAGA-GTGGCTCATCGT----GCCCCTCGGCGCGGCGG
GCTGAAGAGCGGGT--TC--------ATCTTGTTGGCTGCGAACAATAAAGGGTG-----
----GATTGAA-GCGAGGCC------------TACGTTATTGTGCCGCGCATGCCSGAGA
TG-AG---ATTATA--CCTT-TTTTGGCGATCCCG-ATTCATGCGTCGATCCAC--GGAT
GATGTTTGGAATGCGACCCCAGK------------------------
>HM054659Dendrobium_herbaceum 
-----------GTCACATCGCTCCGAGTCAACACCATCTC--------------------
---------------GGATGTGCAGA-GTGGCTCATCGT----GCCCCTCGGCGCGGCGG
GCTGAAGAGCGGGT--TC--------ATCTTGTTGGCTGCGAACAATAAAGGGTG-----
----GATTGAA-GCGAGGCC------------TACGTTATTGTGCCGCGCATGCCSGAGA
TG-AG---ATTATA--CCTT-TTTTGGCGATCCCG-ATTCATGCGTCGATCCAC--GGAT
GATGTTTGGAATGCGACCCCAGK------------------------
>HM054648Dendrobium_herbaceum 
-----------GTCACATCGCTCCGAGTCAACACCATCTC--------------------
---------------GGATGTGCAGA-GTGGCTCATCGT----GCCCCTCGGCGCGGCGG
GCTGAAGAGCGGGT--TC--------ATCTTGTTGGCTGCGAACAATAAAGGGTG-----
----GATTGAA-GCGAGGCC------------TACGTTATTGTGCCGCGCATGCCSGAGA
TG-AG---ATTATA--CCTT-TTTTGGCGATCCCG-ATTCATGCGTCGATCCAC--GGAT
GATGTTTGGAATGCGACCCCAGGATGGGCGAGGCCACCCG-------
>HM054664Dendrobium_herbaceum 
-----------GTCACATCGCTCCGAGTCAACACCATCTC--------------------
---------------GGATGTGCAGA-GTGGCTCATCGT----GCCCCTCGGCGCGGCGG
GCTGAAGAGCGGGT--TC--------ATCTTGTTGGCTGCGAACAATAAAGGGTG-----
----GATTGAA-GCGAGGCC------------TACGTTATTGTGCCGCGCATGCCSGAGA
TG-AG---ATTATA--CCTT-TTTTGGCGATCCCG-ATTCATGCGTCGATCCAC--GGAT
GATGTTTGGAATGCGACCCCAGGATGGGCGAGGCCACCCG-------
>AB847654Dendrobium_herbaceum 
-----------GTCACATCGCTCCGAGTCAACATCATCTC--------------------
---------------GGATGTGCAGA-GTGGCTCATCGT----GCCCCTCGGCGCGGCGG
GCTGAAGAGCGGGT--TC--------ATCTTGTTGGCTGCGAACAATAAAGGGTG-----
----GATTGAA-GCGAGGCC------------TACGTTATTGTGCCGCGCATGCCCGAGA
TG-AG---ATTATA--CCTT-TTTTGGCGATCCCG-ATTCATGCGTCGATCCAC--GGAT
GATGTTTGGAATGCGACCCCAGGATGGGCGAGGCCACCCG-------
>HM054649Dendrobium_herbaceum
-----------GTCACATCGCTCCGAGTCAACACCATCTC--------------------
---------------GGATGTGCAGA-GTGGCTCATCGT----GCCCCTCGGCGCGGCGG
GCTGAAGAGCGGGT--TC--------ATCTTGTTGGCTGCGAACAATAAAGGGTG-----
----GATTGAA-GCGAGGCC------------TACGTTATTGTGCCGCGCATGCCSGAGA
TG-AG---ATTATA--CCTT-TTTTGGCGATCCCG-ATTCATGCGTCGATCCAC--GGAT
GATGTTTGGAATGCGACCCCAGGATGGGC------------------
>HM054665Dendrobium_herbaceum 
-----------GTCACATCGCTCCGAGTCAACACCATCTC--------------------
---------------GGATGTGCAGA-GTGGCTCATCGT----GCCCCTCGGCGCGGCGG
GCTGAAGAGCGGGT--TC--------ATCTTGTTGGCTGCGAACAATAAAGGGTG-----
----GATTGAA-GCGAGGCC------------TACGTTATTGTGCCGCGCATGCCCGAGA
TG-AG---ATTATA--CCTT-TTTTGGCGATCCCG-ATTCATGCGTCGATCCAC--GGAT
GATGTTTGGAATGCGACCCCAGGATGGGCGAGGCCACC---------
>HM054666Dendrobium_herbaceum 
-----------GTCACATCGCTCCGAGTCAACACCATCTC--------------------
---------------GGATGTGCAGA-GTGGCTCATCGT----GCCCCTCGGCGCGGCGG
GCTGAAGAGCGGGT--TC--------ATCTTGTTGGCTGCGAACAATAAAGGGTG-----
----GATTGAA-GCGAGGCC------------TACGTTATTGTGCCGCGCATGCCCGAGA
TG-AG---ATTATA--CCTT-TTTTGGCGATCCCG-ATTCATGCGTCGATCCAC--GGAT
GATGTTTGGAATGCGACCCCAGGATGGGCGAGGCCACCCG-------
>HM054641Dendrobium_herbaceum 
-----------GTCACATCGCTCCGAGTCAACACCATCTC--------------------
---------------GGATGTGCAGA-GTGGCTCATCGT----GCCCCTCGGCGCGGCGG
GCTGAAGAGCGGGT--TC--------ATCTTGTTGGCTGCGAACAATAAAGGGTG-----
----GATTGAA-GCGAGGCC------------TACGTTATTGTGCCGCGCATGCCCGAGA
TG-AG---ATTATA--CCTT-TTTTGGCGATCCCG-ATTCATGCGTCGATCCAC--GGAT
GATGTTTGGAATGCGACCCCAGGATGGGCGAGGCCACCCG-------
>HM054642Dendrobium_herbaceum 
-----------GTCACATCGCTCCGAGTCAACACCATCTC--------------------
---------------GGATGTGCAGA-GTGGCTCATCGT----GCCCCTCGGCGCGGCGG
GCTGAAGAGCGGGT--TC--------ATCTTGTTGGCTGCGAACAATAAAGGGTG-----
----GATTGAA-GCGAGGCC------------TACGTTATTGTGCCGCGCATGCCCGAGA
TG-AG---ATTATA--CCTT-TTTTGGCGATCCCG-ATTCATGCGTCGATCCAC--GGAT
GATGTTTGGAATGCGACCCCAGGATGGGCGAGGCCACCCG-------
>HM054643Dendrobium_herbaceum 
-----------GTCACATCGCTCCGAGTCAACACCATCTC--------------------
---------------GGATGTGCAGA-GTGGCTCATCGT----GCCCCTCGGCGCGGCGG
GCTGAAGAGCGGGT--TC--------ATCTTGTTGGCTGCGAACAATAAAGGGTG-----
----GATTGAA-GCGAGGCC------------TACGTTATTGTGCCGCGCATGCCCGAGA
TG-AG---ATTATA--CCTT-TTTTGGCGATCCCG-ATTCATGCGTCGATCCAC--GGAT
GATGTTTGGAATGCGACCCCAGGATGGGCGAGGCCACCCG-------
>HM054663Dendrobium_herbaceum 
-----------GTCACATCGCTCCGAGTCAACACCATCTC--------------------
---------------GGATGTGCAGA-GTGGCTCATCGT----GCCCCTCGGCGCGGCGG
GCTGAAGAGCGGGT--TC--------ATCTTGTTGGCTGCGAACAATAAAGGGTG-----
----GATTGAA-GCGAGGCC------------TACGTTATTGTGCCGCGCATGCCCGAGA
TG-AG---ATTATA--CCTT-TTTTGGCGATCCCG-ATTCATGCGTCGATCCAC--GGAT
GATGTTTGGAATGCGACCCCAGGATGGGCGAGGCCACCCG-------
>MM054661Dendrobium_herbaceum 
-----------GTCACATCGCTCCGAGTCAACACCATCTC--------------------
---------------GGATGTGCAGA-GTGGCTCATCGT----GCCCCTCGGCGCGGCGG
GCTGAAGAGCGGGT--TC--------ATCTTGTTGGCTGCGAACAATAAAGGGTG-----
----GATTGAA-GCGAGGCC------------TACGTTATTGTGCCGCGCATGCCCGAGA
TG-AG---ATTATA--CCTT-TTTTGGCGATCCCG-ATTCATGCGTCGATCCAC--GGAT
GATGTTTGGAATGCGACCCCAGGATGGGCGAGGCCACCCG-------
>AF362035Dendrobium_capillipes 
-----------ATTATGTTGCTCCATGCCAACTCTATCCCATCGAAGGATGGG-------
-ATGGCG-AAGGCTTGGATGTGTAGA-GTGGCTCGTCGT----GTCCAACGGTGCGGCGG
GCTCAAAAGCGGTTCTTC--------ATCTCACTGGCTGAGAACAATAACGGGTG-----
----GATTTAA-GCGAGGCC------------TATGTTATTGTGTCGTGCATGCCACCGA
GA-AG---ATTATA--CTTA-TTCAGGTCATCCCA-AGCCAAGCACTGATCCAA--GGAT
GGTGTTTGGAAT-----------------------------------
>HQ114224Dendrobium_capillipes 
-----------ATTATGTTGCTCCATGCCAACTCTATCCCATCGAAGGATGGG-------
-ATGGCG-AAGGCTTGGATGTGTAGA-GTGGCTCGTCGT----GTCCAACGGTGCGGCGG
GCTCAAAAGCGGTTCTTC--------ATCTCACTGGCTGAGAACAATAAGGGGTG-----
----GATTTAA-GCGAGGCC------------TATGTTATTGTGTCGTGCATGCCACCGA
GA-AG---ATTATA--CTTA-TTCAGGTGATCCCA-AGCCAAGCACTGATCCAA--GGAT
GGTGTTTGGAATGTGACCCCAGGATGGGCGAGGCCACCCGCCGAGTT
>KF143433Dendrobium_capillipes 
-----------ATTATGTTGCTCCATGCCAACTCTATCCCATCGAAGGATGGG-------
-ATGGCG-AAGGCTTGGATGTGTAGA-GTGGCTCGTCGT----GTCCAACGGTGCGGCGG
GCTCAAAAGCGGTTCTTC--------ATCTCACTGGCTGAGAACAATAAGGGGTG-----
----GATTTAA-GCGAGGCC------------TATGTTATTGTGTCGTGCATGCCACCGA
GA-AG---ATTATA--CTTA-TTCAGGTGATCCCA-AGCCAAGCACTGATCCAA--GGAT
GGTGTTTGGAATGTGACCCCAGGATGGGCGAGGCCACCCGCCGAGTT
>JN388582Dendrobium_capillipes 
-----------ATTATGTTGCTCCATGCCAACTCTATCCCATCGAAGGATGGG-------
-ATGGCG-AAGGCTTGGATGTGTAGA-GTGGCTCGTCGT----GTCCAACGGTGCGGCGG
GCTCAAAAGCGGTTCTTC--------ATCTCACTGGCTGAGAACAATAAGGGGTG-----
----GATTTAA-GCGAGGCC------------TATGTTATTGTGTCGTGCATGCCACCGA
GA-AG---ATTATA--CTTA-TTCAGGTGATCCCA-AGCCAAGCACTGATCCAA--GGAT
GGTGTTTGGAATGTGACCCCAGGATGGGCGAGGCCA-----------
>KJ672653Dendrobium_capillipes 
-----------ATTATGTTGCTCCATGCCAACTCTATCCCATCGAAGGATGGG-------
-ATGGCG-AAGGCTTGGATGTGTAGA-GTGGCTCGTCGT----GTCCAACGGTGCGGCGG
GCTCAAAAGCGGTTCTTC--------ATCTCACTGGCTGAGAACAATAAGGGGTG-----
----GATTTAA-GCGAGGCC------------TATGTTATTGTGTCGTGCATGCCACCGA
GA-AG---ATTATA--CTTA-TTCAGGTGATCCCA-AGCCAAGCACTGATCCAA--GGAT
GGTGTTTGG--------------------------------------
>KX522648Dendrobium_capillipes 
-----------ATTATGTTGCTCCGTGTCAACGCTAACCCATCGACGGATGGG-------
-ATGGCG-AAGTCTTGGATGCGTAGA-GTGGCTCGTCGT----GTCCCATGATACGGCGG
GCTCAAAAGCGGTTCTTC--------ATCTCACTGGCTGCGAACAATAAGGGGTG-----
----GATTTAA-ACAAGGCC------------TATGTTATTGTGTCGTGCATGCCACCGA
GT-TG---ATTATA--CTTA-TTCAGGTGATCCCA-AGCCAAGCATCGATCCAT--GGAT
GGTGTTTGGAAT-----------------------------------
>AB593515Dendrobium_capillipes 
-----------ATTATGTTGCTCCGTGTCAACTCTATCCCATCGATGGATGGG-------
-ATGGCG-AAGGCTTGGATGCGTAGA-GTGGCTCGTCGT----GTCCCACGGTACGGCGG
GCTCAAAAGCGGTTCTTC--------ATCTCACTGGCTGCGAACAATAAGGGGTG-----
----GATTTAA-ACGAGGCC------------TATGTTATTGTGTCGTGCATGCCACCGA
GT-TG---ATTATA--CTTA-TTCAGGTGATCCCA-AGCCAAGCACCGATCCAT--GGAT
GGTGTTTGGAATGTGACCCCAGGATGGGCGAGGCCACCCGCCGAGTT
>KJ944634Dendrobium_cumulatum 
-----------GCTATGTCGCTCTGTGTCATCTCCACCCCTC-GAA-GGATGG-------
GTTGGTG-ATGCCTCAGATGTGCAGA-GTGGCTCGTCGT----GCCCCTCGGTGTGGCGG
GCTGAAGAGGGGGTCTTC--------CTCTCATTGGCAACGAACAATAAGGGGTG-----
----GATTAAA-TTGAGGCC------------TAAGCTATTGTGTCGTGTGTGCCTGAGG
GA-TG---ATTATA--C----------AGATTCCA-AATTATGCATTGATCTGC--GGAT
GGCGTTCAGAATGCGACCCCAGGATGGGCGAGGCCACCCGCTGAGTT
>KX600510Dendrobium_cumulatum 
-----------GCTATGTCGCTCTGTGGCATCTCCACCCCTC-GAA-GGATGG-------
GTTGGTG-ATGCCTCGGATGTGCAGA-GTGGCTCGTCGT----GCCCCTCGGTGTGGCGG
GCTGAAGAGGGGGTCTTC--------CTCTCATTGGCAACGAACAATAAGAGGTG-----
----GATTAAA-TTGAGGCC------------TAAGCTATTGTGTCGTGTGTGCCTGAGG
GA-TG---ATTATA--C----------AGATTCCA-AATTATGCGTTGATCTGC--GGAT
GGCGTTTAGAAT-----------------------------------
>AB593541Dendrobium_cumulatum 
-----------GCTATGTCGCTCTGTGTCATCTCCACCCCTC-GAA-TGATGG-------
GTTGGTG-ATGCCTCGGATGTGCAGA-GTGGCTCGTCGT----GCCCCTCGGTGTGGCGG
GCTGAAGAGGGGGTCTTC--------CTCTCATTGGCAACGAACAATAAGGGGTG-----
----GATTAAA-TTGAGGCC------------TAAGCTATTGTGTCGTGTGTGCCTGAGG
GA-TG---ATTATA--C----------AGATTCCA-AATTATGCGTTGATCTGC--GGAT
GGCGTTTAGAATGCGACCCCAGGATGGGCGAGGCCACCCGCCGAGTT
>KY966530Dendrobium_cumulatum 
-----------GCTATGTCGCTCTGTGTCATCTCCACCCCTC-GAA-GGATGG-------
GTTGGTG-ATGCCTCAGATGTGCAGA-GTGGCTCGTCGT----GCCCCTCGGTGTGGCGG
GCTGAAGAGGGGGTCTTC--------CTCTCATTGGCAACGAACAATAAGGGGTG-----
----GATTAAA-TTGAGGCC------------TAAGCTATTGTGTCGTGTGTGCCTGAGG
GA-TG---ATTATA--C----------AGATTCCA-AATTATGCATTGATTTGC--GGAT
GGCGTTTAGAAT-----------------------------------
>KJ672649Dendrobium_acinaciforme 
-----------ATTACGTCACTCCGAGTTAATTTCATCCCTA-CAATGGTTGG-------
GCTGGCA-GAGGCTTGGATGTGCAGA-GTGGCTCATCGT----GCCGCTCGGTGCGGTGG
GCTGAAGAACGGATCATC--------AGCTCGTTGGCTGCGAACAATAAGGGGTG-----
----GATTAAA-GCGAGGCC------------TGTGTTATTGTGTCGCGTATGCCCGAGA
GA-AT---ATCAT------G-GTCAGGTGATCCCA-AATCATGCGTCGATCCCT-GGATG
GCGTATTG---------------------------------------
>AF362034Dendrobium_acinaciforme 
-----------ATTACGTCACTCCGAGTTAATTTCATCCCTA-CAATGGTTGG-------
GCTGGCA-GAGGCTTGGATGTGCAGA-GTGGCTCATCGT----GCCGCTCGGTGCGGTGG
GCTGAAGAACGGATCATC--------AGCTCGTTGGCTGCGAACAATAAGGGGTG-----
----GATTAAA-GCGAGGCC------------TGTGTTATTGTGTCGAGTATGCCCGAGA
GA-AT---ATCAT------G-GTCAGGTGATCCCA-AATCATGCGTCGATCCCT-GGATG
GCGTATTGGAAT-----------------------------------
>HQ114253Dendrobium_acinaciforme 
-----------ATTACGTCACTCCGAGTTAATTTCATCCCTA-CAATGGTTGG-------
GCTGGCA-GAGGCTTGGATGTGCAGA-GTGGCTCATCGT----GCCGCTCGGTGCGGTGG
GCTGAAGAACGGATCATC--------AGCTCGTTGGCTGCGAACAATAAGGGGTG-----
----GATTAAA-GCGAGGCC------------TGTGTTATTGTGTCGCGTATGCCCGAGA
GA-AT---ATCAT------G-GTCAGGTGATCCCA-AATCATGCGTCGATCCTT-GGATG
GCGTATTGGAATGCGACCCCAGGATGGGCGGGGCCACCCGCCGAGTT
>KJ210408Dendrobium_acinaciforme 
-----------ATTACGTCACTCCGAGTTAATTTCATCCCTA-CAATGGTTGG-------
GCTGGCA-GAGGCTTGGATGTGCAGA-GTGGCTCATCGT----GCCGCTCGGTGCGGTGG
GCTGAAGAACGGATCATC--------AGCTCGTTGGCTGCGAACAATAAGGGGTG-----
----GATTAAA-GCGAGGCC------------TGTGTTATTGTGTCGCGTATGCCCGAGA
GA-AT---ATCAT------G-GTCAGGTGATCCCA-AATCATGCGTCGATCCTT-GGATG
GCGTATTGGAATGCGACCCCAGGATGGGCGGGGCCACCCGCCGAGTT
>KJ210407Dendrobium_acinaciforme 
-----------ATTACGTCACTCCGAGTTAATTTCATCCCTA-CAATGGTTGG-------
GCTGGCA-GAGGCTTGGATGTGCAGA-GTGGCTCATCGT----GCCGCTCGGTGCGGTGG
GCTGAAGAACGGATCATC--------AGCTCGTTGGCTGCGAACAATAAGGGGTG-----
----GATTAAA-GCGAGGCC------------TGTGTTATTGTGTCGCGTATGCCCGAGA
GA-AT---ATCAT------G-GTCAGGTGATCCCA-AATCATGCGTCGATCCTT-GGATG
GCGTATTGGAATGCGACCCCAGGATGGGCGGGGCCACCCGCCGAGTT
>AF355570Dendrobium_flexicaule 
-----------ATTTTATCTCTCCGTGCCTAATCT--CCCAT-CCATGGATGT-------
GTTG-CT-AAGGCTCGGATGTGCATG-GTGGCTCCTCGT----GCCCCTTGGTGCGGCGG
GCTGAAGGGCGGGTCATC--------TTCTCGTTGGTTGCCAACAATAAGGGGTG-----
----GATTAAA--AAAGGTC------------TATGCGATTGTGATAAGCGCGCCCGTGA
GA-TG---ATCATA--CTTT-TTA-GGTGAGCCCA-ATTCATGCGCTAATCCA---GGAG
GCGTATCGAAT------------------------------------
>FJ384743Dendrobium_flexicaule 
-----------ATTTTATCTCTCCGTGCCTAATCT--CCCAT-CCATGGATGT-------
GTTA-CT-AAGGCTCGGATGTGCATG-GTGGCTCCTCGT----GCCCCTTGGTGCGGCGG
GCTGAAGGGCGGGTCATC--------TTCTCGTTGGTTGCCAACAATAAGGGGTG-----
----GATTAAA--AAAGGCC------------TATGCTATTGTGATAAGCGCGCCCGAGA
GA-TG---ATCATA--CTTT-TTA-GGTGATCCCA-ATTCATGCGCTAATCCAT--GGAT
GGCGTATCGAAT-----------------------------------
>KT779770Dendrobium_flexicaule 
-----------ATTTTATCTCTCCGTGCCTAATCT--CCCAT-CCATGGATGT-------
GTTA-CT-AAGGCTCGGATGTGCATG-GTGGCTCCTCGT----GCCCCTTGGTGCGGCGG
GCTGAAGGGCGGGTCATC--------TTCTCGTTGGTTGCCAACAATAAGGGGTG-----
----GATTAAA--AAAGGCC------------TATGCTATTGTGATAAGCGCGCCCGAGA
GA-TG---ATCATA--CTTT-TTA-GGTGATCCCA-ATTCATGC----------------
-----------------------------------------------
>KJ672623Dendrobium_flexicaule 
-----------ATTTTATCTCTCCGTGCCTAATCT--CCCAT-CCATGGATGT-------
GTTA-CT-AAGGCTCGGATGTGCATG-GTGGCTCCTCGT----GCCCCTTGGTGCGGCGG
GCTGAAGGGCGGGTCATC--------TTCTCGTTGGTTGCCAACAATAAGGGGTG-----
----GATTAAA--AAAGGCC------------TATGCTATTGTGATAAGCGCGCCCGAGA
GA-TG---ATCATA--CTTT-TTA-GGTGATCCCA-ATTCATGCGCTAATCCAT--GGAT
GGCGTATCG--------------------------------------
>KT779769Dendrobium_flexicaule 
-----------ATTTTATCTCTCCGTGCCTAATCT--CCCAT-CCATGGATGT-------
GTTA-CT-AAGGCTCGGATGTGCATG-GTGGCTCCTCGT----GCCCCTTGGTGCGGCGG
GCTGAAGGGCGGGTCATC--------TTCTCGTTGGTTGCCAACAATAAGGGGTG-----
----GATTAAA--AAAGGTC------------TATGCTATTGTGATAAGCGCGCCCGAGA
GA-TG---ATCATA--CTTT-TTA-GGTGATCCCA-ATTCATGC----------------
-----------------------------------------------
>KJ672621Dendrobium_flexicaule 
-----------ATTTTATCTCTCCGTGCCTAATCT--CCCAT-CCATGGATGT-------
GTTA-CT-AAGGCTCGGATGTGCATG-GTGGCTCCTCGT----GCCCCTTGGTGCGGCGG
GCTGAAGGGCGGGTCATC--------TTCTCGTTGGTTGCCAACAATAAGGGGTG-----
----GATTAAA--AAAGGTC------------TATGCTATTGTGATAAGCGCGCCCGAGA
GA-TG---ATCATA--CTTT-TTA-GGTGATCCCA-ATTCATGCGCTAATCCAT--GGAT
GGCGTATCG--------------------------------------
>KJ672622Dendrobium_flexicaule
-----------ATTTTATCTCTCCGTGCCTAATCT--CCCAT-CCATGGATGT-------
GTTA-CT-AAGGCTCGGATGTGCATG-GTGGCTCCTCGT----GCCCCTTGGTGCGGCGG
GCTGAAGGGCGGGTCATC--------TTCTCGTTGGTTGCCAACAATAAGGGGTG-----
----GATTAAA--AAAGGTC------------TATGCTATTGTGATAAGCGCGCCCGAGA
GA-TG---ATCATA--CTTT-TTA-GGTGATCCCA-ATTCATGCGCTAATCCAT--GGAT
GGCGTATCG--------------------------------------
>KT779767Dendrobium_catenatum 
-----------ATTTTATCTCTCCGTGCCTAATCT--CCCAT-CCATGGATGT-------
GTTA-CT-AAGGCTCGGATGTGCATG-GTGGCTCCTCGT----GCCCCTTGGTGCGGCGG
GCTGAAGGGCGGGTCATC--------TTCTCGTTGGTTGCCAACAATAAGGGGTG-----
----GATTAAA--AAAGGCC------------TATGCTATTGTGATAAGCGCGCCCGAGA
GA-TG---ATCATA--CTTT-TTA-GGTGATCCCA-ATCCATGC----------------
-----------------------------------------------
>KF143437Dendrobium_catenatum 
-----------ATTTTATCTCTCCGTGCCTAATCT--CCCAT-CCATGGATGT-------
GTTA-CT-AAGGCTCGGATGTGCATG-GTGGCTCCTCGT----GCCCCTTGGTGCGGCGG
GCTGAAGGGCGGGTCATC--------TTCTCGTTGGTTGCCAACAATAAGGGGTG-----
----GATTAAA--AAAGGCC------------TATGCTATTGTGATAAGCGCGCCCGAGA
GA-TG---ATCATA--CTTT-TTA-GGTGATCCCA-ATCCATGCGCTAATCCAT--GGAT
GGCGTATCGAAT-----------------------------------
>KJ672639Dendrobium_catenatum 
-----------ATTTTATCTCTCCGTGCCTAATCT--CCCAT-CCATGGATGT-------
GTTA-CT-AAGGCTCGGATGTGCATG-GTGGCTCCTCGT----GCCCCTTGGTGCGGCGG
GCTGAAGGGCGGGTCATC--------TTCTCGTTGGTTGCCAACAATAAGGGGTG-----
----GATTAAA--AAAGGCC------------TATGCTATTGTGATAAGCGCGCCCGAGA
GA-TG---ATCATA--CTTT-TTA-GGTGATCCCA-ATCCATGCGCTAATCCAT--GGAT
GGCGTATCG--------------------------------------
>KP264989Dendrobium_catenatum 
-----------ATTTTATCTCTCCGTGCCTAATCT--CCCAT-CCATGGATGT-------
GTTA-CT-AAGGCTCGGATGTGCATG-GTGGCTCCTCGT----GCCCCTTGGTGCGGCGG
GCTGAAGGGCGGGTCATC--------TTCTCGTTGGTTGCCAACAATAAGGGGTG-----
----GATTAAA--AAAGGCC------------TATGCTATTGTGATAAGCGCGCCCGAGA
GA-TG---ATCATA--CTTT-TTA-GGTGATCCCA-ATCCATGCGCTAATCCAT--GGA-
-GCGTATCGAAT-----------------------------------
>KJ672638Dendrobium_catenatum
-----------ATTTTATCTCTCCGTGCCTAATCT--CCCAT-CCATGGATGT-------
GTTA-CT-AAGGCTCGGATGTGCATG-GTGGCTCCTCGT----GCCCCTTGGTGCGGCGG
GCTGAAGGGCGGGTCATC--------TTCTCGTTGGTTGCCAACAATAAGGGGTG-----
----GATTAAA--AAAGGCC------------TATGCTATTGTGATAAGCGCGCCCGAGA
GA-TG---ATCATA--CTTT-TTA-GGTGATCCCA-ATCCATGCGCTAATCCAT--GGAT
GGCGTATCG--------------------------------------
>KJ672641Dendrobium_catenatum 
-----------ATTTTATCTCTCCGTGCCTAATCT--CCCAT-CCATGGATGT-------
GTTA-CT-AAGGCTCGGATGTGCATG-GTGGCTCCTCGT----GCCCCTTGGTGCGGCGG
GCTGAAGGGCGGGTCATC--------TTCTCGTTGGTTGCCAACAATAAGGGGTG-----
----GATTAAA--AAAGGCC------------TATGCTATTGTGATAAGCGCGCCCGAGA
GA-TG---ATCATA--CTTT-TTA-GGTGATCCCA-ATCCATGCGCTAATCCAT--GGAT
GGCGTATCG--------------------------------------
>KP265010Dendrobium_catenatum 
-----------ATTTTATCTCTCCGTGCCTAATCT--GCCAT-CCATGGATGT-------
GTTA-CT-AAGGCTCGGATGTGCATG-GTGGCTCCTCGT----GCCCCTTGGTGCGGCGG
GCTGAAGGGCGGGTCATC--------TTCTCGTTGGTTGCCAACAATAAGGGGTG-----
----GATTAAA--AAAGGCC------------TATGCTATTGTGATAAGCGCGCCCGAGA
GA-TG---ATCATA--CTTT-TTA-GGTGATCCCA-ATCCATGCGCTAATCCAT--GGAT
GGCGTATCGAAT-----------------------------------
>KJ210488Dendrobium_catenatum 
-----------ATTTTATCTCTCCGTGCCTAATCT--CCCAT-CCATGGATGT-------
GTTA-CT-AAGGCTCGGATGTGCATG-GTGGCTCCTCGT----GCCCCTTGGTGCGGCGG
GCTGAAGGGCGGGTCATC--------TTCTCGTTGGTTGCCAACAATAAGGGGTG-----
----GATTAAA--AAAGGCC------------TATGCTATTGTGATAAGCGCGCCCGAGA
GA-TG---ATCATA--CTTT-TTA-GGTGATCCCA-ATCCATGCGCTAATCCAT--GGAT
GGCGTATCGAAT-----------------------------------
>KF143440Dendrobium_catenatum 
-----------ATTTTATCTCTCCGTGCCTAATCT--CCCAT-CCATGGATGT-------
GTTA-CT-AAGGCTCGGATGTGCATG-GTGGCTCCTCGT----GCCCCTTGGTGCGGCGG
GCTGAAGGGCGGGTCATC--------TTCTCGTTGGTTGCCAACAATAAGGGGTG-----
----GATTAAA--AAAGGCC------------TATGCTATTGTGATAAGCGCGCCCGAGA
GA-TG---ATCATA--CTTT-TTA-GGTGATCCCA-ATCCATGCGCTAATCCAT--GGAT
GGCGTATCGAAT-----------------------------------
>KF143439Dendrobium_catenatum 
-----------ATTTTATCTCTCCGTGCCTAATCT--CCCAT-CCATGGATGT-------
GTTA-CT-AAGGCTCGGATGTGCATG-GTGGCTCCTCGT----GCCCCTTGGTGCGGCGG
GCTGAAGGGCGGGTCATC--------TTCTCGTTGGTTGCCAACAATAAGGGGTG-----
----GATTAAA--AAAGGCC------------TATGCTATTGTGATAAGCGCGCCCGAGA
GA-TG---ATCATA--CTTT-TTA-GGTGATCCCA-ATCCATGCGCTAATCCAT--GGAT
GGCGTATCGAAT-----------------------------------
>KJ210487Dendrobium_catenatum 
-----------ATTTTATCTCTCCGTGCCTAATCT--CCCAT-CCATGGATGT-------
GTTA-CT-AAGGCTCGGATGTGCATG-GTGGCTCCTCGT----GCCCCTTGGTGCGGCGG
GCTGAAGGGCGGGTCATC--------TTCTCGTTGGTTGCCAACAATAAGGGGTG-----
----GATTAAA--AAAGGCC------------TATGCTATTGTGATAAGCGCGCCCGAGA
GA-TG---ATCATA--CTTT-TTA-GGTGATCCCA-ATCCATGCGCTAATCCAT--GGAT
GGCGTATCGAAT-----------------------------------
>KF143438Dendrobium_catenatum 
-----------ATTTTATCTCTCCGTGCCTAATCT--CCCAT-CCATGGATGT-------
GTTA-CT-AAGGCTCGGATGTGCATG-GTGGCTCCTCGT----GCCCCTTGGTGCGGCGG
GCTGAAGGGCGGGTCATC--------TTCTCGTTGGTTGCCAACAATAAGGGGTG-----
----GATTAAA--AAAGGCC------------TATGCTATTGTGATAAGCGCGCCCGAGA
GA-TG---ATCATA--CTTT-TTA-GGTGATCCCA-ATCCATGCGCTAATCCAT--GGAT
GGCGTATCGAAT-----------------------------------
>MT295884Dendrobium_officinale
-----------ATTTTATCTCTCCGTGCCTAATCT--CCCAT-CCATGGATGT-------
GTTA-CT-AAGGCTCGGATGTGCATG-GTGGCTCCTCGT----GCCCCTTGGTGCGGCGG
GCTGAAGGGCGGGTCATC--------TTCTCGTTGGTTGCCAACAATAAGGGGTG-----
----GATTAAA--AAAGGCC------------TATGCTATTGTGATAAGCGCGCCCGAGA
GA-TG---ATCATA--CTTT-TTA-GGTGATCCCA-ATCCATGCGCTAATCCAT--GGAT
GGCGTATCGAAT-----------------------------------
>MT295885Dendrobium_officinale
-----------ATTTTATCTCTCCGTGCCTAATCT--CCCAT-CCATGGATGT-------
GTTA-CT-AAGGCTCGGATGTGCATG-GTGGCTCCTCGT----GCCCCTTGGTGCGGCGG
GCTGAAGGGCGGGTCATC--------TTCTCGTTGGTTGCCAACAATAAGGGGTG-----
----GATTAAA--AAAGGCC------------TATGCTATTGTGATAAGCGCGCCCGAGA
GA-TG---ATCATA--CTTT-TTA-GGTGATCCCA-ATCCATGCGCTAATCCAT--GGAT
GGCGTATCGAAT-----------------------------------
>MT295878Dendrobium_officinale
-----------ATTTTATCTCTCCGTGCCTAATCT--CCCAT-CCATGGATGT-------
GTTA-CT-AAGGCTCGGATGTGCATG-GTGGCTCCTCGT----GCCCCTTGGTGCGGCGG
GCTGAAGGGCGGGTCATC--------TTCTCGTTGGTTGCCAACAATAAGGGGTG-----
----GATTAAA--AAAGGCC------------TATGCTATTGTGATAAGCGCGCCCGAGA
GA-TG---ATCATA--CTTT-TTA-GGTGATCCCA-ATCCATGCGCTAATCCAT--GGAT
GGCGTATCGAAT-----------------------------------
>EF221849Dendrobium_officinale
-----------ATTTTATCTCTCCGTGCCTAATCT--CCCAT-CCATGGATGT-------
GTTA-CT-AAGGCTCGGATGTGCATG-GTGGCTCCTCGT----GCCCCTTGGTGCGGCGG
GCTGAAGGGCGGGTCATC--------TTCTCGTTGGTTGCCAACAATAAGGGGTG-----
----GATTAAA--AAAGGCC------------TATGCTATTGTGATAAGCGCGCCCGAGA
GA-TG---ATCATA--CTTT-TTA-GGTGATCCCA-ATCCATGCGCTAATCCAT--GGAT
GGCGTATCGAAT-----------------------------------
>EF221850Dendrobium_officinale
-----------ATTTTATCTCTCCGTGCCTAATCT--CCCAT-CCATGGATGT-------
GTTA-CT-AAGGCTCGGATGTGCATG-GTGGCTCCTCGT----GCCCCTTGGTGCGGCGG
GCTGAAGGGCGGGTCATC--------TTCTCGTTGGTTGCCAACAATAAGGGGTG-----
----GATTAAA--AAAGGCC------------TATGCTATTGTGATAAGCGCGCCCGAGA
GA-TG---ATCATA--CTTT-TTA-GGTGATCCCA-ATCCATGCGCTAATCCAT--GGAT
GGCGTATCGAAT-----------------------------------
>EF221854Dendrobium_officinale
-----------ATTTTATCTCTCCGTGCCTAATCT--CCCAT-CCATGGATGT-------
GTTA-CT-AAGGCTCGGATGTGCATG-GTGGCTCCTCGT----GCCCCTTGGTGCGGCGG
GCTGAAGGGCGGGTCATC--------TTCTCGTTGGTTGCCAACAATAAGGGGTG-----
----GATTAAA--AAAGGCC------------TATGCTATTGTGATAAGCGCGCCCGAGA
GA-TG---ATCATA--CTTT-TTA-GGTGATCCCA-ATCCATGCGCTAATCCAT--GGAT
GGCGTATCGAAT-----------------------------------
>EF221848Dendrobium_officinale
-----------ATTTTATCTCTCCGTGCCTAATCT--CCCAT-CCATGGATGT-------
GTTA-CT-AAGGCTCGGATGTGCATG-GTGGCTCCTCGT----GCCCCTTGGTGCGGCGG
GCTGAAGGGCGGGTCATC--------TTCTCGTTGGTTGCCAACAATAAGGGGTG-----
----GATTAAA--AAAGGCC------------TATGCTATTGTGATAAGCGCGCCCGAGA
GA-TG---ATCATA--CTTT-TTA-GGTGATCCCA-ATCCATGCGCTAATCCAT--GGAT
GGCGTATCGAAT-----------------------------------
>EF221851Dendrobium_officinale
-----------ATTTTATCTCTCTGTGCCTAATCT--CCCAT-CCATGGATGT-------
GTTA-CT-AAGGCTCGGATGTGCATG-GTGGCTCCTCGT----GCCCCTTGGTGCGGCGG
GCTGAAAGGCGGGTCATC--------TTCTCGTTGGTTGCCAACAATAAGGGGTG-----
----GATTAAA--AAAGGCC------------TATGCTATTGTGATAAGCGCGCCCGAGA
GA-TG---ATCATA--CTTT-TTA-GGTGATCCCA-ATCCATGCGCTAATCCAT--GGAT
GGCGTATCGAAT-----------------------------------
>EF221852Dendrobium_officinale
-----------ATTTTATCTCTCCGTGCCTAATCT--CCCAT-CCATGGATGT-------
GTTA-CT-AAGGCTCGGATGTGCATG-GTGGCTCCTCGT----GCCCCTTGGTGCGGCGG
GCTGAAAGGCGGGTCATC--------TTCTCGTTGGTTGCCAACAATAAGGGGTG-----
----GATTAAA--AAAAGCC------------TATGCTATTGTGATAAGCGCGCCCGAGA
GA-TG---ATCATA--CTTT-TTA-GGTGATCCCA-ATCCATGCGCTAATCCAT--GGAT
GGCGTATCGAAT-----------------------------------
>EF221853Dendrobium_officinale
-----------ATTTTATCTCTCCGTGCCTAATCT--CCCAT-CCATGGATGT-------
GTTA-CT-AAGGCTCGGATGTGCATG-GTGGCTCCTCGT----GCCCCTTGGTGCGGCGG
GCTGAAGGGCGGGTCATC--------TTCTCGTTGGTTGCCAACAATAAGGGGTG-----
----GATTAAA--AAAAGCC------------TATGCTATTGTGATAAGCGCGCCCGAGA
GA-TG---ATCATA--CTTT-TTA-GGTGATCCCA-ATCCATGCGCTAATCCAT--GGAT
GGCGTATCGAAT-----------------------------------
>HQ114245Dendrobium_officinale
-----------ATTTTATCTCTCCGTGCCTAATCT--CCCAT-CCATGGATGT-------
GTTA-CT-AAGGCTCGGATGTGCATG-GTGGCTCCTCGT----GCCCCTTGGTGCGGCGG
GCTGAAGGGCGGGTCATC--------TTCTCGTTGGTTGCCAACAATAAGGGGTG-----
----GATTAAA--AAAGGCC------------TATGCTATTGTGATAAGCGCGCCCGAGA
GA-TG---ATCATA--CTTT-TTA-GGTGATCCCA-ATCCATGCGCTAATCCAT--GGAT
GGCGTATCGAAT-----------------------------------
>MT295883Dendrobium_officinale
-----------ATTTTATCTCTCCGTGCCTAATCT--CCCAT-CCATGGATGT-------
GTTA-CT-AAGGCTCGGATGTGCATG-GTGGCTCCTCGT----GCCCCTTGGTGCGGCGG
GCTGAAGGGCGGGTCATC--------TTCTCGTTGGTTGCCAACAATAAGGGGTG-----
----GATTAAA--AAAGGCC------------TATGCTATTGTGATAAGCGCGCCCGAGA
GA-TG---ATCATA--CTTT-TTA-GGTGATCCCA-ATCCATGCGCTAATCCAT--GGAT
GGCGTATCGAAT-----------------------------------
>MT295882Dendrobium_officinale
-----------ATTTTATCTCTCCGTGCCTAATCT--CCCAT-CCATGGATGT-------
GTTA-CT-AAGGCTCGGATGTGCATG-GTGGCTCCTCGT----GCCCCTTGGTGCGGCGG
GCTGAAGGGCGGGTCATC--------TTCTCGTTGGTTGCCAACAATAAGGGGTG-----
----GATTAAA--AAAGGCC------------TATGCTATTGTGATAAGCGCGCCCGAGA
GA-TG---ATCATA--CTTT-TTA-GGTGATCCCA-ATCCATGCGCTAATCCAT--GGAT
GGCGTATCGAAT-----------------------------------
>MT295881Dendrobium_officinale
-----------ATTTTATCTCTCCGTGCCTAATCT--CCCAT-CCATGGATGT-------
GTTA-CT-AAGGCTCGGATGTGCATG-GTGGCTCCTCGT----GCCCCTTGGTGCGGCGG
GCTGAAGGGCGGGTCATC--------TTCTCGTTGGTTGCCAACAATAAGGGGTG-----
----GATTAAA--AAAGGCC------------TATGCTATTGTGATAAGCGCGCCCGAGA
GA-TG---ATCATA--CTTT-TTA-GGTGATCCCA-ATCCATGCGCTAATCCAT--GGAT
GGCGTATCGAAT-----------------------------------
>MT295880Dendrobium_officinale
-----------ATTTTATCTCTCCGTGCCTAATCT--CCCAT-CCATGGATGT-------
GTTA-CT-AAGGCTCGGATGTGCATG-GTGGCTCCTCGT----GCCCCTTGGTGCGGCGG
GCTGAAGGGCGGGTCATC--------TTCTCGTTGGTTGCCAACAATAAGGGGTG-----
----GATTAAA--AAAAGCC------------TATGCTATTGTGATAAGCGCGCCCGAGA
GA-TG---ATCATA--CTTT-TTA-GGTGATCCCA-ATCCATGCGCTAATCCAT--GGAT
GGCGTATCGAAT-----------------------------------
>MT295879Dendrobium_officinale
-----------ATTTTATCTCTCCGTGCCTAATCT--CCCAT-CCATGGATGT-------
GTTA-CT-AAGGCTCGGATGTGCATG-GTGGCTCCTCGT----GCCCCTTGGTGCGGCGG
GCTGAAGGGCGGGTCATC--------TTCTCGTTGGTTGCCAACAATAAGGGGTG-----
----GATTAAA--AAAGGCC------------TATGCTATTGTGATAAGCGCGCCCGAGA
GA-TG---ATCATA--CTTT-TTA-GGTGATCCCA-ATCCATGCGCTAATCCAT--GGAT
GGCGTATCGAAT-----------------------------------
>MT295877Dendrobium_officinale
-----------ATTTTATCTCTCCGTGCCTAATCT--CCCAT-CCATGGATGT-------
GTTA-CT-AAGGCTCGGATGTGCATG-GTGGCTCCTCGT----GCCCCTTGGTGCGGCGG
GCTGAAGGGCGGGTCATC--------TTCTCGTTGGTTGCCAACAATAAGGGGTG-----
----GATTAAA--AAAGGCC------------TATGCTATTGTGATAAGCGCGCCCGAGA
GA-TG---ATCATA--CTTT-TTA-GGTGATCCCA-ATCCATGCGCTAATCCAT--GGAT
GGCGTATCGAAT-----------------------------------
>MT295876Dendrobium_officinale
-----------ATTTTATCTCTCCGTGCCTAATCT--CCCAT-CCATGGATGT-------
GTTA-CT-AAGGCTCGGATGTGCATG-GTGGCTCCTCGT----GCCCCTTGGTGCGGCGG
GCTGAAGGGCGGGTCATC--------TTCTCGTTGGTTGCCAACAATAAGGGGTG-----
----GATTAAA--AAAGGCC------------TATGCTATTGTGATAAGCGCGCCCGAGA
GA-TG---ATCATA--CTTT-TTA-GGTGATCCCA-ATCCATGCGCTAATCCAT--GGAT
GGCGTATCGAAT-----------------------------------
>MT295875Dendrobium_huoshanense
-----------ATTTTATCACTCCGTGCCTACTCT--CCCAT-CCATGGATGT-------
GTTG-CT-AAGGCTCGGATGTGCACG-GTGGCTCGTCGT----GCCCCTTGGTGCGGCGG
GCTGAAGGGCGGGTCATC--------TTCTCGTTGGCTGCCAACAATAAGGGGTG-----
----GATTAAA--TAAGGCC------------TATGCTATTGTGTCAAGCGCGCCCGAGA
GA-TG---GTCATA--CTTT-TTA-GGTGATCCCA-ATTCATGCGTTGATCCAT--GGAT
GGCGTATCGAATG-GACCCCAG-ATGCGAGACC--------------
>MT295874Dendrobium_huoshanense
-----------ATTTTATCACTCCGTGCCTACTCT--CCCAT-CCATGGATGT-------
GTTG-CT-AAGGCTCGGATGTGCACG-GTGGCTCGTCGT----GCCCCTTGGTGCGGCGG
GCTGAAGGGCGGGTCATC--------TTCTCGTTGGCTGCCAACAATAAGGGGTG-----
----GATTAAA--TAAGGCC------------TATGCTATTGTGTCAAGCGCGCCCGAGA
GA-TG---GTCATA--CTTT-TTA-GGTGATCCCA-ATTCATGCGTTGATCCAT--GGAT
GGCGTATCGAATG-GACCCCAG-ATGCGAGACCC-------------
>MT295873Dendrobium_huoshanense
-----------ATTTTATCACTCCGTGCCTACTCT--CCCAT-CCATGGATGT-------
GTTG-CT-AAGGCTCGGATGTGCACG-GTGGCTCGTCGT----GCCCCTTGGTGCGGCGG
GCTGAAGGGCGGGTCATC--------TTCTCGTTGGCTGCCAACAATAAGGGGTG-----
----GATTAAA--TAAGGCC------------TATGCTATTGTGTCAAGCGCGCCCGAGA
GA-TG---GTCATA--CTTT-TTA-GGTGATCCCA-ATTCATGCGTTGATCCAT--GGAT
GGCGTATCGAATG-GACCCCAG-ATGCGAG-CC--------------
>MT295872Dendrobium_huoshanense
-----------ATTTTATCACTCCGTGCCTACTCT--CCCAT-CCATGGATGT-------
GTTG-CT-AAGGCTCGGATGTGCACG-GTGGCTCGTCGT----GCCCCTTGGTGCGGCGG
GCTGAAGGGCGGGTCATC--------TTCTCGTTGGCTGCCAACAATAAGGGGTG-----
----GATTAAA--TAAGGCC------------TATGCTATTGTGTCAAGCGCGCCCGAGA
GA-TG---GTCATA--CTTT-TTA-GGTGATCCCA-ATTCATGCGTTGATCCAT--GGAT
GGCGTATCGAATG-GACCCCAGGATGCATAAC---------------
>MT295871Dendrobium_huoshanense
-----------ATTTTATCACTCCGTGCCTACTCT--CCCAT-CCATGGATGT-------
GTTG-CT-AAGGCTCGGATGTGCACG-GTGGCTCGTCGT----GCCCCTTGGTGCGGCGG
GCTGAAGGGCGGGTCATC--------TTCTCGTTGGCTGCCAACAATAAGGGGTG-----
----GATTAAA--TAAGGCC------------TATGCTATTGTGTCAAGCGCGCCCGAGA
GA-TG---GTCATA--CTTT-TTA-GGTGATCCCA-ATTCATGCGTTGATCCAT--GGAT
GGCGTATCGAATG-GACCCCAGGATGC-AGACC--------------
>MT295870Dendrobium_huoshanense
-----------ATTTTATCACTCCGTGCCTACTCT--CCCAT-CCATGGATGT-------
GTTG-CT-AAGGCTCGGATGTGCACG-GTGGCTCGTCGT----GCCCCTTGGTGCGGCGG
GCTGAAGGGCGGGTCATC--------TTCTCGTTGGCTGCCAACAATAAGGGGTG-----
----GATTAAA--TAAGGCC------------TATGCTATTGTGTCAAGCGCGCCCGAGA
GA-TG---GTCATA--CTTT-TTA-GGTGATCCCA-ATTCATGCGTTGATCCAT--GGAT
GGCGTATCGAATG-GACCCCAGGATGCGATACC--------------
>MT295869Dendrobium_huoshanense
-----------ATTTTATCACTCCGTGCCTACTCT--CCCAT-CCATGGATGT-------
GTTG-CT-AAGGCTCGGATGTGCACG-GTGGCTCGTCGT----GCCCCTTGGTGCGGCGG
GCTGAAGGGCGGGTCATC--------TTCTCGTTGGCTGCCAACAATAAGGGGTG-----
----GATTAAA--TAAGGCC------------TATGCTATTGTGTCAAGCGCGCCCGAGA
GA-TG---GTCATA--CTTT-TTA-GGTGATCCCA-ATTCATGCGTTGATCCAT--GGAT
GGCGTATCGAATG-GACCCCAG-ATGTGAGACCC-------------
>MT295868Dendrobium_huoshanense
-----------ATTTTATCACTCCGTGCCTACTCT--CCCAT-CCATGGATGT-------
GTTG-CT-AAGGCTCGGATGTGCACG-GTGGCTCGTCGT----GCCCCTTGGTGCGGCGG
GCTGAAGGGCGGGTCATC--------TTCTCGTTGGCTGCCAACAATAAGGGGTG-----
----GATTAAA--TAAGGCC------------TATGCTATTGTGTCAAGCGCGCCCGAGA
GA-TG---GTCATA--CTTT-TTA-GGTGATCCCA-ATTCATGCGTTGATCCAT--GGAT
GGCGTATCGAATG-GACCCCAG-ATGCGAGACC--------------
>MT295867Dendrobium_huoshanense
-----------ATTTTATCACTCCGTGCCTACTCT--CCCAT-CCATGGATGT-------
GTTG-CT-AAGGCTCGGATGTGCACG-GTGGCTCGTCGT----GCCCCTTGGTGCGGCGG
GCTGAAGGGCGGGTCATC--------TTCTCGTTGGCTGCCAACAATAAGGGGTG-----
----GATTAAA--TAAGGCC------------TATGCTATTGTGTCAAGCGCGCCCGAGA
GA-TG---GTCATA--CTTT-TTA-GGTGATCCCA-ATTCATGCGTTGATCCAT--GGAT
GGCGTATCGAATG-GACCCCAGGATGCGTGACC--------------
>MT295866Dendrobium_huoshanense
-----------ATTTTATCACTCCGTGCCTACTCT--CCCAT-CCATGGATGT-------
GTTG-CT-AAGGCTCGGATGTGCACG-GTGGCTCGTCGT----GCCCCTTGGTGCGGCGG
GCTGAAGGGCGGGTCATC--------TTCTCGTTGGCTGCCAACAATAAGGGGTG-----
----GATTAAA--TAAGGCC------------TATGCTATTGTGTCAAGCGCGCCCGAGA
GA-TG---GTCATA--CTTT-TTA-GGTGATCCCA-ATTCATGCGTTGATCCAT--GGAT
GGCGTATCGAATG-GACCCCAGGATGCCAGACC--------------
>KJ210412Dendrobium_aduncum 
-----------ATTTTATCGCTCCGTGCCTAATCT--CCCAT-CCATGTATGT-------
GTTG-CA-AAGGCTCGGATGTGCACG-GTGGCTCCTCGT----GCCCCTTGGTGCGGCGG
GCTGAAGGCCGGGTCATC--------TTCTCGTTGGTTGCCAACAATAAGGGGTG-----
----GATTAAA--YAAGGCC------------TATGCTATTGTGATAAGCGCGCCCGAGA
GA-TG---ATCATA--CTTT-TTA-GGTGATCCCAAATTCATGCGCTGATCCAT--GGAT
GGCGTATCGAATGCGACCCC---------------------------
>JN388580Dendrobium_aduncum 
-----------ATTTTATCGCTCCGTGCCTAATCT--CCCAT-CCATGTATGT-------
GTTG-CA-AAGGCTCGGATGTGCACG-GTGGCTCCTCGT----GCCCCTTGGTGCGGCGG
GCTGAAGGCCGGGTCATC--------TTCTCGTTGGTTGCCAACAATAAGGGGTG-----
----GATTAAA--CAAGGCC------------TATGCTATTGTGATAAGCGCGCCCGAGA
GA-TG---ATCATA--CTTT-TTA-GGTGATCCCA-ATTCATGCGCTGATCCAT--GGAT
GGCGTATCGAATGCGACCCCAGGATGGGCGAGGCCA-----------
>GU339110Dendrobium_aduncum 
-----------ATTTTATCGCTCCGTGCCTAATCT--CCCAT-CCATGTATGT-------
GTTG-CA-AAGGCTCGGATGTGCACG-GTGGCTCCTCGT----GCCCCTTGGTGCGGCGG
GCTGAAGGCCGGGTCATC--------TTCTCGTTGGCTGCCAACAATAAGGGGTG-----
----GATTAAA--CAAGGCC------------TATGCTGTTGTGATATGCGCGCCCGAGA
GA-TG---ATCATA--CTTT-TTA-GGTGATCCCA-ATTCATGCGCTGATCCAT--GGAT
GGCGTATCGAAT-----------------------------------
>KX600499Dendrobium_aduncum 
-----------ATTTTATCGCTCCGAGCCTAATGA--CCCAT-CCATGTATGT-------
GTTG-CA-AAGGCTCGGACGTGCACG-GTGGCTCCTCGT----GCCCCTTGGTGCGGCGG
GCTGAAGGCCGGGTCATC--------TTCTCGTTGGCTGCCAACAATAAGGGGTG-----
----GATTAAA--CAAGGCC------------TATGCTGTTGTGATATGCGCGCCCGAGA
GA-TG---ATCATA--CTTT-TTA-GGTGATCCCA-ATTCATGCGCTGATCCAT--GGAT
GGCGTATCGAAT-----------------------------------
>JF713083Dendrobium_aduncum 
-----------ATTTTATCGCTCCGAGCCTAATGA--CCCAT-CCATGTATGT-------
GTTG-CA-AAGGCTCGGACGTGCACG-GTGGCTCCTCGT----GCCCCTTGGTGCGGCGG
GCTGAAGGCCGGGTCATC--------TTCTCGTTGGCTGCCAACAATAAGGGGTG-----
----GATTAAA--CAAGGCC------------TATGCTGTTGTGATATGCGCGCCCGAGA
GA-TG---ATCATA--CTTT-TTA-GGTGATCCCA-ATTCATGCGCTGATCCAT--GGAT
GGCGTATCGAATGCGACCC----------------------------
>KJ210411Dendrobium_aduncum 
-----------ATTTTATCGCTCCGTGCCTAATCT--CCCAT-CCATGTATGT-------
GTTG-CA-AA-GCTCGGATGTGCACG-GTGGCTCCTCGT----GCCCCTTGGTGCGGCGG
GCTGAAGGCCGGGTCATC--------TTCTCGTTGGTTGCCAACAATAAGGGGTG-----
----GATTAAA--CAAGGCC------------TATGCTATTGTGATAAGCGCGCCCGAGA
GA-TG---ATCATA--CTTT-TTA-GGTGATCCCA-ATTCATGCGCTGATCCAT--GGAT
GGCGTATCGAATGCGACCCCAGGATGGGCGAGGCCACCCGCTGAGTT
>KJ210410Dendrobium_aduncum
-----------ATTTTATCGCTCCGTGCCTAATCT--CCCAT-CCATGTATGT-------
GTTG-CA-AA-GCTCGGATGTGCACG-GTGGCTCCTCGT----GCCCCTTGGTGCGGCGG
GCTGAAGGCCGGGTCATC--------TTCTCGTTGGTTGCCAACAATAAGGGGTG-----
----GATTAAA--CAAGGCC------------TATGCTATTGTGATAAGCGCGCCCGAGA
GA-TG---ATCATA--CTTT-TTA-GGTGATCCCA-ATTCATGCGCTGATCCAT--GGAT
GGCGTATCGAATGCGACCCCAGGATGGGCGAGGCCACCCGCTGAGTT
>KF143428Dendrobium_aduncum
-----------ATTTTATCGCTCCGTGCCTAATCT--CCCAT-CCATGTATGT-------
GTTG-CA-AA-GCTCGGATGTGCACG-GTGGCTCCTCGT----GCCCCTTGGTGCGGCGG
GCTGAAGGCCGGGTCATC--------TTCTCGTTGGTTGCCAACAATAAGGGGTG-----
----GATTAAA--CAAGGCC------------TATGCTATTGTGATAAGCGCGCCCGAGA
GA-TG---ATCATA--CTTT-TTA-GGTGATCCCA-ATTCATGCGCTGATCCAT--GGAT
GGCGTATCGAATGCGACCCCAGGATGGGCGAGGCCACCCGCTGAGTT
>KJ210409Dendrobium_aduncum 
-----------ATTTTATCGCTCCGTGCCTAATCT--CCCAT-CCATGTATGT-------
GTTG-CA-AAGGCTCGGATGTGCACG-GTGGCTCCTCGT----GCCCCTTGGTGCGGCGG
GCTGAAGGCCGGGTCATC--------TTCTCGTTGGTTGCCAACAATAAGGGGTG-----
----GATTAAA--TAAGGCC------------TATGCTATTGTGATAAGCGCGCCCGAGA
GA-TG---ATCATA--CTTT-TTA-GGTGATCCCA-ATTCATGCGCTGATCCAT--GGAT
GGCGTATCGAATGCGACCCCAGGATGGGCGAGGCCACCCGCTGAGTT
>HM054667Dendrobium_heterocarpum 
-----------ATTTTATCGCTCCGTGCCTAGTCT--CCCAT-CCATGGATGT-------
GTTG-CT-AAGGCTCGGATGTGCATG-GTGGCTCGTCGT----GCGCCTTAGTGCGGCGG
GCTGAAGATCAAATCATC--------TTCTCGTTGGCTGCCAACAATAAGGGGTG-----
----GATTAAA--TAAGGCC------------TATGTTATTGTGTCAAGCGCGCCTGAGA
GA-TG---GTCATA--CTTT-TTA-GGTGATCCCA-GTTCATGCGCCGATCCAT--GGAT
GGCGTGTCGAATGCGACCCCAG-------------------------
>JF713105Dendrobium_heterocarpum 
-----------ATTTTATCGCTCCGTGCCTAGTCT--CCCAT-CCATGGATGT-------
GTTG-CT-AAGGCTCGGATGTGCATG-GTGGCTCGTCGT----GCGCCTTAGTGCGGCGG
GCTGAAGATCAAATCATC--------TTCTCGTTGGCTGCCAACAATAAGGGGTG-----
----GATTAAA--TAAGGCC------------TATGTTATTGTGTCAAGCGCGCCTGAGA
GA-TG---GTCATA--CTTT-TTA-GGTGATCCCA-GTTCATGCGCCGATCCAT--GGAT
GGCGTGTCGAATGCGACCCC---------------------------
>JF713106Dendrobium_heterocarpum 
-----------ATTTTATCGCTCCGTGCCTAGTCT--CCCAT-CCATGGATGT-------
GTTG-CT-AAGGCTCGGATGTGCATG-GTGGCTCGTCGT----GCGCCTTAGTGCGGCGG
GCTGAAGATCAAATCATC--------TTCTCGTTGGCTGCCAACAATAAGGGGTG-----
----GATTAAA--TAAGGCC------------TATGTTATTGTGTCAAGCGCGCCTGAGA
GA-TG---GTCATA--CTTT-TTA-GGTGATCCCA-GTTCATGCGCCGATCCAT--GGAT
GGCGTGTCGAATGCGACCC----------------------------
>KY966550Dendrobium_heterocarpum  
-----------ATTTTATCGCTCCGTGCCTAGTCT--CCCAT-CCATGGATGT-------
GTAG-CT-AAGGCTCGGATGTGCATG-GTGGCTCGCCGT----GCGCCTTAGTGCGGCGG
GCTGAAGATCGAATCATC--------TTCTCGTTGGCTGCCAACAATAAGGGGTG-----
----GATTAAA--TAAGGCC------------TATGTTATTGTGTCAAGCGCGCCTGAGA
GA-TG---GTCATA--CTTT-TTA-GGTGATCCCA-GTTCATGCGCTGATCCAT--GGAT
GGCGTGTCGAAT-----------------------------------
>GU339101Dendrobium_heterocarpum 
-----------ATTTTATCGCTCCGTGCCTAGTCT--CCCAT-CCATGGATGT-------
GTTG-CT-AAGGCTCGGATGTGCATG-GTGGCTCGTCGT----GCGCCTTAGTGCGGCGG
GCTGAAGATCAAATCATC--------TTCTCGTTGGCTGCCAACAATAAGGGGTG-----
----GATTAAA--TAAGGCC------------TATGTTATTGTGTCAAGCGCGCCTGAGA
GA-TG---GTCATA--CTTT-TTA-GGTGATCCCA-GTTCATGCGCCGATCCAT--GGAT
GGCGTGTCGAAT-----------------------------------
>JN388593Dendrobium_heterocarpum 
-----------ATTTTATCGCTCCGTGCCTAGTCT--CCCAT-CCATGGATGT-------
GTTG-CT-AAGGCTCGGATGTGCATG-GTGGCTCGTCGT----GCGCCTTAGTGCGGCGG
GCTGAAGATCAAATCATC--------TTCTCGTTGGCTGCCAACAATAAGGGGTG-----
----GATTAAA--TAAGGCC------------TATGTTATTGTGTCAAGCGCGCCTGAGA
GA-TG---GTCATA--CTTT-TTA-GGTGATCCCA-GTTCATGCGCCGATCCAT--GGAT
GGCGTGTCGAATGCGACCCCAGGATGGGCGAGGCCA-----------
>KJ672627Dendrobium_heterocarpum 
-----------ATTTTATCGCTCCGTGCCTAGTCT--CCCAT-CCATGGATGT-------
GTTG-CT-AAGGCTCGGATGTGCATG-GTGGCTCGTCGT----GCGCCTTAGTGCGGCGG
GCTGAAGATCAAATCATC--------TTCTCGTTGGCTGCCAACAATAAGGGGTG-----
----GATTAAA--TAAGGCC------------TATGTTATTGTGTCAAGCGCGCCTGAGA
GA-TG---GTCATA--CTTT-TTA-GGTGATCCCA-GTTCATGCGCCGATCCAT--GGAT
GGCGTGTCG--------------------------------------
>KF143473Dendrobium_heterocarpum 
-----------ATTTTATCGCTCCGTGCCTAGTCT--CCCAT-CCATGGATGT-------
GTTG-CT-AAGGCTCGGATGTGCATG-GTGGCTCGTCGT----GCGCCTTAGTGCGGCGG
GCTGAAGATCAAATCATC--------TTCTCGTTGGCTGCCAACAATAAGGGGTG-----
----GATTAAA--TAAGGCC------------TATGTTATTGTGTCAAGCGCGCCTGAGA
GA-TG---GTCATA--CTTT-TTA-GGTGATCCCA-GTTCATGCGCCGATCCAT--GGAT
GGCGTGTCGAATGCGACCCCAGGATGGGCGAGGCCACCCGCTGAGTT
>AB593582Dendrobium_heterocarpum 
-----------ATTTTATCGCTCCGTGCCTAGTCT--CCCAT-CCATGGATGT-------
GTTG-CT-AAGGCTCAGATGTGCATG-GTGGCTCGTCGT----GCGCCTTAGTGCGGCGG
GCTGAAGATCAAATCATC--------TTCTCGTTGGCTGCCAACAATAAGGGGTG-----
----GATTAAA--TAAGGCC------------TATGTTATTGTGTCAAGCGCGCCTGAGA
GA-TG---GTCATA--CTTT-TTA-GGTGATCCCA-GTTCATGCGCCGATCCAT--GGAT
GGCGTGTCGAATGCGACCCCAGGATGGGCGAGGCCACCCGCTGAGTT
>JF713118Dendrobium_nobile 
-----------ATTTTATCGCTCCGTGCCTAGTCT--CCCAT-CCATGGATGT-------
GTTG-CC-AAGGCTCGGATGTGCACG-GTGGCTCGTCGT----GCCCCTTGGTGCGGCGG
GCTGAAGGGCGGGTCATC--------TTCTCGTTGGTTGCCAACAATAAGGGGTG-----
----GATTAAA--TAAGGCC------------TATGCTATTGTGTCAAGCGCGCCTGAGA
GA-TG---GTCATA--CTTT-TTA-GGTGATCCCA-ATTCATGCGTCGATCCAT--GGAT
GGCGTATCGAAT-----------------------------------
>JF713117Dendrobium_nobile 
-----------ATTTTATCGCTCCGTGCCTAGTCT--CCCAT-CCATGGATGT-------
GTTG-CC-AAGGCTCGGATGTGCACG-GTGGCTCGTCGT----GCCCCTTGGTGCGGCGG
GCTGAAGGGCGGGTCATC--------TTCTCGTTGGTTGCCAACAATAAGGGGTG-----
----GATTAAA--TAAGGCC------------TATGCTATTGTGTCAAGCGCGCCTGAGA
GA-TG---GTCATA--CTTT-TTA-GGTGATCCCA-ATTCATGCGTCGATCCAT--GGAT
GGCGTATCGAAT-----------------------------------
>KJ210486Dendrobium_nobile 
-----------ATTTTATCGCTCCGTGCCTAGTCT--CCCAT-CCATGGATGT-------
GTTG-CC-AAGGCTCGGATGTGCACG-GTGGCTCGTCGT----GCCCATTGGTGCGGCGG
GCTGAAGGGCGGGTCATC--------TTCTCGTTGGTTGCCAACAATAAGGGGTG-----
----GATTAAA--TAAGGCC------------TATGCTATTGTGTCAAGCGCGCCTGAGA
GA-TG---GTCATA--CTTT-TTA-GGTGATCCCA-ATTCATGCGTCGATCCAT--GGAT
GGCGTAT----------------------------------------
>KF143494Dendrobium_nobile 
-----------ATTTTATCGCTCCGTGCCTAGTCT--CCCAT-CCATGGATGT-------
GTTG-CC-AAGGCTCGGATGTGCACG-GTGGCTCGTCGT----GCCCATTGGTGCGGCGG
GCTGAAGGGCGGGTCATC--------TTCTCGTTGGTTGCCAACAATAAGGGGTG-----
----GATTAAA--TAAGGCC------------TATGCTATTGTGTCAAGCGCGCCTGAGA
GA-TG---GTCATA--CTTT-TTA-GGTGATCCCA-ATTCATGCGTCGATCCAT--GGAT
GGCGTATCG--------------------------------------
>KF143493Dendrobium_nobile 
-----------ATTTTATCGCTCCGTGCCTAGTCT--CCCAT-CCATGGATGT-------
GTTG-CC-AAGGCTCGGATGTGCACG-GTGGCTCGTCGT----GCCCATTGGTGCGGCGG
GCTGAAGGGCGGGTCATC--------TTCTCGTTGGTTGCCAACAATAAGGGGTG-----
----GATTAAA--TAAGGCC------------TATGCTATTGTGTCAAGCGCGCCTGAGA
GA-TG---GTCATA--CTTT-TTA-GGTGATCCCA-ATTCATGCGTCGATCCAT--GGAT
GGCGTATCGAAT-----------------------------------
>KT778751Dendrobium_nobile 
-----------ATTTTATCGCTCCGTGCCTAGTCT--CCCAT-CCATGGATGT-------
GTTG-CC-AAGGCTCGGATGTGCACG-GTGGCTCGTCGT----GCCCATTGGTGCGGCGG
GCTGAAGGGCGGGTCATC--------TTCTCGTTGGTTGCCAACAATAAGGGGTG-----
----GATTAAA--TAAGGCC------------TATGCTATTGTGTCAAGCGCGCCTGAGA
GA-TG---GTCATA--CTTT-TTA-GGTGATCCCA-ATTCATGCGTCGATCCAT--GGAT
GGCGTATC---------------------------------------
>AY485719Dendrobium_nobile
-----------ATTTTTTGGCTCCGTGCCTGGTCT--CACAT-CCATGGATGG-------
GTTG-CC-AAGGCTCGGATGTGCACC-ATGGCTCGTCGT----GCCCCTTGGTGCGGCGG
GCTGAAGGGCGGGTCATC--------TTCTCCTTGGCTGGCAACAATAAGGGGTG-----
----GATTAAA--AAAGGCC------------TATGCTATTGTCTCAAGCGCGCCTCAGA
GC-TG---GTCATA--CTTT-TTA-GCTGATCCCA-ATTCATGCGTTAATCCAT--GGAT
CGCGTTTTGAAT-----------------------------------
>KJ210484Dendrobium_nobile 
-----------ATTTTATCGCTCCGTGCCTAGTCT--CCCAT-CCATGGATGT-------
GTTG-CC-AAGGCTCGGATGTGCACG-GTGGCTCGTCGT----GCCCCTTGGTGCGGCGG
GCTGAAGGGCGGGTCATC--------TTCTCGTTGGTTGCCAACAATAAGGGGTG-----
----GATTAAA--TAAGGCC------------TATGCTATTGTGTCAAGCGCGCCTGAGA
GA-TG---GTCATA--CTTT-TTA-GGTGATCCCA-ATTCATGCGTCGATCCAT--GGAT
GGCGTATCGA-------------------------------------
>MH120176Dendrobium_nobile 
-----------ATTTTATCGCTCCGTGCCTAGTCT--CCCAT-CCATGGATGT-------
GTTG-CC-AAGGCTCGGATGTGCACG-GTGGCTCGTCGT----GCCCCTTGGTGCGGCGG
GCTGAAGGGCGGGTCATC--------TTCTCGTTGGCTGCCAACAATAAGGGGTG-----
----GATTAAA--TAAGGCC------------TATGCTATTGTGTCAAGCGCGCCTGAGA
GA-TG---GTCATA--CTTA-TTA-GGTGATCCCA-ATTCATGCGTCGATCCAT--GGAT
GGCGTATCGAAT-----------------------------------
>MK169317Dendrobium_nobile 
-----------ATTTTATCGCTCCGTGCCTAGTCT--CCCAT-CCATGGATGT-------
GTTG-CC-TAGGCTCGGATGTGCACG-GTGGCTCGTCGT----GGGCCTTGGTGCGGCGG
GCTGAAGGGCGGGTCATC--------TTCTCGTTGGCTGCCAACAATAAGGGGTG-----
----GATTAAA--TAAGGCC------------TATGCTATTGTGTCAAGCGCGCCTGAGA
GA-TG---GTCATA--CTTA-TTA-GGTGATCCCA-ATTCATGCGTCGATCCAT--GGAT
GGCGTATCGAAT-----------------------------------
>AB593619Dendrobium_nobile 
-----------ATTTTATCGCTCCGTGCCTAGTCT--CCCAT-CCATGGATGT-------
GTTG-CC-AAGGCTCGGATGTGCACG-GTGGCTCGTCGT----GCCCCTTGGTGCGGCGG
GCTGAAGGGCGGGTCATC--------TTCTCGTTGGCTGCCAACAATAAGGGGTG-----
----GATTAAA--TAAGGCC------------TATGCTATTGTGTCAAGCGCGCCTGAGA
GA-TG---GTCATA--CTTA-TTA-GGTGATCCCA-ATTCATGCGTCGATCCAT--GGAT
GGCGTATCGAAT-----------------------------------
>EU003118Dendrobium_nobile 
-----------ATTTTATCGCTCCGTGCCTAGTCT--CCCAT-CCATGGATGT-------
GTTG-CC-AAGGCTCGGATGTGCATG-GTGGCTCGTCGT----GCCCCTTGGTGCGGCGG
GCTGAAGGGCGGGTCATC--------TTCTCGTTGGCTGCCAACAATAAGGGGTG-----
----GATTAAA--TAAGGCC------------TATGCTATTGTGTCAAGCGCGCCTGAGA
GA-TG---GTCATA--CTTA-TTA-GGTGATCCCA-ATTCATGCGTCGATCCAT--GGAT
GGCGTATCGAAT-----------------------------------
>AF362039Dendrobium_nobile 
-----------ATTTTATCGCTCCGTGCCTAGTCT--CCCAT-CCATGGATGT-------
GTTG-CC-AAGGCTCGGATGTGCACG-GTGGCTCGTCGT----GCCCCTTGGTGCGGCGG
GCTGAAGGGCGGGTCATC--------TTCTCGTTGGCTGCCAACAATAAGGGGTG-----
----GATTAAA--TAAGGCC------------TATGCTATTGTGTCAAGCGCGCCTGAGA
GA-TG---GTCATA--CTTA-TTA-GGTGATCCCA-ATTCATGCGTCGATCCAT--GGAT
GGCGTATCGAAT-----------------------------------
>KJ210485Dendrobium_nobile 
-----------ATTTTATCGCTCCGTGCCTAGTCT--CCCAT-CCATGGATGT-------
GTTG-CC-AAGGCTCGGATGTGCACG-GTGGCTCGTCGT----GCCCCTTGGTGCGGCGG
GCTGAAGGGCGGGTCATC--------TTCTCGTTGGCTGCCAACAATAAGGGGTG-----
----GATTAAA--TAAGGCC------------TATGCTATTGTGTCAAGCGCGCCTGAGA
GA-TG---GTCATA--CTTA-TTA-GGTGATCCCA-ATTCATGCGTCGAT----------
-----------------------------------------------
>EU003117Dendrobium_linawianum 
-----------ATTTTATCGCTCCGTGCCTAGTCT--CCCAT-CCATGGATGT-------
GTTG-CC-AAGGCTCGGATGTGCACG-GTGGCTCGTCGT----GCCCCTTGGTGCGGCGG
GCTGAAGGGCGGGTCATC--------TTCTCGTTGGCTGCCAACAATAAGGGGTG-----
----GATTAAA--TAAGGCC------------TATGCTATTGTGTCAAGCGCGCCTGAGA
GA-TG---GTCATA--CTTA-TTA-GGTGATCCCA-ATTCATGCGTCGATCCAT--GGAT
GGCGTATCGAAT-----------------------------------
>KJ672629Dendrobium_linawianum 
-----------ATTTTATCGCTCCGTGCCTAGTCT--CCCAT-CCATGGATGT-------
GTTG-CC-AAGGCTCGGATGTGCACG-GTGGCTCGTCGT----GCCCCTTGGTGCGGCGG
GCTGAAGGGCGGGTCATC--------TTCTCGTTGGCTGCCAACAATAAGGGGTG-----
----GATTAAA--TAAGGCC------------TATGCTATTGTGTCAAGCGCGCCTGAGA
GA-TG---GTCATA--CTTA-TTA-GGTGATCCCA-ATTCATGCGTCGATCCAT--GGAT
GGCGTATCG--------------------------------------
>AF521613Dendrobium_linawianum 
-----------ATTTTATCGCTCCGTGCCTAGTCT--CCCAT-CCATGGATGT-------
GTTG-CC-AAGGCTCGGATGTGCACG-GTGGCTCGTCGT----GCCCCTTGGTGCGGCGG
GCTGAAGGGCGGGTCATC--------TTCTCGTTGGCTGCCAACAATAAGGGGTG-----
----GATTAAA--TAAGGCC------------TATGCTATTGTGTCAAGCGCGCCTGAGA
GA-TG---GTCATA--CTTA-TTA-GGTGATCCCA-ATTCATGCGTCGATCCAT--GGAT
GGCGTATCGAAT-----------------------------------
>KY966557Dendrobium_linawianum 
-----------ATTTTATCGCTCCGTGCCTAGTCT--CCCAT-CCATGGATGT-------
GTTG-CC-AAGGCTCGGATGTGCACG-GTGGCTCGTCGT----GCCCCTTGGTGCGGCGG
GCTGAAGGGCGGGTCATC--------TTCTCGTTGGCTGCCAACAATAAGGGGTG-----
----GATTAAA--TAAGGCC------------TATGCTATTGTGTCAAGCGCGCCTGAGA
GA-TG---GTCATA--CTTA-TTA-GGTGATCCCA-ATTCATGCGTCGATCCAT--GGAT
GGCGTATCGAAT-----------------------------------
>AB593599Dendrobium_linawianum 
-----------ATTTTATCGCTCCGTGCCTAGTCT--CCCAT-CCATGGATGT-------
GTTG-CC-AAGGCTCGGATGTGCACG-GTGGCTCGTCGT----GCCCCTTGGTGCGGCGG
GCTGAAGGGCGGGTCATC--------TTCTCGTTGGCTGCCAACAATAAGGGGTG-----
----GATTAAA--TAAGGCC------------TATGCTATTGTGTCAAGCGCGCCTGAGA
GA-TG---GTCATA--CTTA-TTA-GGTGATCCCA-ATTCATGCGTCGATCCAT--GGAT
GGCGTATCGAATGTGACCCCAGGATGGGCGAGGCCA-----------
>JN388573Dendrobium_linawianum 
-----------ATTTTATCGCTCCGTGCCTAGTCT--CCCAT-CCATGGATGT-------
GTTG-CC-AAGGCTCGGATGTGCACG-GTGGCTCGTCGT----GCCCCTTGGTGCGGCGG
GCTGAAGGGCGGGTCATC--------TTCTCGTTGGCTGCCAACAATAAGGGGTG-----
----GATTAAA--TAAGGCC------------TATGCTATTGTGTCAAGCGCGCCTGAGA
GA-TG---GTCATA--CTTA-TTA-GGTGATCCCA-ATTCATGCGTCGATCCAT--GGAT
GGCGTATCGAATGTGACCCCAGGATGGGCGAGGCCA-----------
>EU003115Dendrobium_linawianum 
-----------ATTTTATCGCTCCGTGCCTAGTCT--CCCAT-CCATGGATGT-------
GTTG-CC-AAGGCTCGGATGTGCACG-GTGGCTCGTCGT----GCCCCTTGGTGCGGCGG
GCTGAAGGGCGGGTCATC--------TTCTCGTTGGCTGCCAACAATAAGGGGTG-----
----GATTAAA--TAAGGCC------------TATGCTATTGTGTCAAGCGCGCCTGAGA
GA-TG---GTCATA--CTTA-TTA-GGTGATCCCA-ATTCATGCGTCGATCCAT--GGAT
GGCGTATCGAAT-----------------------------------
>KP159299Dendrobium_linawianum 
-----------ATTTTATCGCTCCGTGCCTAGTCT--CCCAT-CCATGGATGT-------
GTTG-CC-AAGGCTCGGATGTGCACG-GTGGCTCGTCGT----GCCCCTTGGTGCGGCGG
GCTGAAGGGCGGGTCATC--------TTCTCGTTGGCTGCCAACAATAAGGGGTG-----
----GATTAAA--TAAGGCC------------TATGCTATTGTGTCAAGCGCGCCTGAGA
GA-TG---GTCATA--CTTA-TTA-GGTGATCCCA-ATTCATGCGTCGATCCAT--GGAT
GGCGTATCGAATGTGACCC----------------------------
>HM590371Dendrobium_linawianum 
-----------ATTTTATCGCTCCGTGCCTAGTCT--CCCAT-CCATGGATGT-------
GTTG-CC-AAGGCTCGGATGTGCACG-GTGGCTCGTCGT----GCCCCTTGGTGCGGCGG
GCTGAAGGGCGGGTCATC--------TTCTCGTTGGCTGCCAACAATAAGGGGTG-----
----GATTAAA--TAAGGCC------------TATGCTATTGTGTCAAGCGCGCCTGAGA
GA-TG---GTCATA--CTTA-TTA-GGTGATCCCA-ATTCATGCGTCGATCCAT--GGAT
GGCGTATCGAATGTGACCCCAGGATGGGCGAGGCCACCCGCCGAGTT
>KJ210455Dendrobium_henryi 
-----------ATTTTATCGCTCCATGTCTAGTCT--CCCAT-CGTTGGATGT-------
GTGG-CA-AAGGCTCGGATGTGCACA-GTGGCTCGTCGT----GCCCCTTGGTGCGGCGG
GTTGAAGGGCGGGTCATC--------TTCTCGTTGGTTGCGAACAATAAGGGGTG-----
----GATTAAA--GAAGGCC------------TATGCTATTGTGTCAAGCGTGCCTGAGA
GA-TG---ATCATA--CTTT-TTA-GGTGATCCCA-ATTCATGCGTCGATCCAT--GGAT
GGCGTTTTGAATGTGACCCCAGGATGGGCGAGGCCACCCGCTGAGTT
>KF143470Dendrobium_henryi 
-----------ATTTTATCGCTCCATGTCTAGTCT--CCCAT-CGTTGGATGT-------
GTGG-CA-AAGGCTCGGATGTGCACA-GTGGCTCGTCGT----GCCCCTTGGTGCGGCGG
GTTGAAGGGCGGGTCATC--------TTCTCGTTGGTTGCGAACAATAAGGGGTG-----
----GATTAAA--GAAGGCC------------TATGCTATTGTGTCAAGCGTGCCTGAGA
GA-TG---ATCATA--CTTT-TTA-GGTGATCCCA-ATTCATGCGTCGATCCAT--GGAT
GGCGTTTTGAATGTGACCCCAGGATGGGCGAGGCCACCCGCTGAGTT
>EF629323Dendrobium_henryi 
-----------ATTTTATCGCTCCATGTCTAGTCT--CCCAT-CGTTGGATGT-------
GTGG-CA-AAGGCTCGGATGTGCACA-GTGGCTCGTCGT----GCCCCTTGGTGCGGCGG
GTTGAAGGGCGGGTCATC--------TTCTCGTTGGTTGCGAACAATAAGGGGTG-----
----GATTAAA--GAAGGCC------------TATGCTATTGTGTCAAGCGTGCCTGAGA
GA-TG---ATCATA--CTTT-TTA-GGTGATCCCA-ATTCATGCGTCGATCCAT--GGAT
GGCGTTTTGAAT-----------------------------------
>AB593579Dendrobium_henryi 
-----------ATTTTATCGCTCCATGTCTAGTCT--CCCAT-CGATGGATGT-------
GTGG-CA-AAGGCTCGGATGTGCACA-GTGGCTCGTCGT----GCCCCTTGGTGCGTCGG
GTTGAAGGGCGGGTCATC--------TTCTCGTTGGTTGCGAACAATAAGGGGTG-----
----GATTAAA--TAAGGCC------------TATGCTATTGTGTCAAGCGTGCCTGAGA
GA-TG---ATCATA--CTTT-TTA-GGTGATCCCA-ATTCATGCGTCGATCCAT--GGAT
GGCGTTTCGAATGCGACCCCAGGATGGGCGAGGCCACCCGCTGAGTT
>KJ672625Dendrobium_henryi 
-----------ATTTTATCGCTCCATGTCTAGTCT--CCCAT-CGTTGGATGT-------
GTGG-CA-AAGGCTCGGATGTGCACA-GTGGCTCGTCGT----GCCCCTTGGTGCGGCGG
GTTGAAGGGCGGGTCATC--------TTCTCGTTGGTTGCGAACAATAAGGGGTG-----
----GATTAAA--GAAGGCC------------TATGCTATTGTGTCAAGCGTGCCTGAGA
GA-TG---ATCATA--CTTT-TTA-GGTGATCCCA-ATTCATGCGTCGATCCAT--GGAT
GGCGTTTTG--------------------------------------
>KJ210456Dendrobium_henryi
-----------ATTTTATCGCTCCATGTCTAGTCT--CCCAT-CGATGGATGT-------
GTGG-CA-AAGGCTCGGATGTGCACA-GTGGCTCGTCGT----GCCCCTTGGTGCGGCGG
GTTGAAGGGCGGGTCATC--------TTCTCGTTGGTTGCGAACAATAAGGGGTG-----
----GATTAAA--TAAGGCC------------TATGCTATTGTGTCAAGCGTGCCTGAGA
GA-TG---ATCATA--CTTT-TTA-GGTGATCCCA-ATTCATGCGTCGATCCAT--GGAT
GGCGTTTCGAATGCGACCCCAGGATGGGCGAGGCCACCCGCTGAGTT
>HM590381Dendrobium_hercoglossum 
-----------ATTTTATCGCTCCGTGCCTAGTCT--CTCAT-CCATGGATGT-------
GTTG-CC-AAGGCTCGGATGTGCACG-GTGGCTCGTCGT----GCCCCTTGGTGCGGCGG
GCTGAAGGGCGGGTCATC--------TTCTCGTTGGCTGTCAACAATAAGGGGTG-----
----GATTAAA--TAAGGCC------------TATGCTATTGTGTCAAGCGCGCCTGAGA
GA-TG---GTCATA--CTTA-TTA-GGTGATCCCA-ATTCATGCGTCGATCCAT--GGAT
GACGTATCGAATGTGACCCCAGGATGGGCGAGGCCACCCGCCGAGTT
>AB593580Dendrobium_hercoglossum 
-----------ATTTTATCGCTCCGTGCCTAGTCT--CCCAT-CCATGGATGT-------
GTTG-CC-AAGGCTCGGATGTGCACG-GTGGCTCGTCGT----GCCCCTTGGTGCGGCGG
GCTGAAGGGCGGGTCATC--------TTCTCGTTGGCTGCCAACAATAAGGGGTG-----
----GATTAAA--TAAGGCC------------TATGCTATTGTGTCAAGCGCGCCTGAGA
GA-TG---GTCATA--CTTA-TTA-GGTGATCCCA-ATTCATGCGTCGATCCAT--GGAT
GGCGTATCGAATGTGACCCCAGGATGGGCGAGGCCACCCGCCGAGTT
>AB593581Dendrobium_hercoglossum 
-----------ATTTTATCGCTCCGTGCCTAGTCT--CCCAT-CCATGGATGT-------
GTTG-CC-AAGGCTCGGATGTGCACG-GTGGCTCGTCGT----GCCCCTTGGTGCGGCGG
GCTGAAGGGCGGGTCATC--------TTCTCGTTGGCTGCCAACAATAAGGGGTG-----
----GATTAAA--TAAGGCC------------TATGCTATTGTGTCAAGCGCGCCTGAGA
GA-TG---GTCATA--CTTA-TTA-GGTGATCCCA-ATTCATGCGTCGATCCAT--GGAT
GGCGTATCGAATGTGACCCCAGGATGGGCGAGGCCACCCGCCGAGTT
>KF143471Dendrobium_hercoglossum 
-----------ATTTTATCGCTCCGTGCCTAGTCT--CCCAT-CCATGGATGT-------
GTTG-CC-AAGGCTCGGATGTGCACG-ATGGCTCGTCGC----GCCCCTTGGTGCGGCGG
GCTGAAGGGCGGGTCATC--------TTCTCGTTGGCTGCCAACAATAAGGGGTG-----
----GATTAAA--TAAGGCC------------TATGCTATTGTGTTAAGCGCGCCTGAGA
GA-TG---GTCATA--CTTA-TTA-GGTGATCCCA-ATTCATGCGTCGATCCAT--GGAT
GGCGTATAGAATGTGACCCCAGGATGGGCGAGGCCACCCGCCGAGTT
>KJ210457Dendrobium_hercoglossum 
-----------ATTTTATCGCTCCGTGCCTAGTCT--CCCAT-CCATGGATGT-------
GTTG-CC-AAGGCTCGGATGTGCACG-ATGGCTCGTCGT----GCCCCTTGGTGCGGCGG
GCTGAAGGGCGGGTCATC--------TTCTCGTTGGCTGCCAACAATAAGGGGTG-----
----GATTAAA--TAAGGCC------------TATGCTATTGTGTCAAGCGCGCCTGAGA
GA-TG---GTCATA--CTTA-TTA-GGTGATCCCA-ATTCATGCGTCGATCCAT--GGAT
GGCGTATAGAATGTGACCCCAGGATGGGCGAGGCCACCCGCCGAGTT
>KF143472Dendrobium_hercoglossum 
-----------ATTTTATCGCTCCGTGCCTAGTCT--CCCAT-CCATGGATGT-------
GTTG-CC-AAGGCTCGGATGTGCACG-ATGGCTCGTCGT----GCCCCTTGGTGCGGCGG
GCTGAAGGGCGGGTCATC--------TTCTCGTTGGCTGCCAACAATAAGGGGTG-----
----GATTAAA--TAAGGCC------------TATGCTATTGTGTCAAGCGCGCCTGAGA
GA-TG---GTCATA--CTTA-TTA-GGTGATCCCA-ATTCATGCGTCGATCCAT--GGAT
GGCGTATAGAATGTGACCCCAGGATGGGCGAGGCCACCCGCCGAGTT
>EU840693Dendrobium_hercoglossum 
-----------ATTTTATCGCTCCGTGCCTAGTCT--CCCAT-CCATGGATGT-------
GTTG-CC-AAGGCTCGGATGTGCACG-GTGGCTCGTCGT----GCCCCTTGGTACGGCGG
GCTGAAGGGCGGGTCATC--------TTCTCGTTGGCTGTCAACAATAAGGGGTG-----
----GATTAAA--TAAGGCC------------TATGCTATTGTGTCAAGCGCGCCTGAGA
GA-TG---GTCATA--CTTA-TTA-GGTGATCCCA-ATTCATGCGTCGATCCAT--GGAT
GACGTATCGAAT-----------------------------------
>KJ672626Dendrobium_hercoglossum 
-----------ATTTTATCGCTCCGTGCCTAGTCT--CCCAT-CCATGGATGT-------
GTTG-CC-AAGGCTCGGATGTGCACG-ATGGCTCGTCGT----GCCCCTTGGTGCGGCGG
GCTGAAGGGCGGGTCATC--------TTCTCGTTGGCTGCCAACAATAAGGGGTG-----
----GATTAAA--TAAGGCC------------TATGCTATTGTGTCAAGCGCGCCTGAGA
GA-TG---GTCATA--CTTA-TTA-GGTGATCCCA-ATTCATGCGTCGATCCAT--GGAT
GACGTATCG--------------------------------------
>KC205188Dendrobium_hercoglossum 
-----------ATTTTATCGCTCCGTGCCTAGTCT--CCCAT-CCATGGATGT-------
GTTG-CC-AAGGCTCGGATGTGCACG-ATGGCTCGTCGT----GCCCCTTGGTGCGGCGG
GCTGAAGGGCGGGTCATC--------TTCTCGTTGGCTGCCAACAATAAGGGGTG-----
----GATTAAA--TAAGGCC------------TATGCTATTGTGTCAAGCGCGCCTGAGA
GA-TG---GTCATA--CTTA-TTA-GGTGATCCCA-ATTCATGCGTCGATCCAT--GGAT
GGCGTATAGAATGTGACCCCAGGATGGGCGAGGCCACCCGCCGAGTT
>KC346889Dendrobium_hercoglossum 
-----------ATTTTATCGCTCCGTGCCTAGTCT--CCCAT-CCATGGATGT-------
GTTG-CC-AAGGCTCGGATGTGCACG-GTGGCTCGTCGT----GCCCCTTGGTGCGGCGG
GCTGAAGGGCGGGTCATC--------TTCTCGTTGGCTGCCAACAATAAGGGGTG-----
----GATTAAA--TAAGGCC------------TATGCTATTGTGTCAAGCGCGCCTGAGA
GA-TG---GTCATA--CTTA-TTA-GGTGATCCCA-ATTCATGCGTCGATCCAT--GGAT
GGCGTATCGAAT-----------------------------------
>KP265004Dendrobium_hercoglossum 
-----------ATTTTATCGCTCCGTGCCTAGTCT--CCCAT-CCATGGATGT-------
GTTG-CC-AAGGCTCGGATGTGCACG-GTGGCTCGTCGT----GCCCCTTGGTGCGGCGG
GCTGAAGGGCGGGTCATC--------TTCTCGTTGGCTGCCAACAATAAGGGGTG-----
----GATTAAA--TAAGGCC------------TATGCTATTGTGTCAAGCGCGCCTGAGA
GA-TG---GTCATA--CTTA-TTA-GGTGATCCCA-ATTCATGCGTCGATCCAT--GGAT
GGCGTATCGAATGTGACCCCAGGATGGGCGAGGCCA-----------
>JN388576Dendrobium_hercoglossum 
-----------ATTTTATCGCTCCGTGCCTAGTCT--CCCAT-CCATGGATGT-------
GTTG-CC-AAGGCTCGGATGTGCACG-GTGGCTCGTCGT----GCCCCTTGGTGCGGCGG
GCTGAAGGGCGGGTCATC--------TTCTCGTTGGCTGCCAACAATAAGGGGTG-----
----GATTAAA--TAAGGCC------------TATGCTATTGTGTCAAGCGCGCCTGAGA
GA-TG---GTCATA--CTTA-TTA-GGTGATCCCA-ATTCATGCGTCGATCCAT--GGAT
GGCGTATCGAATGTGACCCCAGGATGGGCGAGGCCA-----------
>KJ210474Dendrobium_moniliforme 
-----------ATTTTATCACTCCGTGCCTAGTCT--CCCAT-CCATGGATGT-------
GTTG-CC-AAGGCTCGGATGTGCACG-GTGGCTCGTCGT----GCCCCTTGGTGCGTCGG
GCTGAAGGGCGGGTCATC--------TTCTCGTTGGCTGCCAACAATAATGGGTG-----
----GATTAAA--TAAGGCC------------TATGCTATTGTGTCAAGCAAGCTTGAGA
GA-TG---GTCATA--CTTT-TTA-GGTGATCCCA-ATTCATGCGTCGATCCAT--GGAT
GGCGTATTGAATGTGACCCCAGGATGGGCGAGGCCAC----------
>KJ210479Dendrobium_moniliforme 
-----------ATTTTATCACTCCGTGCCTAGTCT--CCCAT-CCATGGATGT-------
GTTG-CC-AAGGCTCGGATGTGCACT-GTGGCTCGTCGT----GCCCCTTGGTGCGTCGG
GCTGAAGGGCGGGTCATC--------TTCTCGTTGGCTGCCAACAATAATGGGTG-----
----GATTAAA--TAAGGCC------------TATGCTATTGTGTCAAGCAAGCCTGAGA
GA-TG---GTCATA--CTTT-TTA-GGTGATCCCA-ATTCATGCGTTGATCCAT--GGAT
GGCGTATTGAATGTGACCCCAGGATGGGCGAGGCCACCCGCCGAGTT
>KF143491Dendrobium_moniliforme 
-----------ATTTTATCACTCCGTGCCTAGTCT--CCCAT-CCATGGATGT-------
GTTG-CC-AAGGCTCGGATGTGCACT-GTGGCTCGTCGT----GCCCCTTGGTGCGTCGG
GCTGAAGGGCGGGTCATC--------TTCTCGTTGGCTGCCAACAATAATGGGTG-----
----GATTAAA--TAAGGCC------------TATGCTATTGTGTCAAGCAAGCCTGAGA
GA-TG---GTCATA--CTTT-TTA-GGTGATCCCA-ATTCATGCGTTGATCCAT--GGAT
GGCGTATTGAATGTGACCCCAGGATGGGCGAGGCCACCCGCCGAGTT
>KJ210478Dendrobium_moniliforme 
-----------ATTTTATCACTCCGTGCCTAGTCT--CCCAT-CCATGGATGT-------
GTTG-CC-AAGGCTCGGATGTGCACG-GTGGCTCGTCGT----GCCCCTTGGTGCGTCGG
GCTGAAGGGCGGGTCATC--------TTCTCGTTGGCTGCCAACAATAATGGGTG-----
----GATTAAA--TAAGGCC------------TATGCTATTGTGTCAAGCAAGCCTGAGA
GA-TG---GTCATA--CTTT-TTA-GGTGATCCCA-ATTCATGCGTTGATCCAT--GGAT
GGCGTATTGAATGTGACCCCAGGATGGGCGAGGCCACCCGCCGAGTT
>KJ210475Dendrobium_moniliforme 
-----------ATTTTATCACTCTGTGCCTAGTCT--CACAT-CCATGGATGT-------
GTTG-CC-AAGGCTCGGATGTGCACG-GTGGCTCGTCGT----GCCCCTTGGTGCGGCGG
GCTGAAGGGCGGGTCATC--------TTCTCGTTGGCTGCCAACAATAAGTGGTG-----
----GATTAAA--TAAGGCC------------TATGCTATTGTGTCAAGCGCGCCTGAGA
GA-TG---GTCATA--CTTT-TTA-GGTGATCCCA-ATTCATACGTTGATCCAT--GGAT
GGCGTATCGAATGTGACCCCAGGATGGGCGAGGCCACCCGCCGAGTT
>KF143490Dendrobium_moniliforme 
-----------ATTTTATCACTCTGTGCCTAGTCT--CACAT-CCATGGATGT-------
GTTG-CC-AAGGCTCGGATGTGCACG-GTGGCTCGTCGT----GCCCCTTGGTGCGGCGG
GCTGAAGGGCGGGTCATC--------TTCTCGTTGGCTGCCAACAATAAGTGGTG-----
----GATTAAA--TAAGGCC------------TATGCTATTGTGTCAAGCGCGCCTGAGA
GA-TG---GTCATA--CTTT-TTA-GGTGATCCCA-ATTCATACGTTGATCCAT--GGAT
GGCGTATCGAATGTGACCCCAGGATGGGCGAGGCCACCCGCCGAGTT
>KJ210476Dendrobium_moniliforme 
-----------ATTTTATCACTCCGTGCCTACTCT--CCCAT-CCATGGATGT-------
GTTG-CT-AAGGCTCGGATGTGCACG-GTGGCTCGTCGT----GCCCCTTGGTGCGGCGG
GCTGAAGGGCGGGTCATC--------TTCTCGTTGGCTGCCAACAATAAGGGGTG-----
----GATTAAA--TAAGGCC------------TATGCTATTGTGTCAAGCGCGCCCGAGA
GA-TG---GTCATA--CTTT-TTA-GGTGATCCCA-ATTCATGCGTTGATCCAT--GGAT
GGCGTATCGAATGTGACC-----------------------------
>HQ114246Dendrobium_moniliforme
-----------ATTTTATCACTCCGTGCCTACTCT--CCCAT-CCATGGATGT-------
GTTG-CT-AAGGCTCGGATGTGCACG-GTGGCTCGTCGT----GCCCCTTGGTGCGGCGG
GCTGAAGGGCGGGTCATC--------TTCTCGTTGGCTGCCAACAATAAGGGGTG-----
----GATTAAA--TAAGGCC------------TATGCTATTGTGTCAAGCGCGCCCGAGA
GA-TG---GTCATA--CTTT-TTA-GGTGATCCCA-ATTCATGCGTTGATCCAT--GGAT
GGCGTATCGAATGTGACCCCAGGATGGGCGAGGCCACCCGCTGAGTT
>AF359254Dendrobium_moniliforme
-----------ATTTTATCACTCTG--CCTAGTCT--CCCAT-CCATGGATGT-------
GTTG-CC-AAGGCTCGGATGTGCACG-GTGGCTCGTCGT----GCCCCTTGGTGCGGCGG
GCTGAAGGGCGGGTCATC--------TTCTCGTTGGCTGCCAACAATAAGGGGTG-----
----GATTAAA--TAAGGCC------------TATGCTATTGTGTCAAGCGCGCCTGAGA
GA-TG---GTCATA--CTTT-TCTATGTGATCCCA-ATTCATGCGTTGATCCAT--GGAT
GGCGTATCGAAT-----------------------------------
>KP686378Dendrobium_moniliforme 
-----------ATTTTATCACTCTGTGCCTAGTCT--CCCAT-CCATGGATGT-------
GTTG-CC-AAGGCTCGGATGTGCACG-GTGGCTCGTCGT----GCCCCTTGGTGCGTCGG
GCTGAAGGGCGGGTCATC--------TTCTCGTTGGCTGCCAACAATAAGGGGTG-----
----GATTAAA--TAAGGCC------------TATGCTATTGTGTCAAGCGCGCCTGAGA
GA-TG---GTCATA--CTTT-TTA-TGTGATCCCA-ATTCATGCGTTGATCCAT--GGAT
G----------------------------------------------
>KP686380Dendrobium_moniliforme
-----------ATTTAATCACTCTGTGCCTAGTCT--CCCAT-CCATGGATGT-------
GTTG-CC-AAGGCTCGGATGTGCACG-GTGGCTCGTCGT----GCCCCTTGGTGCGTCGG
GCTGAAGGGCGGGTCATC--------TTCTCGTTGGCTGCCAACAATAAGGGGTG-----
----GATTAAA--TAAGGCC------------TATGCTATTGTGTCAAGCGCGCCTGAGA
GA-TG---GTCATA--CTTT-TTA-TGTGATCCCA-ATTCATGCGTTGATCCAT--GGAT
G----------------------------------------------
>KP686381Dendrobium_moniliforme
-----------ATTTAATCACTCTGTGCCTAGTCT--CCCAT-CCATGGATGT-------
GTTG-CC-AAGGCTCGGATGTGCACG-GTGGCTCGTCGT----GCCCCTTGGTGCGTCGG
GCTGAAGGGCGGGTCATC--------TTCTCGTTGGCTGCCAACAATAAGGGGTG-----
----GATTAAA--TAAGGCC------------TATGCTATTGTGTCAAGCGCGCCTGAGA
GA-TG---GTCATA--CTTT-TTA-TGTGATCCCA-ATTCATGCGTTGATCCAT--GGAT
G----------------------------------------------
>KJ210480Dendrobium_moniliforme 
-----------ATTTTATCACTCCGTGCCTACTCT--CCCAT-CCATGGATGT-------
GTTG-CT-AAGGCTCGGATGTGCACG-GTGGCTCGTCGT----GCCCCTTGGTGCGGCGG
GCTGAAGGGCGGGTCATC--------TTCTCGTTGGCTGCCAACAATAAGGGGTG-----
----GATTAAA--TAAGGCC------------TATGCTATTGTGTCAAGCGCGCCCGAGA
GA-TG---GTCATA--CTTT-TTA-GGTGATCCCA-ATTCATGCGTTGATCCAT--GGAT
GGCGTATCGAATGTGACCCCAGGATCGGCGAGGCCACCCGCTGAGTT
>KF143489Dendrobium_moniliforme 
-----------ATTTTATCACTCCGTGCCTACTCT--CCCAT-CCATGGATGT-------
GTTG-CT-AAGGCTCGGATGTGCACG-GTGGCTCGTCGT----GCCCCTTGGTGCGGCGG
GCTGAAGGGCGGGTCATC--------TTCTCGTTGGCTGCCAACAATAAGGGGTG-----
----GATTAAA--TAAGGCC------------TATGCTATTGTGTCAAGCGCGCCCGAGA
GA-TG---GTCATA--CTTT-TTA-GGTGATCCCA-ATTCATGCGTTGATCCAT--GGAT
GGCGTATCGAATGTGACCCCAGGATCGGCGAGGCCACCCGCTGAGTT
>KJ210483Dendrobium_moniliforme 
-----------ATTTTATCACTCCGTGCCTACTCT--CCCAT-CCATGGATGT-------
GTTG-CT-AAGGCTCGGATGTGCACG-GTGGCTCGTCGT----GCCCCTTGGTGCGGCGG
GCTGAAGGGCGGGTCATC--------TTCTCGTTGGCTGCCAACAATAAGGGGTG-----
----GATTAAA--TAAGGCC------------TATGCTATTGTGTCAAGCGCGCCCGAGA
GA-TG---GTCATA--CTTT-TTA-GGTGATCCCA-ATTCATGCGT--------------
-----------------------------------------------
>KJ210482Dendrobium_moniliforme 
-----------ATTTTATCACTCCGTGCCTACTCT--CCCAT-CCATGGATGT-------
GTTG-CT-AAGGCTCGGATGTGCACG-GTGGCTCGTCGT----GCCCCTTGGTGCGGCGG
GCTGAAGGGCGGGTCATC--------TTCTCGTTGGCTGCCAACAATAAGGGGTG-----
----GATTAAA--TAAGGCC------------TATGCTATTGTGTCAAGCGCGCCCGAGA
GA-TG---GTCATA--CTTT-TTA-GGTGATCCCA-ATTCATGCGTTGATCCAT--GGAT
GGCGTATCGAATGTGACCCCAGGATGGGCGAGGCCACCCGCTGAGTT
>MG940864Dendrobium_moniliforme   
-----------ATTTTATCACTCCGTGCCTACTCT--CCCAT-CCATGGATGT-------
GTTG-CT-AAGGCTCGGATGTGCACG-GTGGCTCGTCGT----GCCCCTTGGTGCGGCGG
GCTGAAGGGCGGGTCATC--------TTCTCGTTGGCTGCCAACAATAAGGGGTG-----
----GATTAAA--TAAGGCC------------TATGCTATTGTGTCAAGCGCGCCCGAGA
GA-TG---GTCATA--CTTT-TTA-GGTGATCCCA-ATTCATGCGTTGATCCAT--GGAT
GGCGTATCGAATGTGACCCCAGGATGGGCGAGGCCACCCGCTGAGTT
>KJ210481Dendrobium_moniliforme 
-----------ATTTTATCACTCCGTGCCTACTCT--CCCAT-CCATGGATGT-------
GTTG-CT-AAGGCTCGGATGTGCACG-GTGGCTCGTCGT----GCCCCTTGGTGCGGCGG
GCTGAAGGGCGGGTCATC--------TTCTCGTTGGCTGCCAACAATAAGGGGTG-----
----GATTAAA--TAAGGCC------------TATGCTATTGTGTCAAGCGCGCCCGAGA
GA-TG---GTCATA--CTTT-TTA-GGTGATCCCA-ATTCATGCGTTGATCCAT--GGAT
GGCGTATCGAATGTGACCCCAGGATGGGCGAGGCCACCCGCTGAGTT
>KJ210477Dendrobium_moniliforme 
-----------ATTTTATCACTCCGTGCCTAGTCT--CCCAT-CCATGGATGT-------
GTTG-CC-AAGGCTCGGATGTGCACT-GTGGCTCGTCGT----GCCCCTTGGTGCGTCGG
GCTGAAGGGCGGGTCATC--------TTCTCGTTGGCTGCCAACAATAATGGGTG-----
----GATTAAA--TAAGGCC------------TATGCTATTGTGTCAAGCAAGCCTGAGA
GA-TG---GTCATA--CTTT-TTA-GGTGATCCCA-ATTCATGCGTTGATCCAT--GGAT
GGCGTATTGAATGTGACCCCA--------------------------
>GU339113Dendrobium_denneanum 
-----------GTTATGTCGCTCTGTGCCAAGTCA--CCCAT-CATTGGATGG-------
GCTGGCG-AAGGCTCGGATGTGCATG-GTGGCTCGTCGT----GCCCCTCGGCACGGTGG
GCTGAAGAGCGGGTCATC--------ATCTTGTTAGCCACGAACAATAAGGGGTG-----
----GATAAAA-ATGAGGCC------------TATGCTATTGTGTCGTGCATGCCCAAGA
GA-TG---ATTATA--CCTT-TTA-TGTGATCCCA-AATTATGCGTCGATCCAC--GAAT
GGCGTTTTGAAT-----------------------------------
>KF143450Dendrobium_denneanum 
-----------GTTATGTCGCTCTGTGCCAAGTCA--CCCAT-CATTGGATGG-------
GCTGGCG-AAGGCTCGGATGTGCATG-GTGGCTCGTCGT----GCCCCTCGGCACGGTGG
GCTGAAGAGCGGGTCATC--------ATCTTGTTAGCCACGAACAATAAGGGGTG-----
----GATAAAA-ATGAGGCC------------TATGCTATTGTGTCGTGCATGCCCAAGA
GA-TG---ATTATA--CCTT-TTA-TGTGATCCCA-AATTATGCGTCGATCCAC--GAAT
GGCGTTTTGAATGCGACCCCAGGATGGGCGAGGCCACCCGCCGAGTT
>JN388572Dendrobium_denneanum 
-----------GTTATGTCGCTCTGTGCCAAGTCA--CCCAT-CATTGGATGG-------
GCTGGCG-AAGGCTCGGATGTGCATG-GTGGCTCGTCGT----GCCCCTCGGCACGGTGG
GCTGAAGAGCGGGTCATC--------ATCTTGTTAGCCACGAACAATAAGGGGTG-----
----GATAAAA-ATGAGGCC------------TATGCTATTGTGTCGTGCATGCCCAAGA
GA-TG---ATTATA--CCTT-TTA-TGTGATCCCA-AATTATGCGTCGATCCAC--GAAT
GGCGTTTTGAATGCGACCCCAGGATGGGCGAGGCCA-----------
>KJ672663Dendrobium_denneanum 
-----------GTTATGTCGCTCTGTGCCAAGTCA--CCCAT-CATTGGATGG-------
GCTGGCG-AAGGCTCGGATGTGCATG-GTGGCTCGTCGT----GCCCCTCGGCACGGTGG
GCTGAAGAGCGGGTCATC--------ATCTTGTTAGCCACGAACAATAAGGGGTG-----
----GATAAAA-ATGAGGCC------------TATGCTATTGTGTCGTGCATGCCCAAGA
GA-TG---ATTATA--CCTT-TTA-TGTGATCCCA-AATTATGCGTCGATCCAC--GAAT
GGCGTTTTG--------------------------------------
>AF362043Dendrobium_denneanum 
-----------GTTATGTCGCTCTGTGCCAAGTCA--CCCAT-CATTGGATGG-------
GCTGGCG-AAGGCTCGGATGTGCATG-GTGGCTCGTCGT----GCCCCTCGGCACGGTGG
GCTGAAGAGCGGGTCATC--------ATCTTGTTAGCCACGAACAATAAGGGGTG-----
----GATAAAA-ATGAGGCC------------TATGCTATTGTGTCGTGCATGCCCAAGA
GA-TG---ATTATA--CCTT-TTA-TGTGATCCCA-AATTATGCGTCGATCCAC--GAAT
GGCGTTTTGAAT-----------------------------------
>KF143448Dendrobium_denneanum 
-----------GTTATGTCGCTCCGTGCCAAGTCA--CCCAT-CATTGGATGG-------
GCTGGCG-AAGGCTCGGATGTGCATG-GTGGCTCGTCGT----GCCCCTCGGCACGGTGG
GCTGAAGAGCGGGTCATC--------ATCTTGTTAGCCACGAACAATAAGGGGTG-----
----GATAAAA-ATGAGGCC------------TATGCTATTGTGTCGTGCATGCCCAAGA
GA-TG---ATTATA--CCTT-TTA-TGTGATCCCA-AATCATGCGTCGATCCAC--GAAT
GGCGTTTTGAATGCGACCCCAGGATGGGCGAGGCCACCCGCCGAGTT
>KF143449Dendrobium_denneanum 
-----------GTTATGTCGCTTCGTGCCAAGTCA--CCCAT-CATTGGATGG-------
GCTGGCG-AAGGCTCGGATGTGCATG-GTGGCTCGTCGT----GCCCCTCGGCACGKTGG
GCTGAAGAGCGGGTCATC--------ATCTTGTTAGCTGCGAACAATAAGGGGTG-----
----GATAAAA-AAGAGGCC------------TATATTATTGTGTCGTGCATGCCCAAGA
GA-TG---ATTATA--CCTT-TTA-TGTGATCCCA-AATCATGCGTCGATCCAT--GAAT
GGCGTTTTGAATGCGACCCCAGGATGGGCGAGGCCACCCGCCGAGTT
>AF362040Dendrobium_denneanum 
-----------GTTATGTCGCTTCGTGCCAAGTCA--CCCAT-CATTGGATGG-------
GCTGGCG-AAGGCTCGGATGTGCATG-GTGGCTCGTCGT----GCCCCTCGGCACGGTGG
GCTGAAGAGCGGGTCATC--------ATCTTGTTAGCTGCGAACAATAAGGGGTG-----
----GATAAAA-AAGAGGCC------------TATATTATTGTGTCGTGCATGCCCAAGA
GA-TG---ATTATA--CCTT-TTA-TGTGATCCCA-AATCATGCGTCGATCCAT--GAAT
GGCGTTTTGAAT-----------------------------------
>AY239983Dendrobium_moschatum 
-----------GATATGTCGCTCTGTGCTAAGTTA--ACCAT-CGATAGATGG-------
GTTGGCG-AAGGCTCGGATGTGCATA-ATGGCTCGTTGT----GCCCCTCAGCGTGGCGG
GCTGAAGAGGGGGTCATC--------ATCTTGTTAGTCGCAAACAATAAGGGGTG-----
----GATAAAT-ATGAGGCC------------TATGTTATTGTGTTGTGCATGCCCAAGA
GA-TG---ATTAAA--CCTT-TTT-TGTGATCCTA-AATCATGCGTCAATCCAT--GTAT
GGCGTTTTGAATGCGACCCCAGGATGGGC------------------
>EF629326Dendrobium_moschatum 
-----------GATATGTCGCTCTGTGCTAAGTTA--ACCAT-CGATGGATGG-------
GTTGGCG-AAGGCTCGGATGTGCATA-ATGGCTCGTTGT----GCCCCTCAGCGTGGCGG
GCTGAAGAGGGGGTCATC--------ATCTTGTTAGTCGCAAACAATAAGGGGTG-----
----GATAAAT-ATGAGGCC------------TATGTTATTGTGTTGTGCATGCCCAAGA
GA-TG---ATTAAA--CCTT-TTT-TGTGATCCTA-AATCATGCGTCAATCCAT--GTAT
GGCGTTTTGAAT-----------------------------------
>HM054716Dendrobium_moschatum 
-----------GATATGTCGCTCTGTGCTAAGTTA--ACCAT-CGATGGATGG-------
GTTGGCG-AAGGCTCGGATGTGCATA-ATGGCTCGTTGT----GCCCCTCAGCGTGGCGG
GCTGAAGAGGGGGTCATC--------ATCTTGTTAGTCGCAAACAATAAGGGGTG-----
----GATAAAT-ATGAGGCC------------TATGTTATTGTGTTGTGCATGCCCAAGA
GA-TG---ATTAAA--CCTT-TTT-TGTGATCCTA-AATCATGCGTCAATCCAT--GTAT
GGCGTTTTGAATGCGACCCCAGGATGGGCGAGGCCACCCGCCGA---
>HM054714Dendrobium_moschatum 
-----------GATATGTCGCTCTGTGCTAAGTTA--ACCAT-CGATGGATGG-------
GTTGGCG-AAGGCTCGGATGTGCATA-ATGGCTCGTTGT----GCCCCTCAGCGTGGCGG
GCTGAAGAGGGGGTCATC--------ATCTTGTTAGTCGCAAACAATAAGGGGTG-----
----GATAAAT-ATGAGGCC------------TATGTTATTGTGTTGTGCATGCCCAAGA
GA-TG---ATTAAA--CCTT-TTT-TGTGATCCTA-AATCATGCGTCAATCCAT--GTAT
GGCGTTTTGAATGCGACCCCAGGATGGGCGAGGCCACCCGCCGA---
>HM054712Dendrobium_moschatum 
-----------GATATGTCGCTCTGTGCTAAGTTA--ACCAT-CGATGGATGG-------
GTTGGCG-AAGGCTCGGATGTGCATA-ATGGCTCGTTGT----GCCCCTCAGCGTGGCGG
GCTGAAGAGGGGGTCATC--------ATCTTGTTAGTCGCAAACAATAAGGGGTG-----
----GATAAAT-ATGAGGCC------------TATGTTATTGTGTTGTGCATGCCCAAGA
GA-TG---ATTAAA--CCTT-TTT-TGTGATCCTA-AATCATGCGTCAATCCAT--GTAT
GGCGTTTTGAATGCGACCCCAGGATGGGCGAGGCCACCCGCCGA---
>KY966563Dendrobium_moschatum 
-----------GATATGTCGCTCTGTGYTAAGTTA--ACCAT-CGATGGATGG-------
GTTGGCG-AAGGCTCGGATGTGCATA-ATGGCTCGTTGT----GCCCCTCAGCGTGGCGG
GCTGAAGAGGGGGTCATC--------ATCTTGTTAGTCGCAAACAATAAGGGGTG-----
----GATAAAT-ATGAGGCC------------TATGTTATTGTGTTGTGCATGCCCAAGA
GA-TG---ATTAAA--CCTT-TTT-TGTGATCCTA-AATCATGCGTCAATCCAT--GTAT
GGCGTTTTGAAT-----------------------------------
>HM054709Dendrobium_moschatum 
-----------GATATGTCGCTCTGTGCTAAGTTA--ACCAT-CGATGGATGG-------
GTTGGCG-AAGGCTCGGATGTGCATA-ATGGCTCGTTGT----GCCCCTCAGCGTGGCGG
GCTGAAGAGGGGGTCATC--------ATCTTGTTAGTCGCAAACAATAAGGGGTG-----
----GATAAAT-ATGAGGCC------------TATGTTATTGTGTTGTGCATGCCCAAGA
GA-TG---ATTAAA--CCTT-TTT-TGTGATCCTA-AATCATGCGTCAATCCAT--GTAT
GGCGTTTTGAATGCGACCCCAGGATGGGCGAGG--------------
>KJ672687Dendrobium_moschatum 
-----------GATATGTCGCTCTGTGCTAAGTTA--ACCAT-CGATGGATGG-------
GTTGGCG-AAGGCTCGGATGTGCATA-ATGGCTCGTTGT----GCCCCTCAGCGTGGCGG
GCTGAAGAGGGGGTCATC--------ATCTTGTTAGTCGCAAACAATAAGGGGTG-----
----GATAAAT-ATGAGGCC------------TATGTTATTGTGTTGTGCATGCCCAAGA
GA-TG---ATTAAA--CCTT-TTT-TGTGATCCTA-AATCATGCGTCAATCCAT--GTAT
GGCGTTTTG--------------------------------------
>KT778757Dendrobium_moschatum 
-----------GATATGTCGCTCTGTGCTAAGTTA--ACCAT-CGATGGATGG-------
GTTGGCG-AAGGCTCGGATGTGCATA-ATGGCTCGTTGT----GCCCCTCAGCGTGGCGG
GCTGAAGAGGGGGTCATC--------ATCTTGTTAGTCGCAAACAATAAGGGGTG-----
----GATAAAT-ATGAGGCC------------TATGTTATTGTGTTGTGCATGCCCAAGA
GA-TG---ATTAAA--CCTT-TTT-TGTGATCCTA-AATCATGCGTCAATCCAT--GTAT
GGCGTTTTGAATGCGACCCCAGGATGGGCGAGGCCACCCGCCGAGTT
>JF713111Dendrobium_moschatum 
-----------GATATGTCGCTCTGTGCTAAGTTA--ACCAT-CGATGGATGG-------
GTTGGCG-AAGGCTCGGATGTGCATA-ATGGCTCGTTGT----GCCCCTCAGCGTGGCGG
GCTGAAGAGGGGGTCATC--------ATCTTGTTAGTCGCAAACAATAAGGGGTG-----
----GATAAAT-ATGAGGCC------------TATGTTATTGTGTTGTGCATGCCCAAGA
GA-TG---ATTAAA--CCTT-TTT-TGTGATCCTA-AATCATGCGTCAATC---------
-----------------------------------------------
>KX522635Dendrobium_moschatum 
-----------GATATGTCGCTCTGTGCTAAGTTA--ACCAT-CGATGGATGG-------
GTTGGCG-AAGGCTCGGATGTGCATA-ATGGCTCGTTGT----GCCCCTCAGCGTGGCGG
GCTGAAGAGGGGGTCATC--------ATCTTGTTAGTCGCAAACAATAAGGGGTG-----
----GATAAAT-ATGAGGCC------------TATGTTATTGTGTTGTGCATGCCCAAGA
GA-TG---ATTAAA--CCTT-TTT-TGTGATCCTA-AATCATGCGTCAATCCAT--GTAT
GGCGTTTTGAAT-----------------------------------
>HM054713Dendrobium_moschatum 
-----------GATATGTCGCTCTGTGCTAAGTTA--ACCAT-CGATGGATGG-------
GTTGGCG-AAGGCTCGGATGTGCATA-ATGGCTCGTTGT----GCCCCTCAGCGTGGCGG
GCTGAAGAGGGGGTCATC--------ATCTTGTTAGTCGCAAACAATAAGGGGTG-----
----GATAAAT-ATGAGGCC------------TATGTTATTGTGTTGTGCATGCCCAAGA
GA-TG---ATTAAA--CCTT-TTT-TGTGATCCTA-AATCATGCGTCAATCCAT--GTAT
GGCGTTTTG--------------------------------------
>KT778750Dendrobium_moschatum 
-----------GATATGTCGCTCTGTGCTAAGTTA--ACCAT-CGATGGATGG-------
GTTGGCG-AAGGCTCGGATGTGCATA-ATGGCTCGTTGT----GCCCCTCAGCGTGGCGG
GCTGAAGAGGGGGTCATC--------ATCTTGTTAGTCGCAAACAATAAGGGGTG-----
----GATAAAT-ATGAGGCC------------TATGTTATTGTGTTGTGCATGCCCAAGA
GA-TG---ATTAAA--CCTT-TTT-TGTGATCCTA-AATCATGCGTCAATCCAT--GTAT
GGCGTTTTGAATGCGACCCCAGGATGGGCGAGGCCACCCGCCGAGTT
>AB593643Dendrobium_pulchellum 
-----------ATTACGTTGCTCCGTGTCAAGGCA--ACCAT-TGATGGATGG-------
GTTGGCG-AAGGCTCGGATGTGGATA-GTGGCTCGTCGC----GTCGCTCGGTGCGGCGG
GCTGAAGAGAGGATCATC--------ATCTCGTTGGCTGCGAGCAATAAGGGGTG-----
----GGTAAAA-GCGAGGCC------------TATGTTATTGTGACGTGCATGCCTGAGA
GA-TG---ATCATA--CCAT-T-CAGGTGATCCCG-AATCATGCGTCGATCCAT--GGAT
GGCGTTTTGAATGCGACCCCAGGATGGGCGAGGCCACCCGCCGAGTT
>KJ210492Dendrobium_pulchellum 
-----------ATTACGTTGCTCCGTGTCAAGGCA--ACCAT-TGATGGATGG-------
GTTGGCG-AAGGCTCGGATGTGGATA-GTGGCTCGTCGC----GTCGCTCGGTGCGGCGG
GCTGAAGAGAGGATCATC--------ATCTCGTTGGCTGCGAGCAATAAGGGGTG-----
----GGTAAAA-GCGAGGCC------------TATGTTATTGTGACGTGCATGCCTGAGA
GA-TG---ATCATA--CCAT-T-CAGGTGATCCCG-AATCATGCGTCGATCCAT--GGAT
GGCGTTTTGAATGCGACCCCAGGATGGGCGAGGCCACCCGCCGAGTT
>KY966577Dendrobium_pulchellum 
-----------ATTACGTTGCTCCGTGTCAAGGCA--ACCAT-TGATGGATGG-------
GTTGGCG-AAGGCTCGGATGTGGATA-GTGGCTCGTCGC----GTCGCTCGGTGCGGCGG
GCTGAAGAGAGGATCATC--------ATCTCGTTGGCTGCGAGCAATAAGGGGTG-----
----GGTAAAA-GCGAGGCC------------TATGTTATTGTGACGTGCATGCCTGAGA
GA-TG---ATCATA--CCAT-T-CAGGTGATCCCG-AATCATGCGTCGATCCAT--GGAT
GGCGTTTTGAAT-----------------------------------
>KF143503Dendrobium_pulchellum 
-----------ATTACGTTGCTCCGTGTCAAGGCA--ACCAT-TGATGGATGG-------
GTTGGCG-AAGGCTCGGATGTGGATA-GTGGCTCGTCGC----GTCGCTCGGTGCGGCGG
GCTGAAGAGAGGATCATC--------ATCTCGTTGGCTGCGAGCAATAAGGGGTG-----
----GGTAAAA-GCGAGGCC------------TATGTTATTGTGACGTGCATGCCTGAGA
GA-TG---ATCATA--CCAT-T-CAGGTGATCCCG-AATCATGCGTCGATCCAT--GGAT
GGCGTTTTGAATGCGACCCCAGGATGGGCGAGGCCACCCGCCGAGTT
>KY966567Dendrobium_pachyphyllum 
-----------ATTACATCACTCCTAGTCAATTTCATCCCTC-CGATGGTTGG-------
GGTGGCG-GAGGCTTGGATGTGTAGA-ATGGCTCATCGT----GCCCCCTGGTGCGGTGG
GTTGAAGAGCGGATCATC--------AACTCGTTGGCTGCGAACAATAAGGGGTG-----
----GATTAAA-GTGAGGCA------------TGTGTTATTGTGTCGGGTATGCCCGAGG
GA-AG---ATCATG--CACA-GTCAGGTGATCCCA-AATCATGCGTCGATCTTA--GGTT
GGCGTTTGGAAT-----------------------------------
>KC507769Dendrobium_pachyphyllum 
-----------ATTAGATCACTCCGAGTCAATTTCATCCCTC-CGATGGTTGT-------
GGTGGTG-GAGGCTTGGATGTGTAGA-ATGGCTCATCGT----GCCCCTTAGTGCGGTGG
GCTGAAGAGCGGATCATA--------AACTCGTTGG-TGCGAACAATAAGGGGTG-----
----GATTAAA-------------------------------------------------
------------------------------------------------------------
-----------------------------------------------
>AB593624Dendrobium_pachyphyllum 
-----------ATTACATCACTCCTAGTCAATTTCATCCCTC-CGGTGGTTGG-------
GGTGGCG-GAGGCTTGGATGTGTAGA-ATGGCTCATCGT----GCCCCCTGGTGCGGTGG
GTTGAAGAGCGGATCATC--------AACTCGTTGGATGCGAACAATAAGGGGTG-----
----GATTAAA-GTGAGGCA------------TGTGTTATTGTGTCGCGTATGCCCGAGG
GA-AG---ATCATG--CACA-GTCAGGTGATCCCA-AATCATGCGTCGATCTTA--GGAT
GGCGTTTGGAATGCGACCCCAGGATGGGCGGGGCCACCCGCCGAGTT
>KX522639Dendrobium_parishii 
-----------ATTTTGTCGCTTCGTGCCTAGCCA--CCCAT-CGATGGATGT-------
GCTGGCG-AGGGCTCGGATGTGCATG-GTGGCTCGTCGT----GCCCCTCGGCGCGGCGG
GCTGAAGAGCGGATCATC--------GTCTTGTTGGCTGCGAACAATAAGGGGTG-----
----GATTTAA-ATGAGGCC------------TATGCTATTGTGTCGTGCATGCCTAAGA
GA-TG---ATCACA--C-CT-TTGAGGTGATCCCA-AATCATGTGCCGATCCAT--GGAT
GGCGCT-----------------------------------------
>KJ672689Dendrobium_parishii 
-----------ATTTTGTCGCTTCGTGCCTAGCCA--CCCAT-CGATGGATGT-------
GCTGGCG-AGGGCTCGGATGTGCATG-GTGGCTCGTCGT----GCCCCTCGGCGCGGCGG
GCTGAAGAGCGGATCATC--------GTCTTGTTGGCTGCGAACAATAAGGGGTG-----
----GATTTAA-ATGAGGCC------------TATGCTATTGTGTCGTGCATGCCTAAGA
GA-TG---ATCACA--C-CT-TTGAGGTGATCCCA-AATCATGCGCCGATCCAT--GGAT
GGCGCTTTG--------------------------------------
>AB593630Dendrobium_parishii 
-----------ATTTTGTCGCTTCGTGCCTAGCCA--CCCAT-CGATGGATGT-------
GCTGGTG-AGGGCTCGGATGTGCATG-GTGGCTCGTCGT----GCCCCTCGGCGCGGCGG
GCTGAAGAGCGGATCATC--------GTCTTGTTGGCTGCGAACAATAAGGGGTG-----
----GATTTAA-ATGAGGCC------------TATGCTATTGTGTCGTGCATGCCTAAGA
GA-TG---ATCACA--C-CT-TTGAGGTGATCCCA-AATCATGCGCCGATCCAT--GGAT
GGCGCTTTGAATGCGACCCCAGGATGGGCGAGGCCACCCGCCGAGTT
>KC205202Dendrobium_parishii 
-----------ATTTTGTCGCTTCGTGCCTAGCCA--CCCAT-CGATGGATGT-------
GCTGGCG-AGGGCTCGGATGTGCATG-GTGGCTCGTCGT----GCCCCTCGGCGCGGCGG
GCTGAAGAGCGGATCATC--------GTCTTGTTGGCTGCGAACAATAAGGGGTG-----
----GATTTAA-ATGAGGCC------------TATGCTATTGTGTCGTGCATGCCTAAGA
GA-TG---ATCACA--C-CT-TTGAGGTGATCCCA-AATCATGCGCCGATCCAT--GGAT
GGCGCTTTGAATGCGACCCCAGGATGGGCGAGGCCACCCGCCGAGTT
>HM054736Dendrobium_parishii 
-----------ATTTTGTCGCTTCGTGCCTAGCCA--CCCAT-CGATGGATGT-------
GCTGGCG-AGGGCTCGGATGTGCATG-GTGGCTCGTCGT----GCCCCTCGGCGCGGCGG
GCTGAAGAGCGGATCATC--------GTCTTGTTGGCTGCGAACAATAAGGGGTG-----
----GATTTAA-ATGAGGCC------------TATGCTATTGTGTCGTGCATGCCTAAGA
GA-TG---ATCACA--C-CT-TTGAGGTGATCCCA-AATCATGTGCCGATCCAT--GGAT
GGCGCTTTGAATGCGACCCCAGGATGGGCGAGGCC------------
>AB972344Dendrobium_parishii 
-----------ATTTTGTCGCTTCGTGCCTAGCCA--CCCAT-CGATGGATGT-------
GCTGGCG-AGGGCTCGGATGTGCATG-GTGGCTCGTCGT----GCCCCTCGGCGCGGCGG
GCTGAAGAGCGGATCATC--------GTCTTGTTGGCTGCGAACAATAAGGGGTG-----
----GATTTAA-ATGAGGCC------------TATGCTATTGTGTCGTGCATGCCTAAGA
GA-TG---ATCACA--C-CT-TTGAGGTGATCCCA-AATCATGCGCCGATCCAT--GGAT
GGCGCTTTGAATGCGACCCCAGGATGGGCGAGGCCACCCGCCGAGTT
>KJ944629Dendrobium_parishii 
-----------ATTTTGTCGCTTCGTGCCTAGCCA--CCCAT-CGATGGATGT-------
GCTGGCG-AGGGCTCGGATGTGCATG-GTGGCTCGTCGT----GCCCCTCGGCGCGGCGG
GCTGAAGAGCGGATCATC--------GTCTTGTTGGCTGCGAACAATAAGGGGTG-----
----GATTTAA-ATGAGGCC------------TATGCTATTGTGTCGTGCATGCCTAAGA
GA-TG---ATCACA--C-CT-TTGAGGTGATCCCA-AATCATGCGCCGATCCAT--GGAT
GGCGCTTTGAATGCGACCCCAGGATGGGCGAGGCCACCCGCCGAGTT
>EU121417Dendrobium_parishii 
-----------ATTTTGTCGCTTCGTGCCTAGCCA--CCCAT-CGATGGATGT-------
GCTGGCG-AGGGCTCGGATGTGCATG-GTGGCTCGTCGT----GCCCCTCGGCGCGGCGG
GCTGAAGAGCAGATCATC--------GTCTTGTTGGCTGCGAACAATAAGGGGTG-----
----GATTTAA-ATGAGGCC------------TATGCTATTGTGTCGTGCATGCCTAAGA
GA-TG---ATCACA--C-CT-TTGAGGTGATCCCA-AATCATGCGCCGATCCAT--GGAT
GGCGCTTTGAAT-----------------------------------
>KC568303Dendrobium_parishii 
-----------ATTTTGTCGCTTCGTGCCTAGCCA--CCCAT-CGATGGATGT-------
GCTGGCG-AGGGCTCGGATGTGCATG-GTGGCTCGTCGT----GCCCCTCGGCGCGGCGG
GCTGAAGAGCGGATCATC--------GTCTTGTTGGCTGCGAACAATAAGGGGTG-----
----GATTTAA-ATGAGGCC------------TATGCTATTGTGTCGTGCATGCCTAAGA
GA-TG---ATCACA--C-CT-TTGAGGTGATCCCA-AATCATGCGCCGATCCAT--GGAT
GGCGCTTTGAAT-----------------------------------
>KY966570Dendrobium_parishii 
-----------ATTTTGTCGCTTCGTGCCTAGCCA--CCCAT-CGATGGATGT-------
GCTGGCG-AGGGCTCGGATGTGCATG-GTGGCTCGTCGT----GCCCCTCGGCGCGGCGG
GCTGAAGAGCGGATCATC--------GTCTTGTTGGCTGCGAACAATAAGGGGTG-----
----GATTTAA-ATGAGGCC------------TATGCTATTGTGTCGTGCATGCCTAAGA
GA-TG---ATCACA--C-CT-TTGAGGTGATCCCA-AATCATGCGCCGATCCAT--GGAT
GGCGCTTTGAAT-----------------------------------
>HM054735Dendrobium_parishii 
-----------ATTTTGTCGCTTCGTGCCTAGCCA--CCCAT-CGATGGATGT-------
GCTGGCG-AGGGCTCGGATGTGCATG-GTGGCTCGTCGT----GCCCCTCGGCGCGGCGG
GCTGAAGAGCGGATCATC--------GTCTTGTTGGCTGCGAACAATAAGGGGTG-----
----GATTTAA-ATGAGGCC------------TATGCTATTGTGTCGTGCATGCCTAAGA
GA-TG---ATCACA--C-CT-TTGAGGTGATCCCA-AATCATGTGCCGATCCAT--GGAT
GGCGCTTTGAATGCGACCCCAGGATGGGCGAGGCCACCCGCCGA---
>HM590378Dendrobium_parishii 
-----------ATTTTGTCGCTTCGTGCCTAGCCA--CCCAT-CGATGGATGT-------
GCTGGCG-AGGGCTCGGATGTGCATG-GTGGCTCGTCGT----GCCCCTCGGCGCGGCGG
GCTGAAGAGCGGATCATC--------GTCTTGTTGGCTGCGAACAATAAGGGGTG-----
----GATTTAA-ATGAGGCC------------TATGCTATTGTGTCGTGCATGCCTAAGA
GA-TG---ATCACA--C-CT-TTGAGGTGATCCCA-AATCATGCGCCGATCCAT--GGAT
GGCGCTTTGAATGCGACCCCAGGATGGGCGAGGCCACCCGCCGAGTT
>MT004902Dendrobium_parishii
-----------ATTTTGTCGCTTCGTGCCTAGCCA--CCCAT-CGATGGATGT-------
GCTGGCG-AGGGCTCGGATGTGCATG-GTGGCTCGTCGT----GCCCCTCGGCGCGGCGG
GCTGAAGAGCGGATCATC--------GTCTTGTTGGCTGCGAACAATAAGGGGTG-----
----GATTTAA-ATGAGGCC------------TATGCTATTGTGTCGTGCATGCCTAAGA
GA-TG---ATCACA--C-CT-TTGAGGTGATCCCA-AATCATGCGCCGATCCAT--GGAT
GGCGCTTTGAAT-----------------------------------
>MK483284Dendrobium_parishii
-----------ATTTTGTCGCTTCGTGCCTAGCCA--CCCAT-CGATGGATGT-------
GCTGGCG-AGGGCTCGGATGTGCATG-GTGGCTCGTCGT----GCCCCTCGGCGCGGCGG
GCTGAAGAGCGGATCATC--------GTCTTGTTGGCTGCGAACAATAAGGGGTG-----
----GATTTAA-ATGAGGCC------------TATGCTATTGTGTCGTGCATGCCTAAGA
GA-TG---ATCACA--C-CT-TTGAGGTGATCCCA-AATCATGCGCCGATCCAT--GGAT
GGCGCTTTGAATGCGACCCCAGGATGGGCGAGGCCACCCGCCGAGTT
>MK522227Dendrobium_parishii
-----------ATTTTGTCGCTTCGTGCCTAGCCA--CCCAT-CGATGGATGT-------
GCTGGCG-AGGGCTCGGATGTGCATG-GTGGCTCGTCGT----GCCCCTCGGCGCGGCGG
GCTGAAGAGCGGATCATC--------GTCTTGTTGGCTGCGAACAATAAGGGGTG-----
----GATTTAA-ATGAGGCC------------TATGCTATTGTGTCGTGCATGCCTAAGA
GA-TG---ATCACA--C-CT-TTGAGGTGATCCCA-AATCATGCGCCGATCCAT--GGAT
GGCGCTTTGAATGCGACCCCAGGATGGGCGAGGCCACCCGCTGAGTT
>HM054558Dendrobium_aphyllum
-----------ATTTTATCGCTCCATGCCTAGCCA--CACAT-YGATGGATGT-------
ATTGGCA-AAGGCTCGGATGTGCACG-GTGGCTCGTCGT----GCCCCTCGGCACGGCGG
GCTGAAGAGCGGGTCATC--------ATCTCGTTGGCTGCGAACAATACRTGGTG-----
----GATTAAA-GCAAGGCC------------GATGCTATTGTGTCGTGCATGCCTAAGA
GA-TG---ATCATA--C-CT-TTGAGGTGATCCCA-AATCATGCGTTGATCCAT--GGAT
GGCGCTTTGAATGCGACCCCAGGATGGGCGAGGCCACCCGCCGAGT-
>HM054560Dendrobium_aphyllum
-----------ATTTTATCGCTCCATGCCTAGCCA--CACAT-YGATGGATGT-------
ATTGGCA-AAGGCTCGGATGTGCACG-GTGGCTCGTCGT----GCCCCTCGGCACGGCGG
GCTGAAGAGCGGGTCATC--------ATCTCGTTGGCTGCGAACAATACRTGGTG-----
----GATTAAA-GCAAGGCC------------GATGCTATTGTGTCGTGCATGCCTAAGA
GA-TG---ATCATA--C-CT-TTGAGGTGATCCCA-AATCATGCGTTGATCCAT--GGAT
GGCGCTTTGAATGCGACCCCAGGATGGGCGAGGCC------------
>HM054559Dendrobium_aphyllum
-----------ATTTTATCGCTCCATGCCTAGCCA--CACAT-CGATGGATGT-------
ATTGGCA-AAGGCTCGGATGTGCACG-GTGGCTCGTCGT----GCCCCTCGGCACGGCGG
GCTGAAGAGCGGGTCATC--------ATCTCGTTGGCTGCGAACAATACRTGGTG-----
----GATTAAA-GCAAGGCC------------GATGCTATTGTGTCGTGCATGCCTAAGA
GA-TG---ATCATA--C-CT-TTGAGGTGATCCCA-AATCATGCGTTGATCCAT--GGAT
GGCGCTTTGAATGCGACCCCAGGATGGGCGAGGCCACCCGCCGAGT-
>HM054557Dendrobium_aphyllum
-----------ATTTTATCGCTCCATGCCTAGCCA--CACAT-TGATGGATGT-------
ATTGGCA-AAGGCTCGGATGTGCACG-GTGGCTCGTCGT----GCCCCTCGGCACGGCGG
GCTGAAGAGCGGGTCATC--------ATCTCGTTGGCTGCGAACAATACGTGGTG-----
----GATTAAA-GCAAGGCC------------GATGCTATTGTGTCGTGCATGCCTAAGA
GA-TG---ATCATA--C-CT-TTGAGGTGATCCCA-AATCATGCGTTGATCCAT--GGAT
GGCGCTTTGAATGCGACCCCAGGATGGGCGAGGCCACCCGCCGAGT-
>KJ210415Dendrobium_aphyllum
-----------ATTTTATCGCTCCATGCCTAGCCA--CACAT-CGATGGATGT-------
ATTGGCA-AAGGCTCGGATGTGCACG-GTGGCTCGTCGT----GCCCCTCGGCACGGCGG
GCTGAAGAGCGGGTCATC--------ATCTCGTTGGCTGCGAACAATACGTGGTG-----
----GATTAAA-GCAAGGCC------------GATGCTATTGTGTCGTGCATGCCTAAGA
GA-TG---ATCATA--C-CT-TTGAGGTGATCCCA-AATCATGCGTTGATCCAT--GGAT
GGCGCTTTGAATGCGACCCCAGGATGGGCGAGGCCACCCGCCGAGTT
>HM054556Dendrobium_aphyllum
-----------ATTTTATCGCTCCATGCCTAGCCA--CACAT-CGATGGATGT-------
ATTGGCA-AAGGCTCGGATGTGCACG-GTGGCTCGTCGT----GCCCCTCGGCACGGCGG
GCTGAAGAGCGGGTCATC--------ATCTCGTTGGCTGCGAACAATACGTGGTG-----
----GATTAAA-GCAAGGCC------------GATGCTATTGTGTCGTGCATGCCTAAGA
GA-TG---ATCATA--C-CT-TTGAGGTGATCCCA-AATCATGCGTTGATCCAT--GGAT
GGCGCTTTGAATGCGACCCCAGGATGGGCGAGGCCACCCGCCGAGT-
>HM054555Dendrobium_aphyllum
-----------ATTTTATCGCTCCATGCCTAGCCA--CACAT-TGATGGATGT-------
ATTGGCA-AAGGCTCGGATGTGCACG-GTGGCTCGTCGT----GCCCCTCGGCACGGTGG
GCTGAAGAGCGGGTCATC--------ATCTCGTTGGCTGCGAACAATACGTGGTG-----
----GATTAAA-GCAAGGCC------------GATGCTATTGTGTCGTGCATGCCTAAGA
GA-TG---ATCATA--C-CT-TTGAGGTGATCCCA-AATCATGCGTTGATCCAT--GGAT
GGCGCTTTGAATGCGACCCCAGGATGGGCGAGGCCACCCGCCGAGT-
>EU840691Dendrobium_aphyllum
-----------ATTTTATCGCTCCATGCCTAGCCA--CACAT-CGATGGATGT-------
ATTGGCA-AAGGCTCGGATGTGCACG-GTGGCTCGTCGT----GCCCCTCGGCACGGCGG
GCTGAAGAGCGGGTCATC--------ATCTCGTTGGCTGCGAACAATACGTGGTG-----
----GATTAAA-GCAAGGCC------------GATGCTATTGTGTCGTGCATGCCTAAGA
GA-TG---ATCATA--C-CT-TTGAGGTGATCCCA-AATCATGCGTTGATCCAT--GGAT
GGCGCTTTGAAT-----------------------------------
>FJ428219Dendrobium_aphyllum
-----------ATTTTATCGCTCCATGCCTAGCCA--CACAT-CGATGGATGT-------
ATTGGCA-AAGGCTCGGATGTGCACG-GTGGCTCGTCGT----GCCCCTCGGCACGGCGG
GCTGAAGAGCGGGTCATC--------ATCTCGTTGGCTGCGAACAATACGTGGTG-----
----GATTAAA-GCAAGGCC------------GATGCTATTGTGTCGTGCATGCCTAAGA
GA-TG---ATCATA--C-CT-TTGAGGTGATCCCA-AATCATGCGTTGATCCAT--GGAT
GGCGCTTTGAAT-----------------------------------
>AF355573Dendrobium_aphyllum
-----------ATTTTATCGCTCCATGCCTAGCCA--CACAT-CGATGGATGT-------
ATTGGCA-AAGGCTCGGATGTGCACG-GTGGCTCGTCGT----GCCCCTCGGCACGGCGG
GCTGAAGAGCGGGTCATC--------ATCTCGTTGGCTGCGAACAATACGTGGTG-----
----GATTAAA-GCAAGGCC------------GATGCTATTGTGTCGTGCATGCCTAAGA
GA-TG---ATCATA--C-CT-TTGAGGTGATCCCA-AATCATGCGTTGATCCAT--GGAT
GGCGCTTTGAAT-----------------------------------
>HM054561Dendrobium_aphyllum
-----------ATTTTATCGCTCCATGCCTAGCCA--CACAT-TGATGGATGT-------
ATTGGCA-AAGGCTCGGATGTGCACG-GTGGCTCGTCGT----GCCCCTCGGCACGGCGG
GCTGAAGAGCGGGTCATC--------ATCTCGTTGGCTGCGAACAATACRTGGTG-----
----GATTAAA-GCAAGGCC------------GATGCTATTGTGTCGTGCATGCCTAAGA
GA-TG---ATCATA--C-CT-TTGAGGTGATCCCA-AATCATGCGTTGATCCAT--GGAT
GGCGCTTTGAATGCGACCCCAGGATGGGCGAGGCCACCCGCCGAGT-
>HM054553Dendrobium_aphyllum 
-----------ATTTTATCGCTCCATGCCTAGCCA--CACAT-TGATGGATGT-------
ATTGGCA-AAGGCTCGGATGTGCACG-GTGGCTCGTCGT----GCCCCTCGGCACGGCGG
GCTGAAGAGCGGGTCATC--------ATCTCGTTGGCTGCGAACAATACGTGGTG-----
----GATTAAA-GCAAGGCC------------GATGCTATTGTGTCGTGCATGCCTAAGA
GA-TG---ATCATA--C-CT-TTGAGGTGATCCCA-AATCATGCGTTGATCCAT--GGAT
GGCGCTTTGAATGCGACCCCAGGATGGGCGAGGCCACCCGCCGAGT-
>KY966517Dendrobium_aphyllum 
-----------ATTTTATCGCTCCATGCCCGGCCA--CACAT-CGATGGATGT-------
ATTGGCA-AAGGCTCGGATGTGCACG-GTGGCTCGTCGT----GCCCCTCGGCACGGCGG
GCTGAATAGCGGGTCATC--------ATCTCGTTGGCTGCGAACAATACGTGGTG-----
----GATTAAA-GCAAGGCC------------GATGCTATTGTGTCGTGCATGCCTAAGA
GA-TG---ATCATA--C-CT-TTGAGGTGATCCCA-AATCATGCGTTGATCCAT--GGAT
GGCGCTGTGAAT-----------------------------------
>KJ944622Dendrobium_aphyllum 
-----------ATTTTATCGCTCCATGCCTAGCCA--CACAT-CGATGGATGT-------
ATTGGCA-AAGGCTCGGATGTGCACG-GTGGCTCGTCGT----GCCCCTCGGCACGGCGG
GCTGAAGAGCGGGTCATC--------ATCTCGTTGGCTGCGAACAATACGTGGTG-----
----GATTAAA-GCAAGGCC------------GATGCTATTGTGTCGTGCATGCCTAAGA
GA-TG---ATCATA--C-CT-TTGAGGTGATCCCA-AATCATGCGTTGATCCAT--GGAT
GGCGCTTTGAATGCGACCCCAGGATGGGCGAGGCCACCCGCCGAGTT
>KJ210413Dendrobium_aphyllum 
-----------ATTTTATCGCTCCATGCCTAGCCA--CACAT-CGATGGATGT-------
ATTGGCA-AAGGCTCGGATGTGCACG-GTGGCTCGTCGT----GCCCCTCGGCACGGCGG
GCTGAAGAGCGGGTCATC--------ATCTCGTTGGCTGCGAACAATACGTGGTG-----
----GATTAAA-GCAAGGCC------------GATGCTATTGTGTCGTGCATGCCTAAGA
GA-TG---ATCATA--C-CT-TTGAGGTGATCCCA-AATCATGCGTTGATCCAT--GGAT
GGCGCTTTGAATGCGACCCCAGGATGGGCGAGGCCACCCGCCGAGTT
>MK169307Dendrobium_aphyllum 
-----------ATTTTATCGCTCCATGCCTAGCCA--CACAT-CGATGGATGT-------
ATTGGCA-AAGGCTCGGATGTGCACG-GTGGCTCGTCGT----GCCCCTCGGCACGGCGG
GCTGAAGAGCGGGTCATC--------ATCTCGTTGGCTGCGAACAATACGTGGTG-----
----GATTAAA-GCAAGGCC------------GATGCTATTGTGTCGTGCATGCCTAAGA
GA-TG---ATCATA--C-CT-TTGAGGTGATCCCA-AATCATGCGTTGATCCAT--GGAT
GGCGCTTTGAATGCGACCCCAGGATGGGCGAGGCCACCCGCCGAGCT
>JN388571Dendrobium_aphyllum 
-----------ATTTTATCGCTCCATGCCTAGCCA--CACAT-CGATGGATGT-------
ATTGGCA-AAGGCTCGGATGTGCACG-GTGGCTCGTCGT----GCCCCTCGGCACGGCGG
GCTGAAGAGCGGGTCATC--------ATCTCGTTGGCTGCGAACAATACGTGGTG-----
----GATTAAA-GCAAGGCC------------GATGCTATTGTGTCGTGCATGCCTAAGA
GA-TG---ATCATA--C-CT-TTGAGGTGATCCCA-AATCATGCGTTGATCCAT--GGAT
GGCGCTTTGAATGCGACCCCAGGATGGGCGAGGCCA-----------
>KJ672651Dendrobium_aphyllum 
-----------ATTTTATCGCTCCATGCCTAGCCA--CACAT-CGATGGATGT-------
ATTGGCA-AAGGCTCGGATGTGCACG-GTGGCTCGTCGT----GCCCCTCGGCACGGCGG
GCTGAAGAGCGGGTCATC--------ATCTCGTTGGCTGCGAACAATACGTGGTG-----
----GATTAAA-GCAAGGCC------------GATGCTATTGTGTCGTGCATGCCTAAGA
GA-TG---ATCATA--C-CT-TTGAGGTGATCCCA-AATCATGCGTTGATCCAT--GGAT
GGCGCTTTG--------------------------------------
>KX600514Dendrobium_aphyllum 
-----------ATTTTATCGCTCCATGCCTAGCCA--CACAT-CGATGGATGT-------
ATTGGCA-AAGGCTCGGATGTGCACG-GTGGCTCGTCGT----GCCCCTCGGCACGGCGG
GCTGAAGAGCGGGTCATC--------ATCTCGTTGGCTGCGAACAATACATGGTG-----
----GATTAAA-GCAAGGCC------------GATGCTATTGTGTCGTGCATGCCTAAGA
GA-TG---ATCATA--C-CT-TTGAGGTGATCCCA-AATCATGCGTTGATCCAT--GGAT
GGCGCTTTGAAT-----------------------------------
>KT778748Dendrobium_aphyllum 
-----------ATTTTATCGCTCCATGCCTAGCCA--CACAT-CGATGGATGT-------
ATTGGCA-AAGGCTCGGATGTGCACG-GTGGCTCGTCGT----GCCCCTCGGCACGGCGG
GCTGAAGAGCGGGTCATC--------ATCTCGTTGGCTGCGAACAATACATGGTG-----
----GATTAAA-GCAAGGCC------------GATGCTATTGTGTCGTGCATGCCTAAGA
GA-TG---ATCATA--C-CT-TTGAGGTGATCCCA-AATCATGCGTTGATCCAT--GGAT
GGCGCTTT---------------------------------------
>FJ384734Dendrobium_falconeri 
-----------ATTTTGTCGCTCCGAGCCTAGTCT--CCCAT-CGATCGATGT-------
GATTGCA-AAGGCTCGGATGTGCACG-GTGGCTCGTCGT----GCCCCTCGGTGCGGCGG
GTTGAAGGGTGGGTCATC--------TTCTCGTTGGCTGTGAACAATAAGGGGTG-----
----GATTAAAGAGAAGTCC------------TATGCTATTGTGTCAAGCGTGCCTGAGA
GA-TG---GTCATA--T-TT-TTTAGGTGATCCCA-ATTCATGCGTCGATCCAA--GGAT
GGCGTTTGGAAT-----------------------------------
>KR075038Dendrobium_falconeri 
-----------ATTTTGTCGCTCCGAGCCTAGTCT--CCCAT-CGATCGATGT-------
GATTGCA-AAGGCTCGGATGTGCACG-GTGGCTCGTCGT----GCCCCTCGGTGCGGCGG
GTTGAAGGGTGGGTCATC--------TTCTCGTTGGCTGTGAACAATAAGGGGTG-----
----GATTAAAGAGAAGTCC------------TATGCTATTGTGTCAAGCGTGCCTGAGA
GA-TG---GTCATA--T-TT-TTTAGGTGATCCCA-ATTCATGCGTCGATCCAA--GGAT
GGCGTTTGGAAT-----------------------------------
>KJ210447Dendrobium_falconeri 
-----------ATTTTGTCGCTCCGAGCCTAGTCT--CCCAT-CGATCGATGT-------
GATTGCA-AAGGCTCGGATGTGCACG-GTGGCTCGTCGT----GCCCCTCGGTGCGGCGG
GTTGAAGGGTGGGTCATC--------TTCTCGTTGGCTGTGAACAATAAGGGGTG-----
----GATTAAAGAGAAGTCC------------TATGCTATTGTGTCAAGCGTGCCTGAGA
GA-TG---GTCATA--T-TT-TTTAGGTGATCCCA-ATTCATGCGTCGATCCAA--GGAT
GGCGTTTGGAATGCGACCCCAGGATGGGCGAGGCCACCCGCCGAGTT
>KF143458Dendrobium_falconeri 
-----------ATTTTGTCGCTCCGAGCCTAGTCT--CCCAT-CGATCGATGT-------
GATTGCA-AAGGCTCGGATGTGCACG-GTGGCTCGTCGT----GCCCCTCGGTGCGGCGG
GTTGAAGGGTGGGTCATC--------TTCTCGTTGGCTGTGAACAATAAGGGGTG-----
----GATTAAAGAGAAGTCC------------TATGCTATTGTGTCAAGCGTGCCTGAGA
GA-TG---GTCATA--T-TT-TTTAGGTGATCCCA-ATTCATGCGTCGATCCAA--GGAT
GGCGTTTGGAATGCGACCCCAGGATGGGCGAGGCCACCCGCCGAGTT
>HQ114239Dendrobium_falconeri 
-----------ATTTTGTCGCTCCGAGCCTAGTCT--CCCAT-CGATCGATGT-------
GATTGCA-AAGGCTCGGATGTGCACG-GTGGCTCGTCGT----GCCCCTCGGTGCGGCGG
GTTGAAGGGTGGGTCATC--------TTCTCGTTGGCTGTGAACAATAAGGGGTG-----
----GATTAAAGAGAAGTCC------------TATGCTATTGTGTCAAGCGTGCCTGAGA
GA-TG---GTCATA--T-TT-TTTAGGTGATCCCA-ATTCATGCGTCGATCCAA--GGAT
GGCGTTTGGAATGCGACCCCAGGATGGGCGAGGCCACCCGCCGAGTT
>JF713102Dendrobium_falconeri 
-----------ATTTTGTCGCTCCGTGCCTAGTCT--CCCAT-CGATCGATGT-------
GATTGCA-AAGGCTCGGATGTGCACG-GTGGCTCGTCGT----GCCCCTCGGTGCGGCGG
GTTGAAGGGTGGGTCATC--------TTCTCGTTGGCTGTGAACAATAAGGGGTG-----
----GATTAAAGAGAAGTCC------------TATGCTATTGTGTCAAGCGTGCCTGAGA
GA-TG---ATCATA--T-TT-TTTAGGTGATCCCA-ATTCATGCGTCGATCCAA--GGAT
GGCGTTTGGAATGCGA-------------------------------
>KX600498Dendrobium_falconeri 
-----------ATTTTGTCGCTCCGTGCCTAGTCT--CCCAT-CGATCGATGT-------
GATTGCA-AAGGCTCGGATGTGCACG-GTGGCTCGTCGT----GCCCCTCGGTGCGGCGG
GTTGAAGGGTGGGTCATC--------TTCTCGTTGGCTGTGAACAATAAGGGGTG-----
----GATTAAAGAGAAGTCC------------TATGCTATTGTGTCAAGCGTGCCTGAGA
GA-TG---ATCATA--T-TT-TTTAGGTGATCCCA-ATTCATGCGTCGATCCAA--GGAT
GGCGTTTGGAAT-----------------------------------
>AB593560Dendrobium_falconeri 
-----------ATTTTGTCGCTCCGAGCCTAGTCT--CCCAT-CGATCGATGT-------
GATTGCA-AAGGCTCGGATGTGCACG-GTGGCTCGTCGT----GCCCCTCGGTGCGGCGG
GTTGAAGGGTGGGTCATC--------TTCTCGTTGGCTGTGAACAATAAGGGGTG-----
----GATTAAAGAGAAGTCC------------TATGCTATTGTGTCAAGCGTGCCTGAGA
GA-TG---GTCATA--T-TT-TTTAGGTGATCCCA-ATTCATGCGTCGATCCAA--GGAT
GGCGTTTGGAATGCGACCCCAGGATGGGCGAGGCCACCCGCCGAGTT
>AY485708Dendrobium_falconeri 
-----------ATTTTTTCGCTCCGTGCCTAGTCT--CCCAT-CGATGGATGT-------
GCTAGCG-AAGGCTCGGATGTGCATG-GTGGCTCGTCCT----GCCCCTTGGTGCGGCGG
GCTGAAGGGCGGGTTATC--------TTCTCGTTGGCTGCGAACAATAAGGGGTG-----
----GATTAAAAAAAAGG-C------------TATGCTATTGTGTCAAGCGTGCCTGAGT
GA-TG---ATCATA--T-TT-TTTAGGAGATCC-A-A-TCATGCGTTAATCCCA--GGAT
GGCGTTTTGAAT-----------------------------------
>AF420246Dendrobium_falconeri 
-----------ATTTTGTCGCTCCGTGCCTAGTCT--CCCAT-CGATCGATGT-------
GCTGGCG-AAGGCTCGGATGTGCATG-GTGGCTCGTCGT----GCCCCTCGGTGCGGCGG
GCTGAAGGATGGGTTATC--------TTTTCGTTGGCTGCGAACAATAAGGGGTG-----
----GATTAAAGAGAAGG-C------------TATGCTATTGTGTCAAGCGTGCCTGAGT
GA-TG---ATCATA--C-TT-TTACGGAGATCC-A--TTCATGCGTCGATCCCA--GGAT
GGCGT--GGAAT-----------------------------------
>AF521610Dendrobium_falconeri 
-----------ATTTTGTCGCTCCGTGCCTAGTCT--CCCAT-CGATCGATGT-------
GCTGGCG-AAGGCTCGGATGTGCATG-GTGGCTCGTCGT---GCCCCCTCGGTGCGGCGG
GCTGAAGGATGGGTTATC--------TTTTCGTTGGCTGCGAACAATAAGGGGTG-----
----GATTAAAGAGAAGGCC------------TATGCTATTGTGTCAAGCGTGCCTGAGA
GA-TG---ACCATA--C-TT-TTTAGGAGATCCCA-ATTCATGTGTCGATCCAA--GGAT
GGCGTTTGGAAT-----------------------------------
>KJ210446Dendrobium_falconeri 
-----------ATTTTGTCGCTCCGTGCCTAGTCT--CCCAT-CGATCGATGT-------
GCTGGCG-AAGGCTCGGATGTGCATG-GTGGCTCGTCGT---GCCCCCTCGGTGCGGCGG
GCTGAAGGATGGGTTATC--------TTTTCGTTGGCTGCGAACAATAAGGGGTG-----
----GATTAAAGAGAAGGCC------------TATGCTATTGTGTCAAGCGTGCCTGAGT
GA-TG---ACCATA--C-TT-TTTAGGAGATCCCA-ATTCATGCGTCGATCCAA--GGAT
GGCGTTTGGAATGCGACCCCAGGATGGGCGAGGCCACCCGCCGAGTT
>KY966539Dendrobium_falconeri 
-----------ATTTTGTCGCTCCGAGCCTAGTCT--CCCAT-CGATCGATGT-------
GATTGCA-AAGGCTCGGATGTGCACG-GTGGCTCGTCGT----GCCCCTCGGTGCGGCGG
GTTGAAGGGTGGGTCATC--------TTCTCGTTGGCTGTGAACAATAAGGGGTG-----
----GATTAAAGAGAAGTCC------------TATGCTATTGTGTCAAGCGTGCCTGAGA
GA-TG---GTCATA---TTT-TTTAGGTGATCCCA-ATTCATGCGTCGATCCAA--GGAT
GGCGTTTGGAAT-----------------------------------
>AF363023Dendrobium_crystallinum 
-----------ATTTGTTCGCTCCGTGTCTAGTCT--CCCAT-CGATGGATGT-------
GCTGGCG-AAGGCTCGGATGTGCATG-GTGGCTCGTCGT----GCCCCTCGGTGCGGCGG
GCTGAAGGGCCGGTCATC--------TTCTCGTTGGCTGCGAACAATAAGGGGTG-----
----GATAAAAGAGAAGGCC------------TGTGATATTGTGTCG-GCGTGCCTGAGA
GA-TG---ATCGTA--CCTT-TTTAGGTGATCCCA-ATTCATGCGTCGATCCTC--GGAT
GGCGTTTGAAT------------------------------------
>KJ672662Dendrobium_crystallinum 
-----------ATTTGTTCGCTCCGTGTCTAGTCT--CCCAT-CGATGGATGT-------
GCTGGCG-AAGGCTCGGATGTGCATG-GTGGCTCGTCGT----GCCCCTCGGTGCGGCGG
GCTGAAGGGCCGGTCATC--------TTCTCGTTGGCTGCGAACAATAAGGGGTG-----
----GATAAAAGAGAAGGCC------------TGTGATATTGTGTCG-GCGTGCCTGAGA
GA-TG---ATCGTA--CCTT-TTTAGGTGATCCCA-ATTCATGCGTCGATCCTC--GGAT
GGCGTTTG---------------------------------------
>KJ944633Dendrobium_crystallinum 
-----------GTTTTGTCGCTCCGTGTCTAGTCT--CCCAT-CGATGGATGT-------
GCTGGCG-AAGGCTCGGATGTGCATG-GTGGCTCGTCGT----GCCCCTCGGTGCGGCGG
GCTGAAGGGCCGGTCATC--------TTCTCGTTGGCTGCGAACAATAAGGGGTG-----
----GATAAAAGAGAAGGCC------------TGTGATATTGTGTCGTGCGTGCCTGAGA
GA-TG---ATCGTA--CCTT-TTTAGGTGATCCCA-ATTCATGCGTCGATCCTC--GGAT
GGCGTTTGGAATGCGACCCCAGGATGGGCGAGGCCACCCGCCGAGTT
>HQ114243Dendrobium_crystallinum 
-----------GTTTTGTCGCTCCGTGTCTAGTCT--CCCAT-CGATGGATGT-------
GCTGGCG-AAGGCTCGGATGTGCATG-GTGGCTCGTCGT----GCCCCTCGGTGCGGCGG
GCTGAAGGGCCGGTCATC--------TTCTCGTTGGCTGCGAACAATAAGGGGTG-----
----GATAAAAGAGAAGGCC------------TGTGATATTGTGTCGTGCGTGCCTGAGA
GA-TG---ATCGTA--CCTT-TTTAGGTGATCCCA-ATTCATGCGTCGATCCTC--GGAT
GGCGTTTGGAATGCGACCCCAGGATGGGCGAGGCCACCCGCCGAGTT
>GU339116Dendrobium_crystallinum 
-----------GTTTTGTCGCTCCGTGTCTAGTCT--CCCAT-CGATGGATGT-------
GCTGGCG-AAGGCTCGGATGTGCATG-GTGGCTCGTCGT----GCCCCTCGGTGCGGCGG
GCTGAAGGGCCGGTCATC--------TTCTCGTTGGCTGCGAACAATAAGGGGTG-----
----GATAAAAGAGAAGGCC------------TGTGATATTGTGTCGTGCGTGCCTGAGA
GA-TG---ATCATA--CCTT-TTTAGGTGATCCCA-ATTCATGCGTCGATCCTC--GGAT
GGCGTTTGGAAT-----------------------------------
>KY966529Dendrobium_crystallinum 
-----------GTTTTGTCGCTCCGTGTCTAGTCT--CCCAT-CGATGGATGT-------
GCTGGCG-AAGGCTCGGATGTGCATG-GTGGCTCGTCGT----GCCCCTCGGTGCGGCGG
GCTGAAGGGCCGGTCATC--------TTCTCGTTGGCTGCGAACAATAAGGGGTG-----
----GATAAAAGAGAAGGCC------------TGTGATATTGTGTCGTGCGTGCCTGAGA
GA-TG---ATCATA--CCTT-TTTAGGTGATCCCA-ATTCATGCGTCGATCCTC--GGAT
GGCGTTTGGAAT-----------------------------------
>AB59353Dendrobium_crystallinum 
-----------GTTTTGTCGCTCCGTGTCTAGTCT--CCCAT-CGATGGATGT-------
GCTGGCG-AAGGCTCGGATGTGCATG-GTGGCTCGTCGT----GCCCCTCGGTGCGGCGG
GCTGAAGGGCCGGTCATC--------TTCTCGTTGGCTGCGAACAATAAGGGGTG-----
----GATAAAAGAGAAGGCC------------TGTGATATTGTGTCGTGCGTGCCTGAGA
GA-TG---ATCATA--CCTT-TTTAGGTGATCCCA-ATTCATGCGTCGATCCTC--GGAT
GGCGTTTGGAAT-----------------------------------
>AB593538Dendrobium_crystallinum 
-----------GTTTTGTCGCTCCGTGTCTAGTCT--CCCAT-CGATGGATGT-------
GCTGGCG-AAGGCTCGGATGTGCATG-GTGGCTCGTCGT----GCCCCTCGGTGCGGCGG
GCTGAAGGGCCGGTCATC--------TTCTCGTTGGCTGCGAACAATAAGGGGTG-----
----GATAAAAGAGAAGGCC------------TGTGATATTGTGTCGTGCGTGCCTGAGA
GA-TG---ATCATA--CCTT-TTTAGGTGATCCCA-ATTCATGCGTCGATCCTC--GGAT
GGCGTTTGGAATGCGACCCCAGGATGGGCGAGGCCACCCGCCGAGTT
>KF143447Dendrobium_crystallinum 
-----------GTTTTGTCGCTCCGTGTCTAGTCT--CCCAT-CGATGGATGT-------
GCTGGCG-AAGGCTCGGATGTGCATG-GTGGCTCGTCGT----GCCCCTCGGTGCGGCGG
GCTGAAGGGCCGGTCATC--------TTCTCGTTGGCTGCGAACAATAAGGGGTG-----
----GATAAAAGAGAAGGCC------------TGTGATATTGTGTCGTGCGTGCCTGAGA
GA-TG---ATCGTA--CCTT-TTTAGGTGATCCCA-ATTCATGCGTCGATCCTC--GGAT
GGCGTTTGGAATGCGACCC----------------------------
>KC205205Dendrobium_crystallinum 
-----------GTTTTGTCGCTCCGTGTCTAGTCT--CCCAT-CGATGGATGT-------
GCTGGCG-AAGGCTCGGATGTGCATG-GTGGCTCGTCGT----GCCCCTCGGTGCGGCGG
GCTGAAGGGCCGGTCATC--------TTCTCGTTGGCTGCGAACAATAAGGGGTG-----
----GATAAAAGAGAAGGCC------------TGTGATATTGTGTCGTGCGTGCCTGAGA
GA-TG---ATCGTA--CCTT-TTTAGGTGATCCCA-ATTCATGCGTCGATCCTC--GGAT
GGCGTTTGGAATGCGACCC----------------------------
>KC205205Dendrobium_crystallinum 
-----------GTTTTGTCGCTCCGTGTCTAGTCT--CCCAT-CGATGGATGT-------
GCTGGCG-AAGGCTCGGATGTGCATG-GTGGCTCGTCGT----GCCCCTCGGTGCGGCGG
GCTGAAGGGCCGGTCATC--------TTCTCGTTGGCTCCGAACAATAAGGGGTG-----
----GATAAAAGAGAAGGCC------------TGTGATATTGTGTCGTGCGTGCCTGAGA
GA-TG---ATCGTA--CCTT-TTTAGGTGATCCCA-ATTCATGCGTCGATCCTC--GGAT
GGCGTTTGGAATGCGACCCCAGGATGGGCGAGGCCACCCGCCGAGTT
>KT778761Dendrobium_transparens
-----------ATTTTGTCGCTCCGTGTCTAGTCT--CCCAT-CGTTGGATGT-------
GCTGGCG-AAGGCTCGGATGTGCACG-GTGGCCCGTCGT----GCCCCTCGGTGCGGCGG
GCTGAAGGGTCGATTGTC--------TTCTCGTTGGCTGCGGACAATAGAGGGTG-----
----GATTAAAATGAAGGCC------------TATGCTATTGTGTCGAGCATGCTGGAGA
GA-TG---ATTGTA--CATA-TTTAGGCGATCCCA-ATTCATGCGTCAATCCAT--GGAT
GGCGTTTGTGA------------------------------------
>KF143520Dendrobium_transparens 
-----------ATTTTGTCGCTCCGTGTCTAGTCT--CCCAT-CGTTGGATGT-------
GCTGGCG-AAGGCTCGGATGTGCACG-GTGGCCCGTCGT----GCCCCTCGGTGCGGCGG
GCTGAAGGGTCGATTGTC--------TTCTCGTTGGCTGCGGACAATAGAGGGTG-----
----GATTAAAATGAAGGCC------------TATGCTATTGTGTCGAGCATGCTGGAGA
GA-TG---ATTGTA--CATA-TTTAGGCGATCCCA-ATTCATGCGTCAATCCAT--GGAT
GGCGTTTGGAATGCGACCCCAGGATGGGCGAGGCCACCCGCCGAGTT
>AB593679Dendrobium_transparens 
-----------ATTTTGTCGCTCCGTGTCTAGTCT--CCCAT-CGTTGGATGT-------
GCTGGCG-AAGGCTCGGATGTGCACG-GTGGCCCGTCGT----GCCCCTCGGTGCGGCGG
GCTGAAGGGTCGATTGTC--------TTCTCGTTGGCTGCGGACAATAGAGGGTG-----
----GATTAAAATGAAGGCC------------TATGCTATTGTGTCGAGCATGCTGGAGA
GA-TG---ATTGTA--CATA-TTTAGGCGATCCCA-ATTCATGCGTCAATCCAT--GGAT
GGCGTTTGGAATGCGACCCCAGGATGGGCGAGGCCACCCGCCGAGTT
>KX600508Dendrobium_transparens 
-----------ATTTTGTCGCTCCGTGTCTAGTCT--CCCAT-CGTTGGATGT-------
GCTGGCG-AAGGCTCGGATGTGCACG-GTGGCCCGTCGT----GCCCCTCGGTGCGGCGG
GCTGAAGGGTCGATTGTC--------TTCTCGTTGGCTGCGGACAATAGAGGGTG-----
----GATTAAAATGAAGGCC------------TATGCTATTGTGTCGAGCATGCTAGAGA
GA-TG---ATTGTA--CATA-TTTAGGCGATCCCA-ATTCATGCGTCAATCCAT--GGAT
GGCGTTTGGAAT-----------------------------------
>AB593497Dendrobium_amoenum 
-----------ATTTTGTCGCTCCGTGTCTAGTCT--CCCAT-CAATGGATGT-------
GCTGGCG-AAGGCTCGGATGTGCACG-GTGGCTCGTCGT----GCCCCTCGGTGCGGCGG
GCTTAAGGGCGGGTCGTC--------TTCTCGTTGGCTGCGGACAATAGAGGGTG-----
----GATTAAA-AGAAGACC------------TATGCTATTGTGTCGAGCGTGCCGGAGA
GA-TG---ATCATA--CATT-TTTTGGTGATCCCA-ATTCATGCGTCGATCCAC--GGAT
GGCGTTTGGAATGCGACCCCAGGATGGGCGAGGCCACCCGCCGAGTT
>HM054546Dendrobium_amoenum 
-----------ATTTTGTCGCTCCGTGTCTAGTCT--CCCAT-CAATGGATGT-------
GCTGGCG-AAGGCTCGGATGTGCACG-GTGGCTCGTCGT----GCCCCTCGGTGCGGCGG
GCTTAAGGGCGGGTCGTC--------TTCTCGTTGGCTGCGGACAATAGAGGGTG-----
----GATTAAAGAGAAGACC------------TATGCTATTGTGTCGAGCGTGCCGGAGA
GA-TG---ATCATA--CATT-TTTTGGTGATCCCA-ATTCATGCGTCGATCCAC--GGAT
GGCGTTTGGAATGCGACCCCAGGATGGGCGAGGC-------------
>KX600515Dendrobium_amoenum 
-----------ATTTTGTCGCTCCGTGTCTAGTCT--CCCAT-CAATGGATGT-------
GCTGGCG-AAGGCTCGGATGTGCACG-GTGGCTCGTCGT----GCCCCTCGGTGCGGCGG
GCTTAAGGGCGGGTCGTC--------TTCTCGTTGGCTGCGGACAATAGAGGGTG-----
----GATTAAAGAGAAGACC------------TATGCTATTGTGTCGAGCGTGCCGGAGA
GA-TG---ATCATA--CATT-TTTTGGTGATCCCA-ATTCATGCGTCGATCCAC--GGAT
GGCGTTTGGAAT-----------------------------------
>KT778747Dendrobium_amoenum 
-----------ATTTTGTCGCTCCGTGTCTAGTCT--CCCAT-CAATGGATGT-------
GCTGGCG-AAGGCTCGGATGTGCACG-GTGGCTCGTCGT----GCCCCTCGGTGCGGCGG
GCTTAAGGGCGGGTCGTC--------TTCTCGTTGGCTGCGGACAATAGAGGGTG-----
----GATTAAAGAGAAGACC------------TATGCTATTGTGTCGAGCGTGCCGGAGA
GA-TG---ATCATA--CATT-TTTTGGTGATCCCA-ATTCATGCGTCGATCCAC--GGAT
GGCGTTTGGAATGCGACCCCAGGATGG--------------------
>HM054544Dendrobium_amoenum 
-----------ATTTTGTCGCTCCGTGTCTAGTCT--CCCAT-CAATGGATGT-------
GCTGGCG-AAGGCTCGGATGTGCACG-GTGGCTCGTCGT----GCCCCTCGGTGCGGCGG
GCTTAAGGGCGGGTCGTC--------TTCTCGTTGGCTGCGGACAATAGAGGGTG-----
----GATTAAAGAGAAGACC------------TATGCTATTGTGTCGAGCGTGCCGGAGA
GA-TG---ATCATA--CATT-TTTTGGTGATCCCA-ATTCATGCGTCGATCCAC--GGAT
GGCGTTTGGAATGCGACCCCAGGA-----------------------
>HM054537Dendrobium_amoenum 
-----------ATTTTGTCGCTCCGTGTCTAGTCT--CCCAT-CAATGGATGT-------
GCTGGCG-AAGGCTCGGATGTGCACG-GTGGCTCGTCGT----GCCCCTCGGTGCGGCGG
GCTTAAGGGCGGGTCGTC--------TTCTCGTTGGCTGCGGACAATAGAGGGTG-----
----GATTAAAGAGAAGACC------------TATGCTATTGTGTCGAGCGTGCCGGAGA
GA-TG---ATCATA--CATT-TTTTGGTGATCCCA-ATTCATGCGTCGATCCAC--GGAT
GGCGTTTGGAATGCGACCCCAGGATGGGCGAGGC-------------
>HM054535Dendrobium_amoenum 
-----------ATTTTGTCGCTCCGTGTCTAGTCT--CCCAT-CAATGGATGT-------
GCTGGCG-AAGGCTCGGATGTGCACG-GTGGCTCGTCGT----GCCCCTCGGTGCGGCGG
GCTTAAGGGCGGGTCGTC--------TTCTCGTTGGCTGCGGACAATAGAGGGTG-----
----GATTAAAGAGAAGACC------------TATGCTATTGTGTCGAGCGTGCCGGAGA
GA-TG---ATCATA--CATT-TTTTGGTGATCCCA-ATTCATGCGTCGATCCAC--GGAT
GGCGTTTGGAATGCGACCCCAGGATGGGCGAGGC-------------
>HM054540Dendrobium_amoenum 
-----------ATTTTGTCGCTCCGTGTCTAGTCT--CCCAT-CAATGGATGT-------
GCTGGCG-AAGGCTCGGATGTGCACG-GTGGCTCGTCGT----GCCCCTCGGTGCGGCGG
GCTTAAGGGCGGGTCGTC--------TTCTCGTTGGCTGCGGACAATAGAGGGTG-----
----GATTAAAGAGAAGACC------------TATGCTATTGTGTCGAGCGTGCCGGAGA
GA-TG---ATCATA--CATT-TTTTGGTGATCCCA-ATTCATGCGTCGATCCAC--GGAT
GGCGTTTGGAATGCGACCCCAGGATGGGCGAGGCCACCCGCCGAGT-
>HM054535Dendrobium_amoenum 
-----------ATTTTGTCGCTCCGTGTCTAGTCT--CCCAT-CAATGGATGT-------
GCTGGCG-AAGGCTCGGATGTGCACG-GTGGCTCGTCGT----GCCCCTCGGTGCGGCGG
GCTTAAGGGCGGGTCGTC--------TTCTCGTTGGCTGCGGACAATAGAGGGTG-----
----GATTAAAGAGAAGACC------------TATGCTATTGTGTCGAGCGTGCCGGAGA
GA-TG---ATCATA--CATT-TTTTGGTGATCCCA-ATTCATGCGTCGATCCAC--GGAT
GGCGTTTGGAATGCGACCCCAGGATGGGCGAGGCCACCCGCCGAGT-
>HM054543Dendrobium_amoenum 
-----------ATTTTGTCGCTCCGTGTCTAGTCT--CCCAT-CAATGGATGT-------
GCTGGCG-AAGGCTCGGATGTGCACG-GTGGCTCGTCGT----GCCCCTCGGTGCGGCGG
GCTTAAGGGCGGGTCGTC--------TTCTCGTTGGCTGCGGACAATAGAGGGTG-----
----GATTAAAGAGAAGACC------------TATGCTATTGTGTCGAGCGTGCCGGAGA
GA-TG---ATCATA--CATT-TTTTGGTGATCCCA-ATTCATGCGTCGATCCAC--GGAT
GGCGTTTGGAATGCGACCCCAGGATGGGCGAGGCCACCCGCCGAG--
>HM054542Dendrobium_amoenum 
-----------ATTTTGTCGCTCCGTGTCTAGTCT--CCCAT-CAATGGATGT-------
GCTGGCG-AAGGCTCGGATGTGCACG-GTGGCTCGTCGT----GCCCCTCGGTGCGGCGG
GCTTAAGGGCGGGTCGTC--------TTCTCGTTGGCTGCGGACAATAGAGGGTG-----
----GATTAAAGAGAAGACC------------TATGCTATTGTGTCGAGCGTGCCGGAGA
GA-TG---ATCATA--CATT-TTTTGGTGATCCCA-ATTCATGCGTCGATCCAC--GGAT
GGCGTTTGGAATGCGACCCCAGGATGGGCGAGGCCACCCGCCGAGTT
>HM054541Dendrobium_amoenum 
-----------ATTTTGTCGCTCCGTGTCTAGTCT--CCCAT-CAATGGATGT-------
GCTGGCG-AAGGCTCGGATGTGCACG-GTGGCTCGTCGT----GCCCCTCGGTGCGGCGG
GCTTAAGGGCGGGTCGTC--------TTCTCGTTGGCTGCGGACAATAGAGGGTG-----
----GATTAAAGAGAAGACC------------TATGCTATTGTGTCGAGCGTGCCGGAGA
GA-TG---ATCATA--CATT-TTTTGGTGATCCCA-ATTCATGCGTCGATCCAC--GGAT
GGCGTTTGGAATGCGACCCCAGGATGGGCGAGGCCACCCGCCGAGTT
>AY485711Dendrobium_gratiosissimum 
-----------ATTTTTTCGCTCCGTGTCTAGTCT--CCCAT-CGATGGATGT-------
GCTGGCG-AAGGCTCGGATGTGCACG-GTGGCTCGTCGT----GCCCCTTGGTGCGGCGA
ATTGAAGGGCGGGTGCTC--------TTCTCGTTGGCTGCGGACAATAAGGGGTG-----
----GATTAAA-AAAAGGCC------------TATGCTATTGTGTCGAGCGTGCCGGAGA
GA-TG---ATCATT---TTT-TTTAGGTGATCCCA-ATTCATGCGTTAATCCAC--GGAT
GGCGTTTTTAAT-----------------------------------
>AF311780Dendrobium_gratiosissimum 
-----------ATTTTGTCGCTCCGTGTCTAGTCT--CCCAT-CGATGGATGT-------
GCTGGCG-AAGGCTCGGATGTGCACG-GTGGCTCGTCGT----GCCCCACGGTGCGGCGG
GTTGAAGGGCGGGTCCTC--------TTCTCGTTGGCTGCGGACAATAGAGGGTG-----
----GATTAAA-AGAAGGCC------------TATGCTATTGTGTCGAGCGTGCCGGAGA
GA-TG---ATCATT--C-TT-TTTAGGTGATCCCA-ATTCATGCGTCGATCCAC--GGAT
GGCGTT-GTAAT-----------------------------------
>AB593571Dendrobium_gratiosissimum 
-----------ATTTTGTTGCTCCGTGTCTTGTCT--CCCAT-CGATGGATGT-------
GCTGGCG-AAGGCTCGGATGTGCATG-GTGGCTCGTCGT----GCCCCTCGGTGCGGCGG
GTTGAAGGGCGGGTCCTC--------TTCTCGTTGGCTGCGGACAATAGAGGGTG-----
----GATTAAAGAGAAGGCC------------TATGCTATTGTGTCGAGCGTGCCGGAGA
GA-TG---ATCATT--CATT-TTTAGGTGATCCCA-ATTCATGCGTCGATCCAC--GGAT
GGCGTTTGAAATGCGACCCCAGGATGGGCGAGGCCACCCGCCGAGTT
>FJ384737Dendrobium_gratiosissimum 
-----------ATTTTGTCGCTCCGTGTCTAGTCT--CCCAT-CGATGGATGT-------
GCTGGCG-AAGGCTCGGATGTGCACG-GTGGCTCGTCGT----GCCCCTCGGTGCGGCGG
GTTGAAGAGCGGGTCCTC--------TTCTCGTTGGCTGCGGACAATAGAGGGTG-----
----GATTAAAGAGAAGGCC------------TATGCTATTGTGTCGAGCGTGCCGGAGA
GA-TG---ATCATT--CATT-TTTAGGTGATCCCA-ATTCATGCGTCGATCCAC--GGAT
GGCGTTTGAAAT-----------------------------------
>DQ058790Dendrobium_gratiosissimum 
-----------ATTTTGTCGCTCCGTGTCTAGTCT--CCCAT-CGATGGATGT-------
GCTGGCG-AAGGCTCGGATGTGCACG-GTGGCTCGTCGT----GCCCCTCGGTGCGGCGG
GTTGAAGGGCGGGTCCTC--------TTCTCGTTGGCTGCGGACAATAGAGGGTG-----
----GATTAAAGAGAAGGCC------------TATGCTATTGTGTCGAGCGTGCCGGAGA
GA-TG---ATCATT--CATT-TTTAGGTGATCCCA-ATTCATGCGTCGATCCAC--GGAT
GGCGTTTGAAAT-----------------------------------
>KF143465Dendrobium_gratiosissimum 
-----------ATTTTGTCGCTCCGTGTCTAGTCT--CCCAT-CGATGGATGT-------
GCTGGCG-AAGGCTCGGATGTGCACG-GTGGCTCGTCGT----GCCCCTCGGTGCGGCGG
GTTGAAGGGCGGGTCCTC--------TTCTCGTTGGCTGCGGACAATAGAGGGTG-----
----GATTAAAGAGAAGGCC------------TATGCTATTGTGTCGAGCGTGCCGGAGA
GA-TG---ATCATT--CATT-TTTAGGTGATCCCA-ATTCATGCGTCGATCCAC--GGAT
GGCGTTTGAAATGCGACCCCAGGATGGGCGAGGCCACCCGCCGAGTT
>KJ672675Dendrobium_gratiosissimum 
-----------ATTTTGTCGCTCCGTGTCTAGTCT--CCCAT-CGATGGATGT-------
GCTGGCG-AAGGCTCGGATGTGCACG-GTGGCTCGTCGT----GCCCCTCGGTGCGGCGG
GTTGAAGGGCGGGTCCTC--------TTCTCGTTGGCTGCGGACAATAGAGGGTG-----
----GATTAAAGAGAAGGCC------------TATGCTATTGTGTCAAGCGTGCCGGAGA
GA-TG---ATCATT--CATT-TTTAGGTGATCCCA-ATTCATGCGTCGATCCAC--GGAT
GGCGTTTGA--------------------------------------
>JN388590Dendrobium_gratiosissimum 
-----------ATTTTGTCGCTCCGTGTCTAGTCT--CCCAT-CGATGGATGT-------
GCTGGCG-AAGGCTCGGATGTGCACG-GTGGCTCGTCGT----GCCCCTCGGTGCGGCGG
GTTGAAGGGCGGGTCCTC--------TTCTCGTTGGCTGCGGACAATAGAGGGTG-----
----GATTAAAGAGAAGGCC------------TATGCTATTGTGTCGAGCGTGCCGGAGA
GA-TG---ATCATT--CATT-TTTAGGTGATCCCA-ATTCATGCGTCGATCCAC--GGAT
GGCGTTTGAAATGCGACCCCAGGATGGGCGAGGCCA-----------
>KF143464Dendrobium_gratiosissimum 
-----------ATTTTGTCGCTCCGTGTCTAGTCT--CCCAT-CGATGGATGT-------
GCTGGCG-AAGGCTCGGATGTGCACG-GTGGCTCGTCGT----GCCCCTCGGTGCGGCGG
GTTGAAGGGCGGGTCCTC--------TTCTCGTTGGCTGCGGACAATAGAGGGTG-----
----GATTAAAGAGAAGGCC------------TATGCTATTGTGTCAAGCGTGCCGGAGA
GA-TG---ATCATT--CATT-TTTAGGTGATCCCA-ATTCATGCGTCGATCCAC--GGAT
GGCGTTTGAAATGCGACCCCAGGATGGGCGAGGCCACCCGCCGAGTT
>AB873183Dendrobium_loddigesii 
-----------ATTTTATCGCTCTGTGCCAAGCTA--CCCAT-CGATTGATGT-------
GTTGGCG-AAGGCTTGGATGTGCATT-ATGGCTCATCGT----GCCCCTGGGCGCGGCGG
GCTGAAGAGCGGGTCATC--------ATCTCGTTGGCTGCGAACAATAAGGGGTG-----
----GACTGAA-GGGAGACC------------TATGCTATTGTGTCGTGCATGCCTAAGA
GT-TG---ATCATA--CC-T-TTGAGGAGATCCCA-AATCATGCGTCGAT----------
-----------------------------------------------
>KP159301Dendrobium_loddigesii 
-----------ATTTTATCGCTCTGTGCCAAGCTA--CCCAT-CGATTGATGT-------
GTTGGCG-AAGGCTTGGATGTGCATT-ATGGCTCATCGT----GCCCCTGGGCGCGGCGG
GCTGAAGAGCGGGTCATC--------ATCTCGTTGGCTGCGAACAATAAGGGGTG-----
----GACTGAA-GGGAGACC------------TATGCTATTGTGTCGTGCATGCCTAAGA
GT-TG---ATCATA--CC-T-TTGAGGAGATCCCA-AATCATGCGTCGATCTAT------
-----------------------------------------------
>HM590374Dendrobium_loddigesii 
-----------ATTTTATCGCTCTGTGCCAAGCTA--CCCAT-CGATTGATGT-------
GTTGGCG-AAGGCTTGGATGTGCATT-ATGGCTCATCGT----GCCCCTGGGCGCGGCGG
GCTGAAGAGCGGGTCATC--------ATCTCGTTGGCTGCGAACAATAAGGGGTG-----
----GACTGAA-GGGAGACC------------TATGCTATTGTGTCGTGCATGCCTAAGA
GT-TG---ATCATA--CC-T-TTGAGGAGATCCCA-AATCATGCGTCGATCTAT--GGAC
GGCGCTTTGAATGCGACCCCAGGATGGGCGAGGCCACCCGCCGAGTT
>EU592016Dendrobium_loddigesii 
-----------ATTTTATCGCTCTGTGCCAAGCTA--CCCAT-CGATTGATGT-------
GTTGGCG-AAGGCTTGGATGTGCATT-ATGGCTCATCGT----GCCCCTGGGCGCGGCGG
GCTGAAGAGCGGGTCATC--------ATCTCGTTGGCTGCGAACAATAAGGGGTG-----
----GACTGAA-GGGAGACC------------TATGCTATTGTGTCGTGCATGCCTAAGA
GT-TG---ATCATA--CCTT-T-GAGGAGATCCCA-AATCATGCGTCGATCTAT--GGAC
GGCGCTTTGAAT-----------------------------------
>JN388569Dendrobium_loddigesii 
-----------ATTTTATCGCTCTGTGCCAAGCTA--CCCAT-CGATTGATGT-------
GTTGGCG-AAGGCTTGGATGTGCATT-ATGGCTCATCGT----GCCCCTGGGCGCGGCGG
GCTGAAGAGCGGGTCATC--------ATCTCGTTGGCTGCGAACAATAAGGGGTG-----
----GACTGAA-GGGAGACC------------TATGCTATTGTGTCGTGCATGCCTAAGA
GT-TG---ATCATA--CCTT-T-GAGGAGATCCCA-AATCATGCGTCGATCTAT--GGAC
GGCGCTTTGAATGCGACCCCAGGATGGGCGAGGCCA-----------
>KP264997Dendrobium_loddigesii 
-----------ATTTTATCGCTCTGTGCCAAGCTA--CCCAT-CGATTGATGT-------
GTTGGCG-AAGGCTTGGATGTGCATT-ATGGCTCATCGT----GCCCCTGGGCGCGGCGG
GCTGAAGAGCGGGTCATC--------ATCTCGTTGGCTGCGAACAATAAGGGGTG-----
----GACTGAA-GGGAGACC------------TATGCTATTGTGTCGTGCATGCCTAAGA
GT-TG---ATCATA--CCTT-T-GAGGAGATCCCA-AATCATGCGTCGATCTAT--GGAC
GGCGCTTTGAATGCGACCCCAGGATGGGCGAGGCCA-----------
>KY966562Dendrobium_loddigesii 
-----------ATTTTATCGCTCTGTGCCAAGCTA--CCCAT-CGATTGATGT-------
GTTGGCG-AAGGCTTGGATGTGCATT-ATGGCTCATCGT----GCCCCTGGGCGCGGCGG
GCTGAAGAGCGGGTCATC--------ATCTCGTTGGCTGCGAACAATAAGGGGTG-----
----GACTGAA-GGGAGACC------------TATGCTATTGTGTCGTGCATGCCTAAGA
GT-TG---ATCATA--CCTT-T-GAGGAGATCCCA-AATCATGCGTCGATCTAT--GGAC
GGCGCTTTGAAT-----------------------------------
>AF311778Dendrobium_loddigesii 
-----------ATTTTATCGCTCTGTGCCAAGCTA--CCCAT-CGATTGATGT-------
GTTGGCG-AAGGCTTGGATGTGCATT-ATGGCTCATCGT----GCCCCCTGGCGCGGCGG
GCTGAAGAGCGGGTCATC--------ATCTCGTTGGCTGCGAACAATAAGGGGTG-----
----GACTGAA-GGGAGACC------------TATGCTATTGTGTCGTGCATGCCTAAGA
GT-TG---ATCATA--CCTT-T-GAGGAGATCCCA-AATCATGCGTCGATCTAT--GGAC
GGCGCTTTGAAT-----------------------------------
>AY485703Dendrobium_loddigesii 
-----------ATTTTTTCGCTCTGTGCCAAATCT--CCCAT-CGATTGATGT-------
GTTG-CG-AAGGCTTGGATGTGCATT-ATGGCTCATCGT---GCCCCTTGGGCGCGGCGG
GCTGAAGGGCGGGTCATC--------TTCTCGTTGGCTGCGAACAATAAGGGGTG-----
----GATTAAA-AAAAGACC------------TATGCTATTGTGACGTGCATGCCTAAGA
GT-TG---ATCATA--T-TT-TTTAGGAGATCCCA-A-TCATGCGTTAATCCAT--GGAC
GGCGTTTTGAAT-----------------------------------
>KJ672683Dendrobium_loddigesii 
-----------ATTTTTTCGCTCTGTGCCAAATCT--CCCAT-CGATTGATGT-------
GTTG-CG-AAGGCTTGGATGTGCATT-ATGGCTCATCGT---GCCCCTTGGGCGCGGCGG
GCTGAAGGGCGGGTCATC--------TTCTCGTTGGCTGCGAACAATAAGGGGTG-----
----GATTAAA-AAAAGACC------------TATGCTATTGTGACGTGCATGCCTAAGA
GT-TG---ATCATA--T-TT-TTTAGGAGATCCCA-ATTCATGCGTCGATCTAT--GGAC
GGCGCTTTG--------------------------------------
>KT778746Dendrobium_loddigesii 
-----------ATTTTATCGCTCTGTGCCAAGCTA--CCCAT-CGATTGATGT-------
GTTGGCG-AAGGCTTGGATGTGCATT-ATGGCTCATCGT----GCCCCTGGGCGCGGCGG
GCTGAAGAGCGGGTCATC--------ATCTCGTTGGCTGCGAACAATAAGGGGTG-----
----GACTGAA-GGGAGACC------------TATGCTATTGTGTCGTGCATGCCTAAGA
GT-TG---ATCATA--CCTT-T-GAGGAGATCCCA-AATCATGCGTCGATCTAT--GGAC
GGCGCTTTGAATGCGACCCCAGGATGGGCGAGGCCACCCGCCGAGTT
>KC205187Dendrobium_loddigesii 
-----------ATTTTATCGCTCTGTGCCAAGCTA--ACCAT-CGATTGATGT-------
GTTGGCG-AAGGCTTGGATGTGCATT-ATGGCTCATCGT----GCCCCTGGGCGCGGCGG
GCTGAAGAGCGGGTCATC--------ATCTCGTTGGCTGCGAACAATAAGGGGTG-----
----GACTGAA-GGGAGACC------------TATGCTATTGTGTCGTGCATGCCTAAGA
GT-TG---ATCATA--C-CT-TTGAGGAGATCCCA-AATCATGCGTCGATCTAT--GGAC
GGCGCTTTGAATGCGACCCCAGGATGGGCGAGGCCACCCGCCGAGTT
>EU121418Dendrobium_loddigesii 
-----------ATTTTATCGCTCTGTGCCAAGCTA--CCCAT-CGATTGATGT-------
GTTGGCG-AAGGCTTGGATGTGCATT-ATGGCTCATCGT----GCCCCTGGGCGCGGCGG
GCTGAAGAGCGGGTCATC--------ATCTCGTTGGCTGCGAACAATAAGGGGTG-----
----GACTGAA-GGGAGACC------------TATGCTATTGTGTCGTGCATGCCTAAGA
GT-TG---ATCATA--CCTT-T-GAGGAGATCCCA-AATCATGCGTCGATCTAT--GGAC
GGCGCTTTGAAT-----------------------------------
>KF143481Dendrobium_loddigesii 
-----------ATTTTATCGCTCTGTGCCAAGCTA--CCCAT-CGATTGATGT-------
GTTGGCG-AAGGCTTGGATGTGCATT-ATGGCTCATCGT----GCCCCTGGGCGCGGCGG
GCTGAAGAGCGGGTCATC--------ATCTCGTTGGCTGCGAACAATAAGGGGTG-----
----GACTGAA-GGGAGACC------------TATGCTATTGTGTCGTGCATGCCTAAGA
GT-TG---ATCATA--CCTT-T-GAGGAGATCCCA-AATCATGCGTCGATCTAT--GGAC
GGCGCTTTGAATGCGACCCCAGGATGGGCGAGGCCACCCGCCGAGTT
>HQ114220Dendrobium_loddigesii 
-----------ATTTTATCGCTCTGTGCCAAGCTA--ACCAT-CGATTGATGT-------
GTTGGCG-AAGGCTTGGATGTGCATT-ATGGCTCATCGT----GCCCCTGGGCGCGGCGG
GCTGAAGAGCGGGTCATC--------ATCTCGTTGGCTGCGAACAATAAGGGGTG-----
----GACTGAA-GGGAGACC------------TATGCTATTGTGTCGTGCATGCCTAAGA
GT-TG---ATCATA--CCTT-T-GAGGAGATCCCA-AATCATGCGTCGATCTAT--GGAC
GGCGCTTTGAATGCGACCCCAGGATGGGCGAGGCCACCCGCCGAGTT
>AF362038Dendrobium_hancockii 
-----------GTTACGTCGCTCCGTGTCAATGCC--CCCCATCGTAGCATGG-------
GTTGGCG-ATGGCTCGGACGTGCATA-GTGGCTCGTCGC----GCCCCCCGGCGCGGCGG
GCTGAAGAGCGGTTCATC--------ATCTCGTTGGCTGCGAACAATAAGGGGTG-----
----GATTAAA-GTGAGGCC------------TATGTTATTGTGACGTGCATGCCTAGAA
GA-TG---ATAATG--CTTT-T-TTGGTGATCCCA-AATCATGCGCCGATCCAT--GGAT
GGCGTTTTGAAT-----------------------------------
>EU003120Dendrobium_hancockii 
-----------GTTACGTCGCTCCGTGTCAAAGTC--CCCCATCGTCGGATGG-------
GTTGGCG-AAGGCTCGGATGTGCACA-GTGGCTCGTCGT----GCCCCCCGGTGCGGAGG
GCTGAAGAGCGGGTCATC--------ATCTCGTTGGATGCGGACAATAAGGGGTG-----
----GATTAAA-GTGAGGCC------------TATGTTATTGTGTCGTGCATGCCTAAGA
GA-TG---ATAGTG--CTTT-T-TTGGTGATCCCA-AATCATGCGCCGATCCAC--AGAT
GGCGTTTTGAAT-----------------------------------
>JN388591Dendrobium_hancockii 
-----------GTTACGTCGCTCCGTGTCAAAGTC--CCCCATCGTCGGATGG-------
GTTGGCG-AAGGCTCGGACGTGCACA-GTGGCTCGTCGT----GCCCCCCGGCGCGGCGG
GCTGAAGAGCGGGTCATC--------ATCTCGTTGGATGCGGACAATAAGGGGTG-----
----GATTAAA-GTGAGGCC------------TATGTTATTGTGCCGTGCATGCCTAAGA
GA-TG---ATAGTG--CTTT-T-TTGGTGATCCCA-AATCATGCGCCGATCCAC--AGAT
GGCGTTTTGAATGCGACCCCAGGATGGGCGAGGCCA-----------
>DQ058787Dendrobium_hancockii 
-----------GTTACGTCGCTCCGTGTCAAAGTC--CCCCATCGTCGGATGG-------
GTTGGCG-AAGGCTCGGACGTGCACA-GTGGCTCGTCGT----GCCCCCCGGCGCGGCGG
GCTGAAGAGCGGGTCATC--------ATCTCGTTGGATGCGGACAATAAGGGGTG-----
----GATTAAA-GTGAGGCC------------TATGTTATTGTGCCGTGCATGCCTAAGA
GA-TG---ATAGTG--CTTT-T-TTGGTGATCCCA-AATCATGCGCCGATCCAC--AGAT
GGCGTTTTGAAT-----------------------------------
>HM590377Dendrobium_hancockii 
-----------GTTACGTCGCTCCGTGTCAAAGTC--CCCCATCGTCGGATGG-------
GTTGGCG-AAGGCTCGGACGTGCACA-GTGGCTCGTCGT----GCCCCCCGGCGCGGCGG
GCTGAAGAGCGGGTCATC--------ATCTCGTTGGATGCGGACAATAAGGGGTG-----
----GATTAAA-GTGAGGCC------------TATGTTATTGTGCCGTGCATGCCTAAGA
GA-TG---ATAGTG--CTTT-T-TTGGTGATCCCA-AATCATGCGCCGATCCAC--AGAT
GGCGTTTTGAATGCGACCCCAGGATGGGCGAGGCCACCCGCCGAGTT
>KP159297Dendrobium_hancockii 
-----------GTTACGTCGCTCCGTGTCAAAGTC--CCCCATCGTCGGATGG-------
GTTGGCG-AAGGCTCGGACGTGCACA-GTGGCTCGTCGT----GCCCCCCGGCGCGGCGG
GCTGAAGAGCGGGTCATC--------ATCTCGTTGGATGCGGACAATAAGGGGTG-----
----GATTAAA-GTGAGGCC------------TATGTTATTGTGCCGTGCATGCCTAAGA
GA-TG---ATAGTG--CTTT-T-TTGGTGATCCCA-AATCATGCGCCGATCCAC--AGAT
GGCGTTTTGAATGCGACCCCAGGA-----------------------
>AF362025Dendrobium_hancockii
-----------GTTACGTCGCTCCGTGTCAAAGTC--CCCCATCGTCGGATGG-------
GTTGGCG-AAGGCTCGGACGTGCACA-GTGGCTCGTCGT----GCCCCCCGGCGCGGCGG
GCTGAAGAGCGGGTCATC--------ATCTCGTTGGATGCGGACAATAAGGGGTG-----
----GATTAAA-GTGAGGCC------------TATGTTATTGTGCCGTGCATGCCTAAGA
GA-TG---ATAGTG--CTTT-T-TTGGTGATCCCA-AATCATGCGCCGATCCAC--AGAT
GGCGTTTTGAAT-----------------------------------
>KF143467Dendrobium_hancockii
-----------GTTACGTCGCTCCGTGTCAAAGTC--CCCCATCGTCGGATGG-------
GTTGGCG-AAGGCTCGGACGTGCACA-GTGGCTCGTCGT----GCCCCCCGGCGCGGCGG
GCTGAAGAGCGGGTCATC--------ATCTCGTTGGATGCGGACAATAAGGGGTG-----
----GATTAAA-GTGAGGCC------------TATGTTATTGTGCCGTGCATGCCTAAGA
GA-TG---ATAGTG--CTTT-T-TTGGTGATCCCA-AATCATGCGCCGATCCAC--AGAT
GGCGTTTTGAATGCGACCCCAGGATGGGCGAGGCCACCCGCCGAGTT
>HQ114259Dendrobium_hancockii 
-----------GTTACGTCGCTCCGTGTCAAAGTC--CCCCATCGTCGGATGG-------
GTTGGCG-AAGGCTCGGACGTGCACA-GTGGCTCGTCGT----GCCCCCCGGCGCGGCGG
GCTGAAGAGCGGGTCATC--------ATCTCGTTGGATGCGGACAATAAGGGGTG-----
----GATTAAA-GTGAGGCC------------TATGTTATTGTGCCGTGCATGCCTAAGA
GA-TG---ATAGTG--CTTT-T-TTGGTGATCCCA-AATCATGCGCCGATCCAC--AGAT
GGCGTTTTGAATGCGACCCCAGGATGGGCGAGGCCACCCGCCGAGTT
>AB593575Dendrobium_hancockii 
-----------GTTACGTCGCTCCGTGTCAAAGTC--CCCCATCGTCGGATGG-------
GTTGGCG-AAGGCTCGGACGTGCACA-GTGGCTCGTCGT----GCCCCCCGGCGCGGCGG
GCTGAAGAGCGGGTCATC--------ATCTCGTTGGATGCGGACAATAAGGGGTG-----
----GATTAAA-GTGAGGCC------------TATGTTATTGTGCCGTGCATGCCTAAGA
GA-TG---ATAGTG--CTTT-T-TTGGTGATCCCA-AATCATGCGCCGATCCAC--AGAT
GGCGTTTTGAATGCGACCCCAGGATGGGCGAGGCCACCCGCCGAGTT
>JN388584Dendrobium_chrysanthum 
-----------ATTTTGTAGCTCCGTGTCTAGTCA--CCC-ATCAATGGATGT-------
GCTGGCG-AAGGCTCGGATGTGCACG-TTGGCCCGTCGT----GCCACTCGGTGCGGCGG
GCTTAAGAGCGGGTCGTC--------ATCTCGTTGGCTGCGAACAATAATGGGTG-----
----GAGAAAA-TAGAGGCC------------TATGCTATTGTGTCGTGCATGCCTAAGA
GA-TT---AAA------TTT-TTTAGGTGATCCCA-AATCACGCGTCGATCCAC--GGAT
GATGCTCTGAATGCGACCCCAGGATGGGCGAGGCCA-----------
>AF362047Dendrobium_chrysanthum
-----------ATTTTGTAGCTCCGTGTCTAGTCA--CCC-ATCAATGGATGT-------
GCTGGCG-AAGGCTCGGATGTGCACG-TTGGCCCGTCGT----GCCACTCGGTGCGGCGG
GCTTAAGAGCGGGTCGTC--------ATCTCGTTGGCTGCGAACAATAATGGGTG-----
----GAGAAAA-TAGAGGCC------------TATGCTATTGTGTCGTGCATGCCTAAGA
GA-TT---AAA------TTT-TTTAGGTGATCCCA-AATCACGCGTCGATCCAC--GGAT
GATGCTCTGAAT-----------------------------------
>AY485713Dendrobium_chrysanthum 
-----------ATTTTTTTGCTCCGTGTCTCGTCA--CCC-ATCAATGGATGT-------
GCTGGCG-AAGGCTCGGATGTGCACG-GTGGCCCGTCGT----GCCCCTTGGTGCGGCGG
GCTTAAGGGCGGGTCGTC--------TTCTCGTTGGTTGCGAACAATAAGGGGTG-----
----GATTAAA-AAAAGGCC------------TATGCTATTGTCTCGTGCATGCCTAAGA
TA-TG---ATTAAA---TTT-TTTAGGTGATCCCA-AATCACGCGTTAATCCAT--GGAT
GAGTTTTTGAAT-----------------------------------
>KJ672657Dendrobium_chrysanthum 
-----------ATTTTGTTGCTCCGTGTCTCGTCA--CCC-ATCAATGGATGT-------
GCTGGCG-AAGGCTCGGATGTGCACG-GTGGCCCGTCGT----GCCCCTCGGTGCGGCGG
GCTTAAGAGCGGGTCGCC--------ATCTCGTTGGTTGCGAACAATAAGGGGTG-----
----GATTAAA-TGGAGGCC------------TATGCTATTGTGTCGTGCATGCCTAAGA
GA-TT---AAA------TTT-TTTAGGTGATCCCA-AATCACGCGTCGATCCAT--GGAT
GATGCTTTG--------------------------------------
>JF713091Dendrobium_chrysanthum 
-----------ATTTTGTTGCTCCGTGTCTCGTCA--CCC-ATCAATGGATGT-------
GCTGGCG-AAGGCTCGGATGTGCACG-GTGGCCCGTCGT----GCCCCTCGGTGCGGCGG
GCTTAAGAGCGGGTCGCC--------ATCTCGTTGGTTGCGAACAATAAGGGGTG-----
----GATTAAA-TGGAGGCC------------TATGCTATTGTGTCGTGCATGCCTAAGA
GA-TT---AAA------TTT-TTTAGGTGATCCCA-AATCACGCGTCGATCCAC--GGAT
GATGCTTTGAATGCGACCCCAGGATGGGCGAGGCCACCCGCCG----
>JF713093Dendrobium_chrysanthum 
-----------ATTTTGTTGCTCCGTGTCTCGTCA--CCC-ATCAATGGATGT-------
GCTGGCG-AAGGCTCGGATGTGCACG-GTGGCCCGTCGT----GCCCCTCGGTGCGGCGG
GCTTAAGAGCGGGTCGCC--------ATCTCGTTGGTTGCGAACAATAAGGGGTG-----
----GATTAAA-TGGAGGCC------------TATGCTATTGTGTCGTGCATGCCTAAGA
GA-TT---AAA------TTT-TTTAGGTGATCCCA-AATCACGCGTCGATCCAC--GGAT
GATGCTTTGAATGCGACCCCAGGATGGGCGAGGCCACCCGCCGAGTT
>KF143443Dendrobium_chrysanthum 
-----------ATTTTGTTGCTCCGTGTCTCGTCA--CCC-ATCAATGGATGT-------
GCTGGCG-AAGGCTCGGATGTGCACG-GTGGCCCGTCGT----GCCCCTCGGTGCGGCGG
GCTTAAGAGCGGGTCGCC--------ATCTCGTTGGTTGCGAACAATAAGGGGTG-----
----GATTAAA-TGGAGGCC------------TATGCTATTGTGTCGTGCATGCCTAAGA
GA-TT---AAA------TTT-TTTAGGTGATCCCA-AATCACGCGTCGATCCAC--GGAT
GATGCTTTGAATGCGACCCCAGGATGGGCGAGGCCACCCGCCGAGTT
>KJ210429Dendrobium_chrysanthum 
-----------ATTTTGTTGCTCCGTGTCTCGTCA--CCC-ATCAATGGATGT-------
GCTGGCG-AAGGCTCGGATGTGCACG-GTGGCCCGTCGT----GCCCCTCGGTGCGGCGG
GCTTAAGAGCGGGTCGCC--------ATCTCGTTGGTTGCGAACAATAAGGGGTG-----
----GATTAAA-TGGAGGCC------------TATGCTATTGTGTCGTGCATGCCTAAGA
GA-TT---AAA------TTT-TTTAGGTGATCCCA-AATCACGCGTCGATCCAC--GGAT
GATGCTTTGAATGCGACCCCAGGATGGGCGAGGCCACCCGCCGAGTT
>KJ210427Dendrobium_chrysanthum 
-----------ATTTTGTTGCTCCGTGTCTCGTCA--CCC-ATCAATGGATGT-------
GCTGGCG-AAGGCTCGGATGTGCACG-GTGGCCCGTCGT----GCCCCTCGGTGCGGCGG
GCTTAAGAGCGGGTCGCC--------ATCTCGTTGGTTGCGAACAATAAGGGGTG-----
----GATTAAA-TGGAGGCC------------TATGCTATTGTGTCGTGCATGCCTAAGA
GA-TT---AAA------TTT-TTTAGGTGATCCCA-AATCACGCGTCGATCCAC--GGAT
GATGCTTTGAATGCGACCCCAGGATGGGCGAGGCCACCCGCCGAGTT
>JF713094Dendrobium_chrysanthum 
-----------ATTTTGTTGCTCCGTGTCTCGTCA--CCC-ATCAATGGATGT-------
GCTGGCG-AAGGCTCGGATGTGCACG-GTGGCCCGTCGT----GCCCCTCGGTGCGGCGG
GCTTAAGAGCGGGTCGCC--------ATCTCGTTGGTTGCGAACAATAAGGGGTG-----
----GATTAAA-TGGAGGCC------------TATGCTATTGTGTCGTGCATGCCTAAGA
GA-TT---AAA------TTT-TTTAGGTGATCCCA-AATCACGCGTCGATC---------
-----------------------------------------------
>EU003119Dendrobium_chrysanthum 
-----------ATTTTGTTGCTCCGTGTCTAGTCG--CCC-ATCAATGGATGT-------
GCCGGCG-AAGGCTCGGATGTGCACG-GTGGCCCGTCGT----GCCCTTCGGTGCGGCGG
GCTTAAGAGCGGGTCGTC--------ATCTCGTTGGTTGCGAACAATAAGGGGTG-----
----GATTAAA-TAGAGGCC------------TGTGCTATTGTGTCGTGCATGCCTAAGA
GA-TT---AAA------TTT-TTTAGGTGATCCCA-AATCACGCGTCGATCCAT--GGAT
GATGCTTTGAAT-----------------------------------
>HM590376Dendrobium_chrysanthum 
-----------ATTTTGTTGCTCCGTGTCTAGTCG--CCC-ATCAATGGATGT-------
GCCGGCG-AAGGCTCGGATGTGCACG-GTGGCCCGTCGT----GCCCTTCGGTGCGGCGG
GCTTAAGAGCGGGTCGTC--------ATCTCGTTGGTTGCGAACAATAAGGGGTG-----
----GATTAAA-TAGAGGCC------------TGTGCTATTGTGTCGTGCATGCCTAAGA
GA-TT---AAA------TTT-TTTAGGTGATCCCA-AATCACGCGTCGATCCAT--GGAT
GATGCTTTGAATGCGACCCCAGGATGGGCGAGGCCACCCGCCGAGTT
>HQ114238Dendrobium_chrysanthum 
-----------ATTTTGTTGCTCCGTGTCTAGTCG--CCC-ATCAATGGATGT-------
GCCGGCG-AAGGCTCGGATGTGCACG-GTGGCCCGTCGT----GCCCTTCGGTGCGGCGG
GCTTAAGAGCGGGTCGTC--------ATCTCGTTGGTTGCGAACAATAAGGGGTG-----
----GATTAAA-TAGAGGCC------------TGTGCTATTGTGTCGTGCATGCCTAAGA
GA-TT---AAA------TTT-TTTAGGTGATCCCA-AATCACGCGTCGATCCAT--GGAT
GATGCTTTGAATGCGACCCCAGGATGGGCGAGGCCACCCGCCGAGTT
>KJ944627Dendrobium_chrysanthum 
-----------ATTTTGTTGCTCCGTGTCTAGTCG--CCC-ATCAATGGATGT-------
GCCGGCG-AAGGCTCGGATGTGCACG-GTGGCCCGTCGT----GCCCTTCGGTGCGGCGG
GCTTAAGAGCGGGTCGTC--------ATCTCGTTGGTTGCGAACAATAAGGGGTG-----
----GATTAAA-TAGAGGCC------------TGTGCTATTGTGTCGTGCATGCCTAAGA
GA-TT---AAA------TTT-TTTAGGTGATCCCA-AATCACGCGTCGATCCAT--GGAT
GATGCTTTGAATGCGACCCCAGGATGGGCGAGGCCACCCGCCGAGTT
>AB593584Dendrobium_hookerianum 
-----------TTTATGTCGCTCCGTGTCAAGTCA--CCC-ATCGATGGATGT-------
GCTGGGG-AAGGCTCGGATGTGCATA-GTGGCTCGTCGT----GCACCACAGCGCGGCGG
GTTGAAGAGCGGGTCAAC--------ATCTCGTCGGTTGCGAACAATAAGGGGTG-----
----GATTAAC--CGAGGCC------------AATGTTATTGTGTCGTGCATGCCTAAGA
GA-TG---ATTATA--CTTT-T-TAGTTGATCCCA-AATCATGCGGCAATCCTT--GGAT
GACGTTTGTGAATGCACCCCAGGATGGGCGAGGTCACCCGCCGAGTT
>KJ210458Dendrobium_hookerianum 
-----------KTTATGTCGCTCCGTGTCAAGTCA--CCC-ATCGATGGATGG-------
GCTGGGG-AAGGCTCGGATGTGCATA-GTGGCTCGTCGT----GCACCACAGCGCGGCGG
GTTGAAGAGCGGGTCAAC--------ATCTCGTCGGTTGCGAACAATAAGGGGTG-----
----GATTAAA--CGAGGCC------------AATGTTATTGTGTCGTGCATGCCTAAGA
GA-TG---ATTATA--CTTT-T-TAGTTGATCCCA-AATCATGCGGCAATCCTT--GGAT
GACGTTTGTGAATG---------------------------------
>KF143474Dendrobium_hookerianum 
-----------GTTATGTCGCTCCGTGTCAAGTCA--CCC-ATCGATGGATGG-------
GCTGGGG-AAGGCTCGGATGTGCATA-GTGGCTCGTCGT----GCACCACAGCGCGGCGG
GTTGAAGAGCGGGTCAAC--------ATCTCGTCGGTTGCGAACAATAAGGGGTG-----
----GATTAAA--CGAGGCC------------AATGTTATTGTGTCGTGCATGCCTAAGA
GA-TG---ATTATA--CTTT-T-TAGTTGATCCCA-AATCATGCGGCAATCCTT--GGAT
GA---------------------------------------------
>KX509992Dendrobium_hookerianum 
-----------GTTATGTCGCTCCGTGTCAAGTCA--CCC-ATCGATGGATGG-------
GCTGGGG-AAGGCTCGGATGTGCATA-GTGGCTCGTCGT----GCACCACAGCGCGGCGG
GTTGAAGAGCGGGTCAAC--------ATCTCGTCGGTTGCGAACAATAAGGGGTG-----
----GATTAAA--CGAGGCC------------AATGTTATTGTGTCGTGCATGCCTAAGA
GA-TG---ATTATA--CTTT-T-TAGTTGATCCCA-AATCATGCGGCAATCCTT--GGAT
GACGTTTGTGAAT----------------------------------
>KF143475Dendrobium_hookerianum 
-----------GTTATGTCGCTCCGTGTCAAGTCA--CCC-ATCGATGGATGG-------
GCTGGGG-AAGGCTCGGATGTGCATA-GTGGCTCGTCGT----GCACCACAGCGCGGCGG
GTTGAAGAGCGGGTCAAC--------ATCTCGTCGGTTGCGAACAATAAGGGGTG-----
----GATTAAA--CGAGGCC------------AATGTTATTGTGTCGTGCATGCCTAAGA
GA-TG---ATTATA--CTTT-T-TAGTTGATCCCA-AATCATGCGGCAATCCTT--GGAT
GACGTTTGTGA------------------------------------
>KJ672678Dendrobium_hookerianum 
-----------GTTATGTCGCTCCGTGTCAAGTCA--CCC-ATCGATGGATGG-------
GCTGGGG-AAGGCTCGGATGTGCATA-GTGGCTCGTCGT----GCACCACAGCGCGGCGG
GTTGAAGAGCGGGTCAAC--------ATCTCGTCGGTTGCGAACAATAAGGGGTG-----
----GATTAAA--CGAGGCC------------AATGTTATTGTGTCGTGCATGCCTAAGA
GA-TG---ATTATA--CTTT-T-TAGTTGATCCCA-AATCATGCGGCAATCCTT--GGAT
GACGTTTGTG-------------------------------------
>EU477501Dendrobium_chrysotoxum 
-----------GTTATGTCGCTCCGAGTCAAGCCA--CCC-GTCGATGGATGG-------
GCTGGCA-ATGGCTCGGATGTGCACG-GTGGCTCCTCGT----GCCCCTCGGCACGGCGG
GCTTAAGAGCGAGAAATC--------ATCTCGTTGGCTGCGAACAATATGGGGTG-----
----GATAAAA-GCGAGGCC------------TATGATATTGTGCCGTGCATGC-TGAGA
GA-TG---ATCATA--CTTT-TTCAGGTGATCCCA-AACCATGCGTCGATCCAT--GGAT
GGCGTTTTGAAT-----------------------------------
>HM590383Dendrobium_chrysotoxum 
-----------GTTACGTCGCTCCGTGTCCAGCCA--CCC-GTCGATGGATGG-------
GCTGGCG-ATGGCTCGGATGTGCACA-GTGGCTCCTCGT----GCCCCTCGGCACGGCGG
GCTTAAGAGCGGGTAATC--------ATCTCGTTGGCTGCGAACAATATGGGGTG-----
----GATAAAT-GCGATGCT------------TATGATATTGTGCCGTGCATGCCCGAGA
GA-TG---ATCATA--CTTA-TTCAGGTGATCCCA-AACC-TGCGTCGATCCAT--GGAT
GGCGTTTTGAATGCGACCCCAGGACAGGCGAGGCCACCCGCCGAGTT
>HM054601Dendrobium_chrysotoxum 
-----------GTTACGTCGCTCTGTGTCCAGCCA--CCC-GTCGATGGATGG-------
GCTGGCG-ATGGCTCGGATGTGCACA-GTGGCTCCTCGT----GCCCCTCGGCACGGCGG
GCTTAAGAGCGGGTAATC--------ATCTCGTTGGCTGCGAACAATATGGGGTG-----
----GATAAAT-GCGATGCC------------TATGATATTGTGCCGTGCATGCCCGAGA
GA-TG---ATCATA--CTTA-TTCAGGTGATCCCA-AACCATGCGTCGATCCAT--GGAT
GGCGTTT-GAATGCGACCCCAGGACAGGCGAGG--------------
>KT778756Dendrobium_chrysotoxum 
-----------GTTACGTCGCTCTGTGTCCAGCCA--CCC-GTCGATGGATGG-------
GCTGGCG-ATGGCTCGGATGTGCACA-GTGGCTCCTCGT----GCCCCTCGGCACGGCGG
GCTTAAGAGCGGGTAATC--------ATCTCGTTGGCTGCGAACAATATGGGGTG-----
----GATAAAT-GCGATGCC------------TATGATATTGTGCCGTGCATGCCCGAGA
GA-TG---ATCATA--CTTA-TTCAGGTGATCCCA-AACCATGCGTCGATCCAT--GGAT
GGCGTTTTGAATGCGACCCCAGGACAGGCGAGGCCACCCGCCGAGTT
>HM054602Dendrobium_chrysotoxum 
-----------GTTACGTCGCTCTGTGTCCAGCCA--CCC-GTCGATGGATGG-------
GCTGGCG-ATGGCTCGGATGTGCACA-GTGGCTCCTCGT----GCCCCTCGGCACGGCGG
GCTTAAGAGCGGGTAATC--------ATCTCGTTGGCTGCGAACAATATGGGGTG-----
----GATAAAT-GCGATGCC------------TATGATATTGTGCCGTGCATGCCCGAGA
GA-TG---ATCATA--CTTA-TTCAGGTGATCCCA-AACCATGCGTCGATCCAT--GGAT
GGCGTTT----------------------------------------
>KF143444Dendrobium_chrysotoxum 
-----------GTTACGTCGCTCCGTGTCCAGCCA--CCC-GTCGATGGATGG-------
GCTGGCG-ATGGCTCGGATGTGCACA-GTGGCTCCTCGT----GCCCCTCGGCACGGCGG
GCTTAAGAGCGGGTAATC--------ATCTCGTTGGCTGCGAACAATATGGGGTG-----
----GATAAAT-GCGATGCT------------TATGATATTGTGCCGTGCATGCCCGAGA
GA-TG---ATCATA--CTTA-TTCAGGTGATCCCA-AACCATGCGTCGATCCAT--GGAT
GGCGTTT----------------------------------------
>AB593533Dendrobium_chrysotoxum 
-----------GTTACGTCGCTCCGTGTCCAGCCA--CCC-GTCGATGGATGG-------
GCTGGCG-ATGGCTCGGATGTGCACA-GTGGCTCCTCGT----GCCCCTCGGCACGGCGG
GCTTAAGAGCGGGTAATC--------ATCTCGTTGGCTGCGAACAATATGGGGTG-----
----GATAAAT-GCGATGCC------------TATGATATTGTGCCGTGCATGCCCGAGA
GA-TG---ATCATA--CTTA-TTCAGGTGATCCCA-AACCATGCGTCGATCCAT--GGAT
GGCGTTTTGAATGCGACCCCAGGACAGGCGAGGCCACCCGCCGAGTT
>AB873185Dendrobium_chrysotoxum 
-----------GTTACGTCGCTCCGTGTCCAGCCA--CCC-GTCGATGGATGG-------
GCTGGCG-ATGGCTCGGATGTGCACA-GTGGCTCCTCGT----GCCCCTCGGCACGGCGG
GCTTAAGAGCGGGTAATC--------ATCTCGTTGGCTGCGAACAATATGGGGTG-----
----GATAAAT-GCGATGCT------------TATGATATTGTGCCGTGCATGCCCGAGA
GA-TG---ATCATA--CTTA-TTCAGGTGATCCCA-AACCATGCGTCGATCCAT--GGAT
GGCGTTTTGAATGCGACCCCAGGACAGGCGAGGCCACCCGCCGAGTT
>AF362023Dendrobium_chrysotoxum 
-----------GTTACGTCGCTCCGTGTCCAGCCA--CCC-GTCGATGGATGG-------
GCTGGCG-ATGGCTCGGATGTGCACA-GTGGCTCCTCGT----GCCCCTCGGCACGGCGG
GCTTAAGAGCGGGTAATC--------ATCTCGTTGGCTGCGAACAATATGGGGTG-----
----GATAAAT-GCGATGCT------------TATGATATTGTGCCGTGCATGCCCGAGA
GA-TG---ATCATA--CTTA-TTCAGGTGATCCCA-AACCATGCGTCGATCCAT--GGAT
GGCGTTTTGAAT-----------------------------------
>HQ114223Dendrobium_chrysotoxum 
-----------GTTACGTCGCTCCGTGTCCAGCCA--CCC-GTCGATGGATGG-------
GCTGGCG-ATGGCTCGGATGTGCACA-GTGGCTCCTCGT----GCCCCTCGGCACGGCGG
GCTTAAGAGCGGGTAATC--------ATCTCGTTGGCTGCGAACAATATGGGGTG-----
----GATAAAT-GCGATGCT------------TATGATATTGTGCCGTGCATGCCCGAGA
GA-TG---ATCATA--CTTA-TTCAGGTGATCCCA-AACCATGCGTCGATCCAT--GGAT
GGCGTTTTGAATGCGACCCCAGGACAGGCGAGGCCACCCGCCGAGTT
>KX522645Dendrobium_chrysotoxum 
-----------GTTACGTCGCTCTGTGTCCAGCCA--CCC-GTCGATGGATGG-------
GCTGGCG-ATGGCTCGGATGTGCACA-GTGGCTCCTCGT----GCCCCTCGGCACGGCGG
GCTTAAGAGCGGGTAATC--------ATCTCGTTGGCTGCGAACAATATGGGGTG-----
----GATAAAT-GCGATGCC------------TATGATATTGTGCCGTGCATGCCCGAGA
GA-TG---ATCATA--CTTA-TTCAGGTGATCCCA-AACCATGCGTCGATCCAT--GGAT
GGCGTTTTGAAT-----------------------------------
>HM054600Dendrobium_chrysotoxum 
-----------GTTACGTCGCTCTGTGTCCAGCCA--CCC-GTCGATGGATGG-------
GCTGGCG-ATGGCTCGGATGTGCACA-GTGGCTCCTCGT----GCCCCTCGGCACGGCGG
GCTTAAGAGCGGGTAATC--------ATCTCGTTGGCTGCGAACAATATGGGGTG-----
----GATAAAT-GCGATGCC------------TATGATATTGTGCCGTGCATGCCCGAGA
GA-TG---ATCATA--CTTA-TTCAGGTGATCCCA-AACCATGCGTCGATCCAT--GGAT
GGCGTTTG---------------------------------------
>KY966526Dendrobium_chrysotoxum 
-----------GTTACGTCGCTCCGTGTCCAGCCA--CCC-GTCGATGGATGG-------
GCTGGCG-ATGGCTCGGATGTGCACA-GTGGCTCCTCGT----GCCCCTCGGCACGGCGG
GCTTAAGAGCGGGTAATC--------ATCTCGTTGGCTGCGAACAATATGGGGTG-----
----GATAAAT-GCGATGCC------------TATGATATTGTGCCGTGCATGCCCGAGA
GA-TG---ATCATA--CTTA-TTCAGGTGATCCCA-AACCATGCGTCGATCCAT--GGAT
GGCGTTTTGAAT-----------------------------------
>AF363024Dendrobium_lohohense 
-----------ATTACATCTCTCCACGTCAAGTCA--CCCT-TCGATGGATGG-------
GCTGGCG-AAGGCTTGGATGTGCACA-GTGGCTCGTCGT----GCCACTTGGTGCGGCGG
GCTGAAGAGCGGGTCGTC--------ATCCTCTTGGCCGCGAACAATAATGGGTG-----
----GATTAAA-GCGATGCC------------TAAGTTATTGTGTCGTGCATGCCTAAGA
GA-TG---ATTATA--C--T-TTTAAGTGATCCCA-ATTCATGCGTCGATCCA---GGAT
GACGTTTTGAAT-----------------------------------
>KF143482Dendrobium_lohohense 
-----------ATTACATCGCTCCATGTCAAGTCA--CCCT-TCGATGGATGG-------
GCTGGCG-AAGGCTTGGATGTGCACA-GTGGCTCGTCGT----GCCACTTGGTGCGGCGG
GCTGAAGAGCGGGTCGTC--------ATCCTCTTGGCCGCGAACAATAATGGGTG-----
----GATTAAA-GCGATGCC------------TAAGTTATTGTGT-GTGCATGCCTAAGA
GA-TG---ATTATA--C-TT-TTTAAGTGATCCCA-ATTCATGCGTCGATCCAT--GGAT
GACGTTTTGAATGCGACCC----------------------------
>AB593605Dendrobium_lohohense 
-----------ATTACATCGCTCCATGTCAAGTCA--CCCT-TCGATGGATGG-------
GCTGGCG-AAGGCTTGGATGTGCACA-GTGGCTCGTCGT----GCCACTTGGTGCGGCGG
GCTGAAGAGCGGGTCGTC--------ATCCTCTTGGCCGCGAACAATAATGGGTG-----
----GATTAAA-GCGATGCC------------TAAGTTATTGTGT-GTGCATGCCTAAGA
GA-TG---ATTATA--C-TT-TTTAAGTGATCCCA-ATTCATGCGTCGATCCAT--GGAT
GACGTTTTGAATGCGACCCCAGGATAGGCGAGGCCACCCGCCGAGTT
>JN388574Dendrobium_lohohense 
-----------ATTACATCGCTCCATGTCAAGTCA--CCCT-TCGATGGATGG-------
GCTGGCG-AAGGCTTGGATGTGCACA-GTGGCTCGTCGT----GCCACTTGGTGCGGCGG
GCTGAAGAGCGGGTCGTC--------ATCCTCTTGGCCGCGAACAATAATGGGTG-----
----GATTAAA-GCGATGCC------------TAAGTTATTGTGT-GTGCATGCCTAAGA
GA-TG---ATTATA--C-TT-TTTAAGTGATCCCA-ATTCATGCGTCGATCCAT--GGAT
GACGTTTTGAATGCGACCCCAGGATAGGCGAGGCCA-----------
>KJ672684Dendrobium_lohohense 
-----------ATTACATCGCTCCATGTCAAGTCA--CCCT-TCGATGGATGG-------
GCTGGCG-AAGGCTTGGATGTGCACA-GTGGCTCGTCGT----GCCACTTGGTGCGGCGG
GCTGAAGAGCGGGTCGTC--------ATCCTCTTGGCCGCGAACAATAATGGGTG-----
----GATTAAA-GCGATGCC------------TAAGTTATTGTGT-GTGCATGCCTAAGA
GA-TG---ATTATA--C-TT-TTTAAGTGATCCCA-ATTCATGCGTCGATCCA---GGAT
GACGTTTTG--------------------------------------
>HQ114229Dendrobium_fimbriatum 
-----------GTTACGTCGCTCCATGCCAAGTCA--CCCA-TCGATGGATGG-------
GCCGGTG-AAGGCTCGGATGTGCATA-GTGGCTCGTCGT----GCCCCTCGTTGCGGCGG
GCTGAAGAGCGGGTCATT--------ATCTTGTTGGCTGC-GGCAATAATGGGTG-----
----GATAAAC-GCGAGGCC------------TATGTTATTGTGTCGTGCATGCCTAAGA
TA-TG---ATTAAA--CTTT-T-TAGGTGATCCCA-AATCATGCGTCGATCCAC--GGAT
GGCGTTTTGAATGCGACCCCAGGATGGGCGAGGCCACCCGCCGAGTT
>AY842036Dendrobium_fimbriatum 
-----------GTTACGTCGCTCCACGCCAAGTCA--CCCA-TCGATGGATGG-------
GCCGATG-AAGGCTCGGATGTGCACA-GTGGCTCGTCGT----GCCCCTCGGTGCGGCGG
GCTGAAGAGCGGGTCATC--------ATCTCGTTGGCTGCAGGCAATAATGGGTG-----
----GATAAAC-GTGAGGCC------------TATGTTATTATGTCGTGCATGCCTAAGA
GA-TG---ATTAAA--CTCT-T-TAGGTGATCCCA-AATCATGCGTTGATCCAC--GGAT
GGCGTTTTGAAT-----------------------------------
>KF143461Dendrobium_fimbriatum 
-----------GTTACGTCGCTCCATGCCAAGTCA--CCCA-TCGATGGATGG-------
GCCGGTG-AAGGCTCGGATGTGCATA-GTGGCTCGTCGT----GCCCCTCGGTGCGGCGG
GCTGAAGAGCGGGTCATT--------ATCTTGTTGGCTGC-GGCAATAATGGGTG-----
----GATAAAC-GCGAGGCC------------TATGTTATTGTGTCGTGCATGCCTAAGA
TA-TG---ATTAAA--CTTT-T-TAGGTGATCCCA-AATCATGCGTCGATCCAC--GGAT
GGCGTTTTGAATGCGACCCCAGGATGGGCGAGGCCACCCGCCGAGTT
>JN388588Dendrobium_fimbriatum 
-----------GTTACGTCGCTCCATGCCAAGTCA--CCCA-TCGATGGATGG-------
GCCGGTG-AAGGCTCGGATGTGCATA-GTGGCTCGTCGT----GCCCCTCGGTGCGGCGG
GCTGAAGAGCGGGTCATT--------ATCTTGTTGGCTGC-GGCAATAATGGGTG-----
----GATAAAC-GCGAGGCC------------TATGTTATTGTGTCGTGCATGCCTAAGA
TA-TG---ATTAAA--CTTT-T-TAGGTGATCCCA-AATCATGCGTCGATCCAC--GGAT
GGCGTTTTGAATGCGACCCCAGGATGGGCGAGGCCA-----------
>KT778763Dendrobium_fimbriatum 
-----------GTTATGTCGCTCCATGCCAAGTCA--CCCA-TCGATGGATGG-------
GCCGGCG-AAGGCTCGGATGTGCACA-GTGGCTCGCCGT----GCCCCTCGGTGCGGCGG
GCTGAAGAGCGGGTCATT--------ATCTTGTTGGCTGCAGGCAATAATGGGTG-----
----GATAAAC-GCGAGGCC------------TTTGTTATTGTGTCGTGCATGCCTAAGA
TA-TG---ATTAAA--CTTT-T-TAGGTGATCCCA-AATCATGCGTCGATCCAC--GGAT
GGCGTTTTGAATGCGACCCCAGGATGGGTCTCGGCATGATCCTTCCG
>HM054633Dendrobium_fimbriatum 
-----------RTTAYGTCGCTCCATGCCAAGTCA--CCCA-TCGATGGATGG-------
GCCGGCG-TAGGCTCGGATGTGCACA-GTGGCTCGCCGT----GCCCCTCGGTGCGGCGG
GCTGAAGAGCGGGTCATT--------ATCTTGTTGGCTGCAGGCAATAATGGGTG-----
----GATAAAT-GCGAGGCC------------TATGTTATTGTGTCGTGCATGCCTAAGA
TA-TG---ATTAAA--CWTT-T-TAGGTGATCCCA-AATCATGCGTCGATCCAC--GGAT
GGCGTTTTGAATGCGACCCCAGGATGGGCGAGG--------------
>HM054632Dendrobium_fimbriatum 
-----------RTTACGTCGCTCCATGCCAAGTCA--CCCA-TCGATGGATGG-------
GCCGGCG-TAGGCTCGGATGTGCACA-GTGGCTCGCCGT----GCCCCTCGGTGCGGCGG
GCTGAAGAGCGGGTCATT--------ATCTTGTTGGCTGCAGGCAATAATGGGTG-----
----GATAAAT-GCGAGGCC------------TATGTTATTGTGTCGTGCATGCCTAAGA
TA-TG---ATTAAA--CATT-T-TAGGTGATCCCA-AATCATGCGTCGATCCAC--GGAT
GGCGTTTTGAATGCGACCCCAGGATGGGCGAGGCCACCCGCCGAGT-
>EU003116Dendrobium_fimbriatum 
-----------ATTACGTCGCTCCATGCCAAGTCA--CCCA-TCGATGGATGG-------
GCCGGCG-TAGGCTCGGATGTGCACA-GTGGCTCGCCGT----GCCCCTCGGTGCGGCGG
GCTGAAGAGCGGGTCATT--------ATCTTGTTGGCTGCAGGCAATAATGGGTG-----
----GATAAAT-GCGAGGCC------------TATGTTATTGTGTCGTGCATGCCTAAGA
TA-TG---ATTAAA--CTTT-T-TAGGTGATCCCA-AATCATGCGTCGATCCAC--GGAT
GGCGTTTTGAAT-----------------------------------
>AB593562Dendrobium_fimbriatum 
-----------ATTACGTCGCTCCATGCCAAGTCA--CCCA-TCGATGGATGG-------
GCCGGCG-TAGGCTCGGACGTGCACA-GTGGCTCGCCGT----GCCCCTCGGTGCGGCGG
GCTGAAGAGCGGGTCATT--------ATCTTGTTGGCTGCAGGCAATAATGGGTG-----
----GATAAAT-GCGAGGCC------------TATGTTATTGTGTCGTGCATGCCTAAGA
TA-TG---ATTAAA--CTTT-T-TAGGTGATCCCA-AATCATGCGTCGATCCAC--GGAT
GGCGTTTTGAATGCGACCCCAGGATGGGCGAGGCCACCCGCCGAGTT
>HM590392Dendrobium_fimbriatum 
-----------GTTATGTCGCTCCATGCCAAGTCA--CCCA-TCGATGGATGG-------
GCCGGCG-AAGGCTCGGATGTGCACA-GTGGCTCGCCGT----GCCCCTCGGTGCGGCGG
GCTGAAGAGCGGGTCATT--------ATCTTGTTGGCTGCAGGCAATAATGGGTG-----
----GATAAAC-GCGAGGCC------------TTTGTTATTGTGTCGTGCATGCCTAAGA
TA-TG---ATTAAA--CTTT-T-TAGGTGATCCCA-AATCATGCGTCGATCCAC--GGAT
GGCGTTTTGAATGCGACCCCAGGATGGGCGAGGCCACCCGCCGAGTT
>HM054637Dendrobium_fimbriatum 
-----------GTTATGTCGCTCCATGCCAAGTCA--CCCA-TCGATGGATGG-------
GCCGGCG-AAGGCTCGGATGTGCACA-GTGGCTCGCCGT----GCCCCTCGGTGCGGCGG
GCTGAAGAGCGGGTCATT--------ATCTTGTTGGCTGCAGGCAATAATGGGTG-----
----GATAAAC-GCGAGGCC------------TTTGTTATTGTGTCGTGCATGCCTAAGA
TA-TG---ATTAAA--CTTT-T-TAGGTGATCCCA-AATCATGCGTCGATCCAC--GGAT
GGCGTTTTGAATGCGACCCCAGGATGGGCGAGGCCACCCGCCGAGTT
>HM054636Dendrobium_fimbriatum 
-----------GTTATGTCGCTCCATGCCAAGTCA--CCCA-TCGATGGATGG-------
GCCGGCG-AAGGCTCGGATGTGCACA-GTGGCTCGCCGT----GCCCCTCGGTGCGGCGG
GCTGAAGAGCGGGTCATT--------ATCTTGTTGGCTGCAGGCAATAATGGGTG-----
----GATAAAC-GCGAGGCC------------TTTGTTATTGTGTCGTGCATGCCTAAGA
TA-TG---ATTAAA--CTTT-T-TAGGTGATCCCA-AATCATGCGTCGATCCAC--GGAT
GGCGTTTTGAATGCGACCCCAGGATGGGCGAGGCCACCCGCCG----
>KC507766Dendrobium_subulatum 
-----------TTTATGTCACTCCGATTTATTTTCTTCCTTC-CTATGGTTGG-------
GCTGGCG-GAGGCTTGGATGTGCAGC-TTGGCTGATCGT----GCCTCTCGTTGGGGTGG
GGTGAAGAT--GATCATC--------AGGTCGTTGG-TGCGAACAATAAGGGGTG-----
----GAAAAAA-------------------------------------------------
------------------------------------------------------------
-----------------------------------------------
>AB593597Dendrobium_leonis 
-----------ATTACGTCACTCCGAGTCAATTTCATCCCTA-CGATGGTTGG-------
GATGGCA-GAGGCTCGGACGTGCAGA-TTGGCTCATCGT--GCCCCTCGGTGCGCGGTGG
GCTGAAGAGCGGATAATC--------AGCTCATTGGCTGCGAACAATAAGGGGTG-----
----GACTAAA-GCGAGGCC------------TGTGTTATTGTGTCGCGTATGCCCGAGA
GA-AG---ATGAAG--CTGT-GTAAGGTGATCCCA-AATAATGCGTCGATCCCC--GGAT
GGCGTTTTGGAATGCGACCCCAGGATGGGCGGGGCCACCCGCCGAGT
>KY966556Dendrobium_leonis 
-----------ATTACGTCACTCCGAGTCAATTTCATCCCTA-CGATGGTTGG-------
GATGGCA-GAGGCTCGGACGTGCAGA-TTGGCTCATCGT--GCCCCTCGGTGCGCGGTGG
GCTGAAGAGCGGATAATC--------AGCTCGTTGGCTGCGAACAATAAGGGGTG-----
----GACTAAA-GCGAGGCC------------TGTGTTATTGTGTCGCGTATGCCCGAGA
GA-AG---ATGAAG--CTGT-GTAAGGTGATCCCA-AATAATGCGTCGATCCCC--GGAT
GGCGTTTTGGAA-----------------------------------
>KC507774Dendrobium_leonis 
-----------ATTACGTCACTCCGAGTCAATTTCATCCATA-CGATGGTTGG-------
GCTGGCA-GAGGCTTGGACGTGCAGA-TTGGCT---CGT--GCCCCTCGGTGCGCGGTGG
GCTGAAGAGCGGATAAT----------GCTCGTTGGCTGCGAACAATAAGGGGTG-----
----GACTAAA-------------------------------------------------
------------------------------------------------------------
-----------------------------------------------
>AY239978Dendrobium_leonis 
-----------ATTACGTCACTCCGAGTCAATTTCATCCCTA-CGATGGTTGG-------
GATGGCA-GAGGCTCGGACGTGCAGA-TTGGCTCATCGT--GCCCCTCGGTGCGCGGTGG
GCTGAAGAGCGGATAATC--------AGCTCATTGGCTGCGAACAATAAGGGGTG-----
----GACTAAA-GCGAGGCC------------TGTGTTATTGTGTCGCGTATGCCCGAGA
GA-AG---ATGAAG--CTGT-GTAAGGTGATCCCA-AATAATGCGTCGATCCCC--GGAT
GGCGTTTTGGAATGCGACCCCAGGATGGGC-----------------
>KY966573Dendrobium_plicatile  
-----------STTGCATCGCTCCGCGCCGACTCCGTCCCGC-CGAT-GGCGG-------
GCCGGCG-GAGGCTCGGATGCGGAGA-GTGGCTCGTCGT----GCCCGTCGGTGCGGCGG
GCTGAAGAGCGGGCTATC--------GTCTCGTCGGCCGCGAACAACAGGGGGTG-----
----GAGCAGA-GCGAGGCC------------TGCGTTGTTGTATCGTGTTTGCCGGAGA
GG------ATTGCG----CCTGTCGAGCGATCCCG-AACCACGCGTCGATCCACG-GACG
ACGGCTTGGAA------------------------------------
>MW775083Dendrobium_fugax
-----------GTTGCATCGCTCCGTGCCATCTCCGTCCCGC-AGATAGGCGG-------
GCCGGCG-GAGGCTCGGATGCGGAGA-GTGGCTCGTCGT----GCCCGTCGGTGCGGCGG
GCTGAAGAGCGGGTTATC--------ATCTCGTAGGCCGCGAGCAACAGGGGGTG-----
----GACAGAA-GCGATGCC------------TGCGTTGTTGTATCGTGTTAGCCGGAGA
GGATC---GCGCTA----CC-CGAA--CGATCCCA-GACCATGCGTCGATCCACG-GACG
GCGGCTTGGAATGCGACCCCAGGACGGGCGAGGCCACCCGCTGAGTT
>MW775084Dendrobium_fugax
-----------GTTGCATCGCTCCGTGCCATCTCCGTCCCGC-AGATAGGCGG-------
GCCGGCG-GAGGCTCGGATGCGGAGA-GTGGCTCGTCGT----GCCCGTCGGTGCGGCGG
GCTGAAGAGCGGGTTATC--------ATCTCGTAGGCCGCGAGCAACAGGGGGTG-----
----GACAGAA-GCGATGCC------------TGCGTTGTTGTATCGTGTTAGCCGGAGA
GGATC---GCGCTA----CC-CGAA--CGATCCCA-GACCATGCGTCGATCCACG-GACG
GCGGCTTGGAATGCGACCCCAGGACGGGCGAGGCCACCCGCTGAGTT
>MW775085Dendrobium_fugax
-----------GTTGCATCGCTCCGTGCCATCTCCGTCCCGC-AGATAGGCGG-------
GCCGGCG-GAGGCTCGGATGCGGAGA-GTGGCTCGTCGT----GCCCGTCGGTGCGGCGG
GCTGAAGAGCGGGTTATC--------ATCTCGTAGGCCGCGAGCAACAGGGGGTG-----
----GACAGAA-GCGATGCC------------TGCGTTGTTGTATCGTGTTAGCCGGAGA
GGATC---GCGCTA----CC-CGAA--CGATCCCA-GACCATGCGTCGATCCACG-GACG
GCGGCTTGGAATGCGACCCCAGGACGGGCGAGGCCACCCGCTGAGTT
>MW775086Dendrobium_fugax
-----------GTTGCATCGCTCCGTGCCATCTCCGTCCCGC-AGATAGGCGG-------
GCCGGCG-GAGGCTCGGATGCGGAGA-GTGGCTCGTCGT----GCCCGTCGGTGCGGCGG
GCTGAAGAGCGGGTTATC--------ATCTCGTAGGCCGCGAGCAACAGGGGGTG-----
----GACAGAA-GCGATGCC------------TGCGTTGTTGTATCGTGTTAGCCGGAGA
GGATC---GCGCTA----CC-CGAA--CGATCCCA-GACCATGCGTCGATCCACG-GACG
GCGGCTTGGAATGCGACCCCAGGACGGGCGAGGCCACCCGCTGAGTT
>MW775087Dendrobium_fugax
-----------GTTGCATCGCTCCGTGCCATCTCCGTCCCGC-AGATAGGCGG-------
GCCGGCG-GAGGCTCGGATGCGGAGA-GTGGCTCGTCGT----GCCCGTCGGTGCGGCGG
GCTGAAGAGCGGGTTATC--------ATCTCGTAGGCCGCGAGCAACAGGGGGTG-----
----GACAGAA-GCGATGCC------------TGCGTTGTTGTATCGTGTTAGCCGGAGA
GGATC---GCGCTA----CC-CGAA--CGATCCCA-GACCATGCGTCGATCCACG-GACG
GCGGCTTGGAATGCGACCCCAGGACGGGCGAGGCCACCCGCTGAGTT
>KX600512Dendrobium_amplum 
-----------GTTGCGCCGCTCCGTGCCAACTCCGGCCCGC-CCACGGGTGT-------
GTCGGGG-GAGTCCCGGATGTGCAGA-GTGGCCCGTCGT----GCCCATCGGTGCGGCGG
GCTGAAGAGTGGGTTATC-------GTCTCGTTCGGCCACGAACAACAAGGGGTG-----
----GAAGAAA-ACAAGGCC------------TGTGTTGTTGTATCGTGCTTGCCAGTG-
GG-----AAGATCA--AACCAACCAGGTGATCCCG-ACCCATGCGTCGGCCCAAG-GGCG
ACGGCTTGGAAT-----------------------------------
>KF143529Dendrobium_amplum 
-----------GTTGCGCCGCTCCGTGCCAACTCCGGCCCGC-CCACGGGTGT-------
GTCGGGG-GAGTCCCGGATGTGCAGA-GTGGCCCGTCGT----GCCCATCGGTGCGGCGG
GCTGAAGAGTGGGTTATC-------GTCTCGTTCGGCCACGAACAACAAGGGGTG-----
----GAAGAAA-ACAAGGCC------------TGTGTTGTTGTATCGTGCTTGCCAGTG-
GG-----AAGATCA--AACCAACCAGGTGATCCCG-ACCCATGCGTCGGCCCAAG-GGCG
ACGGCTTGGAATGCGACCCCAGGATGGGCGAGGCCACCCGCCGAGTT
>AY240010Dendrobium_amplum
-----------GTTGCGCCGCTCCGTGCCAACTCCGGCCC-C-CCACGGGTGT-------
GTCGGGG-GAGTCCCGGATGTGCAGA-GTGGCCCGTCGT----GCCCATCGGTGCGGCGG
GCTGAAGAGTGGGTTATC-------GTCTCGTT-GGCCACGAACAACAAGGGGTG-----
----GAAGAAA-ACAAGGCC------------TGTGTTGTTGTATCGTGCTTGCCAGTG-
GG-----AAGATCA--AACC----AGGAGATCCCG-ACCCATGCGTCGGCCCAAG-GGCG
AC-GCTTGGAATGCGACCCCAGGATGGGC------------------
>JN114489Dendrobium_amplum 
-----------GTTGCGCCGCTCCGTGCCAACTCCGGCCCGC-CCACGGGTGT-------
GTCGGGG-GAGTCCCGGATGTGCAGA-GTGGCCCGTCGT----GCCCATCGGTGCGGCGG
GCTGAAGAGTGGGTTATC-------GTCTCGTTCGGCCACGAACAACAAGGGGTG-----
----GAAGAAA-ACAAGGCC------------TGTGTTGTTGTATCGTGCTTGCCAGTG-
GG-----AAGATCA--AACCAACCAGGTGATCCCG-ACCCATGCGTCGGCCCAAG-GGCG
ACGG-------------------------------------------
>JN114482Crepidium_acuminatum 
-----------GTTGCTTCGCTTTGTGCCCGCTCCAAACCTTTCATGGGTT---------
TGC-----AGGGCATGGATGCGTGGA-GTGGCTCCTCGT---GCCCATGG-GTGCGGCGG
GCTGAAGGGCGCGGGGGG-TATATTTTCT-TGTTGGCCGCGAGCAATAGAGGGTG-----
----GATGCAA-GGAA------------TGTCTGTGTTGA---GTCGCGCTGGCCAAAGG
ATAGTTTATACACT-CATCTCATTTTATCCCAACCCATGCACCCAGCTCTGAAG-CCGGT
GGGGCATGAAATGCGACCCCAGGATGGGCGAGGCCACCCGCCGAG--
>JN114478Crepidium_acuminatum 
-----------GTTGCTTCGCTTTGTGCCCGCTCCAAACCTTTCATGGGTT---------
TGC-----AGGGCATGGATGCGTGGA-GTGGCTCCTCGT---GCCCATGG-GTGCGGCGG
GCTGAAGGGCGCGGGGGG-TATATTTTCT-TGTTGGCCGCGAGCAATAGAGGGTG-----
----GATGCAA-GGAA------------TGTCTGTGTTGA---GTCGCGCTGGCCAAAGG
ATAGTTTATACACT-CTTCTCATTTTATCCCAACCCATGCACCCAGCTCTGAAG-CCGGT
GGGGCATGAAATGCGACCCCAGGATGGGCGAGGCCACCCGCCGA---
>JN114479Crepidium_acuminatum 
-----------GTTGCTTCGCTTTGTGCCCGCTCCAAACCTTTCATGGGTT---------
TGC-----AGGGCATGGATGCGTGGA-GTGGCTCCTCGT---GCCCATGG-GTGCGGCGG
GCTGAAGGGCGCGGGGGG-TATATTTTCT-TGTTGGCCGCGAGCAATAGAGGGTG-----
----GATGCAA-GGAA------------TGTCTGTGTTGA---GTCGCGCTGGCCAAAGG
ATAGTTTATACACT-CTTCTCATTTTATCCCAACCCATGCACCCAGCTCTGAAG-CCGGT
GGGGCATGAAATGCGACCCCAGGATGGGCGAGGCCACCCGCCGAGT-
>KJ459274Crepidium_acuminatum 
-----------GTTGCTTCGCTTTGTGCCCGCTCCAAACCTTTCATGGGTT---------
TGC-----AGGGCATGGATGCGTGGA-GTGGCTCCTCGT---GCCCATGG-GTGCGGCGG
GCTGAAGGGCGCGGGGGG-TATATTTTCT-TGTTGGCCGCGAGCAATAGAGGGTG-----
----GATGCAA-GGAA------------TGTCTGTGTTGA---GTCGCGCTGGCCAAAGG
ATAGTTTATACACT-CTTCTCATTTTATCCCAACCCATGCACCCAGCTCTGAAG-CCGGT
GGGGCATGAAATGCGACCCCAGGATGGGCGA----------------
>MF287967Crepidium_acuminatum 
-----------GTTGCTTCGCTTTGTGCCCGCTCCAAACCTTTCATGGGTT---------
TGC-----AGGGCATGGATGCGTGGA-GTGGCTCCTCGT---GCCCATGG-GTGCGGCGG
GCTGAAGGGCGCGGGGGG-TATATTTTCT-TGTTGGCCGCGAGCAATAGAGGGTG-----
----GATGCAA-GGAA------------TGTCTGTGTTGA---GTCGCGCTGGCCAAAGG
ATAGTTTATACACT-CTTCTCATTTTATCCCAACCCATGCACCCAGCTCTGAAG-CCGGT
GGGGCATGAAATGCGACCCCAGGAT----------------------
>KX277725Crepidium_acuminatum 
-----------GTTGCTTCGCTTTGTGCCCGCTCCAAACCTTTCATGGGTT---------
TGC-----AGGGCACGGATGCGTGGA-GTGGCTCCTCGT---GCCCATGG-GTGTGGCGG
GCTGAAGGGCGCGGGGGG-TATATTTTCT-TGTTGGCCGCGAGCAATAGAGGGTG-----
----GATGCAA-GGAA------------TGTCTGTGTTGA---GTCGCGCTGGCCAAAGG
ATAGTTTATACACT-CATC-----------------------------------------
-----------------------------------------------
>JN114481Crepidium_acuminatum 
-----------GTTGCTTCGCTTTGTGCCCGCTCCAAACCTTTCATGGGTT---------
TGC-----AGGGCATGGATGCGTGGA-GTGGCTCCTCGT---GCCCATGG-GTGCGGCGG
GCTGAAGGGCGCGGGGGG-TATATTTTCT-TGTTGGCCGCGAGCAATAGAGGGTG-----
----GATGCAA-GGAA------------TGTCTGTGTTGA---GTCGCGCTGGCCAAAGG
ATAGTTTATACACT-CTTCTCATTTTATCCCAACCCATGCACCCAGCTCTGAAG-CCGGT
GGGGCATGAAATGCGACCCCAGGATGGGCGAGGCCACCCGCCGAGTT
>JN114480Crepidium_acuminatum 
-----------GTTGCTTCGCTTTGTGCCCGCTCCAAACCTTTCATGGGTT---------
TGC-----AGGGCATGGATGCGTGGA-GTGGCTCCTCGT---GCCCATGG-GTGCGGCGG
GCTGAAGGGCGCGGGGGG-TATATTTTCT-TGTTGGCCGCGAGCAATAGAGGGTG-----
----GATGCAA-GGAA------------TGTCTGTGTTGA---GTCGCGCTGGCCAAAGG
ATAGTTTATACACT-CTTCTCATTTTATCCCAACCCATGCACCCAGCTCTGAAG-CCGGT
GGGGCATGAAATGCGACCCCAGGATGGGCGAGGCCACCCGCCG----
>KM583453Crepidium_resupinatum 
-----------GTTGCTTCGCTTCGTGCCTGCTCCAAACCCTTAATGGGTG---------
TGCTGTGCAGGGCATGGATGCGTGGA-GTGGCTCCTCGT---GCCCATGG-GTGCGGCGA
GCTGAAGGGCGCGGGGGTTTATATTATCC-TGTTGGTCGCGAGCAACAGAGGGTG-----
----GATGCAA-GGAA------------TGTCTGTGTTGA---GTCGCGCTGGCCAAAGG
ATAGCTTATACACT-CTTCTCATTTTATCCCAACCCATGCAGGCTGGTCTGAAG-GCGGC
GGGGCATGGAATGCGACCCCAGGATGGGCGAGGCCACCCGCCGAGTT
>JN114484Crepidium_resupinatum 
-----------GTTGCTTCGCTTCGTGCCTGCTCCAAACCTTTAATGGGTG---------
TGCTGTGCAGGGCATGGATGCGTGGA-GTGGCTCCTCGT---GCCCATGG-GTGCGGCGA
GCTGAAGGGCGCGGGGGTTTATATTATCC-TGTTGGTCGCGAGCAACAGAGGGTG-----
----GATGCAA-GGAA------------TGTCTGTGTTGA---GTCGCGCTGGCCAAAGG
ATAGCTTATACACT-CTTCTCATTTTATCCCAACCCATGCAGGCTGGTCTGAAG-GCGGC
GGGGCATGGAATGCGACCCCAGGATGGGCGAGGCCACCCGCCGAGTT
>JN114483Crepidium_resupinatum 
-----------GTTGCTTCGCTTCGTGCCTGCTCCAAACCTTTAATGGGTG---------
TGCTGTGCAGGGCATGGATGCGTGGA-GTGGCTCCTCGT---GCCCATGG-GTGCGGCGA
GCTGAAGGGCGCGGGGGTTTATATTATCC-TGTTGGTCGCGAGCAACAGAGGGTG-----
----GATGCAA-GGAA------------TGTCTGTGTTGA---GTCGCGCTGGCCAAAGG
ATAGCTTATACACT-CTTCTCATTTTATCCCAACCCATGCAGGCTGGTCTGAAG-GCGGC
GGGGCATGGAATGCGACCCCAGGATGGGCGAGGCCACCCGCCGA---
>JN114490Dienia_cylindrostachya 
-----------GTTGCATCGCTCCGTGCTAGCTCCGTCACATCTATGGGTG-----TGTT
TGTGGTATATGGCTGGGATGCGTAGA-GTGGCTCCTCGT---GCTTATGG--TGCGGCGG
GCTGAAGATTGTG-------GTATTCTC--GTTTGGTCGGGAGCAACAAGGGGTG-----
----GATTCAA-GAAA------------TTCCTATGATGTTTTGTGT---CGGCCTAAGA
AGAGATATACTTTT-CATATGAT-----CCAAACCCATG--CGTTGGTCT-AA--AGGCG
ACGGCTTGGAATGCGACCCCAGGATGGGCGAGGCCACCCGC------
>JN114492Dienia_cylindrostachya 
-----------GTTGCATCGCTCCGTGCTAGCTCCGTCACATCTATGGGTG-----TGTT
TGTGGTATATGGCTGGGATGCGTAGA-GTGGCTCCTCGT---GCTTATGG--TGCGGCGG
GCTGAAGATTGTG-------GTATTCTC--GTTTGGTCGGGAGCAACAAGGGGTG-----
----GATTCAA-GAAA------------TTCCTATGATGTTTTGTGT---CGGCCTAAGA
AGAGATATACTTTT-CATATGAT-----CCAAACCCATG--CGTTGGTCT-AA--AGGCG
ACGGCTTGGAATGCGACCCCAGGATGGGCGAGGCCACCCGCT-----
>JN114491Dienia_cylindrostachya 
-----------GTTGCATCGCTCCGTGCTAGCTCCGTCACATCTATGGGTG-----TGTT
TGTGGTATATGGCTGGGATGCGTAGA-GTGGCTCCTCGT---GCTTATGG--TGCGGCGG
GCTGAAGATTGTG-------GTATTCTC--GTTTGGTCGGGAGCAACAAGGGGTG-----
----GATTCAA-GAAA------------TTCCTATGATGTTTTGTGT---CGGCCTAAGA
AGAGATATACTTTT-CATATGAT-----CCAAACCCATG--CGTTGGTCT-AA--AGGCG
ACGGCTTGGAATGCGACCCCAGGATGGGCGAGGCCACCCGCTG----
>AY907111Dienia_ophrydis 
-----------GTTGCTTCGCTTCGTGCCGGCTCCAAACCTTTCATGGGTG---------
TGC-----TGGGCATGGATGCGTGGA-GTGGCTCCTCGT---GCCCATGG-GTGCGGCGG
GCTGAAGGGCGCGGGGGTTTATATTATCT-TGTTGGCCGCGAGCAATAGAGGGTG-----
----GATGCAA-GGAA------------TGTCTGTGTTGA---GTCGCGCTGGCCGAAGG
ATAGCTTATACACT-CTTCTCATTCTATCCCAACCCATGCACGCTGGCCTGCGG-GCA--
------TGTAATGCGACCCCAGGATGGGCGA----------------
>AY907114Dienia_ophrydis
-----------GTTGCTTCGCTTCGTGCCGGCTCCAAACCTTTCATGGGTG---------
TGC-----TGGGCATGGATGCGTGGA-GTGGCTCCTCGT---GCCCATGG-GTGCGGCGG
GCTGAAGGGCGCGGGGGTTTATATTATCT-TGTTGGCCGCGAGCAATAGAGGGTG-----
----GATGCAA-GGAA------------TGTCTGTGTTGA---GTCGCGCTGGCCGAAGG
ATAGCTTATACACT-CTTCTCATTCTATCCCAACCCATGCACGCTGGCCTGCGG-GCA--
------TGTAATGCGACCCCMGKATGGGCGA----------------
>KJ459275Dienia_ophrydis
-----------GTTGCTTCGCTTCGTGCCGGCTCCAAACCTTTCATGGGTG---------
TGC-----TGGGCATGGATGCGTGGA-GTGGCTCCTCGT---GCCCATGG-GTGCGGCGG
GCTGAAGGGCGCGGGGGTTTATATTATCT-TGTTGGCCGCGAGCAATAGAGGGTG-----
----GATGCAA-GGAA------------TGTCTGTGTTGA---GTCGCGCTGGCCGAAGG
ATAGCTTATACACT-CTTCTCATTCTATCCCAACCCATGCACGCTGGCCTGAAG-GCGGC
GGGGCATGTAATGCGACCCCAGGATGGGCGA----------------
>MF287970Dienia_ophrydis  
-----------GTTGCTTCGCTTCGTGCCGGCTCCAAACCTTTCATGGGTG---------
TGC-----TGGGCATGGATGCGTGGA-GTGGCTCCTCGT---GCCCATGGGGTGCGGCGG
GCTGAAGGGCGCGGGGGTTTATATTATCT-TGTTGGCCGCGAGCAATAGAGGGTG-----
----GATGCAA-GGAA------------TGTCTGTGTTGA---GTCGCGCTGGCCGAAGG
ATAGCTTATACACT-CTTCTCATTCTATCCCAACCTCATGCACGCTGGTCTGAAGGCGGC
GGTGGCATGTAATGCGACCCCATGATAGCCG----------------
>MH808058Malaxis_monophyllos
-----------GTTGCATCGCTCCGTGCTAGCTCCGTCACATCTATGGGTG---------
TGTGGAATATGGCTGGGATGCGTAGA-GTGGCTCCTCGT---ACTTATGG--TGCGGCGG
GCTGAAGATTGTG-------GTATT--CTTGTTTGGCCGGGAGCAACAAGGGGTG-----
----GATTCAA-GAAA------------TTCCTATGATGTTTTGTGA---CGGTCTAAGA
AGAGAT-GTA-----CTTTTCATTTGATCCAAACC-ATGC--GTTGGTCCTAA---GGCA
ACGGCTTGGAATGCGACCCCA--------------------------
>MH808059Malaxis_monophyllos
-----------GTTGCATCGCTCCGTGCTAGCTCCATCACATCTATGGGTG---------
TGTGGTATATGGCTGGGATGCGTAGA-GTGGCTCCTCGT---ACTTATGG--TGCGGCGG
GCTGAAGATTGTG-------GTATT--CTTGTTTGGCCGGGAGCAACAAGGGGTG-----
----GATTCAA-GAAA------------TTCCTATGATGCTTTGCGA---CGGTCTAAGA
AGAGAT-ATA-----CTTTTCATTTGATCCAAACC-ATGC--GTTGGTCCAAA---GGCA
ACGGCTTGGAATGCGACCCCA--------------------------
>MW181626Malaxis_monophyllos
-----------GTTGCATCGCTCCGTGCTAGCTCCATCACATCTATGGGTG---------
TGTGGTATATGGCTGGGATGCGTAGA-GTGGCTCCTCGT---ACTTATGG--TGCGGCGG
GCTGAAGATTGTG-------GTATT--CTTGTTTGGCCGGGAGCAACAAGGGGTG-----
----GATTCAA-GAAA------------TTCCTATGATGCTTTGCGA---CGGTCTAAGA
AGAGAT-ATA-----CTTTTCATTTGATCCAAACC-ATGC--GTTGGTCCAAA---GGCA
ACGGCTTGGAATGCGACCCCAGGATGGGCGAGGCCACCCGCTGAGTT
>KU991755Malaxis_muscifera 
-----------GTTGCATCGCTCCGTGCTAGCTCCGTCACATCTATGGGTG---------
TGTGGAATAAGGATGGGATGGGTAGA-GTGGCTCCTTGT---ACTTATGG--GGCGGGGG
GCTGAAGATTGTG-------GTATT-TTTTTTTTGTCCGGGAGCAACAAGGGGGG-----
----GATTCAA-GAAA------------TTCCTATGATGTTTTGTGA---CGGTCTAAGA
AGAGATGTC---------------------------------------------------
-----------------------------------------------
>KU991753Malaxis_muscifera 
-----------GTTGCATCGCTCCGTGCTAGCTCCATCACATCTATGGGTG---------
TGTGGTATATGGCTGGGATGCGTAGA-GTGGCTCCTTGT---TCTTATGG--TGCGGCGG
GCTGAAGATTGTG---------GTATTTTTTTTTGGCCGGGAGCAACAA-----------
------------------------------------------------------------
------------------------------------------------------------
-----------------------------------------------
>KU991751Malaxis_muscifera 
-----------GTTGCATCGCTCCGTGCTAGCTCCATCACATCTATGGGTG---------
TGTGGTATATGGCTGGGATGCGTAGA-GTGGCTCCTCGT---ACTTATGG--TGCGGCGG
GCTGAAGATTGTG---------GTATTCTTGTTTGGCCGGGAGCAACAAGGGGTG-----
----GATTCAA-GAAA------------TTCCTATGATGCTTTGCGA---CGGTCTAAGA
AGAGATATACTT----TT--CATTTGAT-CCAAACCATGC--GTTGGTCCAAA---GGC-
-----------------------------------------------
>KY966611Liparis_bootanensis  
-----------GTTGCGTCGCTTCGTGCCCGCTCTGTCACGTCTACGGGTG---------
TGCCGGAGAGGTCTCGGATGCGCAGA-GTGGCCCCTCGT---ACACTTT-GGTGCGGCGG
GCTGAAGAGC-----GGGGT--GTCGTCTCG-TTGGCCGCGAGCAACAAGGGGTG-----
----GATGCAA-GCAA------------TGCCTGCGTTGCCTCGCAC---TGGACTGAGA
AGAGATGACATA---CTTCCCATTTGATCCCGACCCATGC--GCCGGTCTGAA---GGCG
GCGGAATGGAA------------------------------------
>KJ459280Liparis_bootanensis 
--------AGCGTTGCGTCGCTTCGTGCCCGCTCCGTCACGTCTACGGGTG---------
TGCCGGAGAGGGCTCGGATGCGCAGA-GTGGCCCCTCGT---ACACTTT-GGTGCGGCGG
GCTGAAGAGC-----GGGGT--GTCGTCTCG-TTGGCCGCGAGCAACAAGGGGTG-----
----GATGCAA-GCAA------------TGCCTGCGTTGCCTCGCAC---TGGACTGAGA
AGAGATGACATA---CTTCCCATTTGATCCCGACCCATGC--GCCGGTCTGAA---GGCG
GCGGAATGGAATGCGACCCCAGGATGAGCGA----------------
>KY508558Liparis_distans 
--------AGCGTTGCGTCGCTTCGTGCCCGCTCCGTCACGTCTACGGGTG---------
TGCCGGGGAGGGCTCGGATGCGCAGA-GTGGCCCCTCGT---ACACTTT-GGTGCGGCGG
GCTGAAGAGC-----GGGGT--GTCGTCTCG-CCGGCCGCGAGCAACAAGGGGTG-----
----GATGCAA-GCAA------------TGCCTACGTTGCCTCGCAC---TGGACTGAGA
AGAGATGACATA---CTTCCCATTTGATCCCGACCCATGC--GCCGGTCTGAA---GGCG
GCGGAATGGAATG----------------------------------
>KJ459284Liparis_distans 
--------AGCGTTGCGCCGCTTCGTGCCCGCTCCGTCACGTCTACGGGTG---------
TGCTGGGGAGGGCTCGGATGCGCAGA-GTGGCCCCTCGT---ACGCTTT-GGTGCGGCGG
GCTGAAGAGC-----GGGGT--GTCGTCTCG-TTGGCCGCGAGCAACAAGGGGTG-----
----GATGCAA-GCGA------------TGCCTGCGTTGCCTCGCAC---TGGACTGAGA
AGAGACGGCATA---CTTCCCATTTGATCCCGACCCATGC--GCCGGTCTGAA---GGCG
GCGGAATGGAATGCGACCCCAGGATGAGCGA----------------
>KJ459281Liparis_cespitosa 
--------AGCGTTGCGTCGCTTCGTGCCCGCTCCATCACGTCCACGGGTG---------
TGTTGGGGAGGGCTCGGATGCGCAGA-GTGGCCCCTCGT---ACGCTTT-GGTGCGGCGG
GCTGAAGAGC-----GGGGT--GTCGTCTCG-TTGGCCGCGAGCAACAAGGGGTG-----
----GATGCAA-GCAA------------TGCCTACGTTGCCTCGCAC---TGGACTGAGA
AGAGATGACATG---CTTCCCATTCGATCCCGACCCATGC--GCCGGTCTGAA---GGCG
GCGGAATGGAATGCGACCCCAGGATGAGCGA----------------
>AY907077Liparis_caespitosa
--------AGCGTCGCGTCGCTTCGTGCCCCCTCCATCACGTCCACGGGCG---------
TGCTGGGGAAGGCTCGGATGCGCAGA-GTGGCCCCTCGT-----ACTTC-GGTGCGGCGG
GCTGAAGAGC-----GGGGT--GTCGTCTCG-TTTGCCGCGAGCAACAAGGGGTG-----
----GATGCAA-GCGA------------TGCCTACGTTGCCTCGCAC---CGGACTGAGA
AGAGATGACATA---CTTCCCATTTGATCCCGACCCATGC--GCCGGTCTGAG---GGCG
GCGGAATGGAATGCGACCCCAGGATGAGCGA----------------
>KF589873Liparis_stricklandiana
--------AGCGTTGCGTCGCTYCGTGCCCGCTCCGTCACGTCTACGGGTG---------
TGCCGGGGAGGGCTCGGATGCGCAGA-GTGGCCCCTCGT---ACACTTT-GGTGCGGCGG
GCTGAAGAGC-----GGGGT--GTCGTCTCG-CYGGCCGCGAGCAACAAGGGGTG-----
----GATGCAA-GCAA------------TGCCTACGTTGCCTCGCAC---TGGACTGAGA
AGAGATGACATA---CTTCCCATTTGATCCCGACCCATGC--GCCGGTCTGAA---GGCG
GCGGAATGGAATGCGACCCCAGGATGAGCGAGGCCACCCGCTGAGTT
>KY966613Liparis_stricklandiana 
--------AGCGTTGCGTCGCTCCGTGCCCGCTCCGTCACGTCTACGGGTG---------
TGCCGGGGAGGGCTCGGATGCGCAGA-GTGGCCCCTCGT---ACACTTT-GGTGCGGCGG
GCTGAAGAGC-----GGGGT--GTCGTCTCG-CCGGCCGCGAGCAACAAGGGGTG-----
----GATGCAA-GCAA------------TGCCTACGTTGCCTCGCAC---TGGACTGAGA
AGAGATGACATA---CTTCCCATTTGATCCCGACCCATGC--GCCGGTCTGAA---GGCG
GCGGAATGGAA------------------------------------
>KJ459298Liparis_stricklandiana
--------AGCGTTGCGTCGCTTCGTGCCCGCTCCGTCACGTCTACGGGTG---------
TGCCGGGGAGGGCTCGGATGCGCAGA-GTGGCCCCTCGT---ACACTCT-GGTGCGGCGG
GCTGAAGAGC-----GGGGT--GTCGTCTCG-CTGGCCGCGAGCAACAAGGGGTG-----
----GATGCAA-GCAA------------TGCCTACGTTGCCTCGCAC---TGGACTGAGA
AGAGATGACATA---CTTCCCATTTGATCCCGACCCATGC--GCCGGTCTGAA---GGCG
GCGGAATGGAATGCGACCCCAGGATGAGCGA----------------
>AY907080Liparis_condylobulbon 
--------AGCGTCGCGTCGCTTCGTGCCCGCTCCATCCCTTTTGAGGGTG---------
TGCTGGAGAGGGCTCGAATGCGCGGA-GTGGCTCCTCGC---ACACGCC-GGTGCGGCGG
GCTGAAGAGC-----GGGGT--ATCGTCTCG-CTGGCCGCGAGCAGCAAGGGGTG-----
----GATGCAA-GAAT------------TGCCTGTGCTGCGTCGCGC---CGGGCTGAAA
AGAGGCGATACG---CTTCCCATTTTATCCCAACCCTTGC--GCCGGCCCACA---GGTG
GCGGAATGGAATGCGACCCCAGGACGGGCGA----------------
>KY966615Liparis_viridiflora 
--------AGCGTTGCGTCGCTTCGTGCCCGCTCCATCACGTCTACGGGCG---------
TGCTGGGGAGGGCTCGGATGCGCAGA-GTGGCCCCTCGT---ACTCTCT-GGTGCGGCGG
GCTGAAGTGC-----GGGGT--GTCGTCTCG-TTGGCCGCGAGCAACAAGGGGTG-----
----GATGCAA-GCAA------------TGCCTAAGTTGCCTCGCAC---TGGACTGAGA
AGAGATGACGTA---CTTCCCATTTGATCCCGACCCATGC--GCCGGCCCGAA---GGCG
GCGGAATGGAA------------------------------------
>KJ459299Liparis_viridiflora 
--------AGCGTTGCGTCGCTTCGTGCCCGCTCCATCACGTCTACGGGCG---------
TGCCGGGGAGGGCTCGGATGCGCAGA-GTGGCCCCTCGT---ACTCTCT-GGTGCGGCGG
GCTGAAGTGC-----GGGGT--GTCGTCTCG-TTGGCCGCGAGCAACAAGGGGTG-----
----GATGCAA-GCAA------------TGCCTAAGTTGCCTCGCAC---CGGACTGAGA
AGAGATGACGTA---CTTCCCATTTGATCCCGACCCATGC--GCCGGCCCGAA---GGCG
GCGGAATGGAATGCGACCCCAGGATGAGCGA----------------
>KY966616Liparis_viridiflora 
--------AGCGTTGCGTCGCTTCGTGCCCGCTCCATCACGTCTACGGGCG---------
TGCTGGGGAGGGCTCGGATGCGCAGA-GTGGCCCCTCGT---ACTCTCT-GGTGCGGCGG
GCTGAAGTGC-----GGGGT--GTCGTCTCG-TTGGCCGCGAGCAACAAGGGGTG-----
----GATGCAA-GCAA------------TGCCTAAGTTGCCTCGCAC---TGGACTGAGA
AGAGATGACGTA---CTTCCCATTTGATCCCGACCCATGC--GCCGGCCCGAA---GGCG
GCGGAATGGAA------------------------------------
>AY907097Liparis_rheedei 
--------AGCATTGCATCGCTTTGTGCCAGCTCCACACCTTGCATGGGTG---------
TGCTGTGCAGGGCATGGATGCGTGGA-GTGGCTCCTCGT---GCCC-ATGGGTGCGGCGG
GCTGAAGGGCGT---GGGGT--ATTATCTTG-CCGGCCGCGAGCAATAGAGAGGGTG---
----GATGCAA-GCAA------------TGTCCGTGTTGAGTCGCGT---TGGCCCAAGA
AGAGATTATATACTCCTTCTCGTTTTATCCCAACCCATGCACGCTGGTCTGAAG-GCGGC
GGGGCATGAAATGCGACCCCAGGATGGGCGA----------------
>KJ021034Liparis_sootenzanensis 
--------AGCGTTGCATCGCTTTGTGCCAGCTCCACTCCTTACATGGGTG---------
TGC-----AGGGCATGGATGCGTGGA-GTGGCTCCCCGT---GCCC-ATGGGTGCGGCGG
GCTGAAGGGCGT---GGGGT--ATTAACTTG-TTGGCCGCGATCAATAGAGGGTG-----
----GATCCAA-GGAA------------TGTCCGTGTTGAGTCGCGT---CGGCCTACGA
GGAGATTACATA---CTTCTTATATTATCCCAACCCATGCACGCTGGTCTGAAG-GCGGC
--GGCATGAAATGCGACCCCAGGATGGGCGA----------------
>AY907092Liparis_nervosa 
--------AGCGTTGCTTCGCTTTGTGCCGGCTCCAAACCTTTCATGGGTG---------
TGCTGTGCAGGGCATGGATGCGTGGA-GTGGCTCCTCGT---GCCC-ATGGGTGCGGCGG
GCTGAAGGGCGCGGGGGGGTATATTATCTTG-TTGGCCGCGAGCAATAGAGGGTG-----
----GATGCAA-GGAA------------TGTCTGTGTTGAGTCGCGT--TGGCCAAAGGA
TAGATTA--TACACTCTTCTCATTTTATCCCAACCCATGCACGCTGGTCTGAAG-GCGGC
GGGGCATGAAATGCGACCCCAGGGAGGGCGA----------------
>KJ459294Liparis_nervosa 
--------AGCGTTGCTTCGCTTTGTGCCGGCTCCAAACCTTTCATGGGTG---------
TGCTGTGCAGGGCATGGATGCGTGGA-GTGGCTCCTCGT---GCCC-ATGGGTGCGGCGG
GCTGAAGGGCGCGGGGGGGTATATTATCTTG-TTGGCCGCGAGCAATAGAGGGTG-----
----GATGCAA-GGAA------------TGTCTGTGTTGAGTCGCGT--TGGCCAAAGGA
TAGATTA--TACACTCTTCTCATTTTATCCCAACCCATGCACGCTGGTCTGAAG-GCGGC
GGGGCATGAAATGCGACCCCAGGATGGGCGA----------------
>AB289482Liparis_nervosa 
--------AGCGTTGCTTCGCTTTGTGCCGGCTCCAAACCTTTCATGGGTG---------
TGCTGTGCAGGGCATGGATGCGTGGA-GTGGCTCCTCGT---GCCC-ATGGGTGCGGCGG
GCTGAAGGGCGCGGGGGGGTATATTATCTTG-TTGGCCGCGAGCAATAGAGGGTG-----
----GATGCAA-GGAA------------TGTCTGTGTTGAGTCGCGT--TGGCCAAAGGA
TAGATTA--TACACTCTTCTCATTTTATCCCAACCCATGCACGCTGGTCTGAAG-GCGGC
GGGGCATGAAATGCGACCCCAGGATGGGCGAGGCCACCCGCCGAGTT
>KT338747Liparis_nervosa
--------AGCGATGCTTCGCTTTGTGCCGGCTCCAAACCTTTCATGGGTG---------
TGCTGTGCAGGGCATGGATGCGTGGA-GTGGCTCCTCGT---GCCC-ATGGGTGCGGCGG
GCTGAAGGGCGCGGGGGGGTATATTATCTTG-TTGGCCGCGAGCAATAGAGGGTG-----
----GATGCAA-GGAA------------TGTCTGTGTTGAGTCGCGT--TGGCCAAAGGA
TAGATTA--TACACTCTTCTCATTTTATCCCAACCCATGCACGCTGGTCTGAAG-GCGGC
GGGGCATGAAATGCGACCC----------------------------
>KT338746Liparis_nervosa 
--------AGCGTTGCTTCGCTTTGTGCCGGCTCCAAACCTTTCATGGGTG---------
TGCTGTGCAGGGCATGGATGCGTGGA-GTGGCTCCTCGT---GCCC-ATGGGTGCGGCGG
GCTGAAGGGCGCGGGGGGGTATATTATCTTG-TTGGCCGCGAGCAATAGAGGGTG-----
----GATGCAA-GGAA------------TGTCTGTGCTGAGTCGCGT--TGGCCAAAGGA
TAGATTA--TACACTCTTCTCATTTTATCCCAACCCATGCACGCTGGTCTGAAG-GCGGC
GGGGCATGAAATGCGACCCCAGGATGG--------------------
>JN114595Liparis_nervosa 
--------AGCGTTGCTTCGCTTTGTGCCGGCTCCAAACCTTTCATGGGTG---------
TGCTGTGCAGGGCATGGAAGCGTGGA-GTGGCTCCTCGT---GCCC-ATGGGTGCGGCGG
GCTGAAGGGCGCGG-GGGGTATGTTATCTTG-TTGGCCGCGAGCAATAGCGGGTG-----
----GATGCAA-GGAA------------TGTCTGTGTTGAGTCGCGT--TGGCCAAAGGA
TAGATTATATACACTCTTCTCATTTTATCCCAACCCATGCACGCTGGTCTGAAG-GCGGC
GGGGCATGAAATGCGACCCCAGGATGGGCGAGGCCACCCGCCGAG--
>JN114604Liparis_nervosa 
--------AGCGTTGCTTCGCTTTGTGCCGGCTCCAAACCTTTCATGGGTG---------
TGCTGTGCAGGGCATGGAAGCGTGGA-GTGGCTCCTCGT---GCCC-ATGGGTGCGGCGG
GCTGAAGGGCGCGG-GGGGTATGTTATCTTG-TTGGCCGCGAGCAATAGCGGGTG-----
----GATGCAA-GGAA------------TGTCTGTGTTGAGTCGCGT--TGGCCAAAGGA
TAGATTATATACACTCTTCTCATTTTATCCCAACCCATGCACGCTGGTCTGAAG-GCGGC
GGGGCATGAAATGCGACCCCAGGATGGGCGAGGCCACCCGCCGAGTT
>JN114603Liparis_nervosa 
--------AGCGTTGCTTCGCTTTGTGCCGGCTCCAAACCTTTCATGGGTG---------
TGCTGTGCAGGGCATGGAAGCGTGGA-GTGGCTCCTCGT---GCCC-ATGGGTGCGGCGG
GCTGAAGGGCGCGG-GGGGTATGTTATCTTG-TTGGCCGCGAGCAATAGCGGGTG-----
----GATGCAA-GGAA------------TGTCTGTGTTGAGTCGCGT--TGGCCAAAGGA
TAGATTATATACACTCTTCTCATTTTATCCCAACCCATGCACGCTGGTCTGAAG-GCGGC
GGGGCATGAAATGCGACCCCAGGATGGGCGAGGCCACCCGCCGAGTT
>JN114602Liparis_nervosa 
--------AGCGTTGCTTCGCTTTGTGCCGGCTCCAAACCTTTCATGGGTG---------
TGCTGTGCAGGGCATGGAAGCGTGGA-GTGGCTCCTCGT---GCCC-ATGGGTGCGGCGG
GCTGAAGGGCGCGG-GGGGTATGTTATCTTG-TTGGCCGCGAGCAATAGCGGGTG-----
----GATGCAA-GGAA------------TGTCTGTGTTGAGTCGCGT--TGGCCAAAGGA
TAGATTATATACACTCTTCTCATTTTATCCCAACCCATGCACGCTGGTCTGAAG-GCGGC
GGGGCATGAAATGCGACCCCAGGATGGGCGAGGCCACCCGCCGAGTT
>JN114601Liparis_nervosa 
--------AGCGTTGCTTCGCTTTGTGCCGGCTCCAAACCTTTCATGGGTG---------
TGCTGTGCAGGGCATGGAAGCGTGGA-GTGGCTCCTCGT---GCCC-ATGGGTGCGGCGG
GCTGAAGGGCGCGG-GGGGTATGTTATCTTG-TTGGCCGCGAGCAATAGCGGGTG-----
----GATGCAA-GGAA------------TGTCTGTGTTGAGTCGCGT--TGGCCAAAGGA
TAGATTATATACACTCTTCTCATTTTATCCCAACCCATGCACGCTGGTCTGAAG-GCGGC
GGGGCATGAAATGCGACCCCAGGATGGGCGAGGCCACCCGCCGAGTT
>JN114600Liparis_nervosa 
--------AGCGTTGCTTCGCTTTGTGCCGGCTCCAAACCTTTCATGGGTG---------
TGCTGTGCAGGGCATGGAAGCGTGGA-GTGGCTCCTCGT---GCCC-ATGGGTGCGGCGG
GCTGAAGGGCGCGG-GGGGTATGTTATCTTG-TTGGCCGCGAGCAATAGCGGGTG-----
----GATGCAA-GGAA------------TGTCTGTGTTGAGTCGCGT--TGGCCAAAGGA
TAGATTATATACACTCTTCTCATTTTATCCCAACCCATGCACGCTGGTCTGAAG-GCGGC
GGGGCATGAAATGCGACCCCAGGATGGGCGAGGCCACCCGCCGAGTT
>JN114599Liparis_nervosa 
--------AGCGTTGCTTCGCTTTGTGCCGGCTCCAAACCTTTCATGGGTG---------
TGCTGTGCAGGGCATGGAAGCGTGGA-GTGGCTCCTCGT---GCCC-ATGGGTGCGGCGG
GCTGAAGGGCGCGG-GGGGTATGTTATCTTG-TTGGCCGCGAGCAATAGCGGGTG-----
----GATGCAA-GGAA------------TGTCTGTGTTGAGTCGCGT--TGGCCAAAGGA
TAGATTATATACACTCTTCTCATTTTATCCCAACCCATGCACGCTGGTCTGAAG-GCGGC
GGGGCATGAAATGCGACCCCAGGATGGGCGAGGCCACCCGCCGAG--
>JN114598Liparis_nervosa 
--------AGCGTTGCTTCGCTTTGTGCCGGCTCCAAACCTTTCATGGGTG---------
TGCTGTGCAGGGCATGGAAGCGTGGA-GTGGCTCCTCGT---GCCC-ATGGGTGCGGCGG
GCTGAAGGGCGCGG-GGGGTATGTTATCTTG-TTGGCCGCGAGCAATAGCGGGTG-----
----GATGCAA-GGAA------------TGTCTGTGTTGAGTCGCGT--TGGCCAAAGGA
TAGATTATATACACTCTTCTCATTTTATCCCAACCCATGCACGCTGGTCTGAAG-GCGGC
GGGGCATGAAATGCGACCCCAGGATGGGCGAGGCCACCCGCCGAG--
>JN114597Liparis_nervosa 
--------AGCGTTGCTTCGCTTTGTGCCGGCTCCAAACCTTTCATGGGTG---------
TGCTGTGCAGGGCATGGAAGCGTGGA-GTGGCTCCTCGT---GCCC-ATGGGTGCGGCGG
GCTGAAGGGCGCGG-GGGGTATGTTATCTTG-TTGGCCGCGAGCAATAGCGGGTG-----
[truncated: 303,503 more chars]
