# Supplementary material for: DNA barcoding of medicinal orchids in Asia
Source: Sci Rep. 2021 Dec 8;11:23651. doi: 10.1038/s41598-021-03025-0 (PMC8654824; doi:10.1038/s41598-021-03025-0)
Supplement: Supplementary file 19 — Supplementary Information 3. [file 41598_2021_3025_MOESM19_ESM.fasta]

>KY966894Holcoglossum_amesianum 
------------------------------------------------------------
------------------------------------------------------------
------------------------------------------------------------
------------------------------------------------------------
------------------------------------------------------------
--------------------ACAAGAATTCTTT------------TTCTTATCATTTTTA
TTCTCAAATGGTATCAGAAGGTTTTGGAGTCATTCTGGAAATTTCATTCTCGTCACGATT
---AGTATCCTCCC---------TTGAAGAAAAAAGAATACCAAAATCTCAGAATTTACG
ATCTATTCATTCAATATTTCCCTTTTTAGAGGATAAATTATCACATTTAAATTATGTGTC
GGATCTACTAATACCCTATCCCATCCATCTAGAAATCTTGGTTCAAATCCTTCAATGCTG
GATCAAAGATGTTCCTTCTTTGCATTTATTGCGATTTATTTTCCACGAATATCATAATTT
GAATAGTCTCATTA------------CTTCAAAAAAATCCATTTACGTCTTTTCAAAAAT
AAAGAAAAGATTCTTTTGGTTCCTACATAATTTTTATGTATATGAATGCGAATATATATT
CCTTTTTCTTCGTAAACAGTCTTCTTATTTACGATCAATATCTTCTGGAGTCTTTCTTGA
GCGAACACATTTTTATGGAAAAATAGAATATATTAGAGTC---------GTGTCTTGTAA
TTCTTTTCAAAGGATCCTATGGTTCCTCAAAGATATTTTCATACATTATGTTCGATATCA
AGGAAAAGCGATTCTGGCTTCAAAAGGAACTCTTATTCTGATGAATAAATGGAAATTTCA
TTTTGTGAATTTTTGGCAATCTTATTTTCACTTTTGGTTTCAACCTTATAGGATCTATAT
AAAGCAATTACCCAATTATTCCTTCTCTTTTCTGGGATATTTTTCAAGTGTACTAAAAAA
CCCTTTGGTAGTAAGAAATCAAATGCTAGAGAATTCATTTCTAATAAATACTCTGACTAA
GAAATTAGATACCATAGCTCC---AGTTATTTTTCTTATTGGATCATTGTCGAAAGCTCA
ATTTTGTACTGTATTGGGTCATCCTATTAGTAAACCGATCTGGACCAATTTATCGGATTC
TGATATTCTTGATCGATTTTGTCGGATATGTAGAAATCTTTGTCATTATCACAGCGGATC
CTCAAAGAAACAGGTTTTGTATCGTATAAAGTATATACTTCGACTTTCGTGTGCTAGAAC
TTTGGCTCGTAAACATAAAAGTACAGTACGCACTTTTATGCGAAGATTAGGTTCGGTATT
CTTAGAAGAATTTTT---------------------------------------------
------------------------------------------------------------
------------------------------------------------------------
------------------------------------------------------------
------------------------------------------------------------
------------------------------------------------------------
------------------------------------------------------------
----------------
>KF361632Holcoglossum_amesianum
------------------------------------------------------------
------------------------------------------------------------
------------------------------------------------------------
------------------------------------------------------------
------------------------------------------------------------
------------------------------------------------------------
------------------------------------------------------------
------------------------------------------------------------
-------------------------------------------------GTTAACGGGGC
GGATCTACTAATACCCTATCCCATCCATCTAGAAATCTTGGTTCAAATCCTTCAATGCTG
GATCAAAGATGTTCCTTCTTTGCATTTATTGCGATTTATTTTCCACGAATATCATAATTT
GAATAGTCTCATTA------------CTTCAAAAAAATCCATTTACGTCTTTTCAAAAAT
AAAGAAAAGATTCTTTTGGTTCCTACATAATTTTTATGTATATGAATGCGAATATATATT
CCTTTTTCTTCGTAAACAGTCTTCTTATTTACGATCAATATCTTTTGGAGTCTTTCTTGA
GCGAACACATTTTTATGGAAAAATAGAATATATTAGAGTC---------GTGTCTTGTAA
TTCTTTTCAAAGGATCCTATGGTTCCTCAAAGATATTTTCATACATTATGTTCGATATCA
AGGAAAAGCGATTCTGGCTTCAAAAGGAACTCTTATTCTGATGAATAAATGGAAATTTCA
TTTTGTGAATTTTTGGCAATCTTATTTTCACTTTTGGTTTCAACCTTATAGGATCTATAT
AAAGCAATTACCCAATTATTCCTTCTCTTTTCTGGGATATTTTTCAAGTGTACTAAAAAA
CCCTTTGGTAGTAAGAAATCAAATGCTAGAGAATTCATTTCTAATAAATACTCTGACTAA
GAAATTAGATACCATAGCTCC---AGTTATTTTTCTTATTGGATCATTGTCGAAAGCTCA
ATTTTGTACTGTATTGGGTCATCCTATTAGTAAACCGATCTGGACCAATTTATCGGATTC
TGATATTCTTGATCGATTTTGTCGGATATGTAGAAATCTTTGTCATTATCACAGCGGATC
CTCAAAGAAACAGGTTTTGTAT--------------------------------------
------------------------------------------------------------
------------------------------------------------------------
------------------------------------------------------------
------------------------------------------------------------
------------------------------------------------------------
------------------------------------------------------------
------------------------------------------------------------
------------------------------------------------------------
----------------
>JF763779Holcoglossum_amesianum
------------------------------------------------------------
------------------------------------------------------------
------------------------------------------------------------
------------------------------------------------------------
------------------------------------------------------------
------------------------------------------------------------
------------------------------------------------------------
----------------------------------------------------------CG
ATCTATTCATTCAATATTTCCCTTTTTAGAGGATAAATTATCACATTTAAATTATGTGTC
GGATCTACTAATACCCTATCCCATCCATCTAGAAATCTTGGTTCAAATCCTTCAATGCTG
GATCAAAGATGTTCCTTCTTTGCATTTATTGCGATTTATTTTCCACGAATATCATAATTT
GAATAGTCTCATTA------------CTTCAAAAAAATCCATTTACGTCTTTTCAAAAAT
AAAGAAAAGATTCTTTTGGTTCCTACATAATTTTTATGTATATGAATGCGAATATATATT
CCTTTTTCTTCGTAAACAGTCTTCTTATTTACGATCAATATCTTTTGGAGTCTTTCTTGA
GCGAACACATTTTTATGGAAAAATAGAATATATTAGAGTC---------GTGTCTTGTAA
TTCTTTTCAAAGGATCCTATGGTTCCTCAAAGATATTTTCATACATTATGTTCGATATCA
AGGAAAAGCGATTCTGGCTTCAAAAGGAACTCTTATTCTGATGAATAAATGGAAATTTCA
TTTTGTGAATTTTTGGCAATCTTATTTTCACTTTTGGTTTCAACCTTATAGGATCTATAT
AAAGCAATTACCCAATTATTCCTTCTCTTTTCTGGGATATTTTTCAAGTGTACTAAAAAA
CCCTTTGGTAGTAAGAAATCAAATGCTAGAGAATTCATTTCTAATAAATACTCTGACTAA
GAAATTAGATACCATAGCTCC---AGTTATTTTTCTTATTGGATCATTGTCGAAAGCTCA
ATTTTGTACTGTATTGGGTCATCCTATTAGTAAACCGATCTGGACCAATTTATCGGATTC
TGATATTCTTGATCGATTTTGTCGGATATGTAGAAATCTTTGTCATTATCACAGCGGATC
CTCAAAGAAACAGGTTTTGTATCGTATAAAGTATATACTTCGACTT--------------
------------------------------------------------------------
------------------------------------------------------------
------------------------------------------------------------
------------------------------------------------------------
------------------------------------------------------------
------------------------------------------------------------
------------------------------------------------------------
------------------------------------------------------------
----------------
>JF763778Holcoglossum_amesianum
------------------------------------------------------------
------------------------------------------------------------
------------------------------------------------------------
------------------------------------------------------------
------------------------------------------------------------
------------------------------------------------------------
------------------------------------------------------------
----------------------------------------------------------CG
ATCTATTCATTCAATATTTCCCTTTTTAGAGGATAAATTATCACATTTAAATTATGTGTC
GGATCTACTAATACCCTATCCCATCCATCTAGAAATCTTGGTTCAAATCCTTCAATGCTG
GATCAAAGATGTTCCTTCTTTGCATTTATTGCGATTTATTTTCCACGAATATCATAATTT
GAATAGTCTCATTA------------CTTCAAAAAAATCCATTTACGTCTTTTCAAAAAT
AAAGAAAAGATTCTTTTGGTTCCTACATAATTTTTATGTATATGAATGCGAATATATATT
CCTTTTTCTTCGTAAACAGTCTTCTTATTTACGATCAATATCTTTTGGAGTCTTTCTTGA
GCGAACACATTTTTATGGAAAAATAGAATATATTAGAGTC---------GTGTCTTGTAA
TTCTTTTCAAAGGATCCTATGGTTCCTCAAAGATATTTTCATACATTATGTTCGATATCA
AGGAAAAGCGATTCTGGCTTCAAAAGGAACTCTTATTCTGATGAATAAATGGAAATTTCA
TTTTGTGAATTTTTGGCAATCTTATTTTCACTTTTGGTTTCAACCTTATAGGATCTATAT
AAAGCAATTACCCAATTATTCCTTCTCTTTTCTGGGATATTTTTCAAGTGTACTAAAAAA
CCCTTTGGTAGTAAGAAATCAAATGCTAGAGAATTCATTTCTAATAAATACTCTGACTAA
GAAATTAGATACCATAGCTCC---AGTTATTTTTCTTATTGGATCATTGTCGAAAGCTCA
ATTTTGTACTGTATTGGGTCATCCTATTAGTAAACCGATCTGGACCAATTTATCGGATTC
TGATATTCTTGATCGATTTTGTCGGATATGTAGAAATCTTTGTCATTATCACAGCGGATC
CTCAAAGAAACAGGTTTTGTATCGTATAAAGTATATACTTCGACTT--------------
------------------------------------------------------------
------------------------------------------------------------
------------------------------------------------------------
------------------------------------------------------------
------------------------------------------------------------
------------------------------------------------------------
------------------------------------------------------------
------------------------------------------------------------
----------------
>JF763777Holcoglossum_amesianum
------------------------------------------------------------
------------------------------------------------------------
------------------------------------------------------------
------------------------------------------------------------
------------------------------------------------------------
------------------------------------------------------------
------------------------------------------------------------
----------------------------------------------------------CG
ATCTATTCATTCAATATTTCCCTTTTTAGAGGATAAATTATCACATTTAAATTATGTGTC
GGATCTACTAATACCCTATCCCATCCATCTAGAAATCTTGGTTCAAATCCTTCAATGCTG
GATCAAAGATGTTCCTTCTTTGCATTTATTGCGATTTATTTTCCACGAATATCATAATTT
GAATAGTCTCATTA------------CTTCAAAAAAATCCATTTACGTCTTTTCAAAAAT
AAAGAAAAGATTCTTTTGGTTCCTACATAATTTTTATGTATATGAATGCGAATATATATT
CCTTTTTCTTCGTAAACAGTCTTCTTATTTACGATCAATATCTTTTGGAGTCTTTCTTGA
GCGAACACATTTTTATGGAAAAATAGAATATATTAGAGTC---------GTGTCTTGTAA
TTCTTTTCAAAGGATCCTATGGTTCCTCAAAGATATTTTCATACATTATGTTCGATATCA
AGGAAAAGCGATTCTGGCTTCAAAAGGAACTCTTATTCTGATGAATAAATGGAAATTTCA
TTTTGTGAATTTTTGGCAATCTTATTTTCACTTTTGGTTTCAACCTTATAGGATCTATAT
AAAGCAATTACCCAATTATTCCTTCTCTTTTCTGGGATATTTTTCAAGTGTACTAAAAAA
CCCTTTGGTAGTAAGAAATCAAATGCTAGAGAATTCATTTCTAATAAATACTCTGACTAA
GAAATTAGATACCATAGCTCC---AGTTATTTTTCTTATTGGATCATTGTCGAAAGCTCA
ATTTTGTACTGTATTGGGTCATCCTATTAGTAAACCGATCTGGACCAATTTATCGGATTC
TGATATTCTTGATCGATTTTGTCGGATATGTAGAAATCTTTGTCATTATCACAGCGGATC
CTCAAAGAAACAGGTTTTGTATCGTATAAAGTATATACTTCGACTT--------------
------------------------------------------------------------
------------------------------------------------------------
------------------------------------------------------------
------------------------------------------------------------
------------------------------------------------------------
------------------------------------------------------------
------------------------------------------------------------
------------------------------------------------------------
----------------
>JF763776Holcoglossum_amesianum
------------------------------------------------------------
------------------------------------------------------------
------------------------------------------------------------
------------------------------------------------------------
------------------------------------------------------------
------------------------------------------------------------
------------------------------------------------------------
----------------------------------------------------------CG
ATCTATTCATTCAATATTTCCCTTTTTAGAGGATAAATTATCACATTTAAATTATGTGTC
GGATCTACTAATACCCTATCCCATCCATCTAGAAATCTTGGTTCAAATCCTTCAATGCTG
GATCAAAGATGTTCCTTCTTTGCATTTATTGCGATTTATTTTCCACGAATATCATAATTT
GAATAGTCTCATTA------------CTTCAAAAAAATCCATTTACGTCTTTTCAAAAAT
AAAGAAAAGATTCTTTTGGTTCCTACATAATTTTTATGTATATGAATGCGAATATATATT
CCTTTTTCTTCGTAAACAGTCTTCTTATTTACGATCAATATCTTTTGGAGTCTTTCTTGA
GCGAACACATTTTTATGGAAAAATAGAATATATTAGAGTC---------GTGTCTTGTAA
TTCTTTTCAAAGGATCCTATGGTTCCTCAAAGATATTTTCATACATTATGTTCGATATCA
AGGAAAAGCGATTCTGGCTTCAAAAGGAACTCTTATTCTGATGAATAAATGGAAATTTCA
TTTTGTGAATTTTTGGCAATCTTATTTTCACTTTTGGTTTCAACCTTATAGGATCTATAT
AAAGCAATTACCCAATTATTCCTTCTCTTTTCTGGGATATTTTTCAAGTGTACTAAAAAA
CCCTTTGGTAGTAAGAAATCAAATGCTAGAGAATTCATTTCTAATAAATACTCTGACTAA
GAAATTAGATACCATAGCTCC---AGTTATTTTTCTTATTGGATCATTGTCGAAAGCTCA
ATTTTGTACTGTATTGGGTCATCCTATTAGTAAACCGATCTGGACCAATTTATCGGATTC
TGATATTCTTGATCGATTTTGTCGGATATGTAGAAATCTTTGTCATTATCACAGCGGATC
CTCAAAGAAACAGGTTTTGTATCGTATAAAGTATATACTTCGACTT--------------
------------------------------------------------------------
------------------------------------------------------------
------------------------------------------------------------
------------------------------------------------------------
------------------------------------------------------------
------------------------------------------------------------
------------------------------------------------------------
------------------------------------------------------------
----------------
>F763775Holcoglossum_amesianum
------------------------------------------------------------
------------------------------------------------------------
------------------------------------------------------------
------------------------------------------------------------
------------------------------------------------------------
------------------------------------------------------------
------------------------------------------------------------
----------------------------------------------------------CG
ATCTATTCATTCAATATTTCCCTTTTTAGAGGATAAATTATCACATTTAAATTATGTGTC
GGATCTACTAATACCCTATCCCATCCATCTAGAAATCTTGGTTCAAATCCTTCAATGCTG
GATCAAAGATGTTCCTTCTTTGCATTTATTGCGATTTATTTTCCACGAATATCATAATTT
GAATAGTCTCATTA------------CTTCAAAAAAATCCATTTACGTCTTTTCAAAAAT
AAAGAAAAGATTCTTTTGGTTCCTACATAATTTTTATGTATATGAATGCGAATATATATT
CCTTTTTCTTCGTAAACAGTCTTCTTATTTACGATCAATATCTTTTGGAGTCTTTCTTGA
GCGAACACATTTTTATGGAAAAATAGAATATATTAGAGTC---------GTGTCTTGTAA
TTCTTTTCAAAGGATCCTATGGTTCCTCAAAGATATTTTCATACATTATGTTCGATATCA
AGGAAAAGCGATTCTGGCTTCAAAAGGAACTCTTATTCTGATGAATAAATGGAAATTTCA
TTTTGTGAATTTTTGGCAATCTTATTTTCACTTTTGGTTTCAACCTTATAGGATCTATAT
AAAGCAATTACCCAATTATTCCTTCTCTTTTCTGGGATATTTTTCAAGTGTACTAAAAAA
CCCTTTGGTAGTAAGAAATCAAATGCTAGAGAATTCATTTCTAATAAATACTCTGACTAA
GAAATTAGATACCATAGCTCC---AGTTATTTTTCTTATTGGATCATTGTCGAAAGCTCA
ATTTTGTACTGTATTGGGTCATCCTATTAGTAAACCGATCTGGACCAATTTATCGGATTC
TGATATTCTTGATCGATTTTGTCGGATATGTAGAAATCTTTGTCATTATCACAGCGGATC
CTCAAAGAAACAGGTTTTGTATCGTATAAAGTATATACTTCGACTT--------------
------------------------------------------------------------
------------------------------------------------------------
------------------------------------------------------------
------------------------------------------------------------
------------------------------------------------------------
------------------------------------------------------------
------------------------------------------------------------
------------------------------------------------------------
----------------
>JF763774Holcoglossum_amesianum
------------------------------------------------------------
------------------------------------------------------------
------------------------------------------------------------
------------------------------------------------------------
------------------------------------------------------------
------------------------------------------------------------
------------------------------------------------------------
----------------------------------------------------------CG
ATCTATTCATTCAATATTTCCCTTTTTAGAGGATAAATTATCACATTTAAATTATGTGTC
GGATCTACTAATACCCTATCCCATCCATCTAGAAATCTTGGTTCAAATCCTTCAATGCTG
GATCAAAGATGTTCCTTCTTTGCATTTATTGCGATTTATTTTCCACGAATATCATAATTT
GAATAGTCTCATTA------------CTTCAAAAAAATCCATTTACGTCTTTTCAAAAAT
AAAGAAAAGATTCTTTTGGTTCCTACATAATTTTTATGTATATGAATGCGAATATATATT
CCTTTTTCTTCGTAAACAGTCTTCTTATTTACGATCAATATCTTTTGGAGTCTTTCTTGA
GCGAACACATTTTTATGGAAAAATAGAATATATTAGAGTC---------GTGTCTTGTAA
TTCTTTTCAAAGGATCCTATGGTTCCTCAAAGATATTTTCATACATTATGTTCGATATCA
AGGAAAAGCGATTCTGGCTTCAAAAGGAACTCTTATTCTGATGAATAAATGGAAATTTCA
TTTTGTGAATTTTTGGCAATCTTATTTTCACTTTTGGTTTCAACCTTATAGGATCTATAT
AAAGCAATTACCCAATTATTCCTTCTCTTTTCTGGGATATTTTTCAAGTGTACTAAAAAA
CCCTTTGGTAGTAAGAAATCAAATGCTAGAGAATTCATTTCTAATAAATACTCTGACTAA
GAAATTAGATACCATAGCTCC---AGTTATTTTTCTTATTGGATCATTGTCGAAAGCTCA
ATTTTGTACTGTATTGGGTCATCCTATTAGTAAACCGATCTGGACCAATTTATCGGATTC
TGATATTCTTGATCGATTTTGTCGGATATGTAGAAATCTTTGTCATTATCACAGCGGATC
CTCAAAGAAACAGGTTTTGTATCGTATAAAGTATATACTTCGACTT--------------
------------------------------------------------------------
------------------------------------------------------------
------------------------------------------------------------
------------------------------------------------------------
------------------------------------------------------------
------------------------------------------------------------
------------------------------------------------------------
------------------------------------------------------------
----------------
>KX298624Holcoglossum_amesianum
------------------------------------------------------------
------------------------------------------------------------
------------------------------------------------------------
------------------------------------------------------------
------------------------------------------------------------
------------------------------------------------------------
------------------------------------------------------------
------------------------------------------------------------
------------------------------------------------------------
------------------------------------------------------------
-------------CCTTCTTTGCATTTATTGCGATTTATTTTCCACGAATATCATAATTT
GAATAGTCTCATTA------------CTTCAAAAAAATCCATTTACGTCTTTTCAAAAAT
AAAGAAAAGATTCTTTTGGTTCCTACATAATTTTTATGTATATGAATGCGAATATATATT
CCTTTTTCTTCGTAAACAGTCTTCTTATTTACGATCAATATCTTTTGGAGTCTTTCTTGA
GCGAACACATTTTTATGGAAAAATAGAATATATTAGAGTC---------GTGTCTTGTAA
TTCTTTTCAAAGGATCCTATGGTTCCTCAAAGATATTTTCATACATTATGTTCGATATCA
AGGAAAAGCGATTCTGGCTTCAAAAGGAACTCTTATTCTGATGAATAAATGGAAATTTCA
TTTTGTGAATTTTTGGCAATCTTATTTTCACTTTTGGTTTCAACCTTATAGGATCTATAT
AAAGCAATTACCCAATTATTCCTTCTCTTTTCTGGGATATTTTTCAAGTGTACTAAAAAA
CCCTTTGGTAGTAAGAAATCAAATGCTAGAGAATTCATTTCTAATAAATACTCTGACTAA
GAAATTAGATACCATAGCTCC---AGTTATTTTTCTTATTGGATCATTGTCGAAAGCTCA
ATTTTGTACTGTATTGGGTCATCCTATTAGTAAACCGATCTGGACCAATTTATCGGATTC
TGATATTCTTG-------------------------------------------------
------------------------------------------------------------
------------------------------------------------------------
------------------------------------------------------------
------------------------------------------------------------
------------------------------------------------------------
------------------------------------------------------------
------------------------------------------------------------
------------------------------------------------------------
------------------------------------------------------------
----------------
>HQ452927Holcoglossum_amesianum  
TTTTTTGGTTAAAGTAGAAATGTATTT-------AAATAGCGAATTACAAGGATATTTAG
ATTGAAAAAGGAGAGATTTTGGCAACAAAACTTCCTATATCCGCTACTCCTTCAGGAGTA
TATTTACTCACTTGCTCATTATCATAGCTTCAATAGTTTGATTTTTTATGAACCTGTGGA
AATTATCGGTTATGACAATAAATCTAGTTTGGTACTTGTGAAACGTTTAATTACTCGAAT
GTATC---------AACAGAAATATTTGATTTCTTCGGTGAATGATTATAACCAAAA---
------TGGATTTTTGCTGCACAAGAATTCTTT------------TTCTTATCATTTTTA
TTCTCAAATGGTATCAGAAGGTTTTGGAGTCATTCTGGAAATTTCATTCTCGTCACGATT
---AGTATCCTCCC---------TTGAAGAAAAAAGAATACCAAAATCTCAGAATTTACG
ATCTATTCATTCAATATTTCCCTTTTTAGAGGATAAATTATCACATTTAAATTATGTGTC
GGATCTACTAATACCCTATCCCATCCATCTAGAAATCTTGGTTCAAATCCTTCAATGCTG
GATCAAAGATGTTCCTTCTTTGCATTTATTGCGATTTATTTTCCACGAATATCATAATTT
GAATAGTCTCATTA------------CTTCAAAAAAATCCATTTACGTCTTTTCAAAAAT
AAAGAAAAGATTCTTTTGGTTCCTACATAATTTTTATGTATATGAATGCGAATATATATT
CCTTTTTCTTCGTAAACAGTCTTCTTATTTACGATCAATATCTTTTGGAGTCTTTCTTGA
GCGAACACATTTTTATGGAAAAATAGAATATATTAGAGTC---------GTGTCTTGTAA
TTCTTTTCAAAGGATCCTATGGTTCCTCAAAGATATTTTCATACATTATGTTCGATATCA
AGGAAAAGCGATTCTGGCTTCAAAAGGAACTCTTATTCTGATGAATAAATGGAAATTTCA
TTTTGTGAATTTTTGGCAATCTTATTTTCACTTTTGGTTTCAACCTTATAGGATCTATAT
AAAGCAATTACCCAATTATTCCTTCTCTTTTCTGGGATATTTTTCAAGTGTACTAAAAAA
CCCTTTGGTAGTAAGAAATCAAATGCTAGAGAATTCATTTCTAATAAATACTCTGACTAA
GAAATTAGATACCATAGCTCC---AGTTATTTTTCTTATTGGATCATTGTCGAAAGCTCA
ATTTTGTACTGTATTGGGTCATCCTATTAGTAAACCGATCTGGACCAATTTATCGGATTC
TGATATTCTTGATCGATTTTGTCGGATATGTAGAAATCTTTGTCATTATCACAGCGGATC
CTCAAAGAAACAGGTTTTGTATCGTATAAAGTATATACTTCGACTTTCGTGTGCTAGAAC
TTTGGCTCGTAAACATAAAAGTACAGTACGCACTTTTATGCGAAGATTAGGTTCGGTATT
CTTAGAAGAATTTTTTTTGGA------AGAAGAACAATCTCTTTCTTTAATCTTCCTCCA
AAAAATACCTTTTCTTTTAC------ACGGATTACATAGAGAACGTATTTGGTATTTGGA
CATTATCCGTATGAATGATCTGGTGGATCATTCATGATTGTTCATGAGACTTTTT-----
CATTTTCACGAAAACAAA-----------------AGATTCATGAATTTAGATTCTGAAA
TGCCCATATATGATGATATATTGTATATATCATC-----------ATATTCGT--GGTGA
AATTCACTCAGTAGTGAAAATTATTAGACTTTCTTATCGATATGCAATTATTTTTTCTTT
TT--------AATT-------------GATATATACATAGGGAAAGTCGTGTGCAATGAA
AACTGCAAGCACGATT
>JF763800Holcoglossum_quasipinifolium 
------------------------------------------------------------
------------------------------------------------------------
------------------------------------------------------------
------------------------------------------------------------
------------------------------------------------------------
------------------------------------------------------------
------------------------------------------------------------
----------------------------------------------------------CG
ATCTATTCATTCAATATTTCCCTTTTTAGAGGATAAATTATCACATTTAAATTATGTGTC
GGATCTACTAATACCCTATCCCATCCATCTGGAAATCTTGGTTCAAATCCTTCAATGCTG
GATCAAAGATGTTCCTTCTTTGCATTTATTGCGATTTATTTTCCACGAATATCATAATTT
GAAGAGTCTCATTA------------CTTCAAAAAAATCCATTTACGTCTTTTCAAAAAT
AAAGAAAAGATTCTTTTGGTTCCTACATAATTTTTATGTATATGAATGCGAATATATATT
CCTTTTTCTTCGTAAACAGTCTTCTTATTTACGATCAATATCTTCTGGAGTCTTTCTTGA
GCGAACACATTTTTATGGAAAAATAGAATATATTAGAGTC---------GTGTCTTGTAA
TTCTTTTCAGAGGATCCTATGGTTCCTCAAAGATATTTTCATACATTATGTTCGATATCA
AGGAAAAGCGATTCTGGCTTCAAAAGGAACTCTTATTCTGATGAATAAATGGAAATTTCA
TTTTGTGAATTTTTGGCAATCTTATTTTCACTTTTGGTTTCAACCTTATAGGATCCATAT
AAAGCAATTACCCAATTATTCCTTCTCTTTTCTGGGATATTTTTCAAGTGTACTAAAAGA
CCCTTTGGTAGTAAGAAATCAAATGCTAGAGAATTCATTTCTAATAAATACTCTGACTAA
GAAATTAGATACCACAGCTCC---AGTTATTTTTCTTATTGGATCATTGTCGAAAGCTCA
ATTTTGTACTGTATTGGGTCATCCTATTAGTAAACCGATCTGGACCAATTTATCGGATTC
TGATATTCTTGATCGATTTTGTCGGATATGTAGAAATCTTTGTCGTTATCACAGCGGATC
CTCAAAGAAACAGGTTTTGTATCGTATAAAGTATATACTTCGACTT--------------
------------------------------------------------------------
------------------------------------------------------------
------------------------------------------------------------
------------------------------------------------------------
------------------------------------------------------------
------------------------------------------------------------
------------------------------------------------------------
------------------------------------------------------------
----------------
>JF763799Holcoglossum_quasipinifolium
------------------------------------------------------------
------------------------------------------------------------
------------------------------------------------------------
------------------------------------------------------------
------------------------------------------------------------
------------------------------------------------------------
------------------------------------------------------------
----------------------------------------------------------CG
ATCTATTCATTCAATATTTCCCTTTTTAGAGGATAAATTATCACATTTAAATTATGTGTC
GGATCTACTAATACCCTATCCCATCCATCTGGAAATCTTGGTTCAAATCCTTCAATGCTG
GATCAAAGATGTTCCTTCTTTGCATTTATTGCGATTTATTTTCCACGAATATCATAATTT
GAAGAGTCTCATTA------------CTTCAAAAAAATCCATTTACGTCTTTTCAAAAAT
AAAGAAAAGATTCTTTTGGTTCCTACATAATTTTTATGTATATGAATGCGAATATATATT
CCTTTTTCTTCGTAAACAGTCTTCTTATTTACGATCAATATCTTCTGGAGTCTTTCTTGA
GCGAACACATTTTTATGGAAAAATAGAATATATTAGAGTC---------GTGTCTTGTAA
TTCTTTTCAGAGGATCCTATGGTTCCTCAAAGATATTTTCATACATTATGTTCGATATCA
AGGAAAAGCGATTCTGGCTTCAAAAGGAACTCTTATTCTGATGAATAAATGGAAATTTCA
TTTTGTGAATTTTTGGCAATCTTATTTTCACTTTTGGTTTCAACCTTATAGGATCCATAT
AAAGCAATTACCCAATTATTCCTTCTCTTTTCTGGGATATTTTTCAAGTGTACTAAAAGA
CCCTTTGGTAGTAAGAAATCAAATGCTAGAGAATTCATTTCTAATAAATACTCTGACTAA
GAAATTAGATACCACAGCTCC---AGTTATTTTTCTTATTGGATCATTGTCGAAAGCTCA
ATTTTGTACTGTATTGGGTCATCCTATTAGTAAACCGATCTGGACCAATTTATCGGATTC
TGATATTCTTGATCGATTTTGTCGGATATGTAGAAATCTTTGTCGTTATCACAGCGGATC
CTCAAAGAAACAGGTTTTGTATCGTATAAAGTATATACTTCGACTT--------------
------------------------------------------------------------
------------------------------------------------------------
------------------------------------------------------------
------------------------------------------------------------
------------------------------------------------------------
------------------------------------------------------------
------------------------------------------------------------
------------------------------------------------------------
----------------
>JF763798Holcoglossum_quasipinifolium
------------------------------------------------------------
------------------------------------------------------------
------------------------------------------------------------
------------------------------------------------------------
------------------------------------------------------------
------------------------------------------------------------
------------------------------------------------------------
----------------------------------------------------------CG
ATCTATTCATTCAATATTTCCCTTTTTAGAGGATAAATTATCACATTTAAATTATGTGTC
GGATCTACTAATACCCTATCCCATCCATCTGGAAATCTTGGTTCAAATCCTTCAATGCTG
GATCAAAGATGTTCCTTCTTTGCATTTATTGCGATTTATTTTCCACGAATATCATAATTT
GAAGAGTCTCATTA------------CTTCAAAAAAATCCATTTACGTCTTTTCAAAAAT
AAAGAAAAGATTCTTTTGGTTCCTACATAATTTTTATGTATATGAATGCGAATATATATT
CCTTTTTCTTCGTAAACAGTCTTCTTATTTACGATCAATATCTTCTGGAGTCTTTCTTGA
GCGAACACATTTTTATGGAAAAATAGAATATATTAGAGTC---------GTGTCTTGTAA
TTCTTTTCAGAGGATCCTATGGTTCCTCAAAGATATTTTCATACATTATGTTCGATATCA
AGGAAAAGCGATTCTGGCTTCAAAAGGAACTCTTATTCTGATGAATAAATGGAAATTTCA
TTTTGTGAATTTTTGGCAATCTTATTTTCACTTTTGGTTTCAACCTTATAGGATCCATAT
AAAGCAATTACCCAATTATTCCTTCTCTTTTCTGGGATATTTTTCAAGTGTACTAAAAGA
CCCTTTGGTAGTAAGAAATCAAATGCTAGAGAATTCATTTCTAATAAATACTCTGACTAA
GAAATTAGATACCACAGCTCC---AGTTATTTTTCTTATTGGATCATTGTCGAAAGCTCA
ATTTTGTACTGTATTGGGTCATCCTATTAGTAAACCGATCTGGACCAATTTATCGGATTC
TGATATTCTTGATCGATTTTGTCGGATATGTAGAAATCTTTGTCGTTATCACAGCGGATC
CTCAAAGAAACAGGTTTTGTATCGTATAAAGTATATACTTCGACTT--------------
------------------------------------------------------------
------------------------------------------------------------
------------------------------------------------------------
------------------------------------------------------------
------------------------------------------------------------
------------------------------------------------------------
------------------------------------------------------------
------------------------------------------------------------
----------------
>JF763797Holcoglossum_quasipinifolium
------------------------------------------------------------
------------------------------------------------------------
------------------------------------------------------------
------------------------------------------------------------
------------------------------------------------------------
------------------------------------------------------------
------------------------------------------------------------
----------------------------------------------------------CG
ATCTATTCATTCAATATTTCCCTTTTTAGAGGATAAATTATCACATTTAAATTATGTGTC
GGATCTACTAATACCCTATCCCATCCATCTGGAAATCTTGGTTCAAATCCTTCAATGCTG
GATCAAAGATGTTCCTTCTTTGCATTTATTGCGATTTATTTTCCACGAATATCATAATTT
GAAGAGTCTCATTA------------CTTCAAAAAAATCCATTTACGTCTTTTCAAAAAT
AAAGAAAAGATTCTTTTGGTTCCTACATAATTTTTATGTATATGAATGCGAATATATATT
CCTTTTTCTTCGTAAACAGTCTTCTTATTTACGATCAATATCTTCTGGAGTCTTTCTTGA
GCGAACACATTTTTATGGAAAAATAGAATATATTAGAGTC---------GTGTCTTGTAA
TTCTTTTCAGAGGATCCTATGGTTCCTCAAAGATATTTTCATACATTATGTTCGATATCA
AGGAAAAGCGATTCTGGCTTCAAAAGGAACTCTTATTCTGATGAATAAATGGAAATTTCA
TTTTGTGAATTTTTGGCAATCTTATTTTCACTTTTGGTTTCAACCTTATAGGATCCATAT
AAAGCAATTACCCAATTATTCCTTCTCTTTTCTGGGATATTTTTCAAGTGTACTAAAAGA
CCCTTTGGTAGTAAGAAATCAAATGCTAGAGAATTCATTTCTAATAAATACTCTGACTAA
GAAATTAGATACCACAGCTCC---AGTTATTTTTCTTATTGGATCATTGTCGAAAGCTCA
ATTTTGTACTGTATTGGGTCATCCTATTAGTAAACCGATCTGGACCAATTTATCGGATTC
TGATATTCTTGATCGATTTTGTCGGATATGTAGAAATCTTTGTCGTTATCACAGCGGATC
CTCAAAGAAACAGGTTTTGTATCGTATAAAGTATATACTTCGACTT--------------
------------------------------------------------------------
------------------------------------------------------------
------------------------------------------------------------
------------------------------------------------------------
------------------------------------------------------------
------------------------------------------------------------
------------------------------------------------------------
------------------------------------------------------------
----------------
>JF763796Holcoglossum_quasipinifolium  
------------------------------------------------------------
------------------------------------------------------------
------------------------------------------------------------
------------------------------------------------------------
------------------------------------------------------------
------------------------------------------------------------
------------------------------------------------------------
----------------------------------------------------------CG
ATCTATTCATTCAATATTTCCCTTT-TAGAGGATAAATTATCACATTTAAATTATGTGTC
GGATCTACTAATACCCTATCCCATCCATCTGGAAATCTTGGTTCAAATCCTTCAATGCTG
GATCAAAGATGTTCCTTCTTTGCATTTATTGCGATTTATTTTCCACGAATATCATAATTT
GAAGAGTCTCATTA------------CTTCAAAAAAATCCATTTACGTCTTTTCAAAAAT
AAAGAAAAGATTCTTTTGGTTCCTACATAATTTTTATGTATATGAATGCGAATATATATT
CCTTTTTCTTCGTAAACAGTCTTCTTATTTACGATCAATATCTTCTGGAGTCTTTCTTGA
GCGAACACATTTTTATGGAAAAATAGAATATATTAGAGTC---------GTGTCTTGTAA
TTCTTTTCAGAGGATCCTATGGTTCCTCAAAGATATTTTCATACATTATGTTCGATATCA
AGGAAAAGCGATTCTGGCTTCAAAAGGAACTCTTATTCTGATGAATAAATGGAAATTTCA
TTTTGTGAATTTTTGGCAATCTTATTTTCACTTTTGGTTTCAACCTTATAGGATCCATAT
AAAGCAATTACCCAATTATTCCTTCTCTTTTCTGGGATATTTTTCAAGTGTACTAAAAGA
CCCTTTGGTAGTAAGAAATCAAATGCTAGAGAATTCATTTCTAATAAATACTCTGACTAA
GAAATTAGATACCACAGCTCC---AGTTATTTTTCTTATTGGATCATTGTCGAAAGCTCA
ATTTTGTACTGTATTGGGTCATCCTATTAGTAAACCGATCTGGACCAATTTATCGGATTC
TGATATTCTTGATCGATTTTGTCGGATATGTAGAAATCTTTGTCGTTATCACAGCGGATC
CTCAAAGAAACAGGTTTTGTATCGTATAAAGTATATACTTCGACTT--------------
------------------------------------------------------------
------------------------------------------------------------
------------------------------------------------------------
------------------------------------------------------------
------------------------------------------------------------
------------------------------------------------------------
------------------------------------------------------------
------------------------------------------------------------
----------------
>KC822959Vanda_coerulea
----------------GAAATGTATTT-------AAATAGCGAATGACAAGGATATTTAG
ATTGAAAAAAGAGAGATTTTGGCAACAAAACTTCCTATATCCGCTACTCCTTCAGGAGTA
TATTTACTCACTTGCTCATTATCATAGCTTCAATAGTTTGATTTTTTATGAACCTGTGGA
AATTATCGGTTATGACAATAAATCTAGTTTGGTACTTGTGAAACGTTTAATTACTCGAAT
GTATC---------AACAGAAATATTTGATTTCTTCGGTGAATGATTCTAACCAAAA---
------TGGATTTTCGCTGCACAAGAATTCTTT------------TTCTTATCATTTTTA
TTCTCAAATGGTATCAGAAGGTTTTGGAGTCATTCTGGAAATTTCATTCTCGTCGCGATT
---AGTATCCTCCC---------TTGAAGAAAAAAGAATACCAAAATATCAGAATTTACG
ATCTATTCATTCAATATTTCCCTTTTTAGAGGATAAATTATCACATTTAAATTATGTGTC
GGATCTACTAATACCCTATCCCATCCATCTGGAAATCTTGGTTCAAATCCTTCAATGCTG
GATCAAAGATGTTCCTTCTTTGCATTTATTGCGATTTATTTTCCACGAATATCATAATTT
GAATAGTCTCATTA------------CTTCAAAAAAATCCATTTACGTCTTTTCAAAAAT
AAAGAAAAGATTCTTTTGGTTCCTACATAATTTTTATGTATATGAATGCGAATATATATT
CCTTTTTCTTCGTAAACAGTCTTCTTATTTACGATCAATATCTTCTGGAGTCTTTCTTGA
GCGAACACATTTTTATGGAAAAATAGAATATATTAGAGTC---------GTGTCTTGTAA
TTCTTTTCAGAGGATCCTATGGTTCCTCAAAGATATTTTCATACATTATGTTCGATATCA
AGGAAAAGCGATTCTGGCTTCAAAAGGAACTCTTATTCTGATGAATAAATGGAAATTTCA
TTTTGTGAATTTTTGGCAATCTTATTTTCACTTTTGGTTTCAACCTTATAGGATCCATAT
AAAGCAATTACCCAATTATTCCTTCTCTTTTCTGGGATATTTTTCAAGTGTACTAAAAAA
CCCTTTGGTAGTAAGAAATCAAATGCTAGAGAATTCATTTCTAATAAATACTCTGACTAA
TAAATTAGATACCATAGCTCC---AGTTATTTTTCTTATTGGATCATTGTCGAAAGCTCA
ATTTTGTACTGTATTGGGTCATCCTATTAGTAAACCGATTTGGACCAATTTATCGGATTC
TGATATTCTTGATCGATTTTGTCGGATATGTAGAAATCTTTGTCGTTATCACAGCGGATC
CTCAAAGAAACAGGTTTTGTATCGTATAAAGTATATACTTCGACTTTCGTGTGCTAGAAC
TTTGGCTCGTAAACATAAAAGTACAGTACGCACTTTTATGCGAAGATTAGGTTCGGGATT
CTTAGAAGAATTTTTTTTGGA------AGAAGAACAATCTCTTTCTTTAATCTTCCTCCA
AAAAATACCTTTTCTTTTAC------ACGGATTACATAGAGAACGTATTTGGTATTTGGA
CATTATCCGTATGAACGATCTGGTGGATCATTCATAATTGTTCATGAGACTTTTTTTTT-
CATTTTCACGAAAAAAA------------------AAATTCATGAATTTAGATTCTGAAA
TGCCCATATATGATGATATATTGTATATATCATC-----------ATATTCGT--GGTGA
AATTCACTGAGTAGTGAAAATTCTTAGACTTTCTTATCGATATGCAATTATTTTTTCTTT
TT--------AATTGATATAT------GATATATACATAGGGAAAGTCGTGTGCAATGAA
AACTGCAAGCACGATT
>KC822961Vanda_coerulea
----------------GAAATGTATTT-------AAATAGCGAATGACAAGGATATTTAG
ATTGAAAAAAGAGAGATTTTGGCAACAAAACTTCCTATATCCGCTACTCCTTCAGGAGTA
TATTTACTCACTTGCTCATTATCATAGCTTCAATAGTTTGATTTTTTATGAACCTGTGGA
AATTATCGGTTATGACAATAAATCTAGTTTGGTACTTGTGAAACGTTTAATTACTCGAAT
GTATC---------AACAGAAATATTTGATTTCTTCGGTGAATGATTCTAACCAAAA---
------TGGATTTTCGCTGCACAAGAATTCTTT------------TTCTTATCATTTTTA
TTCTCAAATGGTATCAGAAGGTTTTGGAGTCATTCTGGAAATTTCATTCTCGTCGCGATT
---AGTATCCTCCC---------TTGAAGAAAAAAGAATACCAAAATATCAGAATTTACG
ATCTATTCATTCAATATTTCCCTTTTTAGAGGATAAATTATCACATTTAAATTATGTGTC
GGATCTACTAATACCCTATCCCATCCATCTGGAAATCTTGGTTCAAATCCTTCAATGCTG
GATCAAAGATGTTCCTTCTTTGCATTTATTGCGATTTATTTTCCACGAATATCATAATTT
GAATAGTCTCATTA------------CTTCAAAAAAATCCATTTACGTCTTTTCAAAAAT
AAAGAAAAGATTCTTTTGGTTCCTACATAATTTTTATGTATATGAATGCGAATATATATT
CCTTTTTCTTCGTAAACAGTCTTCTTATTTACGATCAATATCTTCTGGAGTCTTTCTTGA
GCGAACACATTTTTATGGAAAAATAGAATATATTAGAGTC---------GTGTCTTGTAA
TTCTTTTCAGAGGATCCTATGGTTCCTCAAAGATATTTTCATACATTATGTTCGATATCA
AGGAAAAGCGATTCTGGCTTCAAAAGGAACTCTTATTCTGATGAATAAATGGAAATTTCA
TTTTGTGAATTTTTGGCAATCTTATTTTCACTTTTGGTTTCAACCTTATAGGATCCATAT
AAAGCAATTACCCAATTATTCCTTCTCTTTTCTGGGATATTTTTCAAGTGTACTAAAAAA
CCCTTTGGTAGTAAGAAATCAAATGCTAGAGAATTCATTTCTAATAAATACTCTGACTAA
TAAATTAGATACCATAGCTCC---AGTTATTTTTCTTATTGGATCATTGTCGAAAGCTCA
ATTTTGTACTGTATTGGGTCATCCTATTAGTAAACCGATTTGGACCAATTTATCGGATTC
TGATATTCTTGATCGATTTTGTCGGATATGTAGAAATCTTTGTCGTTATCACAGCGGATC
CTCAAAGAAACAGGTTTTGTATCGTATAAAGTATATACTTCGACTTTCGTGTGCTAGAAC
TTTGGCTCGTAAACATAAAAGTACAGTACGCACTTTTATGCGAAGATTAGGTTCGGGATT
CTTAGAAGAATTTTTTTTGGA------AGAAGAACAATCTCTTTCTTTAATCTTCCTCCA
AAAAATACCTTTTCTTTTAC------ACGGATTACATAGAGAACGTATTTGGTATTTGGA
CATTATCCGTATGAACGATCTGGTGGATCATTCATAATTGTTCATGAGACTTTTTTTTT-
CATTTTCACGAAAAAAA------------------AAATTCATGAATTTAGATTCTGAAA
TGCCCATATATGATGATATATTGTATATATCATC-----------ATATTCGT--GGTGA
AATTCACTGAGTAGTGAAAATTCTTAGACTTTCTTATCGATATGCAATTATTTTTT----
------------------------------------------------------------
----------------
>KC822960Vanda_coerulea
------TGGTTAAGTAGAAATGTATTT-------AAATAGCGAATGACAAGGATATTTAG
ATTGAAAAAAGAGAGATTTTGGCAACAAAACTTCCTATATCCGCTACTCCTTCAGGAGTA
TATTTACTCACTTGCTCATTATCATAGCTTCAATAGTTTGATTTTTTATGAACCTGTGGA
AATTATCGGTTATGACAATAAATCTAGTTTGGTACTTGTGAAACGTTTAATTACTCGAAT
GTATC---------AACAGAAATATTTGATTTCTTCGGTGAATGATTCTAACCAAAA---
------TGGATTTTCGCTGCACAAGAATTCTTT------------TTCTTATCATTTTTA
TTCTCAAATGGTATCAGAAGGTTTTGGAGTCATTCTGGAAATTTCATTCTCGTCGCGATT
---AGTATCCTCCC---------TTGAAGAAAAAAGAATACCAAAATATCAGAATTTACG
ATCTATTCATTCAATATTTCCCTTTTTAGAGGATAAATTATCACATTTAAATTATGTGTC
GGATCTACTAATACCCTATCCCATCCATCTGGAAATCTTGGTTCAAATCCTTCAATGCTG
GATCAAAGATGTTCCTTCTTTGCATTTATTGCGATTTATTTTCCACGAATATCATAATTT
GAATAGTCTCATTA------------CTTCAAAAAAATCCATTTACGTCTTTTCAAAAAT
AAAGAAAAGATTCTTTTGGTTCCTACATAATTTTTATGTATATGAATGCGAATATATATT
CCTTTTTCTTCGTAAACAGTCTTCTTATTTACGATCAATATCTTCTGGAGTCTTTCTTGA
GCGAACACATTTTTATGGAAAAATAGAATATATTAGAGTC---------GTGTCTTGTAA
TTCTTTTCAGAGGATCCTATGGTTCCTCAAAGATATTTTCATACATTATGTTCGATATCA
AGGAAAAGCGATTCTGGCTTCAAAAGGAACTCTTATTCTGATGAATAAATGGAAATTTCA
TTTTGTGAATTTTTGGCAATCTTATTTTCACTTTTGGTTTCAACCTTATAGGATCCATAT
AAAGCAATTACCCAATTATTCCTTCTCTTTTCTGGGATATTTTTCAAGTGTACTAAAAAA
CCCTTTGGTAGTAAGAAATCAAATGCTAGAGAATTCATTTCTAATAAATACTCTGACTAA
TAAATTAGATACCATAGCTCC---AGTTATTTTTCTTATTGGATCATTGTCGAAAGCTCA
ATTTTGTACTGTATTGGGTCATCCTATTAGTAAACCGATTTGGACCAATTTATCGGATTC
TGATATTCTTGATCGATTTTGTCGGATATGTAGAAATCTTTGTCGTTATCACAGCGGATC
CTCAAAGAAACAGGTTTTGTATCGTATAAAGTATATACTTCGACTTTCGTGTGCTAGAAC
TTTGGCTCGTAAACATAAAAGTACAGTACGCACTTTTATGCGAAGATTAGGTTCGGGATT
CTTAGAAGAATTTTTTTTGGA------AGAAGAACAATCTCTTTCTTTAATCTTCCTCCA
AAAAATACCTTTTCTTTTAC------ACGGATTACATAGAGAACGTATTTGGTATTTGGA
CATTATCCGTATGAACGATCTGGTGGATCATTCATAATTGTTCATGAGACTTTTTTTTT-
CATTTTCACGAAAAAAA------------------AAATTCATGAATTTAGATTCTGAAA
TGCCCATATATGATGATATATTGTATATATCATC-----------ATATTCGT--GGTGA
AATTCACTGAGTAGTGAAAATTCTTAGACTTTCTTATCGATATGCAATTATTTTTTCTTT
TT--------AATTGATATAT------GATATATACATAGGGAAAGTCGTGTGCAATGAA
AACTGCAAGCACGATT
>JX202678Vanda_coerulea 
-------------------ATGTATTT-------AAATAGCGAATGACAAGGATATTTAG
ATTGAAAAAAGAGAGATTTTGGCAACAAAACTTCCTATATCCGCTACTCCTTCAGGAGTA
TATTTACTCACTTGCTCATTATCATAGCTTCAATAGTTTGATTTTTTATGAACCTGTGGA
AATTATCGGTTATGACAATAAATCTAGTTTGGTACTTGTGAAACGTTTAATTACTCGAAT
GTATC---------AACAGAAATATTTGATTTCTTCGGTGAATGATTCTAACCAAAA---
------TGGATTTTCGCTGCACAAGAATTCTTT------------TTCTTATCATTTTTA
TTCTCAAATGGTATCAGAAGGTTTTGGAGTCATTCTGGAAATTTCATTCTCGTCGCGATT
---AGTATCCTCCC---------TTGAAGAAAAAAGAATACCAAAATATCAGAATTTACG
ATCTATTCATTCAATATTTCCCTTTTTAGAGGATAAATTATCACATTTAAATTATGTGTC
GGATCTACTAATACCCTATCCCATCCATCTGGAAATCTTGGTTCAAATCCTTCAATGCTG
GATCAAAGATGTTCCTTCTTTGCATTTATTGCGATTTATTTTCCACGAATATCATAATTT
GAATAGTCTCATTA------------CTTCAAAAAAATCCATTTACGTCTTTTCAAAAAT
AAAGAAAAGATTCTTTTGGTTCCTACATAATTTTTATGTATATGAATGCGAATATATATT
CCTTTTTCTTCGTAAACAGTCTTCTTATTTACGATCAATATCTTCTGGAGTCTTTCTTGA
GCGAACACATTTTTATGGAAAAATAGAATATATTAGAGTC---------GTGTCTTGTAA
TTCTTTTCAGAGGATCCTATGGTTCCTCAAAGATATTTTCATACATTATGTTCGATATCA
AGGAAAAGCGATTCTGGCTTCAAAAGGAACTCTTATTCTGATGAATAAATGGAAATTTCA
TTTTGTGAATTTTTGGCAATCTTATTTTCACTTTTGGTTTCAACCTTATAGGATCCATAT
AAAGCAATTACCCAATTATTCCTTCTCTTTTCTGGGATATTTTTCAAGTGTACTAAAAAA
CCCTTTGGTAGTAAGAAATCAAATGCTAGAGAATTCATTTCTAATAAATACTCTGACTAA
GAAATTAGATACCATAGCTCC---AGTTATTTTTCTTATTGGATCATTGTCGAAAGCTCA
ATTTTGTACTGTATTGGGTCATCCTATTAGTAAACCGATCTGGACCAATTTATCGGATTC
TGATATTCTTGATCGATTTTGTCGGATATGTAGAAATCTTTGTCGTTATCACAGCGGATC
CTCAAAGAAACAGGTTTTGTATCGTATAAAGTATATACTTCGACTTTCGTGTGCTAGAAC
TTTGGCTCGTAAACATAAAAGTACAGTACGCACTTTTATGCGAAGATTAGGTTCGGGATT
CTTAGAAGAATTTTTTTTGGA------AGAAGAACAATCTCTTTCTTTAATCTTCCTCCA
AAAAATACCTTTTCTTTTAC------ACGGATTACATAGAGAACGTATTTGGTATTTGGA
CATTATCCGTATGAACGATCTGGTGGATCATTCATGATTGTTCATGAGACTTTTTTTTT-
CATTTTCACGAAAAAAA------------------AGATTCATGAATTTAAATTCTGAAA
TGCCCATATATG------------------------------------------------
------------------------------------------------------------
------------------------------------------------------------
----------------
>JX202679Vanda_concolor
-------------------ATGTATTT-------AAATAGCGAATTACAAGGATATTTAG
ATTGAAAAAAGAGAGATTTTGGCAACAAAACTTCCTATATCCGCTACTCCTTCAGGAGTA
TATTTACTCACTTGCTCATTATCATAGCTTCAATAGTTTGATTTTTTATGAACCTGTGGA
AATTATCGGTTATGACAATAAATCTAGTTTGGTACTTGTGAAACGTTTAATTACTCGAAT
GTATC---------AACAGAAATATTTGATTTCTTCGGTGAATGATTCTAACCAAAA---
------TGGATTTTCGCTGCACAAGAATTCTTT------------TTCTTATCATTTTTA
TTCTCAAATGGTATCAGAAGGTTTTGGAGTCATTCTGGAAATTTCATTCTCGTCGCGATT
---AGTATCCTCCC---------TTGAAGAAAAAAGAATACCAAAATATCAGAATTTACG
ATCTATTCATTCAATATTTCCCTTTTTAGAGGATAAATTATCACATTTAAATTATGTGTC
GGATCTACTAATACCCTATCCCATCCATCTGGAAATCTTGGTTCAAATCCTTCAATGCTG
GATCAAAGATGTTCCTTCTTTGCATTTATTGCGATTTATTTTCCACGAATATCATAATTT
GAATAGTCTCATTA------------CTTCAAAAAAATCCATTTACGTCTTTTCAAAAAT
AAAGAAAAGATTCTTTTGGTTCCTACATAATTTTTATGTATATGAATGCGAATATATATT
CCTTTTTCTTCGTAAACAGTCTTCTTATTTACGATCAATATCTTCTGGAGTCTTTCTTGA
GCGAACACATTTTTATGGAAAAATAGAATATATTAGAGTC---------GTGTCTTATAA
TTCTTTTCAGAGGATCCTATGGTTCCTCAAAGATATTTTCATACATTATGTTCGATATCA
AGGAAAAGCGATTCTGGCTTCAAAAGGAACTCTTATTCTGATGAATAAATGGAAATTTCA
TTTTGTGAATTTTTGGCAATCTTATTTTCACTTTTGGTTTCAACCTTATAGGATCCATAT
AAAGCAATTACCCAATTATTCCTTCTCTTTTCTGGGATATTTTTCAAGTGTACTAAAAAA
CCCTTTGGTAGTAAGAAATCAAATGCTAGAGAATTCATTTCTAATAAATACTCTGACTAA
GAAATTAGATACCATAGCTCC---AGTTATTTTTCTTATTGGATCATTGTCGAAAGCTCA
ATTTTGTACTGTATTGGGTCATCCTATTAGTAAACCGATCTGGACCAATTTATCGGATTC
TGATATTCTTGATCGATTTTGTCGGATATGTAGAAATCTTTGTCGTTATCACAGCGGATC
CTCAAAGAAACAGGTTTTGTATCGTATAAAGTATATACTTCGACTTTCGTGTGCTAGAAC
TTTGGCTCGTAAACATAAAAGTACAGTACGCACTTTTATGCGAAGATTAGGTTCGGGATT
CTTAGAAGAATTTTTTTTGGA------AGAAGAACAATCTCTTTCTTTAATCTTCCTCCA
AAAAATACCTTTTCTTTTAC------ACGGATTACATAGAGAACGTATTTGGTATTTGGA
CATTATCCGTATGAACGATCTGGTGGATCATTCATGATTGTTCATGAGACTTTTTTTT--
CATTTTCACGAAAAAAA------------------AGATTCATGAATTTAAATTCTGAAA
TGCCCATATATG------------------------------------------------
------------------------------------------------------------
------------------------------------------------------------
----------------
>KY966968Vanda_cristata 
------------------------------------------------------------
------------------------------------------------------------
------------------------------------------------------------
------------------------------------------------------------
------------------------------------------------------------
--------------------ACAAGAATTCTTT------------TTCTTATCATTTTTA
TTCTCAAATGGTATCAGAAGGTTTTGGAGTCATTCTGGAAATTTCATTCTCGTCGCGATT
---AGTATCCTCCC---------TTGAAGAAAAAAGAATACCAAAATATCAGAATTTACG
ATCTATTCATTCAATATTTCCCTTTTTAGAGGATAAATTATCACATTTAAATTATGTGTC
GGATCTACTAATACCCTATCCCATCCATCTGGAAATCTTGGTTCAAATCCTTCAATGCTG
GATCAAAGATGTTCCTTCTTTGCATTTATTGCGATTGATTTTCCACGAATATCATAATTT
GAATAGTCTCATTA------------CTTCAAAAAAATCCATTTACGTCTTTTCAAAAAT
AAAGAAAAGATTCTTTTGGTTCCTACATAATTTTTATGTATATGAATGCGAATATATATT
CCTGTTTCTTCGTAAACAGTCTTCTTATTTACGATCAATATCTTCTGGAGTCTTTCTTGA
GCGAACACATTTTTATGGAAAAATAGAATATATTAGAGTC---------GTGTCTTGTAA
TTCTTTTCAGAGGATCCTATGGTTCCTCAAAGATATTTTCATACATTATGTTCGATATCA
AGGAAAAGCAATTCTGGCTTCAAAAGGAACTCTTATTCTGATGAATAAATGGAAATTTCA
TTTTGTGAATTTTTGGCAATCTTATTTTCACTTTTGGTTTCAACCTTATAGGATCCATAT
AAAGCAATTACCCAATTATTCCTTCTCTTTTCTGGGATATTTTTCAAGTGTACTAAAAAA
CCCTTTGGTAGTAAGAAATCAAATGCTAGAGAATTCATTTATAATAAATACTCTGACTAA
GAAATTAGATACCATAGCTCC---AGTTATTTTTCTTATTGGATCATTGTCGAAAGCTCA
ATTTTGTACTGTATTGGGTCATCCTATTAGTAAACCGATCTGGACCAATTTATCGGATTC
TGATATTCTTGATCGATTTTGTCGGATATGTAGAAATCTTTGTCGTTATCACAGCGGATC
CTCAAAGAAACAG-----------------------------------------------
------------------------------------------------------------
------------------------------------------------------------
------------------------------------------------------------
------------------------------------------------------------
------------------------------------------------------------
------------------------------------------------------------
------------------------------------------------------------
------------------------------------------------------------
----------------
>FR832845Vanda_cristata 
------------------------------------------------------------
------------------------------------------------------------
------------------------------------------------------------
------------------------------------------------------------
------------------------------------------------------------
------------------------------------------------------------
------------------------------------------------------------
------------------------------------------------------------
-------------------------------------------------------GTGTC
GGATCTACTAATACCCTATCCCATCCATCTGGAAATCTTGGTTCATATCCTTCAATGCTG
GATCAAAGATGTTCCTTCTTTGCATTTATTGCGATTGATTTTCCACGAATATCATAATTT
GAATAGTCTCATTA------------CTTCAAAAAAATCCATTTACGTCTTTTCAAAAAT
AAAGAAAAGATTCTTTTGGTTCCTACATAATTTTTATGTATATGAATGCGAATATATATT
CCTGTTTCTTCGTAAACAGTCTTCTTATTTACGATCAATATCTTCTGGAGTCTTTCTTGA
GCGAACACATTTTTATGGAAAAATAGAATATATTAGAGTC---------GTGTCTTGTAA
TTCTTTTCAGAGGATCCTATGGTTCCTCAAAGATATTTTCATACATTATGTTCGATATCA
AGGAAAAGCAATTCTGGCTTCAAAAGGAACTCTTATTCTGATGAATAAATGGAAATTTCA
TTTTGTGAATTTTTGGCAATCTTATTTTCACTTTTGGTTTCAACCTTATAGGATCCATAT
AAAGCAATTACCCAATTATTCCTTCTCTTTTCTGGGATATTTTTCAAGTGTACTAAAAAA
CCCTTTGGTAGTAAGAAATCAAATGCTAGAGAATTCATTTATAATAAATACTCTGACTAA
GAAATTAGATACCATAGCTCC---AGTTATTTTTCTTATTGGATCATTGTCGAAAGCTCA
ATTTTGTACTGTATTGGGTCATCCTATTAGTAAACCGATCTGGACCAATTTATCGGATTC
TGATATTCTTGATCGATTTTGTCGGATATGTAGAAATCTTTGTCGTTATCACAGCGG-TC
CTCAAAGAAAC-------------------------------------------------
------------------------------------------------------------
------------------------------------------------------------
------------------------------------------------------------
------------------------------------------------------------
------------------------------------------------------------
------------------------------------------------------------
------------------------------------------------------------
------------------------------------------------------------
----------------
>KP857595Vanda_cristata 
------------------------------------------------------------
------------------------------------------------------------
------------------------------------------------------------
------------------------------------------------------------
------------------------------------------------------------
------------------------------------------------------------
------------------------------------------------------------
------------------------------------------------------------
------------------------------------------------------------
------------------------------------------------------------
----AAAGATGTTCCTTCTTTGCATTTATTGCGATTGATTTTCCACGAATATCATAATTT
GAATAGTCTCATTA------------CTTCAAAAAAATCCATTTACGTCTTTTCAAAAAT
AAAGAAAAGATTCTTTTGGTTCCTACATAATTTTTATGTATATGAATGCGAATATATATT
CCTGTTTCTTCGTAAACAGTCTTCTTATTTACGATCAATATCTTCTGGAGTCTTTCTTGA
GCGAACACATTTTTATGGAAAAATAGAATATATTAGAGTC---------GTGTCTTGTAA
TTCTTTTCAGAGGATCCTATGGTTCCTCAAAGATATTTTCATACATTATGTTCGATATCA
AGGAAAAGCAATTCTGGCTTCAAAAGGAACTCTTATTCTGATGAATAAATGGAAATTTCA
TTTTGTGAATTTTTGGCAATCTTATTTTCACTTTTGGTTTCAACCTTATAGGATCCATAT
AAAGCAATTACCCAATTATTCCTTCTCTTTTCTGGGATATTTTTCAAGTGTACTAAAAAA
CCCTTTGGTAGTAAGAAATCAAATGCTAGAGAATTCATTTATAATAAATACTCTGACTAA
GAAATTAGATACCATAGCTCC---AGTTATTTTTCTTATTGGATCATTGTCGAAAGCTCA
ATTTTGTACTGTATTGGGTCATCCTATTAGTAAACCGATCTGGACCAATTTATCGGATTC
TGATATTCTTGATCGATTTTGTCGGATATGTAGAAATCTTTGTCGTTATCACAG------
------------------------------------------------------------
------------------------------------------------------------
------------------------------------------------------------
------------------------------------------------------------
------------------------------------------------------------
------------------------------------------------------------
------------------------------------------------------------
------------------------------------------------------------
------------------------------------------------------------
----------------
>KP857600Vanda_cristata
------------------------------------------------------------
------------------------------------------------------------
------------------------------------------------------------
------------------------------------------------------------
------------------------------------------------------------
------------------------------------------------------------
------------------------------------------------------------
------------------------------------------------------------
------------------------------------------------------------
------------------------------------------------------------
--------------CTTCTTTGCATTTATTGCGATTGATTTTCCACGAATATCATAATTT
GAATAGTCTCATTA------------CTTCAAAAAAATCCATTTACGTCTTTTCAAAAAT
AAAGAAAAGATTCTTTTGGTTCCTACATAATTTTTATGTATATGAATGCGAATATATATT
CCTGTTTCTTCGTAAACAGTCTTCTTATTTACGATCAATATCTTCTGGAGTCTTTCTTGA
GCGAACACATTTTTATGGAAAAATAGAATATATTAGAGTC---------GTGTCTTGTAA
TTCTTTTCAGAGGATCCTATGGTTCCTCAAAGATATTTTCATACATTATGTTCGATATCA
AGGAAAAGCAATTCTGGCTTCAAAAGGAACTCTTATTCTGATGAATAAATGGAAATTTCA
TTTTGTGAATTTTTGGCAATCTTATTTTCACTTTTGGTTTCAACCTTATAGGATCCATAT
AAAGCAATTACCCAATTATTCCTTCTCTTTTCTGGGATATTTTTCAAGTGTACTAAAAAA
CCCTTTGGTAGTAAGAAATCAAATGCTAGAGAATTCATTTATAATAAATACTCTGACTAA
GAAATTAGATACCATAGCTCC---AGTTATTTTTCTTATTGGATCATTGTCGAAAGCTCA
ATTTTGTACTGTATTGGGTCATCCTATTAGTAAACCGATCTGGACCAATTTATCGGATTC
TGATATTCTTGATCGATTTTGTCGGATATGTAGAAATCTTTGTCGTTATCACAGCGGATC
CTCAAA------------------------------------------------------
------------------------------------------------------------
------------------------------------------------------------
------------------------------------------------------------
------------------------------------------------------------
------------------------------------------------------------
------------------------------------------------------------
------------------------------------------------------------
------------------------------------------------------------
----------------
>KP857598Vanda_cristata 
------------------------------------------------------------
------------------------------------------------------------
------------------------------------------------------------
------------------------------------------------------------
------------------------------------------------------------
------------------------------------------------------------
------------------------------------------------------------
------------------------------------------------------------
------------------------------------------------------------
------------------------------------------------------------
----AAAGATGTTCCTTCTTTGCATTTATTGCGATTGATTTTCCACGAATATCATAATTT
GAATAGTCTCATTA------------CTTCAAAAAAATCCATTTACGTCTTTTCAAAAAT
AAAGAAAAGATTCTTTTGGTTCCTACATAATTTTTATGTATATGAATGCGAATATATATT
CCTGTTTCTTCGTAAACAGTCTTCTTATTTACGATCAATATCTTCTGGAGTCTTTCTTGA
GCGAACACATTTTTATGGAAAAATAGAATATATTAGAGTC---------GTGTCTTGTAA
TTCTTTTCAGAGGATCCTATGGTTCCTCAAAGATATTTTCATACATTATGTTCGATATCA
AGGAAAAGCAATTCTGGCTTCAAAAGGAACTCTTATTCTGATGAATAAATGGAAATTTCA
TTTTGTGAATTTTTGGCAATCTTATTTTCACTTTTGGTTTCAACCTTATAGGATCCATAT
AAAGCAATTACCCAATTATTCCTTCTCTTTTCTGGGATATTTTTCAAGTGTACTAAAAAA
CCCTTTGGTAGTAAGAAATCAAATGCTAGAGAATTCATTTATAATAAATACTCTGACTAA
GAAATTAGATACCATAGCTCC---AGTTATTTTTCTTATTGGATCATTGTCGAAAGCTCA
ATTTTGTACTGTATTGGGTCATCCTATTAGTAAACCGATCTGGACCAATTTATCGGATTC
TGATATTCTTGATCGATTTTGTCGGATATGTAGAAATCTTTGTCGTTATCACAGCGGATC
CTCAAAGAAACAG-----------------------------------------------
------------------------------------------------------------
------------------------------------------------------------
------------------------------------------------------------
------------------------------------------------------------
------------------------------------------------------------
------------------------------------------------------------
------------------------------------------------------------
------------------------------------------------------------
----------------
>KP857597Vanda_cristata
------------------------------------------------------------
------------------------------------------------------------
------------------------------------------------------------
------------------------------------------------------------
------------------------------------------------------------
------------------------------------------------------------
------------------------------------------------------------
------------------------------------------------------------
------------------------------------------------------------
------------------------------------------------------------
---------------TTCTTTGCATTTATTGCGATTGATTTTCCACGAATATCATAATTT
GAATAGTCTCATTA------------CTTCAAAAAAATCCATTTACGTCTTTTCAAAAAT
AAAGAAAAGATTCTTTTGGTTCCTACATAATTTTTATGTATATGAATGCGAATATATATT
CCTGTTTCTTCGTAAACAGTCTTCTTATTTACGATCAATATCTTCTGGAGTCTTTCTTGA
GCGAACACATTTTTATGGAAAAATAGAATATATTAGAGTC---------GTGTCTTGTAA
TTCTTTTCAGAGGATCCTATGGTTCCTCAAAGATATTTTCATACATTATGTTCGATATCA
AGGAAAAGCAATTCTGGCTTCAAAAGGAACTCTTATTCTGATGAATAAATGGAAATTTCA
TTTTGTGAATTTTTGGCAATCTTATTTTCACTTTTGGTTTCAACCTTATAGGATCCATAT
AAAGCAATTACCCAATTATTCCTTCTCTTTTCTGGGATATTTTTCAAGTGTACTAAAAAA
CCCTTTGGTAGTAAGAAATCAAATGCTAGAGAATTCATTTATAATAAATACTCTGACTAA
GAAATTAGATACCATAGCTCC---AGTTATTTTTCTTATTGGATCATTGTCGAAAGCTCA
ATTTTGTACTGTATTGGGTCATCCTATTAGTAAACCGATCTGGACCAATTTATCGGATTC
TGATATTCTTGATCGATTTTGTCGGATATGTAGAAATCTTTGTCGTTATCACAGCGGAT-
------------------------------------------------------------
------------------------------------------------------------
------------------------------------------------------------
------------------------------------------------------------
------------------------------------------------------------
------------------------------------------------------------
------------------------------------------------------------
------------------------------------------------------------
------------------------------------------------------------
----------------
>KC822966Vanda_cristata
----------------GAAATGTATTT-------AAATAGCGAATTACAAGGATATTTAG
ATTGAAAAAAGAGAGATTTTGGCAACAAAACTTCCTATATCCGCTACTCCTTCAGGAGTA
TATTTACTCACTTGCTCATTATCATAGCTTCAATAGTTTGATTTTTTATGAACCTGTGGA
AATTATCGGTTATGACAATAAATCTAGTTTGGTACTTGTGAAACGTTTAATTACTCGAAT
GTATC---------AACAGAAATATTTGATTTCTTCGGTGAATGATTCTAACCAAAA---
------TGGATTTTCGCTGCACAAGAATTCTTT------------TTCTTATCATTTTTA
TTCTCAAATGGTATCAGAAGGTTTTGGAGTCATTCTGGAAATTTCATTCTCGTCGCGATT
---AGTATCCTCCC---------TTGAAGAAAAAAGAATACCAAAATATCAGAATTTACG
ATCTATTCATTCAATATTTCCCTTTTTAGAGGATAAATTATCACATTTAAATTATGTGTC
GGATCTACTAATACCCTATCCCATCCATCTGGAAATCTTGGTTCAAATCCTTCAATGCTG
GATCAAAGATGTTCCTTCTTTGCATTTATTGCGATTGATTTTCCACGAATATCATAATTT
GAATAGTCTCATTA------------CTTCAAAAAAATCCATTTACGTCTTTTCAAAAAT
AAAGAAAAGATTCTTTTGGTTCCTACATAATTTTTATGTATATGAATGCGAATATATATT
CCTGTTTCTTCGTAAACAGTCTTCTTATTTACGATCAATATCTTCTGGAGTCTTTCTTGA
GCGAACACATTTTTATGGAAAAATAGAATATATTAGAGTC---------GTGTCTTGTAA
TTCTTTTCAGAGGATCCTATGGTTCCTCAAAGATATTTTCATACATTATGTTCGATATCA
AGGAAAAGCAATTCTGGCTTCAAAAGGAACTCTTATTCTGATGAATAAATGGAAATTTCA
TTTTGTGAATTTTTGGCAATCTTATTTTCACTTTTGGTTTCAACCTTATAGGATCCATAT
AAAGCAATTACCCAATTATTCCTTCTCTTTTCTGGGATATTTTTCAAGTGTACTAAAAAA
CCCTTTGGTAGTAAGAAATCAAATGCTAGAGAATTCATTTATAATAAATACTCTGACTAA
GAAATTAGATACCATAGCTCC---AGTTATTTTTCTTATTGGATCATTGTCGAAAGCTCA
ATTTTGTACTGTATTGGGTCATCCTATTAGTAAACCGATCTGGACCAATTTATCGGATTC
TGATATTCTTGATCGATTTTGTCGGATATGTAGAAATCTTTGTCGTTATCACAGCGGATC
CTCAAAGAAACAGGTTTTGTATCGTATAAAGTATATACTTCGACTTTCGTGTGCTAGAAC
TTTGGCTCGTAAACATAAAAGTACAGTACGCACTTTTATGCGAAGATTAGGTTCGGGATT
CTTAGAAGAATTTTTTTTGGA------AGAAGAACAATCTCTTTCTTTAATCTTCCTCCA
AAAAATACCTTTTCTTTTAC------ACGGATTACATAGAGAACGTATTTGGTATTTGGA
CATTATCCGTATGAACGATCTGGTGGATCATTCATGATTGTTCATGAGACTTTTTTTTTT
CATTTTCACGAAAAAAA------------------AGATTCATGAATTTAGATTCTGAAA
TGCCCATATATGATGATATATACAATATATCA------------TCATATTCGT-GGTTA
AATTCACTGAGTAGTGAAAATTCTTAGACTTTCTTATCGATATGCAATTATGCAATTATT
TTTTCTTTTTAATT-------------GATATATACATAGGGAAAGTCGTGTGCAATGAA
AACTGCAAGCACGATT
>KC822965Vanda_cristata
------TGGTTAAGTAGAAATGTATTT-------AAATAGCGAATTACAAGGATATTTAG
ATTGAAAAAAGAGAGATTTTGGCAACAAAACTTCCTATATCCGCTACTCCTTCAGGAGTA
TATTTACTCACTTGCTCATTATCATAGCTTCAATAGTTTGATTTTTTATGAACCTGTGGA
AATTATCGGTTATGACAATAAATCTAGTTTGGTACTTGTGAAACGTTTAATTACTCGAAT
GTATC---------AACAGAAATATTTGATTTCTTCGGTGAATGATTCTAACCAAAA---
------TGGATTTTCGCTGCACAAGAATTCTTT------------TTCTTATCATTTTTA
TTCTCAAATGGTATCAGAAGGTTTTGGAGTCATTCTGGAAATTTCATTCTCGTCGCGATT
---AGTATCCTCCC---------TTGAAGAAAAAAGAATACCAAAATATCAGAATTTACG
ATCTATTCATTCAATATTTCCCTTTTTAGAGGATAAATTATCACATTTAAATTATGTGTC
GGATCTACTAATACCCTATCCCATCCATCTGGAAATCTTGGTTCAAATCCTTCAATGCTG
GATCAAAGATGTTCCTTCTTTGCATTTATTGCGATTGATTTTCCACGAATATCATAATTT
GAATAGTCTCATTA------------CTTCAAAAAAATCCATTTACGTCTTTTCAAAAAT
AAAGAAAAGATTCTTTTGGTTCCTACATAATTTTTATGTATATGAATGCGAATATATATT
CCTGTTTCTTCGTAAACAGTCTTCTTATTTACGATCAATATCTTCTGGAGTCTTTCTTGA
GCGAACACATTTTTATGGAAAAATAGAATATATTAGAGTC---------GTGTCTTGTAA
TTCTTTTCAGAGGATCCTATGGTTCCTCAAAGATATTTTCATACATTATGTTCGATATCA
AGGAAAAGCAATTCTGGCTTCAAAAGGAACTCTTATTCTGATGAATAAATGGAAATTTCA
TTTTGTGAATTTTTGGCAATCTTATTTTCACTTTTGGTTTCAACCTTATAGGATCCATAT
AAAGCAATTACCCAATTATTCCTTCTCTTTTCTGGGATATTTTTCAAGTGTACTAAAAAA
CCCTTTGGTAGTAAGAAATCAAATGCTAGAGAATTCATTTATAATAAATACTCTGACTAA
GAAATTAGATACCATAGCTCC---AGTTATTTTTCTTATTGGATCATTGTCGAAAGCTCA
ATTTTGTACTGTATTGGGTCATCCTATTAGTAAACCGATCTGGACCAATTTATCGGATTC
TGATATTCTTGATCGATTTTGTCGGATATGTAGAAATCTTTGTCGTTATCACAGCGGATC
CTCAAAGAAACAGGTTTTGTATCGTATAAAGTATATACTTCGACTTTCGTGTGCTAGAAC
TTTGGCTCGTAAACATAAAAGTACAGTACGCACTTTTATGCGAAGATTAGGTTCGGGATT
CTTAGAAGAATTTTTTTTGGA------AGAAGAACAATCTCTTTCTTTAATCTTCCTCCA
AAAAATACCTTTTCTTTTAC------ACGGATTACATAGAGAACGTATTTGGTATTTGGA
CATTATCCGTATGAACGATCTGGTGGATCATTCATGATTGTTCATGAGACTTTTTTTTTT
CATTTTCACGAAAAAAA------------------AGATTCATGAATTTAGATTCTGAAA
TGCCCATATATGATGATATATACAATATATCA------------TCATATTCGT-GGTTA
AATTCACTGAGTAGTGAAAATTCTTAGACTTTCTTATCGATATGCAATTATGCAATTATT
TTTTCTTTTTAATT-------------GATATATACATAGGGAAAGTCGTGTGCAATGAA
AACTGCAAGCACGATT
>JN004629Vanda_testacea
------------------------------------------------------------
------------------------------------------------------------
------------------------------------------------------------
------------------------------------------------------------
------------------------------------------------------------
------------------------------------------------------------
------------------------------------------------------------
------------------------------------------------------------
------------------------------------------------------------
------------------------------------------------------------
------------------------------------------CCACGAATATCATAATTT
GAATAGTCTCATTA------------CTTCAAAAAAATCCATTTACGTCTTTTCAAAAAT
AAAGAAAAGATTCTTTTGGTTCCTACATAATTTTTATGTATATGAATGCGAATATATATT
CCTTTTTCTTCGTAAACAGTCTTCTTATTTACGATCAATATCTTCTGGAATCTTTCTTGA
GCGAACACATTTTTATGGAAAAATAGAATATATTAGAGTC---------GTGTCTTGTAA
TTCTTTTCAGAGGATCCTATGGTTCCTCAAAGATATTTTCATACATTATGTTCGATATCA
AGGAAAAGCGATTCTGGCTTCAAAAGGAACTCTTATTCTGATGAATAAATGGAAATTTCA
TTTTGTGAATTTTTGGCAATCTTATTTTCACTTTTGGTTTCAACCTTATAGGATCCATAT
AAAGCAATTACCCAATTATTCCTTCTCTTTTCTGGGATATTTTTCAAGTGTACTAAAAAA
CCCTTTGGTAGTAAGAAATCAAATGCTAGAGAATTCATTTCTAATAAATACTCTGACTAA
GAAATTAGATACCATAGCTCC---AGTTATTTTTCTTATTGGATCATTGTCGAAAGCTCA
ATTTTGTACTGTATTGGGTCATCCTATTAGTAAACCGATCTGGACCAATTTATCGGATTC
TGATATTCTTGATCGATTTTGTCGGATATGTAGAAATCTTTGTCGTTATCACAGCGGATC
CTCAAAGAAACAGGTTTT------------------------------------------
------------------------------------------------------------
------------------------------------------------------------
------------------------------------------------------------
------------------------------------------------------------
------------------------------------------------------------
------------------------------------------------------------
------------------------------------------------------------
------------------------------------------------------------
----------------
>KX298637Vanda_testacea
------------------------------------------------------------
------------------------------------------------------------
------------------------------------------------------------
------------------------------------------------------------
------------------------------------------------------------
------------------------------------------------------------
------------------------------------------------------------
------------------------------------------------------------
------------------------------------------------------------
------------------------------------------------------------
-----------------------------------TTATTTTCCACGAATATCATAATTT
GAATAGTCTCATTA------------CTTCAAAAAAATCCATTTACGTCTTTTCAAAAAT
AAAGAAAAGATTCTTTTGGTTCCTACATAATTTTTATGTATATGAATGCGAATATATATT
CCTTTTTCTTCGTAAACAGTCTTCTTATTTACGATCAATATCTTCTGGAGTCTTTCTTGA
GCGAACACATTTTTATGGAAAAATAGAATATATTAGAGTC---------GTGTCTTGTAA
TTCTTTTCAGAGGATCCTATGGTTCCTCAAAGATATTTTCATACATTATGTTCGATATCA
AGGAAAAGCGATTCTGGCTTCAAAAGGAACTCTTATTCTGATGAATAATTGGAAATTTCA
TTTTGTGAATTTTTGGCAATCTTATTTTCACTTTTGGTTTCAACCTTATAGGATCCATAT
TAAGCAATTACCCAATTATTCCTTCTCTTTTCTGGGATATTTTTCAAGTGTACTAAAAAA
CCCTTTGGTAGTAAGAAATCAAATGCTAGAGAATTCATTTCTAATAAATACTCTGATTAA
GAAATTAGATACCATAGCTCC---TGTTATTTTTCTTATTGGATCATTGTCGAAAGCTCA
ATTTTGTACTGTATTGGGTCATCCTATTAGTAAAC-------------------------
------------------------------------------------------------
------------------------------------------------------------
------------------------------------------------------------
------------------------------------------------------------
------------------------------------------------------------
------------------------------------------------------------
------------------------------------------------------------
------------------------------------------------------------
------------------------------------------------------------
------------------------------------------------------------
----------------
>JN004626Vanda_tessellata
------------------------------------------------------------
------------------------------------------------------------
------------------------------------------------------------
------------------------------------------------------------
------------------------------------------------------------
------------------------------------------------------------
------------------------------------------------------------
------------------------------------------------------------
------------------------------------------------------------
------------------------------------------------------------
----------GTTCCTTCTTTGCATTTATTGCGATTTATTTTCCACGAATATCATAATTT
GAATAGTCTCATTA------------CTTCAAAAAAATCCATTTACGTCTTTTCAAAAAT
AAAGAAAAGATTCTTTTGGTTCCTACATAATTTTTATGTATATGAATGCGAATATATATT
CCTGTTTCTTCGTAAACAGTCTTCTTATTTACGATCAATATCTTCTGGAGTCTTTCTTGA
GCGAACACATTTTTATGGAAAAATAGAATATATTAGAGTC---------GTGTCTTGTAA
TTCTTTTCAGAGGATCCTATGGTTCCTCAAAGATATTTTCATACATTATGTTCGATATCA
AGGAAAAGCGATTCTGGCTTCAAAAGGAACTCTTATTCTGATGAATAAATGGAAATTTCA
TTTTGTGAATTTTTGGCAATCTTATTTTCACTTTTGGTTTCAACCTTATAGGATCCATAT
AAAGCAATTACCCAATTATTCCTTCTCTTTTCTGGGATATTTTTCAAGTGTACTAAAAAA
CCCTTTGGTAGTAAGAAATCAAATGCTAGAGAATTCATTTATAATAAATACTCTGACTAA
GAAATTAGATACCATAGCTCC---AGTTATTTTTCTTATTGGATCATTGTCGAAAGCTCA
ATTTTGTACTGTATTGGGTCATCCTATTAGTAAACCGATCTGGACCAATTTATCGGATTC
TGATATTCTTGATCGATTTTGTCGGATATGTAGAAATCTTTGTCGTTATCACAGCGGATC
CTCAAAGAAACAGGTTTTGTATCGTCTAAAGTATATACTTC-------------------
------------------------------------------------------------
------------------------------------------------------------
------------------------------------------------------------
------------------------------------------------------------
------------------------------------------------------------
------------------------------------------------------------
------------------------------------------------------------
------------------------------------------------------------
----------------
>JN004624Vanda_tessellata
------------------------------------------------------------
------------------------------------------------------------
------------------------------------------------------------
------------------------------------------------------------
------------------------------------------------------------
------------------------------------------------------------
------------------------------------------------------------
------------------------------------------------------------
------------------------------------------------------------
------------------------------------------------------------
----------GTTCCTTCTTTGCATTTATTGCGATTTATTTTCCACGAATATCATAATTT
GAATAGTCTCATTA------------CTTCAAAAAAATCCATTTACGTCTTTTCAAAAAT
AAAGAAAAGATTCTTTTGGTTCCTACATAATTTTTATGTATATGAATGCGAATATATATT
CCTGTTTCTTCGTAAACAGTCTTCTTATTTACGATCAATATCTTCTGGAGTCTTTCTTGA
GCGAACACATTTTTATGGAAAAATAGAATATATTAGAGTC---------GTGTCTTGTAA
TTCTTTTCAGAGGATCCTATGGTTCCTCAAAGATATTTTCATACATTATGTTCGATATCA
AGGAAAAGCGATTCTGGCTTCAAAAGGAACTCTTATTCTGATGAATAAATGGAAATTTCA
TTTTGTGAATTTTTGGCAATCTTATTTTCACTTTTGGTTTCAACCTTATAGGATCCATAT
AAAGCAATTACCCAATTATTCCTTCTCTTTTCTGGGATATTTTTCAAGTGTACTAAAAAA
CCCTTTGGTAGTAAGAAATCAAATGCTAGAGAATTCATTTATAATAAATACTCTGACTAA
GAAATTAGATACCATAGCTCC---AGTTATTTTTCTTATTGGATCATTGTCGAAAGCTCA
ATTTTGTACTGTATTGGGTCATCCTATTAGTAAACCGATCTGGACCAATTTATCGGATTC
TGATATTCTTGATCGATTTTGTCGGATATGTAGAAATCTTTGTCGTTATCACA-------
------------------------------------------------------------
------------------------------------------------------------
------------------------------------------------------------
------------------------------------------------------------
------------------------------------------------------------
------------------------------------------------------------
------------------------------------------------------------
------------------------------------------------------------
------------------------------------------------------------
----------------
>JN004628Vanda_tessellata
------------------------------------------------------------
------------------------------------------------------------
------------------------------------------------------------
------------------------------------------------------------
------------------------------------------------------------
------------------------------------------------------------
------------------------------------------------------------
------------------------------------------------------------
------------------------------------------------------------
------------------------------------------------------------
-----------TTCCTTCTTTGCATTTATTGCGATTTATTTTCCACGAATATCATAATTT
GAATAGTCTCATTA------------CTTCAAAAAAATCCATTTACGTCTTTTCAAAAAT
AAAGAAAAGATTCTTTTGGTTCCTACATAATTTTTATGTATATGAATGCGAATATATATT
CCTGTTTCTTCGTAAACAGTCTTCTTATTTACGATCAATATCTTCTGGAGTCTTTCTTGA
GCGAACACATTTTTATGGAAAAATAGAATATATTAGAGTC---------GTGTCTTGTAA
TTCTTTTCAGAGGATCCTATGGTTCCTCAAAGATATTTTCATACATTATGTTCGATATCA
AGGAAAAGCGATTCTGGCTTCAAAAGGAACTCTTATTCTGATGAATAAATGGAAATTTCA
TTTTGTGAATTTTTGGCAATCTTATTTTCACTTTTGGTTTCAACCTTATAGGATCCATAT
AAAGCAATTACCCAATTATTCCTTCTCTTTTCTGGGATATTTTTCAAGTGTACTAAAAAA
CCCTTTGGTAGTAAGAAATCAAATGCTAGAGAATTCATTTATAATAAATACTCTGACTAA
GAAATTAGATACCATAGCTCC---AGTTATTTTTCTTATTGGATCATTGTCGAAAGCTCA
ATTTTGTACTGTATTGGGTCATCCTATTAGTAAACCGATCTGGACCAATTTATCGGATTC
TGATATTCTTGATCGATTTTGTCGGATATGTAGAAATCTTTGTCGTTATCACAGCGGATC
CTCAAAGAAACA------------------------------------------------
------------------------------------------------------------
------------------------------------------------------------
------------------------------------------------------------
------------------------------------------------------------
------------------------------------------------------------
------------------------------------------------------------
------------------------------------------------------------
------------------------------------------------------------
----------------
>JN004627Vanda_tessellata
------------------------------------------------------------
------------------------------------------------------------
------------------------------------------------------------
------------------------------------------------------------
------------------------------------------------------------
------------------------------------------------------------
------------------------------------------------------------
------------------------------------------------------------
------------------------------------------------------------
------------------------------------------------------------
----------GTTCCTTCTTTGCATTTATTGCGATTTATTTTCCACGAATATCATAATTT
GAATAGTCTCATTA------------CTTCAAAAAAATCCATTTACGTCTTTTCAAAAAT
AAAGAAAAGATTCTTTTGGTTCCTACATAATTTTTATGTATATGAATGCGAATATATATT
CCTGTTTCTTCGTAAACAGTCTTCTTATTTACGATCAATATCTTCTGGAGTCTTTCTTGA
GCGAACACATTTTTATGGAAAAATAGAATATATTAGAGTC---------GTGTCTTGTAA
TTCTTTTCAGAGGATCCTATGGTTCCTCAAAGATATTTTCATACATTATGTTCGATATCA
AGGAAAAGCGATTCTGGCTTCAAAAGGAACTCTTATTCTGATGAATAAATGGAAATTTCA
TTTTGTGAATTTTTGGCAATCTTATTTTCACTTTTGGTTTCAACCTTATAGGATCCATAT
AAAGCAATTACCCAATTATTCCTTCTCTTTTCTGGGATATTTTTCAAGTGTACTAAAAAA
CCCTTTGGTAGTAAGAAATCAAATGCTAGAGAATTCATTTATAATAAATACTCTGACTAA
GAAATTAGATACCATAGCTCC---AGTTATTTTTCTTATTGGATCATTGTCGAAAGCTCA
ATTTTGTACTGTATTGGGTCATCCTATTAGTAAACCGATCTGGACCAATTTATCGGATTC
TGATATTCTTGATCGATTTTGTCGGATATGTAGAAATCTTTGTCGTTATCACAGCGGATC
CTCAAAGAAACAGGTTTT------------------------------------------
------------------------------------------------------------
------------------------------------------------------------
------------------------------------------------------------
------------------------------------------------------------
------------------------------------------------------------
------------------------------------------------------------
------------------------------------------------------------
------------------------------------------------------------
----------------
>KC823018Vanda_tessellata
------TGGTTAAGTAGAAATGTATTT-------AAATAGCGAATTACAAGGATATTTAG
ATTGAAAAAAGAGAGATTTTGGCAACAAAACTTCCTATATCCGCTACTCCTTCAGGAGTA
TATTTATTCACTTGCTCATTATCATAGCTTCAATAGTTTGATTTTTTATGAACCTGTGGA
AATTATCGGTTATGACAATAAATCTAGTTTGGTACTTGTGAAACGTTTAATTACTCGAAT
GTATC---------AACAGAAATATTTGATTTCTTCGGTGAATGATTCTAACCAAAA---
------TGGATTTTCGCTGCACAAGAATTCTTT------------TTCTTATCATTTTTA
TTCTCAAATGGTATCAGAAGGTTTTGGAGTCATTCTGGAAATTTCATTCTCGTCGCGATT
---AGTATCCTCCC---------TTGAAGAAAAAAGAATACCAAAATATCAGAATTTACG
ATCTATTCATTCAATATTTCCCTTTTTAGAGGATAAATTATCACATTTAAATTATGTGTC
GGATCTACTAATACCCTATCCCATCCATCTGGAAATCTTGGTTCAAATCCTTCAATGCTG
GATCAAAGATGTTCCTTCTTTGCATTTATTGCGATTTATTTTCCACGAATATCATAATTT
GAATAGTCTCATTA------------CTTCAAAAAAATCCATTTACGTCTTTTCAAAAAT
AAAGAAAAGATTCTTTTGGTTCCTACATAATTTTTATGTATATGAATGCGAATATATATT
CCTGTTTCTTCGTAAACAGTCTTCTTATTTACGATCAATATCTTCTGGAGTCTTTCTTGA
GCGAACACATTTTTATGGAAAAATAGAATATATTAGAGTC---------GTGTCTTGTAA
TTCTTTTCAGAGGATCCTATGGTTCCTCAAAGATATTTTCATACATTATGTTCGATATCA
AGGAAAAGCGATTCTGGCTTCAAAAGGAACTCTTATTCTGATGAATAAATGGAAATTTCA
TTTTGTGAATTTTTGGCAATCTTATTTTCACTTTTGGTTTCAACCTTATAGGATCCATAT
AAAGCAATTACCCAATTATTCCTTCTCTTTTCTGGGATATTTTTCAAGTGTACTAAAAAA
CCCTTTGGTAGTAAGAAATCAAATGCTAGAGAATTCATTTATAATAAATACTCTGACTAA
GAAATTAGATACCATAGCTCC---AGTTATTTTTCTTATTGGATCATTGTCGAAAGCTCA
ATTTTGTACTGTATTGGGTCATCCTATTAGTAAACCGATCTGGACCAATTTATCGGATTC
TGATATTCTTGATCGATTTTGTCGGATATGTAGAAATCTTTGTCGTTATCACAGCGGATC
CTCAAAGAAACAGGTTTTGTATCGTCTAAAGTATATACTTCGACTTTCGTGTGCTAGAAC
TTTGGCTCGTAAACATAAAAGTACAGTACGCACTTTTATGCGAAGATTAGGTTCGGGATT
CTTAGAAGAATTTTTTTTGGA------AGAAGAACAATCTCTTTCTTTAATCTTCCTCCA
AAAAATACCTTTTCTTTTAC------ACGGATTACATAGAGAACGTATTTGGTATTTGGA
CATTATCCGTATGAACGATCTGGTGGATCATTCATGATTGTTCATGAGACTTTTTTTTTT
CATTTTCACGAAAAAAA------------------AGATTCATGAATTTAGATTCTGAAA
TGCCCATATATGATGATATATACAATATATCA------------TCATATTCGT-GGTGA
AATTCACTGAGTAGTGAAAATTCTTAGACTTTCTTATCGATATGCAATTATTTTTTCTTT
TT--------AATTGATATAT------ACATTATACATAGGGAAAGTCGTGTGCAATGAA
AACTGCAAGCACGATT
>KC823014Vanda_tessellata
--------------------------------------------------GGATATTTAG
ATTGAAAAAAGAGAGATTTTGGCAACAAAACTTCCTATATCCGCTACTCCTTCAGGAGTA
TATTTATTCACTTGCTCATTATCATAGCTTCAATAGTTTGATTTTTTATGAACCTGTGGA
AATTATCGGTTATGACAATAAATCTAGTTTGGTACTTGTGAAACGTTTAATTACTCGAAT
GTATC---------AACAGAAATATTTGATTTCTTCGGTGAATGATTCTAACCAAAA---
------TGGATTTTCGCTGCACAAGAATTCTTT------------TTCTTATCATTTTTA
TTCTCAAATGGTATCAGAAGGTTTTGGAGTCATTCTGGAAATTTCATTCTCGTCGCGATT
---AGTATCCTCCC---------TTGAAGAAAAAAGAATACCAAAATATCAGAATTTACG
ATCTATTCATTCAATATTTCCCTTTTTAGAGGATAAATTATCACATTTAAATTATGTGTC
GGATCTACTAATACCCTATCCCATCCATCTGGAAATCTTGGTTCAAATCCTTCAATGCTG
GATCAAAGATGTTCCTTCTTTGCATTTATTGCGATTTATTTTCCACGAATATCATAATTT
GAATAGTCTCATTA------------CTTCAAAAAAATCCATTTACGTCTTTTCAAAAAT
AAAGAAAAGATTCTTTTGGTTCCTACATAATTTTTATGTATATGAATGCGAATATATATT
CCTGTTTCTTCGTAAACAGTCTTCTTATTTACGATCAATATCTTCTGGAGTCTTTCTTGA
GCGAACACATTTTTATGGAAAAATAGAATATATTAGAGTC---------GTGTCTTGTAA
TTCTTTTCAGAGGATCCTATGGTTCCTCAAAGATATTTTCATACATTATGTTCGATATCA
AGGAAAAGCGATTCTGGCTTCAAAAGGAACTCTTATTCTGATGAATAAATGGAAATTTCA
TTTTGTGAATTTTTGGCAATCTTATTTTCACTTTTGGTTTCAACCTTATAGGATCCATAT
AAAGCAATTACCCAATTATTCCTTCTCTTTTCTGGGATATTTTTCAAGTGTACTAAAAAA
CCCTTTGGTAGTAAGAAATCAAATGCTAGAGAATTCATTTATAATAAATACTCTGACTAA
GAAATTAGATACCATAGCTCC---AGTTATTTTTCTTATTGGATCATTGTCGAAAGCTCA
ATTTTGTACTGTATTGGGTCATCCTATTAGTAAACCGATCTGGACCAATTTATCGGATTC
TGATATTCTTGATCGATTTTGTCGGATATGTAGAAATCTTTGTCGTTATCACAGCGGATC
CTCAAAGAAACAGGTTTTGTATCGTCTAAAGTATATACTTCGACTTTCGTGTGCTAGAAC
TTTGGCTCGTAAACATAAAAGTACAGTACGCACTTTTATGCGAAGATTAGGTTCGGGATT
CTTAGAAGAATTTTTTTTGGA------AGAAGAACAATCTCTTTCTTTAATCTTCCTCCA
AAAAATACCTTTTCTTTTAC------ACGGATTACATAGAGAACGTATTTGGTATTTGGA
CATTATCCGTATGAACGATCTGGTGGATCATTCATGATTGTTCATGAGACTTTTTTTTTT
CATTTTCACGAAAAAAA------------------AGATTCATGAATTTAGATTCTGAAA
TGCCCATATATGATGATATATACAATATATCA------------TCATATTCGT-GGTGA
AATTCACTGAGTAGTGAAAATTCTTAGACTTTCTTATCGATATGCAATTATTTTTTCTTT
TT--------AATT-------------GATATATACA-----------------------
----------------
>KC823017Vanda_tessellata
----------------GAAATGTATTT-------AAATAGCGAATTACAAGGATATTTAG
ATTGAAAAAAGAGAGATTTTGGCAACAAAACTTCCTATATCCGCTACTCCTTCAGGAGTA
TATTTACTCACTTGCTCATTATCATAGCTTCAATAGTTTGATTTTTTATGAACCTGTGGA
AATTATCGGTTATGACAATAAATCTAGTTTGGTACTTGTGAAACGTTTAATTACTCGAAT
GTATC---------AACAGAAATATTTGATTTCTTCGGTGAATGATTCTAACCAAAA---
------TGGATTTTCGCTGCACAAGAATTCTTT------------TTCTTATCATTTTTA
TTCTCAAATGGTATCAGAAGGTTTTGGAGTCATTCTGGAAATTTCATTCTCATCGCGATT
---AGTATCCTCCC---------TTGAAGAAAAAAGAATACCAAAATATCAGAATTTACG
ATCTATTCATTCAATATTTCCCTTTTTAGAGGATAAATTATCACATTTAAATTATGTGTC
GGATCTACTAATACCCTATCCCATCCATCTGGAAATCTTGGTTCAAATCCTTCAATGCTG
GATCAAAGATGTTCCTTCTTTGCATTTATTGCGATTTATTTTCCACGAATATCATAATTT
GAATAGTCTCATTA------------CTTCAAAAAAATCCATTTACGTCTTTTCAAAAAT
AAAGAAAAGATTCTTTTGGTTCCTACATAATTTTTATGTATATGAATGCGAATATATATT
CCTGTTTCTTCGTAAACAGTCTTCTTATTTACGATCAATATCTTCTGGAGTCTTTCTTGA
GCGAACACATTTTTATGGAAAAATAGAATATATTAGAGTC---------GTGTCTTGTAA
TTCTTTTCAGAGGATCCTATGGTTCCTCAAAGATATTTTCATACATTATGTTCGATATCA
AGGAAAAGCGATTCTGGCTTCAAAAGGAACTCTTATTCTGATGAATAAATGGAAATTTCA
TTTTGTGAATTTTTGGCAATCTTATTTTCACTTTTGGTTTCAACCTTATAGGATCCATAT
AAAGCAATTACCCAATTATTCCTTCTCTTTTCTGGGATATTTTTCAAGTGTACTAAAAAA
CCCTTTGGTAGTAAGAAATCAAATGCTAGAGAATTCATTTATAATAAATACTCTGACTAA
GAAATTAGATACCATAGCTCC---AGTTATTTTTCTTATTGGATCATTGTCGAAAGCTCA
ATTTTGTACTGTATTGGGTCATCCTATTAGTAAACCGATCTGGACCAATTTATCGGATTC
TGATATTCTTGATCGATTTTGTCGGATATGTAGAAATCTTTGTCGTTATCACAGCGGATC
CTCAAAGAAACAGGTTTTGTATCGTCTAAAGTATATACTTCGACTTTCGTGTGCTAGAAC
TTTGGCTCGTAAACATAAAAGTACAGTACGCACTTTTATGCGAAGATTAGGTTCGGGATT
CTTAGAAGAATTTTTTTTGGA------AGAAGAACAATCTCTTTCTTTAATCTTCCTCCA
AAAAATACCTTTTCTTTTAC------ACGGATTACATAGAGAACGTATTTGGTATTTGGA
CATTATCCGTATGAACGATCTGGTGGATCATTCATGATTGTTCATGAGACTTTTTTTTTT
CATTTTCACGAAAAAAA------------------AGATTCATGAATTTAGATTCTGAAA
TGCCCATATATGATGATATATTGTATATATCA------------TCATATTCGT-GGTGA
AATTCACTGAGTAGTGAAAATTCTTAGACTTTCTTATCGATATGCAATTATTTTTTCTTT
TT--------AATT-------------GATATATACATAGGGAAAGTCGTGTGCAATGAA
AACTGCAAGCACGATT
>KC823019Vanda_tessellata
-----------AAGTAGAAATGTATTT-------AAATAGCGAATTACAAGGATATTTAG
ATTGAAAAAAGAGAGATTTTGGCAACAAAACTTCCTATATCCGCTACTCCTTCAGGAGTA
TATTTACTCACTTGCTCATTATCATAGCTTCAATAGTTTGATTTTTTATGAACCTGTGGA
AATTATCGGTTATGACAATAAATCTAGTTTGGTACTTGTGAAACGTTTAATTACTCGAAT
GTATC---------AACAGAAATATTTGATTTCTTCGGTGAATGATTCTAACCAAAA---
------TGGATTTTCGCTGCACAAGAATTCTTT------------TTCTTATCATTTTTA
TTCTCAAATGGTATCAGAAGGTTTTGGAGTCATTCTGGAAATTTCATTCTCATCGCGATT
---AGTATCCTCCC---------TTGAAGAAAAAAGAATACCAAAATATCAGAATTTACG
ATCTATTCATTCAATATTTCCCTTTTTAGAGGATAAATTATCACATTTAAATTATGTGTC
GGATCTACTAATACCCTATCCCATCCATCTGGAAATCTTGGTTCAAATCCTTCAATGCTG
GATCAAAGATGTTCCTTCTTTGCATTTATTGCGATTTATTTTCCACGAATATCATAATTT
GAATAGTCTCATTA------------CTTCAAAAAAATCCATTTACGTCTTTTCAAAAAT
AAAGAAAAGATTCTTTTGGTTCCTACATAATTTTTATGTATATGAATGCGAATATATATT
CCTGTTTCTTCGTAAACAGTCTTCTTATTTACGATCAATATCTTCTGGAGTCTTTCTTGA
GCGAACACATTTTTATGGAAAAATAGAATATATTAGAGTC---------GTGTCTTGTAA
TTCTTTTCAGAGGATCCTATGGTTCCTCAAAGATATTTTCATACATTATGTTCGATATCA
AGGAAAAGCGATTCTGGCTTCAAAAGGAACTCTTATTCTGATGAATAAATGGAAATTTCA
TTTTGTGAATTTTTGGCAATCTTATTTTCACTTTTGGTTTCAACCTTATAGGATCCATAT
AAAGCAATTACCCAATTATTCCTTCTCTTTTCTGGGATATTTTTCAAGTGTACTAAAAAA
CCCTTTGGTAGTAAGAAATCAAATGCTAGAGAATTCATTTATAATAAATACTCTGACTAA
GAAATTAGATACCATAGCTCC---AGTTATTTTTCTTATTGGATCATTGTCGAAAGCTCA
ATTTTGTACTGTATTGGGTCATCCTATTAGTAAACCGATCTGGACCAATTTATCGGATTC
TGATATTCTTGATCGATTTTGTCGGATATGTAGAAATCTTTGTCGTTATCACAGCGGATC
CTCAAAGAAACAGGTTTTGTATCGTCTAAAGTATATACTTCGACTTTCGTGTGCTAGAAC
TTTGGCTCGTAAACATAAAAGTACAGTACGCACTTTTATGCGAAGATTAGGTTCGGGATT
CTTAGAAGAATTTTTTTTGGA------AGAAGAACAATCTCTTTCTTTAATCTTCCTCCA
AAAAATACCTTTTCTTTTAC------ACGGATTACATAGAGAACGTATTTGGTATTTGGA
CATTATCCGTATGAACGATCTGGTGGATCATTCATGATTGTTCATGAGACTTTTTTTTTT
CATTTTCACGAAAAAAA------------------AGATTCATGAATTTAGATTCTGAAA
TGCCCATATATGATGATATATTGTATATATCA------------TCATATTCGT-GGTGA
AATTCACTGAGTAGTGAAAATTCTTAGACTTTCTTATCGATATGCAATTATTTTTTCTTT
TT--------AATT-------------GATATATACATAGGGAAAGTCGTGTGCAATGAA
AACTGCAAGCACGAT-
>KC823016Vanda_tessellata
------GGTTAAAGTAGAAATGTATTT-------AAATAGCGAATTACAAGGATATTTAG
ATTGAAAAAAGAGAGATTTTGGCAACAAAACTTCCTATATCCGCTACTCCTTCAGGAGTA
TATTTACTCACTTGCTCATTATCATAGCTTCAATAGTTTGATTTTTTATGAACCTGTGGA
AATTATCGGTTATGACAATAAATCTAGTTTGGTACTTGTGAAACGTTTAATTACTCGAAT
GTATC---------AACAGAAATATTTGATTTCTTCGGTGAATGATTCTAACCAAAA---
------TGGATTTTCGCTGCACAAGAATTCTTT------------TTCTTATCATTTTTA
TTCTCAAATGGTATCAGAAGGTTTTGGAGTCATTCTGGAAATTTCATTCTCATCGCGATT
---AGTATCCTCCC---------TTGAAGAAAAAAGAATACCAAAATATCAGAATTTACG
ATCTATTCATTCAATATTTCCCTTTTTAGAGGATAAATTATCACATTTAAATTATGTGTC
GGATCTACTAATACCCTATCCCATCCATCTGGAAATCTTGGTTCAAATCCTTCAATGCTG
GATCAAAGATGTTCCTTCTTTGCATTTATTGCGATTTATTTTCCACGAATATCATAATTT
GAATAGTCTCATTA------------CTTCAAAAAAATCCATTTACGTCTTTTCAAAAAT
AAAGAAAAGATTCTTTTGGTTCCTACATAATTTTTATGTATATGAATGCGAATATATATT
CCTGTTTCTTCGTAAACAGTCTTCTTATTTACGATCAATATCTTCTGGAGTCTTTCTTGA
GCGAACACATTTTTATGGAAAAATAGAATATATTAGAGTC---------GTGTCTTGTAA
TTCTTTTCAGAGGATCCTATGGTTCCTCAAAGATATTTTCATACATTATGTTCGATATCA
AGGAAAAGCGATTCTGGCTTCAAAAGGAACTCTTATTCTGATGAATAAATGGAAATTTCA
TTTTGTGAATTTTTGGCAATCTTATTTTCACTTTTGGTTTCAACCTTATAGGATCCATAT
AAAGCAATTACCCAATTATTCCTTCTCTTTTCTGGGATATTTTTCAAGTGTACTAAAAAA
CCCTTTGGTAGTAAGAAATCAAATGCTAGAGAATTCATTTATAATAAATACTCTGACTAA
GAAATTAGATACCATAGCTCC---AGTTATTTTTCTTATTGGATCATTGTCGAAAGCTCA
ATTTTGTACTGTATTGGGTCATCCTATTAGTAAACCGATCTGGACCAATTTATCGGATTC
TGATATTCTTGATCGATTTTGTCGGATATGTAGAAATCTTTGTCGTTATCACAGCGGATC
CTCAAAGAAACAGGTTTTGTATCGTCTAAAGTATATACTTCGACTTTCGTGTGCTAGAAC
TTTGGCTCGTAAACATAAAAGTACAGTACGCACTTTTATGCGAAGATTAGGTTCGGGATT
CTTAGAAGAATTTTTTTTGGA------AGAAGAACAATCTCTTTCTTTAATCTTCCTCCA
AAAAATACCTTTTCTTTTAC------ACGGATTACATAGAGAACGTATTTGGTATTTGGA
CATTATCCGTATGAACGATCTGGTGGATCATTCATGATTGTTCATGAGACTTTTTTTTTT
CATTTTCACGAAAAAAA------------------AGATTCATGAATTTAGATTCTGAAA
TGCCCATATATGATGATATATTGTATATATCA------------TCATATTCGT-GGTGA
AATTCACTGAGTAGTGAAAATTCTTAGACTTTCTTATCGATATGCAATTATTTTTTCTTT
TT--------AATT-------------GATATATACATAGGGAAAGTCGTGTGCAATGAA
AACTGCAAGCACGATT
>KC823015Vanda_tessellata
----------------GAAATGTATTT-------AAATAGCGAATTACAAGGATATTTAG
ATTGAAAAAAGAGAGATTTTGGCAACAAAACTTCCTATATCCGCTACTCCTTCAGGAGTA
TATTTACTCACTTGCTCATTATCATAGCTTCAATAGTTTGATTTTTTATGAACCTGTGGA
AATTATCGGTTATGACAATAAATCTAGTTTGGTACTTGTGAAACGTTTAATTACTCGAAT
GTATC---------AACAGAAATATTTGATTTCTTCGGTGAATGATTCTAACCAAAA---
------TGGATTTTCGCTGCACAAGAATTCTTT------------TTCTTATCATTTTTA
TTCTCAAATGGTATCAGAAGGTTTTGGAGTCATTCTGGAAATTTCATTCTCATCGCGATT
---AGTATCCTCCC---------TTGAAGAAAAAAGAATACCAAAATATCAGAATTTACG
ATCTATTCATTCAATATTTCCCTTTTTAGAGGATAAATTATCACATTTAAATTATGTGTC
GGATCTACTAATACCCTATCCCATCCATCTGGAAATCTTGGTTCAAATCCTTCAATGCTG
GATCAAAGATGTTCCTTCTTTGCATTTATTGCGATTTATTTTCCACGAATATCATAATTT
GAATAGTCTCATTA------------CTTCAAAAAAATCCATTTACGTCTTTTCAAAAAT
AAAGAAAAGATTCTTTTGGTTCCTACATAATTTTTATGTATATGAATGCGAATATATATT
CCTGTTTCTTCGTAAACAGTCTTCTTATTTACGATCAATATCTTCTGGAGTCTTTCTTGA
GCGAACACATTTTTATGGAAAAATAGAATATATTAGAGTC---------GTGTCTTGTAA
TTCTTTTCAGAG-ATCCTATGGTTCCTCAAAGATATTTTCATACATTATGTTCGATATCA
AGGAAAAGCGATTCTGGCTTCAAAAGGAACTCTTATTCTGATGAATAAATGGAAATTTCA
TTTTGTGAATTTTTGGCAATCTTATTTTCACTTTTGGTTTCAACCTTATAGGATCCATAT
AAAGCAATTACCCAATTATTCCTTCTCTTTTCTGGGATATTTTTCAAGTGTACTAAAAAA
CCCTTTGGTAGTAAGAAATCAAATGCTAGAGAATTCATTTATAATAAATACTCTGACTAA
GAAATTAGATACCATAGCTCC---AGTTATTTTTCTTATTGGATCATTGTCGAAAGCTCA
ATTTTGTACTGTATTGGGTCATCCTATTAGTAAACCGATCTGGACCAATTTATCGGATTC
TGATATTCTTGATCGATTTTGTCGGATATGTAGAAATCTTTGTCGTTATCACAGCGGATC
CTCAAAGAAACAGGTTTTGTATCGTCTAAAGTATATACTTCGACTTTCGTGTGCTAGAAC
TTTGGCTCGTAAACATAAAAGTACAGTACGCACTTTTATGCGAAGATTAGGTTCGGGATT
CTTAGAAGAATTTTTTTTGGA------AGAAGAACAATCTCTTTCTTTAATCTTCCTCCA
AAAAATACCTTTTCTTTTAC------ACGGATTACATAGAGAACGTATTTGGTATTTGGA
CATTATCCGTATGAACGATCTGGTGGATCATTCATGATTGTTCATGAGACTTTTTTTTTT
CATTTTCACGAAAAAAA------------------AGATTCATGAATTTAGATTCTGAAA
TGCCCATATATGATGATATATTGTATATATCA------------TCATATTCGT-GGTGA
AATTCACTGAGTAGTGAAAATTCTTAGACTTTCTTATCGATATGCAATTATTTTTT----
------------------------------------------------------------
----------------
>JN004632Vanda_testacea 
------------------------------------------------------------
------------------------------------------------------------
------------------------------------------------------------
------------------------------------------------------------
------------------------------------------------------------
------------------------------------------------------------
------------------------------------------------------------
------------------------------------------------------------
------------------------------------------------------------
------------------------------------------------------------
------------TCCTTCTTTGCATTTATTGAGATTTATTTTCCACGAATATCATAATTT
GAATAGTCTCATTA------------CTTCAAAAAAATCCATTTACGTCTTTTCAAAAAT
AAAGAAAAGATTCTTTTGGTTCCTACATAATTTTTATGTATATGAATGCGAATATATATT
CCTTTTTCTTCGTAAACAGTCTTCTTATTTACGATCAATATCTTCTGGAATCTTTCTTGA
GCGAACACATTTTTATGGAAAAATAGAATATATTAGAGTC---------GTGTCTTGTAA
TTCTTTTCAGAGGATCCTATGGTTCCTCAAAGATATTTTCATACATTATGTTCGATATCA
AGGAAAAGCGATTCTGGCTTCAAAAGGAACTCTTATTCTGATGAATAAATGGAAATTTCA
TTTTGTGAATTTTTGGCAATCTTATTTTCACTTTTGGTTTCAACCTTATAGGATCCATAT
AAAGCAATTACCCAATTATTCCTTCTCTTTTCTGGGATATTTTTCAAGTGTACTAAAAAA
CCCTTTGGTAGTAAGAAATCAAATGCTAGAGAATTCATTTCTAATAAATACTCTGACTAA
GAAATTAGATACCATAGCTCC---AGTTATTTTTCTTATTGGATCATTGTCGAAAGCTCA
ATTTTGTACTGTATTGGGTCATCCTATTAGTAAACCGATCTGGACCAATTTATCGGATTC
TGATATTCTTGATCGATTTTGTCGGATATGTAGAAATCTTTGTCGTTATCAC--------
------------------------------------------------------------
------------------------------------------------------------
------------------------------------------------------------
------------------------------------------------------------
------------------------------------------------------------
------------------------------------------------------------
------------------------------------------------------------
------------------------------------------------------------
------------------------------------------------------------
----------------
>KC823020Vanda_testacea
TTTTTTGGTTAAAGTAGAAATGTATTT-------AAATAGCGAATTACAAGGATATTTAG
ATTGAAAAAAGAGAGATTTTGGCAACAAAACTTCCTATATCCGCTACTCCTTCAGGAGTA
TATTTACTCACTTGCTCATTATCATAGCTTCAATAGTTTGATTTTTTATGAACCTGTGGA
AATTATCGGTTATGACAATAAATCTAGTTTGGTACTTGTGAAACGTTTAATTACTCGAAT
GTATC---------AACAGAAATATTTGATTTCTTCGGTGAATGATTCTAACCAAAA---
------TGGATTTTCGCTGCACAAGAATTCTTT------------TTCTTATCATTTTTA
TTCTCAAATGGTATCAGAAGGTTTTGGAGTCATTCTGGAAATTTCATTCTCGTCGCGATT
---AGTATCCTCCC---------TTGAAGAAAAAAGAATACCAAAATATCAGAATTTACG
ATCTATTCATTCAATATTTCCCTTTTTAGAGGATAAATTATCACATTTAAATTATGTGTC
GGATCTACTAATACCCTATCCCATCCATCTGGAAATCTTGGTTCAAATCCTTCAATGCTG
GATCAAAGATGTTCCTTCTTTGCATTTATTGAGATTTATTTTCCACGAATATCATAATTT
GAATAGTCTCATTA------------CTTCAAAAAAATCCATTTACGTCTTTTCAAAAAT
AAAGAAAAGATTCTTTTGGTTCCTACATAATTTTTATGTATATGAATGCGAATATATATT
CCTTTTTCTTCGTAAACAGTCTTCTTATTTACGATCAATATCTTCTGGAATCTTTCTTGA
GCGAACACATTTTTATGGAAAAATAGAATATATTAGAGTC---------GTGTCTTGTAA
TTCTTTTCAGAGGATCCTATGGTTCCTCAAAGATATTTTCATACATTATGTTCGATATCA
AGGAAAAGCGATTCTGGCTTCAAAAGGAACTCTTATTCTGATGAATAAATGGAAATTTCA
TTTTGTGAATTTTTGGCAATCTTATTTTCACTTTTGGTTTCAACCTTATAGGATCCATAT
AAAGCAATTACCCAATTATTCCTTCTCTTTTCTGGGATATTTTTCAAGTGTACTAAAAAA
CCCTTTGGTAGTAAGAAATCAAATGCTAGAGAATTCATTTCTAATAAATACTCTGACTAA
GAAATTAGATACCATAGCTCC---AGTTATTTTTCTTATTGGATCATTGTCGAAAGCTCA
ATTTTGTACTGTATTGGGTCATCCTATTAGTAAACCGATCTGGACCAATTTATCGGATTC
TGATATTCTTGATCGATTTTGTCGGATATGTAGAAATCTTTGTCGTTATCACAGCGGATC
CTCAAAGAAACAGGTTTTGTATCGTATAAAGTATATACTTCGACTTTCGTGTGCTAGAAC
TTTGGCTCGTAAACATAAAAGTACAGTACGCACTTTTATGCGAAGATTAGGTTCGGGATT
CTTAGAAGAATTTTTTTTGGA------AGAAGAACAATCTCTTTCTTTAATCTTTCTCCA
AAAAATACCTTTTCTTTTAC------ACGGATTACATAGAGAACGTATTTGGTATTTGGA
CATTATCCGTATGAACGATCTGGTGGATCATTCATGATTGTTCATGAGACTTTTTTTTT-
CATTTTCACGAAAAAAAA-----------------AGATTCATGAATTTAGATTCTGAAA
TGCCCATATATGATGATATATTGTATATATCATCATATT-----CGTGATTCGT-GGTGA
AATTCACTGAGTAGTGAAATTTCTTAGACTTTCTTATCGATATGCAATTATTTTTTCTTT
TT--------AATTGATATTT------GATATATACATAGGGAAAGTCGTGTGCAATGAA
AACTGCAAGCACGATT
>KX298634Vanda_spathulata
------------------------------------------------------------
------------------------------------------------------------
------------------------------------------------------------
------------------------------------------------------------
------------------------------------------------------------
------------------------------------------------------------
------------------------------------------------------------
------------------------------------------------------------
------------------------------------------------------------
------------------------------------------------------------
---------------TTCTTTGCATTTATTGCGATTGATTTTCCACGAATATCATAATTT
GAATAGTCTCATTA------------CTTCAAAAAAATCCATTTACGTCTTTTCAAAAAA
AAAGAAAAGATTCTTTTGGTTCCTACATAATTTTTATGTATATGAATGCGAATATCTATT
CCTCTTTCTTCGTAAACAGTCTTCTTATTTACGATCAATATCTTCTGGAGTCTTTCTTGA
GCGAACACATTTTTATGGAAAAATAGAATATCTTAGAGTC---------ATGTCTTGTAA
TTCTTTTCAGAGGATCCTATGGTTTCTCAAAGATATTTTCATACATTATGTTCGATATCA
AGGAAAAGTGATTTTGGCTTCAAAAGGAACTCTTATTCTGATGCATAAATGGAAATTTCA
TTTTGTTAATTTTTGGCAATCTTATTTTCACTTTTGGTTTCAACCTTATAGGATCCATAT
AAAGCAATTACCCAATTATTCCTTCTCTTTTCTGGGATATTTTTCAAGTGTACTAAAAAA
TCCTTTGGTAGTAAGAAATCAAATGCTAGAGAATTCATTTATAATAAAGACTCTGACTAA
AGAATTTGATACCATAGCTCC---AGTTATTTTTCTTATTGGATCATTGTCAAAAGCTCA
ATTTTGTACTGTATTAGGTCATCCTATTAGTAAACCGATCTGGACAAATTTATCGGATTC
TGATATTCTTGATCGATTTTGTCGGATATGTAGAAATCTTTGTCGTTATCACAGTGGATC
CTCAAAGAAAC-------------------------------------------------
------------------------------------------------------------
------------------------------------------------------------
------------------------------------------------------------
------------------------------------------------------------
------------------------------------------------------------
------------------------------------------------------------
------------------------------------------------------------
------------------------------------------------------------
----------------
>KC823041Vanda_spathulata 
----------------TAAATGTATTT-------AAATAGCTAATTACAAGGATATTGAG
ATTGAAAAAAGAGAGATTTTGGCAACAAAACTTCCTATATCCGCTACTCCTTCAGGAGTA
TATTTACTCACTTGCTCATTATCATAGCTTCAATAGTTTGATTTTTTATGAACCTGTGGA
AATTATCGGTTATGACAATAAATCTAGTTTGGTACTTGTAAAACGTTTAATTACTCGAAT
GTATC---------AACAGAAATATTTGATTTCTTTGGTGAATGATTCTAACCAAAA---
------TGGATTTTCGCTGCACAAGAATTCTTT------------TTCTTATCATTTTTA
TTCTCAAATGGTATCAGAAGGTTTTGGAGTCATTCTGGAAATTTCATTCTCGTCGCGATT
---AGTATCCTCCC---------TTGAAGAAAAAAGAATACCAAAATCTCAGAATTTACG
ATCTATTCATTCAATATTTCCCTTTTTAGAGGATAAATTATCACATTTAAATTATGTGTC
GGATCTACTAATACCCTATCCTATCCATCTGGAAATCTTGGTTCAAATCCTTCAATGCTG
GATCAAAGATGTTCCTTATTTGCATTTATTGCGATTTATTTTCCACGAATATCATAATTT
GAATAGTCTCATTA------------CTTCAAAAAAATCCATTTACGTCTTTTCAAAAAT
AAAGAAAAGATTCTTTTGGTTCCTACATAATTTTTATGTATATGAATGCGAATATATATT
CCTTTTTCTTCGTAAACAGTCTTATTATTTACGATCAATATCTTCTGGAGTCTTTCTTGA
GCGAACACATTTTTATGGAAAAATAGAATATCTTAGAGTC---------GTGTCTTGTAA
TTCTTTTCAGAGGATCCTATGGTTCCTCAAAGATATTTTCATACATTATGTTCGATATCA
AGGAAAAGCGATTCTGGCTTCAAAAGGAACTCTTATTCTGATGAATAAATGGAAATTTCA
TTTTGTGAATTTTTGGCAATCTTATTTTCACTTTTGGTTTCAACCTTATAGGATCCATAT
AAAGCAATTACCCAATTATTCCTTCTCTTTTCTGGGATATTTTTCAAGTGTACTAAAAAA
CCCTTTGGTAGTAAGAAATCAAATGCTAGAGAATTCATTTCTAATAAATACTCTGACTAA
GAAATTAGATACCATAGCTCC---AGTTATTTTTCTTATTGGATCATTGTCGAAAGCTCA
ATTTTGTACTGTATTGGGTCATCCTATTAGTAAACCGATCTGGACCAATTTATCGGATTC
TGATATTCTTGATCGATTTTGTCGGATATGTAGAAGTCTTTGTCGTTATCACAGCGGATC
CTCAAAGAAACAGGTTTTGTATCGTATAAAGTATATACTTCGACTTTCGTGTGCTAGAAC
TTTGGCTCGTAAACATAAAAGTACAGTACGCACTTTTATGCGAAGATTAGGTTCGGGATT
CTTAGAAGAATTTTTTTTGGA------AGAAGAACAATCTCTTTCTTTAATCTTCCTCCA
AAAAATACCTTTTCTTTTAC------ACGGATTACATAGAGAACGTATTTGGTATTTGGA
CATTATCCGTATGAATGATCTGGTGGATCATTCATGATTGTTCATGAGACTTTTT-----
CATTTTCACGAAAAAAA------------------AGATTCATGAATTTAGATTCTGAAA
TGCCCATATATGATGATATATTGTATATATCA------------TCATATTCGT-GGTGA
AATTCACAAATTCACTGAGTAGTGAAAATTCTTAGACTTTCTTATCGATATGCAATTATT
TTTTCTTTTTAATT-------------GATATATACATAGGGAAAGTCGTGTGCAATGAA
AACTGCAAGCACGATT
>EF655793Aerides_crispa
-------------------ATGTATTT-------AAATAACTAA--ACAAGGATATTGAG
ATTGAAAAAAGAGAGATTTTGGCAACAAAACTTCCTATATCCGCTACTCCTTCAGGAGTA
TATTTACTCACTTGCTCATTATCATAGCTTCAATAGTTTGATTTTTTATGAACCTGTGGA
AATTATCGGTTATGACAATAAATCTAGTTTGGTACTTGTGAAACGTTTAATTACTCGAAT
GTATC---------AACAGAAATATTTGATTTCTTCGGTGAATGATTCTAACCAAAA---
------TGGATTTTCGCTGCACAAGAATTCTTT------------TTCTTATCATTTTTA
TTCTCAAATGGTATCAGAAGGTTTTGGAGTCATTCTGGAAATTTCATTCTCGTCGCGATT
---AGTATCCTCCC---------TTGAAGAAAAAAGAATACCAAAATCTCAGAATTTACG
ATCTATTCATTCAATATTTCCCTTTTTAGAGGATAAATTATCACATTTAAATTATGTGTC
GGATCTACTAATACCCTATCCTATCCATCTGGAAATCTTGGTTCAAATCCTTCAATGCTG
GATCAAAGATGTTCCTTCTTTGCATTTATTGCGATTTCTTTTCCACGAATATCATAATTT
GAATAGTCTCATTA------------CTTCAAAAAAATCCATTTACGTCTTTTCAAAAAT
AAAGAAAAGATTCTTTTGGTTCCTACATAATTTTTATGTATATGAATGCGAATATATATT
CCTTTTTCTTCGTAAACAGTCTTCTTATTTACGATCAATATCTTCTGGAGTCTTTCTTGA
GCGAACACATTTTTATGGAAAAATAGAATATCTTAGAGTC---------GTGTCTTGTAA
TTCTTTTCAGAGGATCCTATGGTTCCTCAAAGATATTTTCATACATTATGTTCGATATCA
AGGAAAAGCGATTCTGGCTTCAAAAGGAACTCTTAGTCTGATGAATAAATGGAAATTTCA
TTTTGTGAATTTTTGGCAATCTTMTTTTCACTTTTGGTTTCAACCTTATAGGATCCATAT
AAAGCAATTACCCAATTATTCCTTCTCTTTTCTGGGATATTTTTCAAGTGTACTAAAAAA
CCCTTTGGTAGTAAGAAATCAAATGCTAGAGAATTCATTTCTAATAAAGACTCTGACTAA
GAAATTAGATACCATAGCTCC---AGTTATTTTTCTTCTTGGATCATTGTCGAAAGCTCA
ATTTTGTACTGTATTGGGTCATCCTATTAGTAAACCGATCTGGACCAATTTATCGGATTC
TGATATTCTTGATCGATTTTGTCGAATATGTAGAAATCTTTGTCGTTATCACAGCGGATC
CTCAAAGAAACAGGTTTTGTATCGTATAAAGTATATACTTCGACTTTCGTGTGCTAGAAC
TTTGGCTCGTAAACATAAAAGTACAGTACGCACTTTTATGCGAAGATTAGGTTCGGGATT
CTTAGAAGAATTTTTTTTGGA------AGAAGAACAATCTCTTTCTTTAATCTTCCTACA
AAAAATACCTTTTCTTTTAC------ACGGATTACATAGAGAACGTATTTGGTATTTGGA
CATTATCCGTATGAATGATCTGGTGGATCATTCATGATTGTTCATGAGACTTTTT-----
CATTTTCACGAAAAAAA------------------AGATTCATGAATTTAGATTCTGAAA
TGCCCATATATGATGATATATACAATATATCA------------TCATATTCGT-GGTGA
AATTCACAAATTCACTGAGTAG--------------------------------------
------------------------------------------------------------
----------------
>MK084916Aerides_crispa
------------------------------------------------------------
------------------------------------------------------------
------------------------------------------------------------
------------------------------------------------------------
------------------------------------------------------------
------------------------------------------------------------
------------------------------------------------------------
------------------------------------------------------------
------------------------------------------------------------
------------------------------------------------------------
--------------CTTCTTTGCATTTATTGCGATTTCTTTTCCACGAATATCATAATTT
GAATAGTCTCATTA------------CTTCAAAAAAATCCATTTACGTCTTTTCAAAAAT
AAAGAAAAGATTCTTTTGGTTCCTACATAATTTTTATGTATATGAATGCGAATATATATT
CCAATTTCTTCGTAAACAGTCTTCTTATTTACGATCAATATCTTCTGGAGTCTTTCTTGA
GCGAACACATTTTTATGGAAAAATAGAATATCTTAGAGTC---------GTGTCTTGTAA
TTCTTTTCAGAGGATCCTATGGTTCCTCAAAGATATAATCATACATTATGTTCGATATCA
AGGAAAAGCGATTCTGGCTTCAAAAGGAACTCTTAGTCTGATGAATAAATGGAAATTTCA
TTTTGTGAATTTTTGGCAATCTTATTTTCACTTTTGGTTTCAACCTTATAGGATCCATAT
AAAGCAATTACCCAATTATTCCTTATCTTTTCTGGGATATTTTTCAAGTGTACTAAAAAA
CCCTTTGGTAGTAAGAAATCAAATGCTAGAGAATTCATTTCTAATAAATACTCTGACTAA
GAAATTAGATACCATAGCTCC---AGTTATTTTTCTTCTTGGATCATTGTCGAAAGCTCA
ATTTTGTACTGTATTGGGTCATCCTATTAGTAAACCGATCTGGACCAATTTATCGGATTC
TGATATTCTTGATCGATTTTGTCGAATATGTAGAAATCTTTGTCGTTATCAC--------
------------------------------------------------------------
------------------------------------------------------------
------------------------------------------------------------
------------------------------------------------------------
------------------------------------------------------------
------------------------------------------------------------
------------------------------------------------------------
------------------------------------------------------------
------------------------------------------------------------
----------------
>KJ028770Aerides_falcata
------------------------------------------------------------
------------------------------------------------------------
------------------------------------------------------------
------------------------------------------------------------
------------------------------------------------------------
------------------------------------------------------------
------------------------------------------------------------
------------------------------------------------------------
------------------------------------------------------TGTGTC
GGATCTACTAATACCCTATCCCATCCATCTGGAAATCTTGGTTCAAATGCTTCAATGCTG
GATCAAAGATGTTCCTTCTTTGCATTTATTGCGATTTATTTTCCACGAATATCATAATTT
GAATAGTCTCATTA------------CTTCAAAAAAATCCATTTACGTCTTTTCAAAAAT
AAAGAAAAGATTCTTTTGGTTCCTACATAATTTTTATGTATATGAATGCGAATATATATT
CCTTTTTCTTCGTAAACAGTCTTCTTATTTACGATCAATATCTTCTGGAATCTTTCTTGA
GCGAACACATTTTTATGGAAAAATAGAATATCTTAGAGTC---------GTGTCTTGTAA
TTCTTTTCAGAGGATCCTATGGTTCCTCAAAGATCTTTTCATACATTATGTTCGATATCA
AGGAAAAGCGATTCTGGCTTCAAAAGGAACTCTTATTCTGATGAATAAATGGAAATTTCA
TTTTGTTAATTTTTGGCAATCTTATTTTCACTTTTGGTTTCAACCTTATAGGATCCATAT
AAAGCAATTACCCAATTATTCCTTCTCTTTTCTGGGATATTTTTCAAGTGTACTAAAAAA
CCCTTTGGTAGTAAGAAATCAAATGCTAGAGAATTCATTTCTAATAAAGACTCTGACTAA
TAAATTAGATACCATAGTTCC---AGTTATTTTTCTTATTGGATCGTTGTCGAAAGCTCA
ATTTTGTACTGTATTGGGTCATCCTATTAGTAAACCGATCTGGACCAATTTATCGGATTC
TGATATTCTTGATCGATTTTGTCGGATATGTAGAAATCTTTGTCATTATCACAGCGGATC
CTCAAAGAAACAGGTTTTGTATCGTATAAAGTATATACTTTC------------------
------------------------------------------------------------
------------------------------------------------------------
------------------------------------------------------------
------------------------------------------------------------
------------------------------------------------------------
------------------------------------------------------------
------------------------------------------------------------
------------------------------------------------------------
----------------
>KJ028771Aerides_falcata
------------------------------------------------------------
------------------------------------------------------------
------------------------------------------------------------
------------------------------------------------------------
------------------------------------------------------------
------------------------------------------------------------
------------------------------------------------------------
------------------------------------------------------------
------------------------------------------------------TGTGTC
GGATCTACTAATACCCTATCCCATCCATCTGGAAATCTTGGTTCAAATGCTTCAATGCTG
GATCAAAGATGTTCCTTCTTTGCATTTATTGCGATTTATTTTCCACGAATATCATAATTT
GAATAGTCTCATTA------------CTTCAAAAAAATCCATTTACGTCTTTTCAAAAAT
AAAGAAAAGATTCTTTTGGTTCCTACATAATTTTTATGTATATGAATGCGAATATATATT
CCTTTTTCTTCGTAAACAGTCTTCTTATTTACGATCAATATCTTCTGGAATCTTTCTTGA
GCGAACACATTTTTATGGAAAAATAGAATATCTTAGAGTC---------GTGTCTTGTAA
TTCTTTTCAGAGGATCCTATGGTTCCTCAAAGATCTTTTCATACATTATGTTCGATATCA
AGGAAAAGCGATTCTGGCTTCAAAAGGAACTCTTATTCTGATGAATAAATGGAAATTTCA
TTTTGTTAATTTTTGGCAATCTTATTTTCACTTTTGGTTTCAACCTTATAGGATCCATAT
AAAGCAATTACCCAATTATTCCTTCTCTTTTCTGGGATATTTTTCAAGTGTACTAAAAAA
CCCTTTGGTAGTAAGAAATCAAATGCTAGAGAATTCATTTCTAATAAAGACTCTGACTAA
TAAATTAGATACCATAGTTCC---AGTTATTTTTCTTATTGGATCGTTGTCGAAAGCTCA
ATTTTGTACTGTATTGGGTCATCCTATTAGTAAACCGATCTGGACCAATTTATCGGATTC
TGATATTCTTGATCGATTTTGTCGGATATGTAGAAATCTTTGTCATTATCACAGCGGATC
CTCAAAGAAACAGGTTTTGTATCGTATAAAGTATATACTTC-------------------
------------------------------------------------------------
------------------------------------------------------------
------------------------------------------------------------
------------------------------------------------------------
------------------------------------------------------------
------------------------------------------------------------
------------------------------------------------------------
------------------------------------------------------------
----------------
>MF349939Aerides_falcata 
------------------------------------------------------------
------------------------------------------------------------
------------------------------------------------------------
------------------------------------------------------------
------------------------------------------------------------
------------------------------------------------------------
------------------------------------------------------------
------------------------------------------------------------
------------------------------------------------------------
------------------------------------------------------------
-ATCAAAGATGTTCCTTCTTTGCATTTATTGCGATTTATTTTCCACGAATATCATAATTT
GAATAGTCTCATTA------------CTTCAAAAAAATCCATTTACGTCTTTTCAAAAAT
AAAGAAAAGATTCTTTTGGTTCCTACATAATTTTTATGTATATGAATGCGAATATATATT
CCTTTTTCTTCGTAAACAGTCTTCTTATTTACGATCAATATCTTCTGGAATCTTTCTTGA
GCGAACACATTTTTATGGAAAAATAGAATATCTTAGAGTC---------GTGTCTTGTAA
TTCTTTTCAGAGGATCCTATGGTTCCTCAAAGATCTTTTCATACATTATGTTCGATATCA
AGGAAAAGCGATTCTGGCTTCAAAAGGAACTCTTATTCTGATGAATAAATGGAAATTTCA
TTTTGTTAATTTTTGGCAATCTTATTTTCACTTTTGGTTTCAACCTTATAGGATCCATAT
AAAGCAATTACCCAATTATTCCTTCTCTTTTCTGGGATATTTTTCAAGTGTACTAAAAAA
CCCTTTGGTAGTAAGAAATCAAATGCTAGAGAATTCATTTCTAATAAAGACTCTGACTAA
TAAATTAGATACCATAGTTCC---AGTTATTTTTCTTATTGGATCGTTGTCGAAAGCTCA
ATTTTGTACTGTATTGGGTCATCCTATTAGTAAACCGATCTGGACCAATTTATCGGATTC
TGATATTCTTGATCGATTTTGTCGGATATGTAGAAATCTTTGTCATTATCACAGCGGATC
CTCAAAGAAACAGGTTTTGTATCGTATAAAGTATATACTTCGACTTTCGTGTGCTAGAA-
------------------------------------------------------------
------------------------------------------------------------
------------------------------------------------------------
------------------------------------------------------------
------------------------------------------------------------
------------------------------------------------------------
------------------------------------------------------------
------------------------------------------------------------
----------------
>JX202664Aerides_falcata  
-------------------ATGTATTT-------AAATAGCTAATTACAAGGATATTGAG
ATTGAAAAAAGAGAGATTTTGGCAACAAAACTTCCTATATCCGCTACTCCTTCAGGAGTA
TATTTACTCACTTGCTCATTATCATAGCTTCAATAGTTTGATTTTTTATGAACCTGTGGA
AATTATCGGTTATGACAATAAATCTAGTTTGGTACTTGTGAAACGTTTAATTACTCGAAT
GTATC---------AACAGAAATATTTGATTTCTTCGGTGAATGATTCTAACCAAAA---
------TGGATTTTCGCTGCACAAGAATTCTTT------------TTCTTATCATTTTTA
TTCTCAAATGGTATCAGAAGGTTTTGGAGTCATTCTGGAAATTTCATTCTCGTCGCGATT
---AGTATCCTCCC---------TTGAAGAAAAAAGAATACCAAAATCTCAGAATTTACG
ATCTATTCATTCAATATTTCCCTTTTTAGAGGATAAATTATCACATTTAAATTATGTGTC
GGATCTACTAATACCCTATCCCATCCATCTGGAAATCTTGGTTCAAATGCTTCAATGCTG
GATCAAAGATGTTCCTTCTTTGCATTTATTGCGATTTATTTTCCACGAATATCATAATTT
GAATAGTCTCATTA------------CTTCAAAAAAATCCATTTACGTCTTTTCAAAAAT
AAAGAAAAGATTCTTTTGGTTCCTACATAATTTTTATGTATATGAATGCGAATATATATT
CCTTTTTCTTCGTAAACAGTCTTCTTATTTACGATCAATATCTTCTGGAATCTTTCTTGA
GCGAACACATTTTTATGGAAAAATAGAATATCTTAGAGTC---------GTGTCTTGTAA
TTCTTTTCAGAGGATCCTATGGTTCCTCAAAGATCTTTTCATACATTATGTTCGATATCA
AGGAAAAGCGATTCTGGCTTCAAAAGGAACTCTTATTCTGATGAATAAATGGAAATTTCA
TTTTGTTAATTTTTGGCAATCTTATTTTCACTTTTGGTTTCAACCTTATAGGATCCATAT
AAAGCAATTACCCAATTATTCCTTCTCTTTTCTGGGATATTTTTCAAGTGTACTAAAAAA
CCCTTTGGTAGTAAGAAATCAAATGCTAGAGAATTCATTTCTAATAAAGACTCTGACTAA
TAAATTAGATACCATAGTTCC---AGTTATTTTTCTTATTGGATCGTTGTCGAAAGCTCA
ATTTTGTACTGTATTGGGTCATCCTATTAGTAAACCGATCTGGACCAATTTATCGGATTC
TGATATTCTTGATCGATTTTGTCGGATATGTAGAAATCTTTGTCATTATCACAGCGGATC
CTCAAAGAAACAGGTTTTGTATCGTATAAAGTATATACTTCGACTTTCGTGTGCTAGAAC
TTTGGCTCGTAAACATAAAAGTACAGTACGCACTTTTATGCGAAGATTAGGTTCGGGATT
CTTAGAAGAATTTTTTTTGGA------AGAAGAACAATCTCTTTCTTTAATCTTCCTCCA
AAAAATACCTTTTCTTTTAC------ACGGATTACATAGAGAACGTATTTGGTATTTGGA
CATTATCCGTATGAATGATCTGGTGGATCATTCATGATTGTTCATGAGACTTTTT-----
CATTTTCA----------------------------------------------------
------------------------------------------------------------
------------------------------------------------------------
------------------------------------------------------------
----------------
>KJ028768Aerides_odorata
------------------------------------------------------------
------------------------------------------------------------
------------------------------------------------------------
------------------------------------------------------------
------------------------------------------------------------
------------------------------------------------------------
------------------------------------------------------------
------------------------------------------------------------
-------------------------------------------------------GTGTC
GGATCTACTAATACCCTATCCCATCCATCTGGAAATCTTGGTTCAAATCCTTCAATGCTG
GATCAAAGATGTTCCTTCTTTGCATTTATTGCGATTTATTTTCCACGAATATCATAATTT
GAATAGTCTCATTA------------CTTCAAAAAAATCCATTTACGTCTTTTCAAAAAT
AAAGAAAAGATTCTTTTGGTTCCTACATAATTTTTATGTATATGAATGCGAATATATATT
CCTTTTTCTTCGTAAACAGTCTTCTTATTTACGATCAATATCTTCTGGAATCTTTCTTGA
GCGAACACATTTTTATGGAAAAATAGAATATCTTAGAGTC---------GTGTCTTGTAA
TTCTTTTCAGAGGATCCTATGGTTCCTCAAAGATCTTTTCATACATTATGTTCGATATCA
AGGAAAAGCGATTCTGGCTTCAAAAGGAACTCTTATTCTGATGAATAAATGGAAATTTCA
TTTTGTTAATTTTTGGCAATCTTATTTTCACTTTTGGTTTCAACCTTATAGGATCCATAT
AAAGCAATTACCCAATTATTCCTTCTCTTTTCTGGGATATTTTTCAAGTGTACTAAAAAA
CCCTTTGGTAGTAAGAAATCAAATGCTAGAGAATTCATTTCTAATAAAGACTCTGACTAA
TAAATTAGATACCATAGTTCC---AGTTATTTTTCTTATTGGATCGTTGTCGAAAGCTCA
ATTTTGTACTGTATTGGGTCATCCTATTAGTAAACCGATCTGGACCAATTTATCGGATTC
TGATATTCTTGATCGATTTTGTCGGATATGTAGAAATCTTTGTCATTATCACAGCGGATC
CTCAAAGAAACAGGTTTTGTATCGTATAAAGTAAATACTTC-------------------
------------------------------------------------------------
------------------------------------------------------------
------------------------------------------------------------
------------------------------------------------------------
------------------------------------------------------------
------------------------------------------------------------
------------------------------------------------------------
------------------------------------------------------------
----------------
>KJ028769Aerides_odorata  
------------------------------------------------------------
------------------------------------------------------------
------------------------------------------------------------
------------------------------------------------------------
------------------------------------------------------------
------------------------------------------------------------
------------------------------------------------------------
------------------------------------------------------------
-------------------------------------------------------GTGTC
GGATCTACTAATACCCTATCCCATCCATCTGGAAATCTTGGTTCAAATCCTTCAATGCTG
GATCAAAGATGTTCCTTCTTTGCATTTATTGCGATTTATTTTCCACGAATATCATAATTT
GAATAGTCTCATTA------------CTTCAAAAAAATCCATTTACGTCTTTTCAAAAAT
AAAGAAAAGATTCTTTTGGTTCCTACATAATTTTTATGTATATGAATGCGAATATATATT
CCTTTTTCTTCGTAAACAGTCTTCTTATTTACGATCAATATCTTCTGGAATCTTTCTTGA
GCGAACACATTTTTATGGAAAAATAGAATATCTTAGAGTC---------GTGTCTTGTAA
TTCTTTTCAGAGGATCCTATGGTTCCTCAAAGATCTTTTCATACATTATGTTCGATATCA
AGGAAAAGCGATTCTGGCTTCAAAAGGAACTCTTATTCTGATGAATAAATGGAAATTTCA
TTTTGTTAATTTTTGGCAATCTTATTTTCACTTTTGGTTTCAACCTTATAGGATCCATAT
AAAGCAATTACCCAATTATTCCTTCTCTTTTCTGGGATATTTTTCAAGTGTACTAAAAAA
CCCTTTGGTAGTAAGAAATCAAATGCTAGAGAATTCATTTCTAATAAAGACTCTGACTAA
TAAATTAGATACCATAGTTCC---AGTTATTTTTCTTATTGGATCGTTGTCGAAAGCTCA
ATTTTGTACTGTATTGGGTCATCCTATTAGTAAACCGATCTGGACCAATTTATCGGATTC
TGATATTCTTGATCGATTTTGTCGGATATGTAGAAATCTTTGTCATTATCACAGCGGATC
CTCAAAGAAACAGGTTTTGTATCGTATAAAGTATATACTTC-------------------
------------------------------------------------------------
------------------------------------------------------------
------------------------------------------------------------
------------------------------------------------------------
------------------------------------------------------------
------------------------------------------------------------
------------------------------------------------------------
------------------------------------------------------------
----------------
>EF655815Aerides_odorata
----------------GAAATGTATTT------AAATAGCATAATTACAAGGATATTGAG
ATTGAAAAAAGAGAGATTTTGGCAACAAAACTTCCTATATCCGCTACTCCTTCAGGAGTA
TATTTACTCACTTGCTCATTATCATAGCTTCAATAGTTTGATTTTTTATGAACCTGTGGA
AATTATCGGTTATGACAATAAATCTAGTTTGGTACTTGTGAAACGTTTAATTACTCGAAT
GTATC---------AACAGAAATATTTGATTTCTTCGGTGAATGATTCTAACCAAAA---
------TGGATTTTCGCTGCACAAGAATTCTTT------------TTCTTATCATTTTTA
TTCTCAAATGGTATCAGAAGGTTTTGGAGTCATTCTGGAAATTTCATTCTCGTCGCGATT
---AGTATCCTCCC---------TTGAAGAAAAAAGAATACCAAAATCTCAGAATTNACG
ATCTATTCATTCAATATTTCCCTTTTTAGAGGATAAATTATCACATTNAAATTATGTGTC
GGATCTACTAATACCCTATCCCATCCATCTGGAAATCTTGGTTCAAATCCTTCAATGCTG
GATCAAAGATGTTCCTTCTTTGCATTTATTGCGATTTATTTTCCACGAATATCATAATTT
GAATAGTCTCATTA------------CTTCAAAAAAATCCATTGACGTCTTTTCAAAAAT
TAAGAAAAGATTCTTTTGGTTCCTACATAATTTTTATGTATATGAATGCGAATATATATT
CCTTTTTCTTCGTAAACAGTCTTCTTATTTACGATCAATATCTTCTGGAATCTTTCTTGA
GCGAACACATTTTTATGGAAAAATAGAATATCTTAGAGTC---------GTGTCTTGTAA
TTCTTTTCAGAGGATCCTATGGTTCCTCAAAGATCTTTTCATACATTATGTTCGATATCA
AGGAAAAGCGATTCTGGCTTCAAAAGGAACTCTTATTCTGATGAATAAATGGAAATTTCA
TTTTGTTAATTTTTGGCAATCTTATTTTCACTTTTGGTTTCAACCTTATAGGATCCATAT
AAAGCAATTACCCAATTATTCCTTCTCTTTTCTGGGATATTTTTCAAGTGTACTAAAAAA
CCCTTTGGTAGTAAGAAATCAAATGCTAGAGAATTCATTTCTAATAAAGACTCTGACTAA
TAAATTAGATACCATAGTTCC---AGTTATTTTTCTTATTGGATCGTTGTCGAAAGCTCA
ATTTTGTACTGTATTGGGTCATCCTATTAGTAAACCGATCTGGACCAATTTATCGGATTC
TGATATTCTTGATCGATTTTGTCGGATATGTAGAAATCTTTGTCATTATCACAGCGGATC
CTCAAAGAAACAGGTTTTGTATCGTATAAAGTATATACTTCGACTTTCGTGTGCTAGAAC
TTTGGCTCGTAAACATAAAAGTACAGTACGCACTTTTATGCGAAGATTAGGTTCGGGATT
CTTAGAAGAATTTTTTTTGGA------AGAAGAACAATCTCTTTCTTTAATCTTCCTCCA
AAAAATACCTTTTCTTTTAC------ACGGATTACATAGAGAACGTATTTGGTATTTGGA
CATTATCCGTATGAATGATCTGGTGGATCATTCATGATTGTTCATGAGACTTTTT-----
CATTTTCACGAAAAAA-------------------AGATTCATAAATTTAGATTCTGAAA
TGCCCATATATGATGATATATTGTATATA-----------TCATCATATTCGT--GGTGA
AATTCACTGAGTAG----------------------------------------------
------------------------------------------------------------
----------------
>KC244658Aerides_odorata
-------------------ATGTATTT-------AAATAGCTAATTACAAGGATATTGAG
ATTGAAAAAAGAGAGATTTTGGCAACAAAACTTCCTATATCCGCTACTCCTTCAGGAGTA
TATTTACTCACTTGCTCATTATCATAGCTTCAATAGTTTGATTTTTTATGAACCTGTGGA
AATTATCGGTTATGACAATAAATCTAGTTTGGTACTTGTGAAACGTTTAATTACTCGAAT
GTATC---------AACAGAAATATTTGATTTCTTCGGTGAATGATTCTAACCAAAA---
------TGGATTTTCGCTGCACAAGAATTCTTT------------TTCTTATCATTTTTA
TTCTCAAATGGTATCAGAAGGTTTTGGAGTCATTCTGGAAATTTCATTCTCGTCGCGATT
---AGTATCCTCCC---------TTGAAGAAAAAAGAATACCAAAATCTCAGAATTTACG
ATCTATTCATTCAATATTTCCCTTTTTAGAGGATAAATTATCACATTTAAATTATGTGTC
GGATCTACTAATACCCTATCCCATCCATCTGGAAATCTTGGTTCAAATCCTTCAATGCTG
GATCAAAGATGTTCCTTCTTTGCATTTATTGCGATTTATTTTCCACGAATATCATAATTT
GAATAGTCTCATTA------------CTTCAAAAAAATCCATTGACGTCTTTTCAAAAAT
TAAGAAAAGATTCTTTTGGTTCCTACATAATTTTTATGTATATGAATGCGAATATATATT
CCTTTTTCTTCGTAAACAGTCTTCTTATTTACGATCAATATCTTCTGGAATCTTTCTTGA
GCGAACACATTTTTATGGAAAAATAGAATATCTTAGAGTC---------GTGTCTTGTAA
TTCTTTTCAGAGGATCCTATGGTTCCTCAAAGATCTTTTCATACATTATGTTCGATATCA
AGGAAAAGCGATTCTGGCTTCAAAAGGAACTCTTATTCTGATGAATAAATGGAAATTTCA
TTTTGTTAATTTTTGGCAATCTTATTTTCACTTTTGGTTTCAACCTTATAGGATCCATAT
AAAGCAATTACCCAATTATTCCTTCTCTTTTCTGGGATATTTTTCAAGTGTACTAAAAAA
CCCTTTGGTAGTAAGAAATCAAATGCTAGAGAATTCATTTCTAATAAAGACTCTGACTAA
TAAATTAGATACCATAGTTCC---AGTTATTTTTCTTATTGGATCGTTGTCGAAAGCTCA
ATTTTGTACTGTATTGGGTCATCCTATTAGTAAACCGATCTGGACCAATTTATCGGATTC
TGATATTCTTGATCGATTTTGTCGGATATGTAGAAATCTTTGTCATTATCACAGCGGATC
CTCAAAGAAACAGGTTTTGTATCGTATAAAGTATATACTTCGACTTTCGTGTGCTAGAAC
TTTGGCTCGTAAACATAAAAGTACAGTACGCACTTTTATGCGAAGATTAGGTTCGGGATT
CTTAGAAGAATTTTTTTTGGA------AGAAGAACAATCTCTTTCTTTAATCTTCCTCCA
AAAAATACCTTTTCTTTTAC------ACGGATTACATAGAGAACGTATTTGGTATTTGGA
CATTATCCGTATGAATGATCTGGTGGATCATTCATGA-----------------------
------------------------------------------------------------
------------------------------------------------------------
------------------------------------------------------------
------------------------------------------------------------
----------------
>EF655772Aerides_odorata
-------------------ATGTATTK-------AAATAGCTAATTACAAGGATATTGAG
ATTGAAAAAAGAGAGATTTTGGCAACAAAACTTCCTATATCCGCTACTCCTTCAGGAGTA
TATTTACTCACTTGCTCATTATCATAGCTTCAATAGTTTGATTTTTTATGAACCTGTGGA
AATTATCGGTTATGACAATAAATCTAGTTTGGTACTTGTGAAACGTTTAATTACTCGAAT
GTATC---------AACAKAAATATTTGATTTCTTCGGTGAATGATTCTAACCAAAA---
------TGGATTTTCGCTGCACAAGAATTCTTT------------TTCTTATCATTTTTA
TTCTCAAATGGTATCAGAAGGTTTTGGAGTCATTCTGGAAATTTCATTCTCGTCGCGATT
---AGAATCCTCCC---------TTGAAGAAAAAAGAATACCAAAATCTCAGAATTTACG
ATCTATTCATTCAATATTTCCCTTTTTAGAGGATAAATTATCACATTTAAATTATGTGTC
GGATCTACTAATACCCTATCCCATCCATCTGGAAATCTTGGTTCAAATCCTTCAATGCTG
GATCAAAGATGTTCCTTCTTTGCATTTATTGCGATTTATTTTCCACGAATATCATAATTT
GAATAGTCTCATTA------------CTTCAAAAAAATCCATTTACGTCTTTTCAAAAAT
AAAGAAAAGATTCTTTTGGTTCCTACATAATTTTTATGTATATGAATGCGAATATATATT
CCTTTTTCTTCGTAAACAGTCTTCTTATTTACGATCAATATCTTCTGGAATCTTTCTTGA
GCGAACACATTTTTATGGAAAAATAGAATATCTTAGAGTC---------GTGTCTTGTAA
TTCTTTTCAGAGGATCCTATGGTTCCTCAAAGATCTTTTCATACATTATGTTCGATATCA
AGGAAAAGCGATTCTGGCTTCAAAAGGAACTCTTATTCTGATGAATAAATGGAAATTTCA
TTTTGTGAATTTTTGGCAATCTTATTTTCACTTTTGGTTTCAACCTTATAGGATCCATAT
AAAGCAATTACCCAATTATTCCTTCTCTTTTCTGGGATATTTTTCAAGTGTACTAAAAAA
CCCTTTGGTAGTAAGAAATCAAATGCTAGAGAATTCATTTCTAATAAAGACTCTGACTAA
TAAATTAGATACCATAGTTCC---AGTTATTTTTCTTATTGGATCGTTGTCAAAAGCTCA
ATTTTGTACTGTATTGGGTCATCCTATTAGTAAACCGATCTGGACCAATTTATCGGATTC
TGATATTCTTGATCGATTTTGTCGGATATGTAGAAATCTTTGTCATTATCACAGCGGATC
CTCAAAGAAACAGGTTTTGTATCGTATAAAGTATATACTTCGACTTTCGTGTGCTAGAAC
TTTGGCTCGTAAACATAAAAGTACAGTACGCACTTTTATGCGAAGATTAGGTTCGGGATT
CTTAGAAGAATTTTTTTTGGA------AGAAGAACAATCTCTTTCTTTAATCTTCCTCCA
AAAAATACCTTTTCTTTTAC------ACGGATTACATAGAGAACGTATTTGGTATTTGGA
CATTATCCGTATGAATGATCTGGTGGATCATTCATGA-----------------------
------------------------------------------------------------
------------------------------------------------------------
------------------------------------------------------------
------------------------------------------------------------
----------------
>KF557954Aerides_odorata  
-------GTTAAAGTAGAAATGTATTT-------AAATAGCTAATTACAAGGATATTGAG
ATTGAAAAAAGAGAGATTTTGGCAACAAAACTTCCTATATCCGCTACTCCTTCAGGAGTA
TATTTACTCACTTGCTCATTATCATAGCTTCAATAGTTTGATTTTTTATGAACCTGTGGA
AATTATCGGTTATGACAATAAATCTAGTTTGGTACTTGTGAAACGTTTAATTACTCGAAT
GTATC---------AACAGAAATATTTGATTTCTTCGGTGAATGATTCTAACCAAAA---
------TGGATTTTCGCTGCACAAGAATTCTTT------------TTCTTATCATTTTTA
TTCTCAAATGGTATCAGAAGGTTTTGGAGTCATTCTGGAAATTTCATTCTCGTCGCGATT
---AGAATCCTCCC---------TTGAAGAAAAAAGAATACCAAAATCTCAGAATTTACG
ATCTATTCATTCAATATTTCCCTTTTTAGAGGATAAATTATCACATTTAAATTATGTGTC
GGATCTACTAATACCCTATCCCATCCATCTGGAAATCTTGGTTCAAATCCTTCAATGCTG
GATCAAAGATGTTCCTTCTTTGCATTTATTGCGATTTATTTTCCACGAATATCATAATTT
GAATAGTCTCATTA------------CTTCAAAAAAATCCATTTACGTCTTTTCAAAAAT
AAAGAAAAGATTCTTTTGGTTCCTACATAATTTTTATGTATATGAATGCGAATATATATT
CCTTTTTCTTCGTAAACAGTCTTCTTATTTACGATCAATATCTTCTGGAATCTTTCTTGA
GCGAACACATTTTTATGGAAAAATAGAATATCTTAGAGTC---------GTGTCTTGTAA
TTCTTTTCAGAGGATCCTATGGTTCCTCAAAGATCTTTTCATACATTATGTTCGATATCA
AGGAAAAGCGATTCTGGCTTCAAAAGGAACTCTTATTCTGATGAATAAATGGAAATTTCA
TTTTGTGAATTTTTGGCAATCTTATTTTCACTTTTGGTTTCAACCTTATAGGATCCATAT
AAAGCAATTACCCAATTATTCCTTCTCTTTTCTGGGATATTTTTCAAGTGTACTAAAAAA
CCCTTTGGTAGTAAGAAATCAAATGCTAGAGAATTCATTTCTAATAAAGACTCTGACTAA
TAAATTAGATACCATAGTTCC---AGTTATTTTTCTTATTGGATCGTTGTCAAAAGCTCA
ATTTTGTACTGTATTGGGTCATCCTATTAGTAAACCGATCTGGACCAATTTATCGGATTC
TGATATTCTTGATCGATTTTGTCGGATATGTAGAAATCTTTGTCATTATCACAGCGGATC
CTCAAAGAAACAGGTTCTGTATCGTATAAAGTATATACTTCGACTTTCGTGTGCTAGAAC
TTTGGCTCGTAAACATAAAAGTACAGTACGCACTTCTATGCGAAGATTAGGTTCGGGATT
CTTAGAAGAATTTTTTTTGGA------AGAAGAACAATCTCTTTCTTTAATCTTCCTCCA
AAAAATACCTTTTCTTTTAC------ACGGATTACATAGAGAACGTATTTGGTATTTGGA
CATTATCCGTATGAATGATCTGGTGGATCATTCATGA-----------------------
------------------------------------------------------------
------------------------------------------------------------
------------------------------------------------------------
------------------------------------------------------------
----------------
>AY557201Aerides_multiflora
-------------------ATGTATTT-------AAATAGCTAATTACAAGGATATTGAG
ATTGAAAAAAGAGAGATTTTGGCAACAAAACTTCCTATATCCGCTACTCCTTCAGGAGTA
TATTTACTCACTTGCTCATTATCATAGCTTCAATAGTTTGATTTTTTATGAACCTGTGGA
AATTATTGGTTATGACAATAAATCTAGTTTGGTACTTGTGAAACGTTTAATTACTCGAAT
GTATC---------AACAGAAATATTTGATTTCTTCGGTGAATGATTCTAACCAAAA---
------TGGATTTTCGCTGCACAAGAATTCTTT------------TTCTTATCATTTTTA
TTCTCAAATGGTATCAGAAGGTTTTGGAGTCATTCTGGAAATTTCATTCTCGTCGCGATT
---AGTATCCTCCC---------TTGAAGAAAAAAGAATACCAAAATATCAGAATTTACG
ATCTATTCATTCAATATTTCCCTTTTTAGAGGATAAATTATCACATTTAAATTATGTGTC
GGATCTACTAATACCCTATCCCATCCATCTGGAAATCTTGGTTCAAATCCTTCAATGCTG
GATCAAAGATGTTCCTTCTTTGCATTTATTGCGATTAATTTTCCACGAATATCATAATTT
GAATAGTCTCATTA------------CTTCAAAAAAATCCATTTACGTCTTTTCAAAAAT
AAAGAAAAGATTCTTTTGGTTCCTACATAATTTTTATGTATATGAATGCGAATATATATT
CCTTTTTCTTCGTAAACAGTCTTCTTATTTACGATCAATATCTTCTGGAGTCTTTCTTGA
GCGAACACATTTTTATGGAAAAATAGAATATCTTAGAGTC---------GTGTCTTGTAA
TTCTTTTCAGAGGATCCTATGGTTCCTCAAAGATATTTTCATACATTATGTTCGATATCA
AGGAAAAGCGATTCTAGCTTCAAAAGGAACTCTTATTCTGATGAATAAATGGAAATTTCA
TTTTGTGAATTTTTGGCAATCTTATTTTCACTTTTGGTTTCAACCTTATAGGATCCATAT
AAAGCAATTACCCAATTATTCCTTCTCTTTTCTGGGATATTTTTCAAGTGTACTAAAAAA
CCCTTTGGTAGTAAGAAATCAAATGCTAGAGAATTCATTTCTAATAAATACTCTGACTAA
GAAATTAGATACCATAGCTCC---AGTTATTTTTCTTATTGGATCATTGTCGAAAGCTCA
ATTTTGTACTGTATTGGGTCATCCTATTAGTAAACCGATCTGGACCAATTTATCGGATTC
TGATATTCTTGATCGATTTTGTCGGATATGTAGAAATCTTTGTCGTTATCACAGCGGATC
CTCAAAGAAACAGGTTTTGTATCGTATAAAGTATATACTTCGACTTTCGTGTGCTAGAAC
TTTGGCTCGTAAACATAAAAGTACAGTACGCACTTTTATGCGAAGATTAGGTTCGGGATT
CTTAGAAGAATTTTTTTTGGA------AGAAGAACAATCTCTTTCTTTAATCTTCCTCCA
AAAAATACCTTTTATTTTAC------ACGGATTACATAGAGAACGTATTTGGTATTTGGA
CATTATCCGTATGAATGATCTGGTGGATCATTCATGA-----------------------
------------------------------------------------------------
------------------------------------------------------------
------------------------------------------------------------
------------------------------------------------------------
----------------
>EF655773Aerides_multiflora
----------------GAAATGTATTT-------AAATAGCTAATTACAAGGATATTGAG
ATTGAAAAAAGAGAGATTTTGGCAACAAAACTTCCTATATCCGCTACTCCTTCAGGAGTA
TATTTACTCACTTGCTCATTATCATAGCTTCAATAGTTTGATTTTTTATGAACCTGTGGA
AATTATTGGTTATGACAATAAATCTAGTTTGGTACTTGTGAAACGTTTAATTACTCGAAT
GTATC---------AACAGAAATATTTGATTTCTTCGGTGAATGATTCTAACCAAAA---
------TGGATTTTCGCTGCACAAGAATTCTTT------------TTCTTATCATTTTTA
TTCTCAAATGGTATCAGAAGGTTTTGGAGTCATTCTGGAAATTTCATTCTCGTCGCGATT
---AGTATCCTCCC---------TTGAAGAAAAAAGAATACCAAAATATCAGAATTTACG
ATCTATTCATTCAATATTTCCCTTTTTAGAGGATAAATTATCACATTTAAATTATGTGTC
GGATCTACTAATACCCTATCCCATCCATCTGGAAATCTTGGTTCAAATCCTTCAATGCTG
GATCAAAGATGTTCCTTCTTTGCATTTATTGCGATTAATTTTCCACGAATATCATAATTT
GAATAGTCTCATTA------------CTTCAAAAAAATCCATTTACGTCTTTTCAAAAAT
AAAGAAAAGATTCTTTTGGTTCCTACATAATTTTTATGTATATGAATGCGAATATATATT
CCTTTTTCTTCGTAAACAGTCTTCTTATTTACGATCAATATCTTCTGGAGTCTTTCTTGA
GCGAACACATTTTTATGGAAAAATAGAATATCTTAGAGTC---------GTGTCTTGTAA
TTCTTTTCAGAGGATCCTATGGTTCCTCAAAGATATTTTCATACATTATGTTCGATATCA
AGGAAAAGCGATTCTAGCTTCAAAAGGAACTCTTATTCTGATGAATAAATGGAAATTTCA
TTTTGTGAATTTTTGGCAATCTTATTTTCACTTTTGGTTTCAACCTTATAGGATCCATAT
AAAGCAATTACCCAATTATTCCTTCTCTTTTCTGGGATATTTTTCAAGTGTACTAAAAAA
CCCTTTGGTAGTAAGAAATCAAATGCTAGAGAATTCATTTCTAATAAATACTCTGACTAA
GAAATTAGATACCATAGCTCC---AGTTATTTTTCTTATTGGATCATTGTCGAAAGCTCA
ATTTTGTACTGTATTGGGTCATCCTATTAGTAAACCGATCTGGACCAATTTATCGGATTC
TGATATTCTTGATCGATTTTGTCGGATATGTAGAAATCTTTGTCGTTATCACAGCGGATC
CTCAAAGAAACAGGTTTTGTATCGTATAAAGTATATACTTCGACTTTCGTGTGCTAGAAC
TTTGGCTCGTAAACATAAAAGTACAGTACGCACTTTTATGCGAAGATTAGGTTCGGGATT
CTTAGAAGAATTTTTTTTGGA------AGAAGAACAATCTCTTTCTTTAATCTTCCTCCA
AAAAATACCTTTTATTTTAC------ACGGATTACATAGAGAACGTATTTGGTATTTGGA
CATTATCCGTATGAATGATCTGGTGGATCATTCATGATTGTTCATGAGACTTTTT-----
CATTTTCACGAAAAAAAA-----------------AGATTCATAAATTTAGATTCTGAAA
TGCCCATATATGATGATATATTGTATATA-----------TCATCATATTCGT--GGTGA
AATTCACTGAGTAG----------------------------------------------
------------------------------------------------------------
----------------
>JN004348Aerides_multiflora 
------------------------------------------------------------
------------------------------------------------------------
------------------------------------------------------------
------------------------------------------------------------
------------------------------------------------------------
------------------------------------------------------------
------------------------------------------------------------
------------------------------------------------------------
------------------------------------------------------------
------------------------------------------------------------
------------------------------------------CCACGAATATCATAATTT
GAATAGTCTCATTA------------CTTCAAAAAAATCCATTTACGTCTTTTCAAAAAT
AAAGAAAAGATTCTTTTGGTTCCTACATAATTTTTATGTATATGAATGCGAATATATATT
CCTTTTTCTTCGTAAACAGTCTTCTTATTTACGATCAATATCTTCTGGAGTCTTTCTTGA
GCGAACACATTTTTATGGAAAAATAGAATATCTTAGAGTC---------GTGTCTTGTAA
TTCTTTTCAGAGGATCCTATGGTTCCTCAAAGATATTTTCATACATTATGTTCGATATCA
AGGAAAAGCAATTCTGGCTTCAAAAGGAACTCTTATTCTGATGAATAAATGGAAATTTCA
TTTTGTGAATTTTTGGCAATCTTATTTTCACTTTTGGTTTCAACCTTATAGGATCCATAT
AAAGCAATTACCCAATTATTCCTTCTCTTTTCTGGGATATTTTTCAAGTGTACTAAAAAA
CCCTTTGGTAGTAAGAAATCAAATGCTAGAGAATTCATTTCTAATAAATACTCTGACTAA
GAAATTAGATACCATAGCTCC---AGTTATTTTTCTTATTGGATCATTGTCGAAAGCTCA
ATTTTGTACTGTATTGGGTCATCCTATTAGTAAACCGATCTGGACCAATTTATCGGATTC
TGATATTCTTGATCGATTTTGTCGGATATGTAGAAATCTTTGTCGTTATCACAGCGGATC
CTCAAAGAAACAGGTTTTGTATCGTATAAAGTAT--------------------------
------------------------------------------------------------
------------------------------------------------------------
------------------------------------------------------------
------------------------------------------------------------
------------------------------------------------------------
------------------------------------------------------------
------------------------------------------------------------
------------------------------------------------------------
----------------
>KX298564Aerides_multiflora
------------------------------------------------------------
------------------------------------------------------------
------------------------------------------------------------
------------------------------------------------------------
------------------------------------------------------------
------------------------------------------------------------
------------------------------------------------------------
------------------------------------------------------------
------------------------------------------------------------
------------------------------------------------------------
-------------------------------------------CACGAATATCATAATTT
GAATAGTCTCATTA------------CTTCAAAAAAATCCATTTACGTCTTTTCAAAAAT
AAAGAAAAGATTCTTTTGGTTCCTACATAATTTTTATGTATATGAATGCGAATATATATT
CCTTTTTCTTCGTAAACAGTCTTCTTATTTACGATCAATATCTTCTGGAGTCTTTCTTGA
GCGAACACATTTTTATGGAAAAATAGAATATCTTAGAGTC---------GTGTCTTGTAA
TTCTTTTCAGAGGATCCTATGGTTCCTCAAAGATATTTTCATACATTATGTTCGATATCA
AGGAAAAGCAATTCTGGCTTCAAAAGGAACTCTTATTCTGATGAATAAATGGAAATTTCA
TTTTGTGAATTTTTGGCAATCTTATTTTCACTTTTGGTTTCAACCTTATAGGATCCATAT
AAAGCAATTACCCAATTATTCCTTCTCTTTTCTGGGATATTTTTCAAGTGTACTAAAAAA
CCCTTTGGTAGTAAGAAATCAAATGCTAGAGAATTCATTTCTAATAAATACTCTGACTAA
GAAATTAGATACCATAGCTCC---AGTTATTTTTCTTATTGGATCATTGTCGAAAGCTCA
ATTTTGTACTGTATTGGGTCATCCTATTAGTAAACCGATCTGGACCAATTTATCGGATTC
TGATATTCTTGATCGATTTTGTCGGATATGTAGAAATCTTTG------------------
------------------------------------------------------------
------------------------------------------------------------
------------------------------------------------------------
------------------------------------------------------------
------------------------------------------------------------
------------------------------------------------------------
------------------------------------------------------------
------------------------------------------------------------
------------------------------------------------------------
----------------
>MT538254Aerides_multiflora
------------------------------------------------------------
------------------------------------------------------------
------------------------------------------------------------
------------------------------------------------------------
------------------------------------------------------------
------------------------------------------------------------
------------------------------------------------------------
------------------------------------------------------------
------------------------------------------------------------
--------------------TTATCCATATGGAAATCTTGGTTCAAATCCTTCAATGCTG
GATCAAAGATGTTCCTTCTTTGCATTTATTGCGATTTATTTTACACGAATATCATAATTT
GAATAGTCTCATTA------------CTTCAAAAAAATCCATTTACGTCTTTTCAAAAAT
AAAGAAAAGATTCTTTTGGTTCCTACATAATTTTTATGTATATGAATGCGAATATATATT
CCTTTTTCTTCGTAAACAGTCTTCTTATTTACGATCAATATCTTCTGGAGTCTTTCTTGA
GCGAACACATTTTTATGGAAAAATAGAATATCTTAGAGTC---------GTGTCTTGTAA
TTCTTTTCAGAGGATCCTATGGTTCCTCAAAGATATTTTCATACATTATGTTCGATATCA
AGGAAAAGCAATTCTGGCTTCAAAAGGAACTCTTATTCTGATGAATAAATGGAAATTTCA
TTTTGTGAATTTTTGGCAATCTTATTTTCACTTTTGGTTTCAACCTTATAGGATCCATAT
AAAGCAATTACCCAATTATTCCTTCTCTTTTCTGGGATATTTTTCAAGTGTACTAAAAAA
CCCTTTGGTAGTAAGAAATCAAATGCTAGAGAATTCATTTCTAATAAATACTCTGACTAA
GAAATTAGATACCATAGCTCC---AGTTATTTTTCTTATTGGATCATTGTCGAAAGCTCA
ATTTTGTACTGTATTGGGTCATCCTATTAGTAAACCGATCTGGACCAATTTATCGGATTC
TGATATTCTTGATCGATTTTGTCGGATATGTAGAAATCTTTGTCGTTATCACAGCGGATC
CTCAAAGAAACAGGTTTTGTATCGTATAAAGTATATACTTCGACTTTCGTGTGCTAGAAC
AT----------------------------------------------------------
------------------------------------------------------------
------------------------------------------------------------
------------------------------------------------------------
------------------------------------------------------------
------------------------------------------------------------
------------------------------------------------------------
------------------------------------------------------------
----------------
>KY966951Robiquetia_succisa
------------------------------------------------------------
------------------------------------------------------------
------------------------------------------------------------
------------------------------------------------------------
------------------------------------------------------------
--------------------ACAAGAATTTTTT------------TTCTTATCATTTTTA
TTCTCAAATGGTATCAGAAGGTTTTGGAGTCATTCTGGAAATTTCATTCTCGTCGCGATT
---AGTATCCTTCC---------TTGAAGAAAAAAGAATACCAAAATCTCAGAATTTACG
ATCTATTCATTCAATATTTCCCTTTTTAGAGGATAAATTATCACATTTAAATTATGTGTC
GGATCTACTAATACCCTATCCCATCCATCTGGAAATCTTGGTTCAAATCCTTCAATGCTG
GATCAAAGATGTTCCTTCTTTGCATTTATTGCGATTGATTTTCCACAAATATCATAATTT
GAATAGTCTCATTA------------CTTCAAAAAAATCCATTTACGTCTTTTCAAAAAA
AAAGAAAAGATTCTTTTGGTTCCTACATAATTTTTATGTATATGAATGCGAATATATATT
CCTCTTTCTTCGTAAACAGTCTTCTTATTTACGATCAATATCTTCTGGAGTCTTTCTTGA
GCGAACACATTTTTATGGAAAAATAGAATATCTTAGATTC---------GTGTCTTGTAA
TTCTTTTCAGAGGATCCTATGGTTATTCAAAGATATTTTCATACATTATGTTCGATATCA
AGGAAAAGCAATTTTGGCTTCAAAAGGAACTCTTATTTTGATGAATAAATGGAAATTTCA
TTTTGTGAATTTTTGGCAATCTTATTTTCACTTTTGGTTTCAACCTTATAGGATCCATAT
AAAGCAATTACCCAATTATTCCTTCTCTTTTCTGGGATATTTTTCAAGTGTACTAAAAAA
CCCTTTGGTAGTAAGAAATCAAATGCTAGAGAATTCATTTCTAATAAAGACTCTGACTAA
GAAATTAGATACCATAGCTCC---AGTTATTTTTCTTATTGGATCATTGTCGAAAGCTCA
ATTTTGTACTGTATTAGGTCATCCTGTTAGTAAACCGATCTGGACCAATTTATCGGATTC
TGATATTCTTGATCGATTTTGTCGGATATGTAGAAATCTTTGTCGTTATCACAGCGGATC
CTCAAAGAAACAGGTTTTGTATCGTATAAAGTATATACTTCGACTTTCGTGTGCTAGAAC
TTTGGCTCGTAAACATAAAAGTACAGTACGCACTTTTATGCGAAGATTAGGTTCGGGATT
CTTAGAAGAATTTTT---------------------------------------------
------------------------------------------------------------
------------------------------------------------------------
------------------------------------------------------------
------------------------------------------------------------
------------------------------------------------------------
------------------------------------------------------------
----------------
>KJ733601Robiquetia_succisa  
-------------------ATGTATTT-------AAATAGTGAATTACAAGGATATTTAG
ATTGAAAAAAGAGAGATTTTGGCAACAAAACTTCCTATATCCGCTACTCCTTCAGGAGTA
TATTTACTCACTTGCTCATTATCATAGCTTCAAGAGTTTGATTTTTTATGAACCTGTGGA
AATTATCGGTTATGACAATAAATCTAGTTTGGTACTTGTGAAACGTTTAATTACTCGAAT
GTATC---------AACAGAAATATTTGATTTCTTCGGTGAATGATTCTAACCAAAA---
------TGTATTTTCGATGCACAAGAATTCTTT------------TTCTTATCATTTTTA
TTCTCAAATGGTATCAGAAGGTTTTGGAGTTATTCTGGAAATTTCATTCTCGTCGCGAGT
---AGTATCCTTCC---------TTGAAGGAAAAAGAATACCAAAATCTCAGAATTTACG
ATCTATTCATTCAATATTTCCCTTTTTAGAGGATAAATTATCACATTTAAATTATGTGTC
GGATCTACTAATACCCTATCCCATCCATCTGGAAATCTTGGTTCAAATCCTTCAATGCTG
GATCAAAGATGTTCCTTCTTTGCATTTATTGCGATTGATTTTCCACGAATATCATAATTT
GAATAGTCTCATTA------------CTTCAAAAAAATCCATTTACGTCTTTTCAAAAAA
AAAGAAAAGATTCTTTTGGTTCCTACATAATTTTTATGTATATGAATACGAATATATATT
TCTCTTTCTTCGTAAACAGTCTTCTTATTTACGATCAATATCTTCTGGAGTCTTTCTTGA
GCGAACACATTTTTATGGAAAAATAGAATATCTTAGATTC---------GTGTCTTGCAA
TTCTTTTCAGAGGATCCTATGGTTATTCAAAGATATTTTCATACATTATGTTCGATATCA
AGGAAAAGCAATTTTGGCTTCAAAAGGAACTCTTATTTTGATGAATAAATGGAAATTTCA
TTTTGTGAATTTTTGGCAATCTTATTTTCACTTTTGGTTTCAACCTTATAGGATCCATAT
AAAGCAATTACCCAATTATTCCTTCTCTTTTCTGGGATATTTTTCAAGTGTACTAAAAAA
CCCTTTGGTAGTAAGAAATCAAATGCTAGAGAATTCATTTCTAATAAAGACTCTGACTAA
GAAATTAGATACCATAGCTCC---AGTTATTTTTCTTATTGGATCATTGTCAAAAGCTCA
ATTTTGTACTGTATTAGGTCATCCGGTTAGTAAACCGATCTGGACCAATTTATCGGATTC
TGATATTCTTGATCGATTTTGTCGGATATGTAGAAATCTTTGTCGTTATCACAGCGGATC
CTCAAAGAAACAGGTTTTGTATCGTATAAAGTATATACTTCGACTTTCGTGTGCTAGAAC
TTTGGCTCGTAAACATAAAAGTACAGTACGTACTTTTATGCGAAGATTAGGTTCGGGATT
CTTAGAAGAATTTTTTTTAGA------CGAAGAACAATCTCTTTCTTTAATCTTCCTCCA
AAAAAGACCTTTTCTTTTAC------ACGGATTACATAGAGAACGTATTTGGTATTTGGA
TATTATCCGTATGAATGATCTGGTGGATCATTCATGATTGTTCATGAGACTTTTT-----
CATTTTCACGAAAAAAAAA----------------AGATTCATGAATTTAGATTCTGAAA
TGCCCATATATG------------------------------------------------
------------------------------------------------------------
------------------------------------------------------------
----------------
>KY966955Smitinandia_micrantha
------------------------------------------------------------
------------------------------------------------------------
------------------------------------------------------------
------------------------------------------------------------
------------------------------------------------------------
--------------------ACAAGAATTCTTT------------TTCTTATCATTTTTA
TTCTCAAATGGTATCAGAAGGTTTTGGAGTCATTTTGGAAATTTCATTCTCGTCGCGATT
---AGTATCCTTCC---------TTGAAGAAAAAAGAATACCAAAATCTCAGAATTTACG
ATCTATTCATTCAATATTTCCCTTTTTAGAGGATAAATTATCACATTTAAATTATGTGTC
GGATCTACTAATACCCTATCCTATCCATCTGGAAATCTTGGTTCAAATCCTTCAATGCTG
GATCAAAGATGTTCCTTCTTTGCATTTATTGCGATTTATTTTCCACGAATATCATAATTT
GAATAGTCTCATTA------------CTTCAAAAAAATCCATTTACGTCTTTTCAAAAAA
AAAGAAAAGATTCTTTTGGTTCCTACATAATTTTTATGTATATGAATGCGAATATATATT
CCTCTTTCTTCGTAAACAGTCTTCTTATTTACGATCAATATCTTCTGGAGTCTTTCTTGA
GCGAACACATTTTTATGGAAAAATAGAATATCTTAGAGTC---------GTGTCTTGTAA
TTCTTTTCAGAGGATCCTATGGTTACTCAAAGATATTTTTATACATTATGTTCGATATCA
AGGAAAAGCAATTTTGGCTTCAAAAGGAACTCTTATTCTGATGAATAAATGGAAATTTCA
TTTTGTGAATTTTTGGCAATCTTATTTTCACTTTTGGTTTCAACCTTATAGGATCCATAT
AAAGCAATTACCCAATTATTCCTTCTCTTTTCTGGGATATTTTTCAAGTGTACTAAAAAA
CCCTTTGGTAGTAAGAAATCAAATGCTAGAGAATTCATTTCTAATAAAGACTCTGACTAA
GAAATTAGATACCATAGCTCC---AGTTATTTTTCTTATTGGATCATTGTCGAAATCTCA
ATTTTGTACTGTATTAGGTCATCCTGTTAGTAAACCGATCTGGACCAATTTATCGGATTC
TGATATTCTTGATCGATTTTGTCGGATATGTAGAAATCTTTGTCGTTATTACAGCGGATC
CTCAAAGAAACAGGTTTTGTATCGTATAAAGTATATACTTCGACTTTCGTGTGCTAGAAC
TTTGTCTCGTAAACATAAAAGTACAGTACGCACTTTTATGCGAAGATTAGGTTCGGGATT
CTTAGAAGAATTTTT---------------------------------------------
------------------------------------------------------------
------------------------------------------------------------
------------------------------------------------------------
------------------------------------------------------------
------------------------------------------------------------
------------------------------------------------------------
----------------
>KJ733608Smitinandia_micrantha
-------------------ATGTATTT-------AAATAGCGAATTACAAGGATATTTAG
ATTGAAAAAAGAGAGATTTTGGCAACAAAACTTCCTATATCCGCTACTCCTTCAGGAGTA
TATTTACTCACTTGCTCATTATCATAGCTTCAATAGTTTGATTTTTTATGAACCTGTGGA
AATTATCGGTTATGACAATAAATCTAGTTTGGTACTTGTGAAACGTTTAATTACTCGAAT
GTATC---------AACAGAAATATTTGATTTCTTCGGTGAATGATTCTAACCAAAA---
------TGGATTTTCGCTGCACAAGAATTCTTT------------TTCTTATCATTTTTA
TTCTCAAATGGTATCAGAAGGTTTTGGAGTCATTCTGGAAATTTCATTCTCGTCGCGATT
---AGTATCCTTCC---------TTGAAGAAAAAAGAATACCAAAATCTCAGAATTTACG
ATCTATTCATTCAATATTTCCCTTTTTAGAGGATAAATTATCACATTTAAATTATGTGTC
GGATCTACTAATACCCTATCCTATCCATCTGGAAATCTTGGTTCAAATCCTTCAATGCTG
GATCAAAGATGTTCCTTCTTTGCATTTATTGCGATTGATTTTCCACGAATATCATAATTT
GAATAGTCTCATTA------------CTTCAAAAAAATCCATTTACGTCTTTTCAAAAAA
AAAGAAAAGATTCTTTTGGTTCCTACATAATTTTTATGTATATGAATGCGAATATATATT
CCTCTTTCTTCTTAAACAGTCTTCTTATTTACGATCAATATCTTCTGGAGTCTTTCTTGA
GCGAACACATTTTTATGGAAAAATAGAATATCTTAGAGTC---------GTGTCTTGTAA
TTCTTTTCAGAGGATCCTATGGTTACTCAAAGATATTTTTATACATTATGTTCGATATCA
AGGAAAAGCAATTTTGGCTTCAAAAGGAACTCTTATTCTGATGAATAAATGGAAATTTCA
TTTTGTGAATTTTTGGCAATCTTATTTTCACTTTTGGTTTCAACCTTATAGGATCCATAT
AAAGCAATTACCCAATTATTCCTTCTCTTTTCTGGGATATTTTTCAAGTGTACTAAAAAA
CCCTTTGGTAGTAAGAAATCAAATGCTAGAGAATTCATTTCTAATAAAGACTCTGACTAA
GAAATTAGATACCATAGCTCC---AGTTATTTTTCTTATTGGATCATTGTCGAAATCTCA
ATTTTGTACTGTATTAGGTCATCCTGTTAGTAAATCGATCTGGACCAATTTATCGGATTC
TGATATTCTTGATCGATTTTGTCGGATATGTAGAAATCTTTGTCGTTATTACAGCGGATC
CTCAAAGAAACAGGTTTTGTATCGTATAAAGTATATACTTCGACTTTCGTGTGCTAGAAC
TTTGTCTCGTAAACATAAAAGTACAGTACGCACTTTTATGCGAAGATTAGGTTCGGGATT
CTTAGAAGAATTTTTTTTGGA------CGAAGAACAATCTCTTTCTTTAATCTTCCTCCA
AAAAATACCTTTTCTTTTAC------ACGGATTACATAGAGAACGTATTTGGTATTTGGA
CATTATCCGTATGAATGATCTGGTGGATCATTCATGATTGTTCATGAGACTTTTT-----
CATTTTCACGAAAGAAAA-----------------AGATTCATGAATTTAGATTCTGAAA
TGCCCATATATG------------------------------------------------
------------------------------------------------------------
------------------------------------------------------------
----------------
>EF655798Smitinandia_micrantha  
-------------------------TT-------AAATAGCGAATTACAAGGATATTTAG
ATTGAAAAAAGAGAGATTTTGGCAACAAAACTTCCTATATCCGCTACTCCTTCAGGAGTA
TATTTACTCACTTGCTCATTATCATAGCTTCAATAGTTTGATTTTTTATGAACCTGTGGA
AATTATCGGTTATGACAATAAATCTAGTTTGGTACTTGTGAAACGTTTAATTACTCGAAT
GTATC---------AACAGAAATATTTGATTTCTTCGGTGAATGATTCTAACCAAAA---
------TGGATTTTCGCTGTACAAGAATTCTTT------------TTCTTATCATTTTTA
TTCTCAAATGGTATCAGAAGGTTTTGGAGTCATTCTGGAAATTTCATTCTCGTCGCGATT
---AGTATCCTTCC---------TTGAAGAAAAAAGAATACCAAAATCTCAGAATTTACG
ATCTATTCATTCAATATTTCCCTTTTTAGAGGATAAATTATCACATTTAAATTATGTGTC
GGATCTACTAATACCCTATCCTATCCATCTGGAAATCTTGGTTCAAATCCTTCAATGCTG
GATCAAAGATGTTCCTTCTTTGCATTTATTGCGATTTATTTTCCACGAATATCATAATTT
GAATAGTCTCATTA------------CTTCAAAAAAATCCATTAACGTCTTTTCAAAAAA
AAAGAAAAGATTCTTTTGGTTCCTACATAATTTTTATGTATATGAATGCGAATATATATT
CCTCTTTCTTCGTAAACAGTCTTCTTATTTACGATCAATATCTTCTGGAGTCTTTCTTGA
GCGAACACATTTTTATGGAAAAATAGAATATCTTAGAGTC---------GTGTSTTGTAA
TTCTTTTCAGAGGATCCTATGGTTACTCAAAGATATTTTTATACATTATGTTCGATATCA
AGGAAAAGCAATTTTGGCTTCAAAAGGAACTCTTATTCTGATGAATAAATGGAAATTTCA
TTTTGTGAATTTTTGGCAATCTTATTTTCACTKTTGGTTTCAACCTTATAGGATCCATAT
AAAGCAATTACCCAATTATTCCTTCTCTTTGCTGGGATATTTTTCAAGTGTACTAAAAAA
CCCTTTGGTAGTAAGAAATCAAATGCTAGAGAATTCATTTCTAATAAAGACTCTGACTAA
GAAATTAGATACCATAGCTCC---AGTTATTTTTCTTATTGGATCATTGTCGAAATCTCA
ATTTTGTACTGTATTAGGTCATCCTGTTAGTAAACCGATCTGGACCAATTTATCGGATTC
TGATATTCTTGATCGATTTTGTCGGATATGTAGAAATCTTTGTCGTTATTACAGCGGATC
CTCAAAGAAACAGGTTTTGTATCGTATAAAGTATATACTTCGACTTTCGTGTGCTAGAAC
TTTGTCTCGTAAACATAAAAGTACAGTACGCACTTTTATGCGAAGATTAGGTTCGGGATT
CTTAGAAGAATTTTTTTTGGA------CGAAGAACAATCTCTTTCTTTAATCTTCCTCCA
AAAAATACCTTTTCTTTTAC------ACGGATTACATAGAGAACGTATTTGGTATTTGGA
CATTATCCGTATGAATGATCTGGTGGATCATTCATGATTGTTCATGAGACTTTTT-----
CATTTTCACGAAAGAGAA-----------------AGATTCATGAATTTAGATTCTGAAA
TGCCCATATATGATGATATATTATATATATCATC-----------ATATTCGT--GGTGA
AATTCACTGAGTAG----------------------------------------------
------------------------------------------------------------
----------------
>MW862181Smitinandia_micrantha
--------------------------------------AGCGAATTACAAGGATATTTAG
ATTGAAAAAAGAGAGATTTTGGCAACAAAACTTCCTATATCCGCTACTCCTTCAGGAGTA
TATTTACTCACTTGCTCATTATCATAGCTTCAATAGTTTGATTTTTTATGAACCTGTGGA
AATTATCGGTTATGACAATAAATCTAGTTTGGTACTTGTGAAACGTTTAATTACTCGAAT
GTATC---------AACAGAAATATTTGATTTCTTCGGTGAATGATTCTAACCAAAA---
------TGGATTTTCGCTGTACAAGAATTCTTT------------TTCTTATCATTTTTA
TTCTCAAATGGTATCAGAAGGTTTTGGAGTCATTCTGGAAATTTCATTCTCGTCGCGATT
---AGTATCCTTCC---------TTGAAGAAAAAAGAATACCAAAATCTCAGAATTTACG
ATCTATTCATTCAATATTTCCCTTTTTAGAGGATAAATTATCACATTTAAATTATGTGTC
GGATCTACTAATACCCTATCCTATCCATCTGGAAATCTTGGTTCAAATCCTTCAATGCTG
GATCAAAGATGTTCCTTCTTTGCATTTATTGCGATTTATTTTCCACGAATATCATAATTT
GAATAGTCTCATTA------------CTTCAAAAAAATCCATTAACGTCTTTTCAAAAAA
AAAGAAAAGATTCTTTTGGTTCCTACATAATTTTTATGTATATGAATGCGAATATATATT
CCTCTTTCTTCGTAAACAGTCTTCTTATTTACGATCAATATCTTCTGGAGTCTTTCTTGA
GCGAACACATTTTTATGGAAAAATAGAATATCTTAGAGTC---------GTGTSTTGTAA
TTCTTTTCAGAGGATCCTATGGTTACTCAAAGATATTTTTATACATTATGTTCGATATCA
AGGAAAAGCAATTTTGGCTTCAAAAGGAACTCTTATTCTGATGAATAAATGGAAATTTCA
TTTTGTGAATTTTTGGCAATCTTATTTTCACTKTTGGTTTCAACCTTATAGGATCCATAT
AAAGCAATTACCCAATTATTCCTTCTCTTTGCTGGGATATTTTTCAAGTGTACTAAAAAA
CCCTTTGGTAGTAAGAAATCAAATGCTAGAGAATTCATTTCTAATAAAGACTCTGACTAA
GAAATTAGATACCATAGCTCC---AGTTATTTTTCTTATTGGATCATTGTCGAAATCTCA
ATTTTGTACTGTATTAGGTCATCCTGTTAGTAAACCGATCTGGACCAATTTATCGGATTC
TGATATTCTTGATCGATTTTGTCGGATATGTAGAAATCTTTGTCGTTATTACAGCGGATC
CTCAAAGAAACAGGTTTTGTATCGTATAAAGTATATACTTCGACTTTCGTGTGCTAGAAC
TTTGTCTCGTAAACATAAAAGTACAGTACGCACTTTTATGCGAAGATTAGGTTCGGGATT
CTTAGAAGAATTTTTTTTGGA------CGAAGAACAATCTCTTTCTTTAATCTTCCTCCA
AAAAATACCTTTTCTTTTAC------ACGGATTACATAGAGAACGTATTTGGTATTTGGA
CATTATCCGTATGAATGATCTGGTGGATCATTCATGATTGTTCATGAGACTTTTT-----
CATTTTCACGAAAGAGAA-----------------AGATTCATGAATTTAGATTCTGAAA
TGCCCATATATGATGATATATTATATATATCATC-----------ATATTCGT--GGTGA
AATTCACTG---------------------------------------------------
------------------------------------------------------------
----------------
>FR832840Steveniella_satyrioides
------------------------------------------------------------
------------------------------------------------------------
------------------------------------------------------------
------------------------------------------------------------
------------------------------------------------------------
------------------------------------------------------------
------------------------------------------------------------
------------------------------------------------------------
-----------------------------------------------TTTATTTTGGKTC
ARATCTACTAATACCCCATCCCATCCATATGGAAATSGTAGTTCAAATCCTTCAATGCTG
GATCAAAGATGTTCCTTCTTTGCATTTGTTGCGATTTATTTTCCACGAATATCATAATTT
AAATAGTGTAATTA------------CTTCAAATAAAGACATTTACGTATTTTCAAAAAG
AAATCAAAGATTTTTTTGGTTCTTACATAATTCTTATGTATATGAATATGAATATATATT
CCTGTTTATTCGCAAACAGTCTTCTTATTTACGATCAACATCTTTTGATGTCTTTCTTGA
GCGAACACATTTCTATGTAAAAATAGAATATTTTAGAGTA---------ATGTATTGTAA
TTCTTTTCAGAGGATTCTATGGTTCCTCAAAGAACCTTTCATACATTATGTTCGATATCA
AGGAAAAGCAATTCTGGCTTCAAAAGGAACTCTAATTCTGATGAAGAAATGGAAATTTCA
TCTTGTTCATTTTTGGCAATTTTATTTCCATTTTTGGTCTCAACCTTATAGGATCCATAT
AAAGGAATTACCCAACTATTCTTTATCCTTTATGGGGTATTTTTTAAGTGTACTAAAAAA
AACTTTGGTAATAAGAAATCAAATGCTGGAGAATTCATTTTTAATAAATACTATGACTAA
GAAATTAGATACCATAGCCCC---AGTTATTTCTCTTATTGGAGCATTGTCAAAAGCTCA
ATTTTGTWCTGTATTGGGTCATCCCATAAGTAAATCAATATGGACCAATTTATCGGATTC
TGATWTTKTTGATCGWTTTTGTCGSATATGTASAAATATTTGTCGTTATCACAGTGG-TC
CTCAAAAAAAAAC-----------------------------------------------
------------------------------------------------------------
------------------------------------------------------------
------------------------------------------------------------
------------------------------------------------------------
------------------------------------------------------------
------------------------------------------------------------
------------------------------------------------------------
------------------------------------------------------------
----------------
>KY966960Thrixspermum_centipeda
------------------------------------------------------------
------------------------------------------------------------
------------------------------------------------------------
------------------------------------------------------------
------------------------------------------------------------
--------------------ACAAGAATTCTTT------------TTCTTATCATTTTTA
TTCTCAAATGGTATCAGAAGGTTTTGGAGTCATTTTGGAAATTTCATTCTCGTCGCGATT
---AGTATCCTCCC---------TTGAAGAAAAAAGAATACCAAAATTTCAGAATTTACG
ATCTATTCATTCAATATTTCCCTTTTTAGAGGATAAATTATCACATTTAAATTATGTGTC
GGATCTACTAATACCATATCCCATCCATATGGAAATCTTGGTTCAAATTCTTCAATGCTG
GATCAAAGATGTTCCTTCTTTGCATTTATTGCGATTGATTTTCCACGAATATCATAATTT
GAATAGTCTCATTA------------CTTCAAAAAAATCCATTTACGTCTTTTCAAAAAG
AAAGAAAAGATTTTTTTTGTTCCTACATAATTTTTATGTATATGAATGTGAATATATATT
CCTTTTTCTTCGTAAACAGTCTTCTTATTTACGATCAATATCTTCTGGAGTCTTTCTTGA
GCGAACCTGTTTTTATGGAAAAATAGAATATCTTAGAGTC---------GTGTCTTGTAA
TTCTTTTCAGAGGATCTTATGGTTCCTCAAAGATATTTTCATACATTATGTTCGATATCA
AGGAAAAGCGATTCTGGCTTCAAAAGGAACTCTTATTCTGATGAATAAATGGAAATTTTA
TTTTGTGAATTTTTGGCAATCTTATTTTCACTTTTGGTTTCAACCTTATAGGATCCATAT
AAAACAATTACCCAACTATTCCTTCTCTTTTCTGGGATATTATTCAAGTGTACTAAAAAA
CCCTTTGGTAGTAAGAAATCAAATGCTAGAGAATTCATTTCTAATAAAGACTCTGACTAA
TAAATTAGATACCATAGTTCC---AGTTATTTTTCTTATTGTATCATTGTCGAAAGCTCA
ATTTTGTACTGTATTGGGTCATCCTATTAGTAAACCAAATTGGACCAATTTATCGGATTC
TGATATTCTTGATCGATTTTGTCGGATATGTAGAAATCTTTGTCGTTATCATAGCGGATC
CTCAAAGAAACAGGTTTTGTATCGTATAAAGTATATACTTCGACTTTCGTGTGCTAGAAC
TTTGGCTCGTAAACATAAAAGTACAGTACGCACTTTTATGCGAAGATTAGGTTCGGGATT
CTTAGAAGAATTTTT---------------------------------------------
------------------------------------------------------------
------------------------------------------------------------
------------------------------------------------------------
------------------------------------------------------------
------------------------------------------------------------
------------------------------------------------------------
----------------
>KJ733621Thrixspermum_centipeda
------------------------------------------------AAGGATATTTAG
ATTGAAAAAAGAGAGATTTTGGCAACAAAACTTCCTATATCCGCTACTCCTTCAGGAGTA
TATTTACTCACTTGCTCA---------TTTCAATAGTTTGATTTTTTATGAACCTGTGGA
AATTATCGGTTATGACAATAAATCTAGTTTGGTACTTGTGAAACGTTTAATAACTCGAAT
GTATC---------AACAGGAATATTTGATTTCTTCGGTGAATGATTCTAACCAAAA---
------TGGATTTTCGCTGCACAAGAATTCTTT------------TTCTTATCATTTTTA
TTCTCAAATGGTATCAGAAGGTTTTGGAGTCATTTTGGAAATTTCATTCTCGTCGCGATT
---AGTATCCTCCC---------TTGAAGAAAAAAGAATACCAAAATTTCAGAATTTACG
ATCTATTCATTCAATATTTCCCTTTTTAGAGGATAAATTATCACATTTAAATTATGTGTC
GGATCTACTAATACCCTATCCCATCCATATGGAAATCTTGGTTCAAATTCTTCAATGCTG
GATCAAAGATGTTCCTTCTTTGCATTTATTGCGATTGATTTTCCACGAATATCATAATTT
GAATAGTCTCATTA------------CTTCAAAAAAATCCATTTACGTCTTTTCAAAAAG
AAAGAAAAGATTTTTTTTGTTCCTACATAATTTTTATGTATATGAATGTGAATATATATT
CCTTTTTCTTCGTAAACAGTCTTCTTATTTACGATCAATATCTTCTGGAGTCTTTCTTGA
GCGAACCTATTTTTATGGAAAAATAGAATATCTTAGAGTC---------GTGTCTTGTAA
TTCTTTTCAAAGGATCTTATGGTTCCTCAAAGATATTTTCATACATTATGTTCGATATCA
AGGAAAAGCGATTCTGGCTTCAAAAGGAACTCTTATTCTGATGAATAAATGGAAATTTTA
TTTTGTGAATTTTTGGCAATCTTATTTTCACTTTTGGTTTCAACCTTATAGGATCCATAT
AAAACAATTACCCAACTATTCCTTCTCTTTTCTGGGATATTATTCAAGTGTACTAAAAAA
CCCTTTGGTAGTAAGAAATCAAATGCTAGAGAATTCATTTCTAATAAAGACTCTGACTAA
TAAATTAGATACCATAGTTCC---AGTTATTTTTCTTATTGTATCATTGTCGAAAGCTCA
ATTTTGTACTGTATTGGGTCATCCTATTAGTAAACCAAATTGGACCAATTTATCGGATTC
TGATATTCTTGATCGATTTTGTCGGATATGTAGAAATCTTTGTCGTTATCATAGCGGATC
CTCAAAGAAACAGGTTTTGTATCGTATAAAGTATATACTTCGACTTTCGTGTGCTAGAAC
TTTGGCTCGTAAACATAAAAGTACAGTACGTACTTTTATGCGAAGATTAGGTTCGGGATT
CTTAGAAGAATTTTTTTTGGA------AGAAGAACAATCTCTTTCTTTAATCTTCCTCCA
AAAAATACCTTTTCTTTTAC------ACGGATTACATAGAGAACGTATTTGGTATTTGGA
CATTATCCGTATGAATGATCTGGTGGATCATTCATGATTGTTCATGAGATTTTTT-----
------CGTGAAAAAAAAA----------------AGATTCATGAATTTAGATTCTGAAA
TGCCCATATATG------------------------------------------------
------------------------------------------------------------
------------------------------------------------------------
----------------
>KY966961Thrixspermum_centipeda
------------------------------------------------------------
------------------------------------------------------------
------------------------------------------------------------
------------------------------------------------------------
------------------------------------------------------------
--------------------ACAAGAATTCTTT------------TTCTTATCATTTTTA
TTCTCAAATGGTATCAGAAGGTTTTGGAGTCATTTTGGAAATTTCATTCTCGTCGCGATT
---AGTATCCTCCC---------TTGAAGAAAAAAGAATACCAAAATTTCAGAATTTACG
ATCTATTCATTCAATATTTCCCTTTTTAGAGGATAAATTATCACATTTAAATTATGTGTC
GGATCTACTAATACCATATCCCATCCATATGGAAATCTTGGTTCAAATTCTTCAATGCTG
GATCAAAGATGTTCCTTCTTTGCATTTATTGCGATTGATTTTCCACGAATATCATAATTT
GAATAGTCTCATTA------------CTTCAAAAAAATCCATTTACGTCTTTTCAAAAAG
AAAGAAAAGATTTTTTTTGTTCCTACATAATTTTTATGTATATGAATGTGAATATATATT
CCTTTTTCTTCGTAAACAGTCTTCTTATTTACGATCAATATCTTCTGGAGTCTTTCTTGA
GCGAACCTGTTTTTATGGAAAAATAGAATATCTTAGAGTC---------GTGTCTTGTAA
TTCTTTTCAGAGGATCTTATGGTTCCTCAAAGATATTTTCATACATTATGTTCGATATCA
AGGAAAAGCGATTCTGGCTTCAAAAGGAACTCTTATTCTGATGAATAAATGGAAATTTTA
TTTTGTGAATTTTTGGCAATCTTATTTTCACTTTTGGTTTCAACCTTATAGGATCCATAT
AAAACAATTACCCAACTATTCCTTCTCTTTTCTGGGATATTATTCAAGTGTACTAAAAAA
CCCTTTGGTAGTAAGAAATCAAATGCTAGAGAATTCATTTCTAATAAAGACTCTGACTAA
TAAATTAGATACCATAGTTCC---AGTTATTTTTCTTATTGTATCATTGTCGAAAGCTCA
ATTTTGTACTGTATTGGGTCATCCTATTAGTAAACCAAATTGGACCAATTTATCGGATTC
TGATATTCTTGATCGATTTTGTCGGATATGTAGAAATCTTTGTCGTTATCATAGCGGATC
CTCAAAGAAACAGGTTTTGTATCGTATAAAGTATATACTTCGACTTTCGTGTGCTAGAAC
TTTGGCTCGTAAACATAAAAGTACAGTACGCACTTTTATGCGAAGATTAGGTTCGGGATT
CTTAGAAGAATTTTT---------------------------------------------
------------------------------------------------------------
------------------------------------------------------------
------------------------------------------------------------
------------------------------------------------------------
------------------------------------------------------------
------------------------------------------------------------
----------------
>AB217767Thrixspermum_centipeda 
TTTTCTGGTTAAAGTAGAAATGTATTT-------AAATAGCGAATTACAAGGATATTTAG
ATTGAAAAAAGAGAAATTTTGGCAACAAAACTTCCTATATCCGCTACTCCTTCAGGAGTA
TATTTACTCACTTGCTCATTATCATAGTTTCAATAGTTTGATTTTTTATGAACCTGTGGA
AATTATCGGTTATGACAATAAATCTAGTTTGGTACTTGTGAAACGTTTAATAACTCGAAT
GTATC---------AACAGGAATATTTGATTTCTTCGGTGAATGATTCTAACCAAACTAA
CCAAAATGAATTTTCGCTGCACAAGAATTCTTT------------TTCTTATCATTTTTA
TTCTCAAATGGTATCAGAAGGTTTTGGAGTCATTTTGGAAATCTCATTCTCGTCGCGATT
---AGTATCCTCCC---------TTGAAGAAAAAAGAATACCAAAATTTCAGAATCCACG
ATCTATTCATACAATATCTCCCTTTTTAGAGGATAAATTATCACATTTAAATTATGTGTC
GGATCTACTAATACCATATCCCATCCATATGGAAATCTTGGTTCAAATTCTTCAATGTTG
GATCAAAGATGTTCCTTCTTTGCATTTATTGCGATTGATTTTCCACGAATATCATAATTT
GAATAGTCTCATTA------------CTTCAAAAAAATCCATTTACGTCTTTTCAAAAAA
AAAGAAAAGATTTTTTTTGTTCCTACATAATTTTTATGTATATGAATGTGAATATATATT
CCTTTTTCTTCGTAAAAAGTCTTCTTATTTACGATCAATATCTTCTGGAGTCTTTCTTGA
GCGAACCTGTTTTTATGGAAAAATAGAATATCTTAGAGTC---------GTGTCTTGTAA
TTCTTTTCAGAGGATCCTATGGTTTCTCAAAGATATTTTCATACATTATGTTAGATATCA
AGGAAAAGCAATTTTGGCTTCAAAAGGAACTCTTATTCTGATGAATAAATGGAAATTTCA
TTTTGTTAATTTTTGGCAATCTTATTTTCACTTTTGGTTTCAACCTTATAGGATCCATAT
AAAACAATTACCCGATTATTCCTTCTCTTTTCTGGGATATTATTCAAGTGTACTAAAAAA
CCCTTTGGTAGTAAGACATCAAATGCTAGAGAATTCATTTCTAATAAATACTCTTACTAA
TAAATTAGATACCATAGTTCC---AGTTATTTTCATTATTGGATCATTGTCGAAAGCTCA
ATTTTGTACTTTATTAGGTCATCCTATTAGTAAACCTATTTGGACCAATTTATCGGATTC
TGAAATTCTTGATCGATTTTATCGGATATGTAGAAATCTTTGTCGTTATCACAGCGGATC
CTCAAAGAAACAGGTTTTGTATCGTATAAAGTATATACTTCGACTTTCGTGTGCTAGAAC
TTTGGCTCGCAAACATAAAAGTACAGTACGCACTTTTATGCGAAGATTAGGTTCGGGATT
CTTAGAAGAATTTTTTTTGGA------AGAAGAACAATCTCTTTCTTTAATCTTCCTCCA
AAAAATACCTTTTCTTTTAC------ATGGATTACATAGAGAACGTATTTGGTATTTGGA
CATTATCCGTATGAATGATCTGGTGGATCATTCATGATTGTTCATGAGACTTTTT-----
------TGTGAAAAAAAAA----------------AGATTCATGAATTTAGATTCTGAAA
TGCCCATATATGATGATATATACAATAGATCATC-----------ATATTCGT--AGTGA
AATTCACTGAGTAGTGAAAATTCTTAGACTTTCTTATTGATATGCAATTATTTTTTATTT
TT--------AATT-------------GATATAT--------------------------
----------------
>FJ529809Papilionanthe_teres
-------------------ATGTATTT-------AAATAGCGAATTACAAGGATATTTAG
ATTGAAAAAAGATAGATTTTGGCAACAAAACTTCCTATATCCGCTACTCCTTCAGGAGTC
TATTTACTCACTTGCTCATTATCATAACTTCAATAGTTTGATTTTTTATGAGCCTGTGGA
AATTATTGGTTATGACAATAAATCTAGTTTGGTACTTGTGAAACGTTTAATTACTCGAAT
GTATC---------AACAGAAATATTTGATTTCTTCGGTGAATGATTCTAACCAAAA---
------TGGATTTTCGCTGCACAAGAATTCTTT------------TTCTTATCATTTGTA
TTCTCAAATGGTATCAGAAGGTTTTGGAGTCATTCTGGAAATTTCATTCTCGTCGCGATT
---AGTATCTTCCC---------TTGAAGAAAAAACACTACCAAAATCTCAGAATTTACG
ATCTATTCATTCAATATTTCCCTTTTTAGAGGATAAATTATCACATTTAAATTATGTGTC
GGATCTACTAATACCCTATCCCATCCATCTGGAAATCTTGGTTCAAATCCTTCAATGCTG
GATCAAAGATGTTCCTTCTTTGCATTTATTGCGATTAATTTTCCACGAATATCATAATTT
GAATAGTCTCATTA------------CTTCAAAAAAATCCATTTACGTCTTTTCAGAAAT
AAAGAAAAGATTCTTTTGGTTCCTACATAATTTTTATGTATATGAATGCGAATATATATT
CCTTTTTCTTCGTAAACAGTCTTCTTATTTACGATCAATATCTTCTGGAGTCTTTCTTGA
GCGAACACATTTTTATGGAAAAATAGAATATCTTAGAGTC---------GTGTCTTGTAA
TTCTTTTCAGAGGATCCTATGGTTCCTCAAAGATATTTTCATACATTATGTTCGATATCA
AGGAAAAGCGATTCTGGCTTCAAAAGGAACTCTTATTCTGATGAATAAATGGAAATTTCA
TTTTGTGAATTTTTGGCAATCTTATTTTCACTTTTGGTTTCAACCTTATAGGATCCATAT
AAAGCAATTACCCAATTATTCCTTCTCTTTTCTGGGATATTTTTCAAGTGTACTAAAAAA
TCCTTTGGTAGTAAGAAATCAAATGCTAGAGAATTCATTTCTAAGAAAGACTCTGACTAA
GAAATTCGATACCATAGCCCC---AGTTATTTCTCTTATTGGATCATTGTC------TCA
ATTTTTGACTGTATTGGGTCATCCTATTAGTAAACCGATCTGGACCGATTTATCGGATTC
TGATATTCTTGATCGATTTTGTCGGATATGTAGAAATCTTTGTCATTATCAAAGCGGATC
CTCAAAGAAACAGGTTTTGTATCGTCTAAAGTATATACTTCGACTTTCGTGTGCTAGAAC
TTTGGCTCGTAAACAGAAAAGTACAGTACGCACTTTTATGCGAAGATTAGGTTCGGGATT
CTTAGAAGAATTTTTTTTGGA------AGAAGAACAATCTCTTTCTTTAATCTTCCTCCA
AAAAATCCCTTTTCTTTTAC------ACGGATTACATAGAGAACGTATTGAGTATTTGGA
CATTATCCGTATCAATGATCTGGTGGATCATTCATGATTGTTCATGAGACTTTTT-----
------CATGAAAATGAAAAAAAA-----------AGATTCATGAATTTGTATTCTGAAA
TGCTCAGATATGATTCTATATATCG-------------------TATATATCGT------
------------------------------------------------------------
------------------------------------------------------------
----------------
>KC823036Papilionanthe_teres  
----------------GAAATGTATTT-------AAATAGCGAATTACAAGGATATTKAG
ATTGAAAAAAGATAGATTTTGGCAACAAAACTTCCTATATCCGCTACTCCTTCAGGAGTA
TATTTACTCATTTGCTCATTATCATAACTTCAATAGTTTGATTTTTTATGAGCCTGTGGA
AATTATTGGTTATGACAATAAATCTAGTTTGGTACTTGTGAAACGTTTAATTACTCGAAT
GTATC---------AACAGAAATATTTGATTTCTTCGGTGAATGATTCTAACCAAAA---
------TGGATTTTCGCTGCACAAGAATTCTTT------------TTCTTATCATTTTTA
TTCTCAAATGGTATCAGAAGGTTTTGGAGTCATTCTGGAAATTTCATTCTCGTCGCGATT
---AGTATCTTCCC---------TTGAAGAAAAAAGAATACCAAAATCTCAGAATTTACG
ATCTATTCATTCAATATTTCCCTTTTTAGAGGATAAATTATCACATTTAAATTATGTGTC
GGATCTACTAATACCCTATCCCATCCATCTGGAAATCTTGGTTCAAATCCTTCAATGCTG
GATCAAAGATGTTCCTTCTTTGCATTTATTGCGATTAATTTTCCACGAATATCATAATTT
GAATAGTCTCATTA------------CTTCAAAAAAATCCATTTACGTCTTTTCAGAAAT
AAAGAAAAGATTCTTTTGGTTCCTACATAATTTTTATGTATATGAATGCGAATATATATT
CCTTTTTCTTCGTAAACAGTCTTCTTATTTACGATCAATATCTTCTGGAGTCTTTCTTGA
GCGAACACATTTTTATGGAAAAATAGAATATCTTAGAGTC---------GTGTCTTGTAA
TTCTTTTCAGAGGATCCTATGGTTCCTCAAAGATATTTTCATACATTATGTTCGATATCA
AGGAAAAGCGATTCTGGCTTCAAAAGGAACTCTTATTCTGATGAATAAATGGAAATTTCA
TTTTGTGAATTTTTGGCAATCTTATTTTCACTTTTGGTTTCAACCTTATAGGATCCATAT
AAAGCAATTACCCAATTATTCCTTCTCTTTTCTGGGATATTTTTCAAGTGTACTAAAAAA
TCCTTTGGTAGTAAGAAATCAAATGCTAGAGAATTCATTTCTAATAAATACTCTGACTAA
GAAATTTGATACCATAGCTCC---AGTTATTTTTCTTATTGGATCATTGTCGAAAGCTCA
ATTTTGTACTGTATTGGGTCATCCTATTAGTAAACCGATCTGGACCAATTTATCGGATTC
TGATATTCTTGATCGATTTTGTCGGATATGTAGAAATCTTTGTCGTTATCACAGCGGATC
CTCAAAGAAACAGGTTTTGTATCGTATAAAGTATATACTTCGACTTTCGTGTGCTAGAAC
TTTGGCTCGTAAACATAAAAGTACAGTACGCACTTTTATGCGAAGATTAGGTTCGGGATT
CTTAGAAGAATTTTTTTTGGA------AGAAGAACAATCTCTTTCTTTAATCTTCCTCCA
AAAAATACCTTTTCTTTTAC------ACGGATTACATAGAGAACGTATTTGGTATTTGGA
CATTATCCGTATGAATGATCTGGTGGATCATTCATGATTGTTCATGAGACTTTTT-----
CATTTTAACGAAAAAAAAAAA-----GATT-----CATGAATTTAATTTATATTCTGAAA
TGCCAATATATTATAATATATTGTATATATCATAATTATATA-TCATAATTCGT-GGTGA
AATTCACTGAGTAGTGAAATTTCTTAGACTTTCTTATCGATATGCAATTCTTTCTCTTTT
T---------AATT-------------GATATATACATAGGAAAAGTCGTGTGCAATGAA
MACTGCAAGCACGATT
>KX298636Papilionanthe_teres
------------------------------------------------------------
------------------------------------------------------------
------------------------------------------------------------
------------------------------------------------------------
------------------------------------------------------------
------------------------------------------------------------
------------------------------------------------------------
------------------------------------------------------------
------------------------------------------------------------
------------------------------------------------------------
-------------------------------------------------TATCATAATTT
GAATAGTCTCATTA------------CTTCAAAAAAATCCATTTACGTCTTTTCAGAAAT
AAAGAAAAGATTCTTTTGGTTCCTACATAATTTTTATGTATATGAATGCGAATATATATT
CCTTTTTCTTCGTAAACAGTCTTCTTATTTACGATCAATATCTTCTGGAGTCTTTCTTGA
GCGAACACATTTTTATGGAAAAATAGAATATCTTAGAGTC---------GTGTCTTGTAA
TTCTTTTCAGAGGATCCTATGGTTCCTCAAAGATATTTTCATACATTATGTTCGATATCA
AGGAAAAGCGATTCTGGCTTCAAAAGGAACTCTTATTCTGATGAATAAATGGAAATTTCA
TTTTGTGAATTTTTGGCAATCTTATTTTCACTTTTGGTTTCAACCTTATAGGATCCATAT
AAAGCAATTACCCAATTATTCCTTCTCTTTTCTGGGATATTTTTCAAGTGTACTAAAAAA
TCCTTTGGTAGTAAGAAATCAAATGCTAGAGAATTCATTTCTAATAAATACTCTGACTAA
GAAATTTGATACCATAGCTCC---AGTTATTTTTCTTATTGGATCATTGTCGAAAGCTCA
ATTTTGTACTGTATTGGGTCATCCTATTAGTAAACCGATCTGGACCAATTTATCGGATTC
TGATATTCTTGATCGAT-------------------------------------------
------------------------------------------------------------
------------------------------------------------------------
------------------------------------------------------------
------------------------------------------------------------
------------------------------------------------------------
------------------------------------------------------------
------------------------------------------------------------
------------------------------------------------------------
------------------------------------------------------------
----------------
>HQ439018Papilionanthe_hookeriana
------------------------------------------------------------
-------------------TGGCAACAAAACTTCCTATATCCGCTACTCCTTCAGGAGTA
TATTTACTCACTTGCTCATTATCATAACTTCAATAGTTTGATTTTTTATGAGCCTGTGGA
AATTATTGGTTATGACAATAAATCTAGTTTGGTACTTGTGAAACGTTTAATTACTCGAAT
GTATC---------AACAGAAATATTTGATTTATTCGGTGAATGATTCTAACCAAAA---
------TGGATTTTCGCTGCACAAGAATTCTTT------------TTCTTATCATTTTTA
TTCTCAAATGGTATCAGAAGGTTTTGGAGTCATTCTGGAAATTTCATTCTCGTCGCGATT
---AGTATCTTCCC---------TTGAAGAAAAAATAATACCAAAATCTCAGAATTTACG
ATCTATTCATTCAATATTTCCCTTTTTAGAGGACAAATTCTCACATTTAAATTATGTGTC
GGATCTACTAATACCCTATCCCATCCATCTGGAAATCTTGGTTCAAATCCTTCAATGCTG
GATCAAAGATGTTCCTTCTTTGCATTTAGTGCGATTGATTTTCCACGAATATCATAATTT
GAATAGTCTCATTA------------CTTCAAAAAAATCCATTTACGTCTTTTCAGAAAT
AAAGAAAAGATTCTTTTGGTTCCTACATAATTTTTATGTATATGAATGCGAATATATATT
CCTTTTTCTTCGTAAACAGTCTTCTTATTTACGATCAATATCTTCTGGAGTCTTTCTTGA
GCGAACACATTTTTATGGAAAAATAGAATATCTTAGAGTC---------GTGTCTTGTAA
TTCTTTTCAGAGGATCCTATGGTTCCTCAAAGATATTTTCATACATTATGTTCGATATCA
AGGAAAAGCGATTCTGGCTTCAAAAGGAACTCTTATTCTGATGAATAAATGGAAATTTCA
TTTTGTGAATTTTTGGCAATCTTATTTTCACTTTTGGTTTCAACCTTATAGGATCCATAT
AAAGCAATTACCCAATTATTCCT-------------------------------------
------------------------------------------------------------
------------------------------------------------------------
------------------------------------------------------------
------------------------------------------------------------
------------------------------------------------------------
------------------------------------------------------------
------------------------------------------------------------
------------------------------------------------------------
------------------------------------------------------------
------------------------------------------------------------
------------------------------------------------------------
------------------------------------------------------------
------------------------------------------------------------
----------------
>AB972329Papilionanthe_hookeriana 
------------------------------------------------------------
------------------------------------------------------------
------------------------------------------------------------
--------GTTATGACAATAAATCTAGTTTGGTACTTGTGAAACGTTTAATTACTCGAAT
GTATC---------AACAGAAATATTTGATTTCTTCGGTGAATTATTCTAACCAAAA---
------TGGATTTTCGCTGCACAAGAATTCTTT------------TTCTTATCATTTTTA
TTCTCAAATGGTATCAGAAGGTTTTGGAGTCATTCTGGAAATTTCATTCTCGTCGCGATT
---AGTATCTTCCC---------TTGAAGAAAAAAGAATACCAAAATCTCAGAATTTACG
ATCTATTCATTCAATATTTCCCTTTTTAGAGGATAAATTATCACATTTAAATTATGTGTC
GGATCTACTAATACCCTATCCCATCCATCTGGAAATCTTGGTTCAAATCCTTCAATGCTG
GATCAAAGATGTTCCTTCTTTGCATTTATTGCGATTAATTTTCCACGAATATCATAATTT
GAATAGTCTCATTA------------CTTCAAAAAAATCCATTTACGTCTTTTCAGAAAT
AAAGAAAAGATTCTTTTGGTTCCTACATAATTTTTATGTATATGAATGCGAATATATATT
CCTTTTTCTTCGTAAACAGTCTTCTTATTTACGATCAATATCTTCTGGAGTCTTTCTTGA
GCGAACACATTTTTATGGAAAAATAGAATATCTTAGAGTC---------GTGTCTTGTAA
TTCTTTTCAGAGGATCCTATGGTTCCTCAAAGATATTTTCATACATTATGTTCGATATCA
AGGAAAAGCGATTCTGGCTTCAAAAGGAACTCTTATTCTGATGAATAAATGGAAATTTCA
TTTTGTGAATTTTTGGCAATCTTATTTTCACTTTTGGTTTCAACCTTATAGGATCCATAT
AAAGCAATTACCCAATTATTCCTTCTCTTTTCTGGGATATTTTTCAAGTGTACTAAAAAA
TCCTTTGGTAGTAAGAAATCAAATGCTAGAGAATTCATTTCTAATAAATACTCTGACTAA
GAAATTTGATACCATAGCTCC---AGTTATTTTTCTTATTGGATCATTGTCGAAAGCTCA
ATTTTGTACTGTATTGGGTCATCCTATTAGTAAACCGATCTGGACCAATTTATCGGATTC
TGATATTCTTGATCGATTTTGTCGGATATGTAGAAATCTTTGTCGTTATCACAGCGGATC
CTCAAAGAA---------------------------------------------------
------------------------------------------------------------
------------------------------------------------------------
------------------------------------------------------------
------------------------------------------------------------
------------------------------------------------------------
------------------------------------------------------------
------------------------------------------------------------
------------------------------------------------------------
----------------
>FJ495167Papilionanthe_hookeriana
-------------------ATGTATTT-------AAATAGCGAATTACAAGGATATTTAG
ATTGAAAAAAGATAGATTTTGGCAACAAAACTTCCTATATCCGCTACTCCTTCAGGAGTA
TATTTACTCACTTGCTCATTATCATAACTTCAATAGTTTGATTTTTTATGAGCCTGTGGA
AATTATTGGTTATGACAATAAATCTAGTTTGGTACTTGTGAAACGTTTAATTACTCGAAT
GTATC---------AACAGAAATATTTGATTTATTCGGTGAATGATTCTAACCAAAA---
------TGGATTTTCGCTGCACAAGAATTCTTT------------TTCTTATCATTTTTA
TTCTCAAATGGTATCAGAAGGTTTTGGAGTCATTCTGGAAATTTCATTCTCGTCGCGATT
---AGTATCTTCCC---------TTGAAGAAAAAATAATACCAAAATCTCAGAATTTACG
ATCTATTCATTCAATATTTCCCTTTTTAGAGGACAAATTCTCACATTTAAATTATGTGTC
GGATCTACTAATACCCTATCCCATCCATCTGGAAATCTTGGTTCAAATCCTTCAATGCTG
GATCAAAGATGTTCCTTCTTTGCATTTAGTGCGATTGATTTTCCACGAATATCATAATTT
GAATAGTCTCATTA------------CTTCAAAAAAATCCATTTACGTCTTTTCAGAAAT
AAAGAAAAGATTCTTTTGGTTCCTACATAATTTTTATGTATATGAATGCGAATATATATT
CCTTTTTCTTCGTAAACAGTCTTCTTATTTACGATCAATATCTTCTGGAGTCTTTCTTGA
GCGAACACATTTTTATGGAAAAATAGAATATCTTACAGTC---------GTGTCTTGTAA
TTCTTTTCAGAGGATCCTATGGTTCCTCAAAGATATTTTCATACATTATGTTCGATATCA
AGGAAAAGCGATTCTGGCTTCAAAAGGAACTCTTATTCTGATGAATAAATGGAAATTTCA
TTTTGTGAATTTTTGGCAATCTTATTTTCACTTTTGGTTTCAACCTTATAGGATCCATAT
AAAGCAATTACCCAATTATTCCTTCTCTTTTCTGGGATATTTTTCAAGTGTACTAAAAAA
TCCTTTGGTAGTAAGAAATCAAATGCTAGAGAATTCATTTCTAAGAAAGACTCTGACTAA
GAAATTCGATACCATAGCCCC---AGTTATTTCTCTTATTGGATCATTGTC------TCA
ATTTTTGACTGTATTGGGTCATCCTATTAGTAAACCGATCTGGACCGATTTATCGGATTA
TGATATTCTTGATCGATTTTGTCGGATATGTAGAAATCTTTGTCATTATCAAAGCGGATC
CTCAAAGAAACAGGTTTTGTATCGTCTAAAGTATATACTTCGACTTTCGTGTGCTAGAAC
TTTGGCTCGTAAACAGAAAAGTACAGTACGCACTTTTATGCGAAGATTAGGTTCGGGATT
CTTAGAAGAATTTTTTTTGGA------AGAAGAACAATCTCTTTCTTTAATCTTCCTCCA
AAAAATCCCTTTTCTTTTAC------ACGGATTACATAGAGAACGTATTGAGTATTTGGA
CATTATCCGTATCAATGATCTGGTGGATCATTCATGATTGTTCATGAGACTTTTT-----
CAT------GAAAATGAAAAAAAA-----------AGATTCATGAATTGGTATTCTGAAA
TGCTCAGATATGATTCTATATATC-------------------GTATATATCGT------
------------------------------------------------------------
------------------------------------------------------------
----------------
>KC823035Papilionanthe_hookeriana 
----------------GAAATGTATTT-------AAATAGCGAATTACAAGGATATTTAG
ATTGAAAAAAGATAGATTTTGGCAACAAAACTTCCTATATCCGCTACTCCTTCAGGAGTA
TATTTACTCATTTGCTCATTATCATAACTTCAATAGTTTGATTTTTTATGAGCCTGTGGA
AATTATTGGTTATGACAATAAATCTAGTTTGGTACTTGTGAAACGTTTAATTACTCGAAT
GTATC---------AACAGAAATATTTGATTTCTTCGGTGAATGATTCTAACCAAAA---
------TGGATTTTCGCTGCACAAGAATTCTTT------------TTCTTATCATTTTTA
TTCTCAAATGGTATCAGAAGGTTTTGGAGTCATTCTGGAAATTTCATTCTCGTCGCGATT
---AGTATCTTCCC---------TTGAAGAAAAAAGAATACCAAAATCTCAGAATTTACG
ATCTATTCATTCAATATTTCCCTTTTTAGAGGATAAATTATCACATTTAAATTATGTGTC
GGATCTACTAATACCCTATCCCATCCATCTGGAAATCTTGGTTCAAATCCTTCAATGCTG
GATCAAAGATGTTCCTTCTTTGCATTTATTGCGATTAATTTTCCACGAATATCATAATTT
GAATAGTCTCATTA------------CTTCAAAAAAATCCATTTACGTCTTTTCAGAAAT
AAAGAAAAGATTCTTTTGGTTCCTACATAATTTTTATGTATATGAATGCGAATATATATT
CCTTTTTCTTCGTAAACAGTCTTCTTATTTACGATCAATATCTTCTGGAGTCTTTCTTGA
GCGAACACATTTTTATGGAAAAATAGAATATCTTAGAGTC---------GTGTCTTGTAA
TTCTTTTCAGAGGATCCTATGGTTCCTCAAAGATATTTTCATACATTATGTTCGATATCA
AGGAAAAGCGATTCTGGCTTCAAAAGGAACTCTTATTCTGATGAATAAATGGAAATTTCA
TTTTGTGAATTTTTGGCAATCTTATTTTCACTTTTGGTTTCAACCTTATAGGATCCATAT
AAAGCAATTACCCAATTATTCCTTCTCTTTTCTGGGATATTTTTCAAGTGTACTAAAAAA
TCCTTTGGTAGTAAGAAATCAAATGCTAGAGAATTCATTTCTAATAAATACTCTGACTAA
GAAATTTGATACCATAGCTCC---AGTTATTTTTCTTATTGGATCATTGTCGAAAGCTCA
ATTTTGTACTGTATTGGGTCATCCTATTAGTAAACCGATCTGGACCAATTTATCGGATTC
TGATATTCTTGATCGATTTTGTCGGATATGTAGAAATCTTTGTCGTTATCACAGCGGATC
CTCAAAGAAACAGGTTTTGTATCGTATAAAGTATATACTTCGACTTTCGTGTGCTAGAAC
TTTGGCTCGTAAACATAAAAGTACAGTACGCACTTTTATGCGAAGATTAGGTTCGGGATT
CTTAGAAGAATTTTTTTTGGA------AGAAGAACAATCTCTTTCTTTAATCTTCCTCCA
AAAAATACCTTTTCTTTTAC------ACGGATTACATAGAGAACGTATTTGGTATTTGGA
CATTATCCGTATGAATGATCTGGTGGATCATTCATGATTGTTCATGAGACTTTTT-----
CATTTTTACGAAAAAAAAAAAA-AAAGATT-----CATGAATTTAATTTATATTCTGAAA
TGCCAATATATTATAATATATTGTATATATCATAATTATATA-TCATAATTCGT-GGTGA
AATTCACTGAGTAGTGAAATTTCTTAGACTTTCTTATCGATATGCAATTATTTTTT----
------------------------------------------------------------
----------------
>EU256323Phalaenopsis_amabilis
------------------------------------------------------------
------------------------------------------------------------
------------------------------------------------------------
----------------------------------------AAACGTTTAATTACTCGAAT
GTATC---------AACAGAAATATTTGATTTCTTCGGTGAGTGATTCTAACCAAAA---
------TGGATTTTCGCTGCACAAGAATTCTTT------------TTCTTATCATTTTTA
TTCTCAAATGGTATCAGAAGGTTTTGGAGTCATTCTGGAAATTTCATTCTCGTCGCGATT
---AGTATCCTCCC---------TTGAAGAAAAAAGAATACCAAAATCTCAGAATTTACG
ATCTATTCATTCAATATTTCCCTTTTTAGAGGATAAATTATCACATTTAAATTATGTGTC
GGATCTACTAATACCCTATCCTATCCATATGGAAATCTTGGTTCAAATCCTTCAATGCTG
GATCAAAGATGTTCCTTCTTTGCATTTATTGCGATTTATTTTCCACGAATATCATAATTT
GAATAGTCTCATTA------------CTTCAAAAAAATCCATTTACGTCTTTTCAAAAAG
AAAGAAAAGATTCCTTTGGTTCCTACATAATTTTTATGTATATGAATGCGAATATATATT
CCTTTTTCTTCGTAAACAGTCTTCTTATTTACGATCAATATCTTCTGGAGTCTTTCTTGA
GCGAACGCATTTTTATGGAAAAATAGAATATCTTAGAGTC---------ATGTCTTGTAA
TTCTTTTCAGAGGATCCTATGGTTCCTCAAAGATATTTTCATACATTATGTTCGATATCA
AGGAAAAGCTATTCTGGTTTCAAAAGGAACTCTTATTCTGATGAATAAATGGAAATTTCA
TTTTGTGAATTTTTGGCAATTTTATTTTCACTTTTGGTTTCAACCTTATAGGATCCGTAT
AAAGCAATTACCCAACTATTCTTTCTCTTTTATGGGATATTTTTCAAGTGTACTAAAAAA
CCCTTTGGTAGTAAGAAATCAAATGCTAGAGAATTCATTTCTAATAAATACTCTGACTAA
TAAATTAGATACCATAGCTCC---AGTTATTTTTCTTATTCGATCATTGTCGAAAGCTCA
ATTTTGTACTGTATTGGGTCATCCTATTAGTAAATCGATCTGGACTAATTTATCGGATTC
TGACATTCTTGATCGATTTTGTCGGATATGTAGAAATCTTTGTCGTTATCACAGCGGATC
CTCAAAGAAACAGGTTTTGTATCGTATAAAGTATATACTTCGACTTTCGTGTGCTAGAAC
TTTGGCTCGTAAACATAAAAGTACAGTACGCACTTTTATGAGAAGATTAGGTTCGGCATT
CTTAGAAGAATTTTTTTTCGA------AGAAGAACAATCTCTTTCTTTAGTCTTCCTCCA
AAAAATACCTTTTCTTTTAC------ACGGATTAAATAGAGAACGTATTTGGTATTTGGA
CATTATCCGTATGAATGATCTGGTGGATCATTCATGATGGTTCATGAGACTTTTT-----
TATTTTCACGAAAA----------------------------------------------
------------------------------------------------------------
------------------------------------------------------------
------------------------------------------------------------
----------------
>MG490272Phalaenopsis_aphrodite 
------------------------------------------------------------
------------------------------------------------------------
----------------------------------AGTTCGATTTTTTATGAACCTGTGGA
AATTATCGGTTATGACAATAAATCTAGTTTGGTACTTGTGAAACGTTTAATTACTCGAAT
GTATC---------AACAGAAATATTTGATTTCTTCGGTGAGTGATTCTAACCAAAA---
------TGGATTTTCGCTGCACAAGAATTCTTT------------TTCTTATCATTTTTA
TTCTCAAATGGTATCAGAAGGTTTTGGAGTCATTCTGGAAATTTCATTCTCGTCGCGATT
---AGTATCCTCCC---------TTGAAGAAAAAAGAATACCAAAATCTCAGAATTTACG
ATCTATTCATTCAATATTTCCCTTTTTAGAGGATAAATTATCACATTTAAATTATGTGTC
GGATCTACTAATACCCTATCCTATCCATATGGAAATCTTGGTTCAAATCCTTCAATGCTG
GATCAAAGATGTTCCTTCTTTGCATTTATTGCGATTTATTTTCCACGAATATCATAATTT
GAATAGTCTCATTA------------CTTCAAAAAAATCCATTTACGTCTTTTCAAAAAG
AAAGAAAAGATTCCTTTGGTTCCTACATAATTTTTATGTATATGAATGCGAATATATATT
CCTTTTTCTTCGTAAACAGTCTTCTTATTTACGATCAATATCTTCTGGAGTCTTTCTTGA
GCGAACGCATTTTTATGGAAAAATAGAATATCTTAGAGTC---------ATGTCTTGTAA
TTCTTTTCAGAGGATCCTATGGTTCCTCAAAGATATTTTCATACATTATGTTCGATATCA
AGGAAAAGCTATTCTGGTTTCAAAAGGAACTCTTATTCTGATGAATAAATGGAAATTTCA
TTTTGTGAATTTTTGGCAATTTTATTTTCACTTTTGGTTTCAACCTTATAGGATCCGTAT
AAAGCAATTACCCAACTATTCTTTCTCTTTTATGGGATATTTTTCAAGTGTACTAAAAAA
CCCTTTGGTAGTAAGAAATCAAATGCTAGAGAATTCATTTCTAATAAATACTCTGACTAA
TAAATTAGATACCATAGCTCC---AGTTATTTTTCTTATTCGATCATTGTCGAAAGCTCA
ATTTTGTACTGTATTGGGTCATCCTATTAGTAAATCGATCTGGACTAATTTATCGGATTC
TGACATTCTTGATCGATTTTGTCGGATATGTAGAAATCTTTGTCGTTATCACAGCGGATC
CTCAAAGAA---------------------------------------------------
------------------------------------------------------------
------------------------------------------------------------
------------------------------------------------------------
------------------------------------------------------------
------------------------------------------------------------
------------------------------------------------------------
------------------------------------------------------------
------------------------------------------------------------
----------------
>EU256324Phalaenopsis_aphrodite
------------------------------------------------------------
------------------------------------------------------------
------------------------------------------------------------
--------------------------------------------GTTTAATTACTCGAAT
GTATC---------AACAGAAATATTTGATTTCTTCGGTGAGTGATTCTAACCAAAA---
------TGGATTTTCGCTGCACAAGAATTCTTT------------TTCTTATCATTTTTA
TTCTCAAATGGTATCAGAAGGTTTTGGAGTCATTCTGGAAATTTCATTCTCGTCGCGATT
---AGTATCCTCCC---------TTGAAGAAAAAAGAATACCAAAATCTCAGAATTTACG
ATCTATTCATTCAATATTTCCCTTTTTAGAGGATAAATTATCACATTTAAATTATGTGTC
GGATCTACTAATACCCTATCCTATCCATATGGAAATCTTGGTTCAAATCCTTCAATGCTG
GATCAAAGATGTTCCTTCTTTGCATTTTTTGCGATTTATTTTCCACGAATATCAGAATTT
GAAGAGTCTCATTA------------CTTCAAAGAAATCCATTGACATCTTTTCAAAAAG
AAAGAAAAGATTCTTTTGGTTCCTACATAATTATTCTGTATATGAATGCGAATATCTCTT
ACTTTTTCTTCGTAAACAGTCTTCTTATTTACGATCAATATCTTATGGAGTCTTTCTTGA
GCGAACACATTTTTATGGAAAAAGAGAATATCTTAGAGTC---------GTGTGTTGTAA
TTCTTTTCAGAGGATCCTATGGTTCCTCAAAGATACCTTCATACATTATGCTCGATATCA
AGGAAAAGCGATTCTGGCTTCAAAAGTCACTCTTATTCTGATGAATAAATGTCAATTTCA
TTTTGTGAATTTTTGGCAATTTTATTTTCACTTTTGGTTTCAA---------ATCCATAT
AAAGCAATTACCCAACTATTCTTTCTCTTTTATGGGATATTTTTCAAGTGTACTAAAAAA
CCCTTTGGTAGTAAGAAATCAAATGCTAGAGAATTCATTTCTAATAAATACTCTGACTAA
TAAATTAGATACCATAGCTCC---AGTTATTTTTCTTATTCGATCATTGTCGAAAGCTCA
ATTTTGTACTGTATTGGGTCATCCTATTAGTAAATCGATCTGGACTAATTTATCGGATTC
TGACATTCTTGATCGATTTTGTCGGATATGTAGAAATCTTTGTCGTTATCACAGCGGATC
CTCAAAGAAACAGGTTTTGTATCGTATAAAGTATATACTTCGACTTTCGTGTGCTAGAAC
TTTGGCTCGTAAACATAAAAGTACAGTACGCACTTTTATGAGAAGATTAGGTTCGGCATT
CTTAGAAGAATTTTTTTTCGA------AGAAGAACAATCTCTTTCTTTAGTCTTCCTCCA
AAAAATACCTTTTCTTTTAC------ACGGATTAAATAGAGAACGTATTTGGTATTTGGA
CATTATCCGTATGAATGATCTGGTGGATCATTCATGATTGTTCATGAGACTTTTT-----
TATTTT------------------------------------------------------
------------------------------------------------------------
------------------------------------------------------------
------------------------------------------------------------
----------------
>KY966929Phalaenopsis_deliciosa
------------------------------------------------------------
------------------------------------------------------------
------------------------------------------------------------
------------------------------------------------------------
------------------------------------------------------------
--------------------ACAAGAATTCTTT------------TTCTTATCATTTTTA
TTCTCAAATGGTATCAGAAGGTTTTGGAGTCATTCTGGAAATTTCATTCTCGTCGCGATT
---AGTATCCTCCT---------TTGAAGAAAAAAGAATACCAAAATCTCATAATTTACG
ATCTATTCATTCAATATTTCCCTTTTTAGAGGATAAATTATCACATTTAAATTATGTGTC
GGATCTACTAATACCCTATCCTATCCATATGGAAATCTTGGTTCAAATCCTTCAATGCTG
GATCAAAGATGTTCCTTCTTTGCATTTATTGCGATTTATTTTCCACGAATATCATAATTT
GAATAGTCTCATTA------------CTTCAAAAAAATCCATTTACGTCTTTTCAAAAAG
AAAGAAAAGATTCTTTTGGTTCCTACATAATTTTTATGTATATGAATGTGAATATATATT
CCTTTTTCTTCGTAAACAGTCTTCTTATTTACGATCAATATCTTCTGGAGTCTTTCTTGA
GCGAACGCATTTTTATGGAAAAATAGAATATCTTAGAGTC---------ATGTCTTGTAA
TTCTTTTCAGAGGATCCTATGGTTCCTCAAAGATATTTTCATACATTATGTTCGATATCA
AGGAAAAGCTATTCTGGCTTCAAAAGGAACTCTTATTCTGATGAATAAATGGAAATTTCA
TTTTGTGAATTTTTGGCAATCTTATTTTCACTTTTGGTTTCAACCTTATAGGATCCATAT
AAAGCAATTACCCAACTATTCCTTCTCTTTTCTGGGATATTTTTCAAGTGTACTAAAAAA
CCCTTTGGTAGTAAGAAATCAAATGCTAGAGAATTCATTTCTAATAAATACTCTGACTAA
GAAATTAGATACCATAGCTCC---AGTTATTTTTCTTATTCGATCATTGTCGAAAGCTCA
ATTTTGTACTGTATTGGGTCATCCTATTAGTAAATCGATCTGGACCAATTTATCGGATTC
TGATATTCTTGATCGATTTTGTCGGATATGTAGAAATCTTTGTCGTTATCACAGTGGATC
CTCAAAGAAACAGGTTTTGTATCGTATAAAGTATATACTTCGACTTTCGTGTGCTAGAAC
TTTGGCTCGTAAACATAAAAGTACAGTACGCACTTTTATGAGAAGATTAGGTTCGGCATT
CTTAGAAGAATTTTT---------------------------------------------
------------------------------------------------------------
------------------------------------------------------------
------------------------------------------------------------
------------------------------------------------------------
------------------------------------------------------------
------------------------------------------------------------
----------------
>DQ091320Phalaenopsis_deliciosa
------------------------------------------------------------
------------------------------------------------------------
----------------------------TTCAATAGTTTGATTTTTTATGAACCTGTGGA
AATTATCGGTTATGACAATAAATCTAGTTTGGTACTTGTGAAACGTTTAATTACTCGAAT
GTATC---------AACAGAAATATTTGATTTCTTCGGTGAATGATTCTAACCAAAA---
------TGGATTTTTGCTGCACAAGAATTCTTT------------TTCTTATCATTTTTA
TTCTCAAATGGTATCAGAAGGTTTTGGAGTCATTCTGGAAATTTCATTCTCGTCGCGATT
---AGTATCCTCCT---------TTGAAGAAAAAAGAATACCAAAATCTCATAATTTACG
ATCTATTCATTCAATATTTCCCTTTTTAGAGGATAAATTATCACATTTAAATTATGTGTC
GGATCTACTAATACCCTATCCTATCCATATGGAAATCTTGGTTCAAATCCTTCAATGCTG
GATCAAAGATGTTCCTTCTTTGCATTTATTGCGATTTATTTTCCACGAATATCATAATTT
GAATAGTCTCATTA------------CTTCAAAAAAATCCATTTACGTCTTTTCAAAAAG
AAAGAAAAGATTCTTTTGGTTCCTACATAATTTTTATGTATATGAATGTGAATATATATT
CCTTTTTCTTCGTAAACAGTCTTCTTATTTACGATCAATATCTTCTGGAGTCTTTCTTGA
GCGAACGCATTTTTATGGAAAAATAGAATATCTTAGAGTC---------ATGTCTTGTAA
TTCTTTTCAGAGGATCCTATGGTTCCTCAAAGATATTTTCATACATTATGTTCGATATCA
AGGAAAAGCTATTCTGGCTTCAAAAGGAACTCTTATTCTGATGAATAAATGGAAATTTCA
TTTTGTGAATTTTTGGCAATCTTATTTTCACTTTTGGTTTCAACCTTATAGGATCCATAT
AAAGCAATTACCCAACTATTCCTTCTCTTTTCTGGGATATTTTTCAAGTGTACTAAAAAA
CCCTTTGGTAGTAAGAAATCAAATGCTAGAGAATTCATTTCTAATAAATACTCTGACTAA
GAAATTAGATACCATAGCTCC---AGTTATTTTTCTTATTCGATCATTGTCGAAAGCTCA
ATTTTGTACTGTATTGGGTCATCCTATTAGTAAATCGATCTGGACCAATTTATCGGATTC
TGATATTCTTGATCGATTTTGTCGGATATGTAGAAATCTTTGTCGTTATCACAGTGGATC
CTCAAAGAAACAGGTTTTGTATCGTATAAAGTATATACTTCGACTTTCGTGTGCTAGAAC
TTTGGCTCGTAAACATAAAAGTACAGTACGCACTTTTATGAGAAGATTAGGTTCGGCATT
CTTAGAAGAATTTTTTTTCGA------AGAAGAACAATCTCTTTCTTTAGTCTTCCTCCA
AA----------------------------------------------------------
------------------------------------------------------------
------------------------------------------------------------
------------------------------------------------------------
------------------------------------------------------------
------------------------------------------------------------
----------------
>AB217749Phalaenopsis_deliciosa  
TTTTTTGGTTAAAGTAGAAATGTATTK-------AAATAGCGAATTACAAGGATATTTAG
ATTGAAAAAAGCGAGATTTTGGCAACAAAACTTCCTATATCCGCTACTCCTTCAGGAGTA
TATTTACTCACTTGCTCATTATCATAGCTTCAATAGTTTGATTTTTTATGAACCTGTGGA
AATTATCGGTTATGACAATAAATCTAGTTTGGTACTTGTGAAACGTTTAATTACTCGAAT
GTATC---------AACAGAAATATTTGATTTCTTCGGTGAATGATTCTAACCAAAA---
------TGGATTTTTGCTGCACAAGAATTCTTT------------TTCTTATCATTTTTA
TTCTCAAATGGTATCAGAAGGTTTTGGAGTCATTCTGGAAATTTCATTCTCGTCGCGATT
---AGTATCCTCCT---------TTGAAGAAAAAAGAATACCAAAATCTCATAATTTACG
ATCTATTCATTCAATATTTCCCTTTTTAGAGGATAAATTATCACATTTAAATTATGTGTC
GGATCTACTAATACCCTATCCTATCCATATGGAAATCTTGGTTCAAATCCTTCAATGCTG
GATCAAAGATGTTCCTTCTTTGCATTTATTGCGATTGATTTTCCACGAATATCATAATTT
GAATAGTCTCATTA------------CTTCAAAAAAATCCATTTACGTCTTTTCAAAAAG
AAAGAAAAGATTCTTTTGGTTCCTACATAATTTTTATGTATATGAATGTGAATATATATT
CCTTTTTCTTCGTAAACAGTCTTCTTATTTACGATCAATATCTTCTGGAGTCTTTCTTGA
GCGAACGCATTTTTATGGAAAAATAGAATATCTTATAGTC---------ATGTCTTGTAA
TTCTTTTCAGAGGATCCTATGGTTCCTCAAAGATATTTTCATACATTATGTTCGATATCA
AGGAAAAGCTATTCTGGCTTCAAAAGGAACTCTTATTCTGATGAATAAATGGAAATTTCA
TTTTGTGAATTTTTGGCAATCTTATTTTCACTTTTGGTTTCAACCTTATAGGATCCATAT
AAAGCAATTACCCAACTATTCCTTCTCTTTTCTGGGATATTTTTCAAGTGTACTAAAAAA
CCCTTTGGTAGTAAGAAATCAAATGCTAGAGAATTCATTTCTAATAAATACTCTGACTAA
GAAATTAGATACCATAGCTCC---AGTTATTTTTCTTATTCGATCATTGTCGAAAGCTCA
ATTTTGTACTGTATTGGGTCATCCTATTAGTAAATCGATCTGGACCAATTTATCGGATTC
TGATATTCTTGATCGATTTTGTCGGATATGTAGAAATCTTTGTCGTTATCACAGTGGATC
CTCAAAGAAACAGGTTTTGTATCGTATAAAGTATATACTTCGACTTTCGTGTGCTAGAAC
TTTGGCTCGTAAACATAAAAGTACAGTACGCACTTTTATGAGAAGATTAGGTTCGGCATT
CTTAGAAGAATTTTTTTTCGA------AGAAGAACAATCTCTTTCTTTAGTCTTCCTCCA
AAAAATACCTTTTATTTTAC------ACGGATTAAATAGAGAACGTATTTGGTATTTGGA
CATTATCCGTATGAATGATCTGGTGGATCATTCATGATTGTTCATGAGACTTTTTT----
-ATTTTCACAAAAAAA-------------------AAATCCATGAATTTAGATTCTGAAA
TGCCCATATATGATGATATATACAATATATCA------------TCATATTCGT-GGTTA
AATTCACTGAGTAGTGAAAATTCTTAGACTTTCTTATCGATATGCAATTTTTTTTT----
----------AATT-------------GATATAT--------------------------
----------------
>KJ733590Phalaenopsis_deliciosa
-------------------ATGTATTT-------AAATAGCGAATTACAAGGATATTTAG
ATTGAAAAAAGCGAGATTTTGGCAACAAAACTTCCTATATCCGCTACTCCTTCAGGAGTA
TATTTACTCACTTGCTCATTATCATAGCTTCAATAGTTTGATTTTTTATGAACCTGTGGA
AATTATCGGTTATGACAATAAATCTAGTTTGGTACTTGTGAAACGTTTAATTACTCGAAT
GTATC---------AACAGAAATATTTGATTTCTTCGGTGAATGATTCTAACCAAAA---
------TGGATTTTTGCTGCACAAGAATTCTTT------------TTCTTATCATTTTTA
TTCTCAAATGGTATCAGAAGGTTTTGGAGTCATTCTGGAAATTTCATTCTCGTCGCGATT
---AGTATCCTCCT---------TTGAAGAAAAAAGAATACCAAAATCTCATAATTTACG
ATCTATTCATTCAATATTTCCCTTTTTAGAGGATAAATTATCACATTTAAATTATGTGTC
GGATCTACTAATACCCTATCCTATCCATATGGAAATCTTGGTTCAAATCCTTCAATGCTG
GATCAAAGATGTTCCTTCTTTGCATTTATTGCGATTTATTTTCCACGAATATCATAATTT
GAATAGTCTCATTA------------CTTCAAAAAAATCCATTTACGTCTTTTCAAAAAG
AAAGAAAAGATTCTTTTGGTTCCTACATAATTTTTATGTATATGAATGTGAATATATATT
CCTTTTTCTTCGTAAACAGTCTTCTTATTTACGATCAATATCTTCTGGAGTCTTTCTTGA
GCGAACGCATTTTTATGGAAAAATAGAATATCTTAGAGTC---------ATGTCTTGTAA
TTCTTTTCAGAGGATCCTATGGTTCCTCAAAGATATTTTCATACATTATGTTCGATATCA
AGGAAAAGCTATTCTGGCTTCAAAAGGAACTCTTATTCTGATGAATAAATGGAAATTTCA
TTTTGTGAATTTTTGGCAATCTTATTTTCACTTTTGGTTTCAACCTTATAGGATCCATAT
AAAGCAATTACCCAACTATTCCTTCTCTTTTCTGGGATATTTTTCAAGTGTACTAAAAAA
CCCTTTGGTAGTAAGAAATCAAATGCTAGAGAATTCATTTCTAATAAATACTCTGACTAA
GAAATTAGATACCATAGCTCC---AGTTATTTTTCTTATTCGATCATTGTCGAAAGCTCA
ATTTTGTACTGTATTGGGTCATCCTATTAGTAAATCGATCTGGACCAATTTATCGGATTC
TGATATTYTTGATCGATTTTGTCGGATATGTAGAAATCTTTGTCGTTATCACAGTGGATC
CTCAAAGAAACAGGTTTTGTATCGTATAAAGTATATACTTCGACTTTCGTGTGCTAGAAC
TTTGGCTCGTAAACATAAAAGTACAGTACGCACTTTTATGAGAAGATTAGGTTCGGCATT
CTTAGAAGAATTTTTTTTCGA------AGAAGAACAATCTCTTTCTTTAGTCTTCCTCCA
AAAAATACCTTTTATTTTAC------ACGGATTAAATAGAGAACGTATTTGGTATTTGGA
CATTATCCGTATGAATGATCTGGTGGATCATTCATGATTGTTCATGAGACTTTTTT----
-ATTTTCACAAAAAAA-------------------AAATCCATGAATTTAGATTCTGAAA
TGCCCATATATG------------------------------------------------
------------------------------------------------------------
------------------------------------------------------------
----------------
>F545891Phalaenopsis_subparishii 
-------------------ATTTATTT-------AAATAGCGAATTACAAGGATATTTAG
ATTGAAAAAAGAGAGATTTTGGCAACAAAACTTCCTATATCCGCTACTCCTTCAGGAGTA
TCTTTACTCACTTGCTCATTATCATAGCTTCAATAGTTTGATTTTTTATGAACCTGTGGA
AATTATCGGTTATGACAATAAATCTAGTTTGGTACTTGTGAAACGTTTAATTACTCAAAT
GTATC---------AACAGAAATCTTTGATTTCTTCGGTGAATGATTCTAACCAAAA---
------TGGATTTTCGCTGCACAAGAATTCTTT------------TTCTTATCATTTTTA
TTCTCAAATGGTATCAGAAGGTTTTGGAGTCATTCTGGAAATTTCATTCTCGTCGCGATT
---AGTATTCTCCC---------TTGAAGAAAAAAGAATACCAAAATCTCAGAATTTACG
ATCTATTCACTCAATATTTCCCTTTTTAGAGGATAAATTATCACATTTAAATTATGTGTC
GGATCTACTAATACCCTATCCCATCCATCTGGAAATCTTGGTTCAAATCCTTCAATGCTG
GATCAAAGATGTTCCTTCTTTGCATTTATTGCGATTTATTTTCCACGAATATCATAATTT
GAATAGTCTCATTA------------CTTCAAAAAAATCCATTTACGTCTTTTCAAAAAG
AAAGAAAAGATTCTTTTGGTTCCTACATAATTTTTATGTATATGAATGCGAATATATATT
CCTTTTTCTTCGTAAACAGTCTTCTTATTTACGATCAATATCTTCTGGAGTCTTTCTTGA
GCGAACACATTTTTATGGAAAAATAGAATATCTTAGAGTC---------GTGTCTTGTAA
TTCTTTTCAGAGGATCCTATGGTTCCTCAAAGATATTTTCATACATTATGTTCGATATCA
AGGAAAAGCGATTCTGGCTTCAAAAGGAACTCTTTTTCTGATGAATAAATGGAAATTTCA
TTTTGTGAATTTTTGGCAATCTTATTTTCACTTTTGGTTTCAACCTTATAGGATCCATAT
AAAGCAATTACCCAACTATTCCTTCTCTTTTCTGGGATATTTTTCAAGTGTACTAAAAAA
CCCTTTGGTAGTAAGAAATCAAATGCTAGAGAATTCATTTCTAATAAATACTCTGACTAA
GAAATTAGATACCATAGCTCC---AGTTATTTTTCTTATTGGATCATTGTCGAAAGCTCA
ATTTTGTACTGTATTGGGTCATCCTATTAGTAAACCGATCTGGACCAATTTATCGGATTC
TGATATTCTTGATCGATTTTGTCGGATATGTAGAAATCTTTGTCGTTATCACAGCGGATC
CTCAAAGAAACATATTTTGTATCGTATAAAGTATATACTTCGATTTTCGTGTGCTAGAAC
TTTGGCTCGTAAACATAAAAGTACAGTACGCATTTTTATGCGAAGATTAGGTTCGGTATT
CTTAGAAGAATTTTTTTTGGA------AGAAGAACAATATCTTTCTTTAATCTTCCTCCA
AAAAATACCTTTTCTTTTAC------ACGGATTACATAGAGAACGTATTTGGTATTTGGA
CATTATCCGTATGAATGATCTGATGGATCATTCATGATTGTTCATGAGACTTTT------
CATTTTCACGAAAA---------------------AATCCCATGAATTTAGATTCTGAAA
TGCC-ATATTAT------------------------------------------------
------------------------------------------------------------
------------------------------------------------------------
----------------
>KJ733571Gastrochilus_distichus
-------------------ATGTATTT-------AAATAGCGAATTACAAGGATATTTAG
ATTGAAAAAAGAGAGATTTTGGCAACAAAACTTCCTATATCCGCTACTCCTTCAGGAGTA
TATTTACTCACTTGCTCATTATCATAGCTTCAATAGTTTGATTTTTTATGAACCTGTGGA
AATTATTGGTTATGACAATAAATCTAGTTTGGTACTTGTGAAACGTTTAATTACTCGAAT
GTATC---------AACAGAAATATTTGATTTCTTCGGTGAATGATTCTAACCAAAA---
------TGGATTTTCGCTGCACAAGAATTCTTT------------TTCTTATCATTTTTA
TTCTCAAATGATATCAGAAGGTTTTGGAGTCATTCTGGAAATTTCATTCTCGTCGCGATT
---AGTATCCTCCC---------TTGAAGAAAAAAGAATACCAAAATCTCAGAATTTACG
ATCTATTCATTCAATATTTCCCTTTTTAGAGGATAAATTATCACATTTAAATTATGTGTC
GGATCTACTAATACCCTATCCCATCCATCTGGAAATCTTGGTTCAAATCCTTCAATGCTG
GATCAAAGATGTTCCTTCTTTGCATTTATTGCGATTGATTTTCCACGAATATCATAATTT
GAATAGTCTCATTA------------CTTCAAAAAAATCCATTTACGTCTTTTCAGAAAA
AAAGAAAAGATTCTTTTGGTTCCTACATAATTTTTATGTATATGAATGCGAATATATATT
CCTCTTTCTTCGTAAACAGTCTTCTTATTTACGATCAATATCTTCTGGAGTCTTTCTTGA
GCGAACACATTTTTATGGAAAAATAGAATATCTTAGAGTC---------GTGTCTTGTAA
TTCTTTTCAGAGGATCCTATGGTTCCTTAAAGATATTTTCATACATTATGTTCGATATCA
AGGAAAAGCAATTTTGGCTTCAAAAGGAACTCTTATTCTGATGAATAAATGGAAATTTCA
TTTTGTGAATTTTTGGCAATCTTATTTTCACTTTTGGTTTCAACCTTATAGGATCCATAT
AAAGCAATTACCCAATTATTCTTTCTCTTTTCTGGGATATTTTTCAAGTGTACTAAAAAA
CCCTTTGGTAGTAAGAAATCAAATGCTAGAGAATTCATTTCTAATAAATACTCTGACTAA
GAAATTAGATACCATAGCTCC---AGTTATTTTTCTTATTGGATCATTGTCGAAAGCTCA
ATTTTGTACTGTATTAGGTCATCCTATTAGTAAACCGATCTGGACCAATTTATCGGATTC
TGATATTCTTGATCGATTTTGTCGGATATGTAGAAATCTTTGTCGTTATCACAGTGGATC
CTCAAAGAAACAGGTTTTGTATCGTATAAAGTATATACTTCGATTTTCGTGTGCTAGAAC
TTTGGCTCGTAAACATAAAAGTACAGTACGCACTTTTATGCGAAGATTAGGTTCGGGATT
CTTAGAAGAATTTTTTTTGGA------AGAAGAACAATCTCTTTCTTTAATCTTCCTCCA
AAAAATACCTTTTCTTTTAC------ACGGATTACATAGAGAACATATTTGGTATTTGGA
CATTATCCGTATGAATGATCTGGTGGATCATTCATAATTGTTCATGAGACTTTTTT----
-ATTTTCACAAAAAAAA------------------AGATTCATGAATTTAGATTCTGAAA
TGCCCATATATG------------------------------------------------
------------------------------------------------------------
------------------------------------------------------------
----------------
>MW862182Gastrochilus_distichus
------------------------------------------------------------
------------------------------------------------------------
------------------------------------------------------------
------------------------------------------------------------
------------------------------------------------------------
------------------------------------------------------------
------------------------------------------------------------
------------------------------------------------------------
-----TTCCATCAATATTTCCCTTTTTAGAGGATAAATTATCACATTTAAATTATGTGTC
GGATCTACTAATACCCTATCCCATCCATCTGGAAATCTTGGTTCAAATCCTTCAATGCTG
GATCAAAGATGTTCCTTCTTTGCATTTATTGCGATTGATTTTCCACGAATATCATAATTT
GAATAGTCTCATTA------------CTTCAAAAAAATCCATTTACGTCTTTTCAGAAAA
AAAGAAAAGATTCTTTTGGTTCCTACATAATTTTTATGTATATGAATGCGAATATATATT
CCTCTTTCTTCGTAAACAGTCTTCTTATTTACGATCAATATCTTCTGGAGTCTTTTTTGA
GCGAACACATTTTTATGGAAAAATAGGATATCTTAGAGTC---------GTGTCTTGTAA
TTCTTTTCAGAGGATCCTATGGTTCCTTAAAGATATTTTCATACATTATGTTCGATATCA
AGGAAAAGCAATTTTGGCTTCAAAAGGAACTCTTATTCTGATGAATAAATGGAAATTTCA
TTTTGTGAATTTTTGGCAATCTTATTTTCACTTTTGGTTTCAACCTTATAGGATCCATAT
AAAGCAATTACCCAATTATTCTTTCTCTTTTCTGGGATATTTTTCAAGTGTACTAAAAAA
CCCTTTGGTAGTAAGAAATCAAATGCTAGAGAATTCATTTCTAATAAATACTCTGACTAA
GAAATTAGATACCATAGCTCC---AGTTATTTTTCTTATTGGATCATTGTCGAAAGCTCA
ATTTTGTACTGTATTAGGTCATCCTATTAGTAAACCGATCTGGACCAATTTATCGGATTC
TGATATTATTGATCGATTTTGTCGGATATGTAGAAATCTTTGTCGTTATCACAGTGGATC
CTCAAAGAAACAGGTTTTGTATCGTATAAA------------------------------
------------------------------------------------------------
------------------------------------------------------------
------------------------------------------------------------
------------------------------------------------------------
------------------------------------------------------------
------------------------------------------------------------
------------------------------------------------------------
------------------------------------------------------------
----------------
>MW862183Gastrochilus_distichus
------------------------------------------------------------
------------------------------------------------------------
------------------------------------------------------------
------------------------------------------------------------
------------------------------------------------------------
------------------------------------------------------------
------------------------------------------------------------
------------------------------------------------------------
-----TTCCATCAATATTTCCCTTTTTAGAGGATAAATTATCACATTTAAATTATGTGTC
GGATCTACTAATACCCTATCCCATCCATCTGGAAATCTTGGTTCAAATCCTTCAATGCTG
GATCAAAGATGTTCCTTCTTTGCATTTATTGCGATTGATTTTCCACGAATATCATAATTT
GAATAGTCTCATTA------------CTTCAAAAAAATCCATTTACGTCTTTTCAGAAAA
AAAGAAAAGATTCTTTTGGTTCCTACATAATTTTTATGTATATGAATGCGAATATATATT
CCTCTTTCTTCGTAAACAGTCTTCTTATTTACGATCAATATCTTCTGGAGTCTTTTTTGA
GCGAACACATTTTTATGGAAAAATAGGATATCTTAGAGTC---------GTGTCTTGTAA
TTCTTTTCAGAGGATCCTATGGTTCCTTAAAGATATTTTCATACATTATGTTCGATATCA
AGGAAAAGCAATTTTGGCTTCAAAAGGAACTCTTATTCTGATGAATAAATGGAAATTTCA
TTTTGTGAATTTTTGGCAATCTTATTTTCACTTTTGGTTTCAACCTTATAGGATCCATAT
AAAGCAATTACCCAATTATTCTTTCTCTTTTCTGGGATATTTTTCAAGTGTACTAAAAAA
CCCTTTGGTAGTAAGAAATCAAATGCTAGAGAATTCATTTCTAATAAATACTCTGACTAA
GAAATTAGATACCATAGCTCC---AGTTATTTTTCTTATTGGATCATTGTCGAAAGCTCA
ATTTTGTACTGTATTAGGTCATCCTATTAGTAAACCGATCTGGACCAATTTATCGGATTC
TGATATTATTGATCGATTTTGTCGGATATGTAGAAATCTTTGTCGTTATCACAGTGGATC
CTCAAAGAAACAGGTTTTGTATCGTATAAA------------------------------
------------------------------------------------------------
------------------------------------------------------------
------------------------------------------------------------
------------------------------------------------------------
------------------------------------------------------------
------------------------------------------------------------
------------------------------------------------------------
------------------------------------------------------------
----------------
>MW862184Gastrochilus_distichus
------------------------------------------------------------
------------------------------------------------------------
------------------------------------------------------------
------------------------------------------------------------
------------------------------------------------------------
------------------------------------------------------------
------------------------------------------------------------
------------------------------------------------------------
-----TTCCATCAATATTTCCCTTTTTAGAGGATAAATTATCACATTTAAATTATGTGTC
GGATCTACTAATACCCTATCCCATCCATCTGGAAATCTTGGTTCAAATCCTTCAATGCTG
GATCAAAGATGTTCCTTCTTTGCATTTATTGCGATTGATTTTCCACGAATATCATAATTT
GAATAGTCTCATTA------------CTTCAAAAAAATCCATTTACGTCTTTTCAGAAAA
AAAGAAAAGATTCTTTTGGTTCCTACATAATTTTTATGTATATGAATGCGAATATATATT
CCTCTTTCTTCGTAAACAGTCTTCTTATTTACGATCAATATCTTCTGGAGTCTTTTTTGA
GCGAACACATTTTTATGGAAAAATAGGATATCTTAGAGTC---------GTGTCTTGTAA
TTCTTTTCAGAGGATCCTATGGTTCCTTAAAGATATTTTCATACATTATGTTCGATATCA
AGGAAAAGCAATTTTGGCTTCAAAAGGAACTCTTATTCTGATGAATAAATGGAAATTTCA
TTTTGTGAATTTTTGGCAATCTTATTTTCACTTTTGGTTTCAACCTTATAGGATCCATAT
AAAGCAATTACCCAATTATTCTTTCTCTTTTCTGGGATATTTTTCAAGTGTACTAAAAAA
CCCTTTGGTAGTAAGAAATCAAATGCTAGAGAATTCATTTCTAATAAATACTCTGACTAA
GAAATTAGATACCATAGCTCC---AGTTATTTTTCTTATTGGATCATTGTCGAAAGCTCA
ATTTTGTACTGTATTAGGTCATCCTATTAGTAAACCGATCTGGACCAATTTATCGGATTC
TGATATTATTGATCGATTTTGTCGGATATGTAGAAATCTTTGTCGTTATCACAGTGGATC
CTCAAAGAAACAGGTTTTGTATCGTATAAA------------------------------
------------------------------------------------------------
------------------------------------------------------------
------------------------------------------------------------
------------------------------------------------------------
------------------------------------------------------------
------------------------------------------------------------
------------------------------------------------------------
------------------------------------------------------------
----------------
>MW862185Gastrochilus_distichus
------------------------------------------------------------
------------------------------------------------------------
------------------------------------------------------------
------------------------------------------------------------
------------------------------------------------------------
------------------------------------------------------------
------------------------------------------------------------
------------------------------------------------------------
-----TTCCATCAATATTTCCCTTTTTAGAGGATAAATTATCACATTTAAATTATGTGTC
GGATCTACTAATACCCTATCCCATCCATCTGGAAATCTTGGTTCAAATCCTTCAATGCTG
GATCAAAGATGTTCCTTCTTTGCATTTATTGCGATTGATTTTCCACGAATATCATAATTT
GAATAGTCTCATTA------------CTTCAAAAAAATCCATTTACGTCTTTTCAGAAAA
AAAGAAAAGATTCTTTTGGTTCCTACATAATTTTTATGTATATGAATGCGAATATATATT
CCTCTTTCTTCGTAAACAGTCTTCTTATTTACGATCAATATCTTCTGGAGTCTTTTTTGA
GCGAACACATTTTTATGGAAAAATAGGATATCTTAGAGTC---------GTGTCTTGTAA
TTCTTTTCAGAGGATCCTATGGTTCCTTAAAGATATTTTCATACATTATGTTCGATATCA
AGGAAAAGCAATTTTGGCTTCAAAAGGAACTCTTATTCTGATGAATAAATGGAAATTTCA
TTTTGTGAATTTTTGGCAATCTTATTTTCACTTTTGGTTTCAACCTTATAGGATCCATAT
AAAGCAATTACCCAATTATTCTTTCTCTTTTCTGGGATATTTTTCAAGTGTACTAAAAAA
CCCTTTGGTAGTAAGAAATCAAATGCTAGAGAATTCATTTCTAATAAATACTCTGACTAA
GAAATTAGATACCATAGCTCC---AGTTATTTTTCTTATTGGATCATTGTCGAAAGCTCA
ATTTTGTACTGTATTAGGTCATCCTATTAGTAAACCGATCTGGACCAATTTATCGGATTC
TGATATTATTGATCGATTTTGTCGGATATGTAGAAATCTTTGTCGTTATCACAGTGGATC
CTCAAAGAAACAGGTTTTGTATCGTATAAA------------------------------
------------------------------------------------------------
------------------------------------------------------------
------------------------------------------------------------
------------------------------------------------------------
------------------------------------------------------------
------------------------------------------------------------
------------------------------------------------------------
------------------------------------------------------------
----------------
>MW862186Gastrochilus_distichus
------------------------------------------------------------
------------------------------------------------------------
------------------------------------------------------------
------------------------------------------------------------
------------------------------------------------------------
------------------------------------------------------------
------------------------------------------------------------
------------------------------------------------------------
-----TTCCATCAATATTTCCCTTTTTAGAGGATAAATTATCACATTTAAATTATGTGTC
GGATCTACTAATACCCTATCCCATCCATCTGGAAATCTTGGTTCAAATCCTTCAATGCTG
GATCAAAGATGTTCCTTCTTTGCATTTATTGCGATTGATTTTCCACGAATATCATAATTT
GAATAGTCTCATTA------------CTTCAAAAAAATCCATTTACGTCTTTTCAGAAAA
AAAGAAAAGATTCTTTTGGTTCCTACATAATTTTTATGTATATGAATGCGAATATATATT
CCTCTTTCTTCGTAAACAGTCTTCTTATTTACGATCAATATCTTCTGGAGTCTTTTTTGA
GCGAACACATTTTTATGGAAAAATAGGATATCTTAGAGTC---------GTGTCTTGTAA
TTCTTTTCAGAGGATCCTATGGTTCCTTAAAGATATTTTCATACATTATGTTCGATATCA
AGGAAAAGCAATTTTGGCTTCAAAAGGAACTCTTATTCTGATGAATAAATGGAAATTTCA
TTTTGTGAATTTTTGGCAATCTTATTTTCACTTTTGGTTTCAACCTTATAGGATCCATAT
AAAGCAATTACCCAATTATTCTTTCTCTTTTCTGGGATATTTTTCAAGTGTACTAAAAAA
CCCTTTGGTAGTAAGAAATCAAATGCTAGAGAATTCATTTCTAATAAATACTCTGACTAA
GAAATTAGATACCATAGCTCC---AGTTATTTTTCTTATTGGATCATTGTCGAAAGCTCA
ATTTTGTACTGTATTAGGTCATCCTATTAGTAAACCGATCTGGACCAATTTATCGGATTC
TGATATTATTGATCGATTTTGTCGGATATGTAGAAATCTTTGTCGTTATCACAGTGGATC
CTCAAAGAAACAGGTTTTGTATCGTATAAA------------------------------
------------------------------------------------------------
------------------------------------------------------------
------------------------------------------------------------
------------------------------------------------------------
------------------------------------------------------------
------------------------------------------------------------
------------------------------------------------------------
------------------------------------------------------------
----------------
>MK357154Gastrochilus_obliquus
------------------------------------------------------------
------------------------------------------------------------
------------------------------------------------------------
------------------------------------------------------------
------------------------------------------------------------
------------------------------------------------------------
------------------------------------------------------------
------------------------------------------------------------
------------------------------------------------------------
---------------CTATCCCATCCATCTGGAAATCTTGGTTCAAATCCTTCAATGCTG
GATCAAAGATGTTCCTTCTTTGCATTTATTGCGATTGATTTTCCACGAATATCATAATTT
GAATAGTCTCATTA------------CTTCAAAAAAATCCATTTACGTCTTTTCAGAAAA
AAAGAAAAGATTCTTTTGGTTCCTACATAATTTTTATGTATATGAATGCGAATATATATT
CCTCTTTCTTCGTAAACAGTCTTCTTATTTACGATCAATATCTTCTGGAGTCTTTCTTGA
GCGAACACATTTTTATGGAAAAATAGAATATCTTAGAGTC---------GTGTCTTGTAA
TTCTTTTCAGAGGATCTTATGGTTCCTTAAAGATATTTTCATACATTATGTTCGATATCA
AGGAAAAGCGATTTTGGCTTCAAAAGGAACTCTTATTCTGATGAATAAATGGAAATTTCA
TTTTGTGAATTTTTGGCAATCTTATTTTCACTTTTGGTTTCAACCTTATAGGATCCATAT
AAAGCAATTACCCAATTATTCCTTCTCTTTTCTGGGATATTTTTCAAGTGTACTAAAAAA
CCCTTTGGTAGTAAGAAATCAAATGCTAGAGAATTCATTTCTAATAAATACTCTGACTAA
GAAATTAGATACCATAGCTCC---AGTTATTTTTCTTATTGGATCATTGTCGAAAGCTCA
ATTTTGTACTGTATTAGGTCATCCTATTAGTAAACCGATTTGGACCAATTTATCAGATTC
TGATATTCTTGATCGATTTTGTCGGATATGTAGAAATCTTTGTCGTTATCACAGCGGAT-
------------------------------------------------------------
------------------------------------------------------------
------------------------------------------------------------
------------------------------------------------------------
------------------------------------------------------------
------------------------------------------------------------
------------------------------------------------------------
------------------------------------------------------------
------------------------------------------------------------
----------------
>MW862187Gastrochilus_obliquus
------------------------------------------------------------
------------------------------------------------------------
------------------------------------------------------------
------------------------------------------------------------
------------------------------------------------------------
------------------------------------------------------------
------------------------------------------------------------
------------------------------------------------------------
----ATTCATTCAATATTTCCCTTTTTGGAGGATAAATTATCACATTTAAATTATGTGTC
GGATCTACTAATACCCTATCCCATCCATCTGGAAATCTTGGTTCAAATCCTTCAATGCTG
GATCAAAGATGTTCCTTCTTTGCATTTATTGCGATTGATTTTCCACGAATATCATAATTT
GAATAGTCTCATTA------------CTTCAAAAAAATCCATTTACGTCTTTTCAGAAAA
AAAGAAAAGATTCTTTTGGTTCCTACATAATTTTTATGTATATGAATGCGAATATATATT
CCTCTTTCTTCGTAAACAGTCTTCTTATTTACGATCAATATCTTCTGGAGTCTTTCTTGA
GCGAACACATTTTTATGGAAAAATAGAATATCTTAGAGTC---------GTGTCTTGTAA
TTCTTTTCAGAGGATCTTATGGTTCCTTAACGATATTTTCATACATTATGTTCGATATCA
AGGAAAAGCGATTTTGGCTTCAAAAGGAACTCTTATTCTGATGAATAAATGGAAATTTCA
TTTTGTGAATTTTTGGCAATCTTATTTTCACTTTTGGTTTCAACCTTATAGGATCCATAT
AAAGCAATTACCCAATTATTCCTTCTCTTTTCTGGGATATTTTTCAAGTGTACTAAAAAA
CCCTTTGGTAGTAAGAAATCAAATGCTAGAGAATTCATTTCTAATAAATACTCTGACTAA
GAAATTAGATACCATAGCTCC---AGTTATTTTTCTTATTGGATCATTGTCGAAAGCTCA
ATTTTGTACTGTATTAGGTCATCCTATTAGTAAACCGATTTGGACCAATTTATCAGATTC
TGATATTCTTGATCGATTTTGTCGGATATGTAGAAATCTTTGTCGTTATCACAGCGGATC
CTCAAAGAAACAGGTTTTGTATCGTATAAAGTATATACTTCGATTTTCGTGTGCTAGAAC
TTTGGCTCGTAAACATAAAAGTACAGTACGCACTTTTATGCGAAGATTAGGTTCGGGATT
CTTAGAAGAATTTTTTTTGGA------AGAAGAACAATCTCTTTCTTTAATCTTCCTCCA
AAAAATACCTTTTCTTTTAC------ACGGATTACATAGAGAACATATTTGGTATTTGGA
CATTATCCGTATGAATGATCTGGTGGATCATTCATGATTGTTCATGAGACTTTTT-----
CATTTTCACGAAAAAAA------------------AGATTCATGATTTTAGATTCTGAAA
TGCCCATATATG------------------------------------------------
------------------------------------------------------------
------------------------------------------------------------
----------------
>KJ733576Gastrochilus_obliquus
-------------------ATGTATTT-------AAATAGCGAATTACAAGGATATTTAG
ATTGAAAAAAGAGAGATTTTGGCAACAAAACTTCCTATATCCGCTACTCCTTCAGGAGTA
TATTTATTCACTTGCTCATTATCATAGCTTCAATAGTTTGATTTTTTATGAACCTGTGGA
AATTATTGGTTATGACAATAAATCTAGTTTGATACTTGTGAAACGTTTAATTACTCGAAT
GTATC---------AACAGAAATATTTGATTTCTTCGGTGAATGATTCTAACCAAAA---
------TGGATTTTCGCTGCACAAGAATTCTTT------------TTCTTATCATTTTTC
TTCTCAAATGATATCAGAAGGTTTTGGAGTCATTCTGGAAATTTCATTCTCGTCGCGATT
---AGTATCCTCCC---------TTGAAGAAAAAAGAATACCAAAATCTCAGAATTTACG
ATCTATTCATTCAATATTTCCCTTTTTGGAGGATAAATTATCACATTTAAATTATGTGTC
GGATCTACTAATACCCTATCCCATCCATCTGGAAATCTTGGTTCAAATCCTTCAATGCTG
GATCAAAGATGTTCCTTCTTTGCATTTATTGCGATTGATTTTCCACGAATATCATAATTT
GAATAGTCTCATTA------------CTTCAAAAAAATCCATTTACGTCTTTTCAGAAAA
AAAGAAAAGATTCTTTTGGTTCCTACATAATTTTTATGTATATGAATGCGAATATATATT
CCTCTTTCTTCGTAAACAGTCTTCTTATTTACGATCAATATCTTCTGGAGTCTTTCTTGA
GCGAACACATTTTTATGGAAAAATAGAATATCTTAGAGTC---------GTGTCTTGTAA
TTCTTTTCAGAGGATCTTATGGTTCCTTAACGATATTTTCATACATTATGTTCGATATCA
AGGAAAAGCGATTTTGGCTTCAAAAGGAACTCTTATTCTGATGAATAAATGGAAATTTCA
TTTTGTGAATTTTTGGCAATCTTATTTTCACTTTTGGTTTCAACCTTATAGGATCCATAT
AAAGCAATTACCCAATTATTCCTTCTCTTTTCTGGGATATTTTTCAAGTGTACTAAAAAA
CCCTTTGGTAGTAAGAAATCAAATGCTAGAGAATTCATTTCTAATAAATACTCTGACTAA
GAAATTAGATACCATAGCTCC---AGTTATTTTTCTTATTGGATCATTGTCGAAAGCTCA
ATTTTGTACTGTATTAGGTCATCCTATTAGTAAACCGATTTGGACCAATTTATCAGATTC
TGATATTCTTGATCGATTTTGTCGGATATGTAGAAATCTTTGTCGTTATCACAGCGGATC
CTCAAAGAAACAGGTTTTGTATCGTATAAAGTATATACTTCGATTTTCGTGTGCTAGAAC
TTTGGCTCGTAAACATAAAAGTACAGTACGCACTTTTATGCGAAGATTAGGTTCGGGATT
CTTAGAAGAATTTTTTTTGGA------AGAAGAACAATCTCTTTCTTTAATCTTCCTCCA
AAAAATACCTTTTCTTTTAC------ACGGATTACATAGAGAACATATTTGGTATTTGGA
CATTATCCGTATGAATGATCTGGTGGATCATTCATGATTGTTCATGAGACTTTTT-----
CATTTTCACGAAAAAAA------------------AGATTCATGATTTTAGATTCTGAAA
TGCCCATATATG------------------------------------------------
------------------------------------------------------------
------------------------------------------------------------
----------------
>KJ733573Gastrochilus_formosanus
-------------------ATGTATTT-------AAATAGCGAATGAAAAGGATATTTAG
ATTGAAAAAAGAGAGATTTTGGCAACAAAACTTCCTATATCCGCTACTCCTTCAGGAGTA
TATTTACTCACTTGCTCATTATCATAGCTTCAATAGTTTGATTTTTTATGAACCTGTGGA
AATTCTTGGTTATGACAATAAATCTAGTTTGGTACTTGTGAAACGTTTAATTACTCGAAT
GTATC---------AACAGAAATATTTGATTTCTTCGGTGAATGATTCTA----------
--------TATTTTTGCTGCACAAGAATTCTTT------------TTCTTATCATTTTTA
TTCTCAAATGATATCAGAAGGTTTTGGAGTCATTCTGGAAATTGCATTCTCGTCGCGATT
---AGTATCCTCCC---------TTGAAGAAAAAAGAATACCAAAATCTCAGAATTTACG
ATCTATTCATTCAATATTTCCCTTTTTAGAGGATAAATTATCACATTTAAATTATGTGTC
GGATCTACTAATACCCTATCCCATCCATCTGGAAATCTTGGTTCAAATCCTTCAATGCTG
GATCAAAGATGTTCCTTCTTTGCATTTATTGCGATTGATTTTCCACGAATATCATAATTT
GAATAGTCTCATTA------------CTTCAAAAAAATCCATTTACGTCTTTTCAAAAAA
AAAGAAAAGATTCTTTTGGTTCCTACATAATTTTTATGTATATGAATGCGAATATATATT
CCTCTTTCTTCGTAAACAGTCTTCTTATTTACGATCAATATCTTCTGGAGTCTTTCTTGA
GCGAACACATTTTTATGGAAAAATAGAATATCTTAGAGTC---------GTGTCTTGTAA
TTCTTTTCAGAGGATCCTATGGTTCCTTAAAGATATTTTCATACATTATGTTCGATATCA
AGGAAAAGCGATTTTGGCTTCAAAAGGAACTCTTATTCTGATGAATAAATGGAAATTTCA
TTTTGTGAATTTTTGGCAATCTTATTTTCACTTTTGGTTTCAACCTTATAGGATCCATAT
AAAGCAATTACCCAATTATTCCTTCTCTTTTCTGGGATATTTTTCAAGTGTACTAAAAAA
CCCTTTGGTAATAAGAAATCAAATGCTAAAGAATTCATTTCTAATAAATACTCTGACTAA
GAAATTATATACCATAGCCCC---AGTTATTTTTCTTATTGGATCATTGTCGAAAGCTCA
ATTTTGTACTGTATTAGGTCATCCTATTAGTAAACCGATCTGGACCAATTTATCGGATTC
TGATATTCTTGATCGATTTTGTCGGATATGTAGAAATCTTTGTCGTTATCACAGCGGATC
CTCAAAGAAACAGGTTTTGTATCGTATAAAGTATATACTTCGATTTTCGTGTGCTAGAAC
TTTGGCTCGTAAACATAAAAGTACAGTACGCACTTTTATGCGAAGATTAGGTTCGGGATT
CTTAGAAGAATTTTTTTTGGA------AGAAGAACAATCTCTTTCTTTAATCTTCCTCCA
AAAAATACCTTTTCTTTTAC------ACGGATTACATAGAGAACATATTTGGTATTTGGA
CATTATCCGTGTGAATGATCTGGTGGATCATTCATGATTGTTCATGAGACTTTTT-----
CATTTTCACGAAAAAA-------------------AAATTCATGAATTTAGATTCTGAAA
TGCCCATATATG------------------------------------------------
------------------------------------------------------------
------------------------------------------------------------
----------------
>AB217726Phalaenopsis_pulcherrima
TTTTTTGGTTAAAGTAGAAATGTATTT-------AAATAGCGAATTACAAGGATATTTAG
ATTGAAAAAAGCGAGATTTTGGCAAAAAAACTTCCTCTATCCGCTACTCCTTCAGGAGTA
TATTTACTCACTTGCTCATTATCATAGCTTCAATAGTTTGATTTTTTATGAACCTGTGGA
AATTATCGGTTATGACAATAAATCTAGTTTGGTACTTGTGAAACGTTTAATTACTCGAAT
GTATC---------AACAGAAATATTTGATTTCTTCGGTGAATGATTCTAACCAAAA---
------TGGATTTTTGCTGCACAAGAATTCTTT------------TTCTTATCATTTTTA
TTCTCAAATGGTATCAGAAGGTTTTGGAGTCATTCTAGAAATTTCATTCTCGTCGCGATT
---AGTATCCTCCC---------TTGAAGAAAAAAGAATACCAAAATCTCAGAATTTACG
ATCTATTCATTCAATATTTCCTTTTTTAGAGGATAAATTATCACATTTAAATTATGTGTC
GGATCTACTAATACCCTATCCTATCCATATGGAAATCTTGGTTCAAATCCTTCAATGCTG
GATCAAAGATGTTCCTTCTTTGCATTTATTGCGATTTATTTTCCACGAATATCATAATTT
GAATAGTCTCATTA------------CTTCAAAAAAATCCATTTACGTCTTTTCAAAAAG
AAAGAAAAGATTCTTTTGGTTCCTACATAATTTTTATGTATATGAATGCGAATATATATT
CCTTTTTCTTCGTAAACAGTCTTCTTATTTACGATCAATATCTTCTGGAGTCTTTCTTGA
GCGAACGCATTTTTATGGAAAAATAGAATATCTTAGAGTC---------ATGTCTTGTAA
TTCTTTTCAGAGGATCCTATGGTTCCTCAAAGATATTTTCATACATTATGTTCGATATCA
AGGAAAAGCGATTCTGGCTTCAAAAGGAACTCTTATTCTGATGAATAAATGGAAATTTCA
TTTTGTGAATTTTTGGCAATCTTATTTTCACTTTTGGTTTCAACCTTATAGGATCCATCT
AAAGCAATTACCCAACTATTCCTTCTCTTTTCTGGGATATTTTTCAAGTGTACTAAAAAA
CCCTTTGGTAGTAAGAAATCAAATGCTAGAGAATTCATTTCTAATAAATACTCTGACTAA
GAAATTAGATACCATAGCTCC---AGTTATTTTTCTTATTCGATCATTGTCGAAAGCTCA
ATTTTGTACTGTATTGGGTCATCCTATTAGTAAATCGATCTGGACCAATTTATCGGATTC
TGATATTCTTGATCGATTTTGTCGGATATGTAGAAATCTTTGTCGTTATCACAGCGGATC
CTCAAAGAAACAGGTTTTGTATCGTATAAAGTATATACTTCGACTTTCGTGTGCTAGAAC
TTTGGCTCGTAAACATAAAAGTACAGTACGCACTTTTATGAGAAGATTAGGTTCGGCATT
CTTAGAAGAATTTTTTTTCGA------AGAAGAACAATCTCTTTCTTTAGTCTTCCTCCA
AAAAATACCTTTTATTTTAC------ACGGATTAAATAGAGAACGTATTTGGTATTTGGA
CATTATCCGTATGAATGATCTGGTGGATCATTCATGATTGTTCATGAGACTTTTTT----
-ATTTTCACAAAAAA--------------------AAATCCATGAATTTAGATTCTGAAA
TGCCCATATATGATGATATATACAATATATCA------------TCATATTCGT-GGTTA
AATTCACTGAGTAGTGAAAATTCTTAGACTTTCTTATCGATATGCAATTTTTTTTTT---
----------AATT-------------GATATAT--------------------------
----------------
>KJ733593Phalaenopsis_pulcherrima 
-------------------ATGTATTT-------AAATAGCGAATTACAAGGATATTTAG
ATTGAAAAAAGCGAGATTTTGGCAAAAAAACTTCCTCTATCCGCTACTCCTTCAGGAGTA
TATTTACTCACTTGCTCATTATCATAGCTTCAATAGTTTGATTTTTTATGAACCTGTGGA
AATTATCGGTTATGACAATAAATCTAGTTTGGTACTTGTGAAACGTTTAATTACTCGAAT
GTATC---------AACAGAAATATTTGATTTCTTCGGTGAATGATTCTAACCAAAA---
------TGGATTTTTGCTGCACAAGAATTCTTT------------TTCTTATCATTTTTA
TTCTCAAATGGTATCAGAAGGTTTTGGAGTCATTCTAGAAATTTCATTCTCGTCGCGATT
---AGTATCCTCCC---------TTGAAGAAAAAAGAATACCAAAATCTCAGAATTTACG
ATCTATTCATTCAATATTTCCTTTTTTAGAGGATAAATTATCACATTTAAATTATGTGTC
GGATCTACTAATACCCTATCCTATCCATATGGAAATCTTGGTTCAAATCCTTCAATGCTG
GATCAAAGATGTTCCTTCTTTGCATTTATTGCGATTTATTTTCCACGAATATCATAATTT
GAATAGTCTCATTA------------CTTCAAAAAAATCCATTTACGTCTTTTCAAAAAG
AAAGAAAAGATTCTTTTGGTTCCTACATAATTTTTATGTATATGAATGCGAATATATATT
CCTGTTTCTTCGTAAACAGTCTTCTTATTTACGATCAATATCTTCTGGAGTCTTTCTTGA
GCGAACGCATTTTTATGGAAAAATAGAATATCTTAGAGTC---------ATGTCTTGTAA
TTCTTTTCAGAGGATCCTATGGTTCCTCAAAGATATTTTCATACATTATGTTCGATATCA
AGGAAAAGCGATTCTGGCTTCAAAAGGAACTCTTATTCTGATGAATAAATGGAAATTTCA
TTTTGTGAATTTTTGGCAATCTTATTTTCACTTTTGGTTTCAACCTTATAGGATCCATCT
AAAGCAATTACCCAACTATTCCTTCTCTTTTCTGGGATATTTTTCAAGTGTACTAAAAAA
CCCTTTGGTAGTAAGAAATCAAATGCTAGAGAATTCATTTCTAATAAATACTCTGACTAA
GAAATTAGATACCATAGCTCC---AGTTATTTTTCTTATTCGATCATTGTCGAAAGCTCA
ATTTTGTACTGTATTGGGTCATCCTATTAGTAAATCGATCTGGACCAATTTATCGGATTC
TGATATTCTTGATCGGTTTTGTCGGATATGTAGAAATCTTTGTCGTTATCACAGCGGATC
CTCAAAGAAACAGGTTTTGTATCGTATAAAGTATATACTTCGACTTTCTTGTGCTAGAAC
TTTGGCTCGTAAACATAAAAGTACAGTACGCACTTTTATGAGAAGATTAGGTTCGGCATT
CTTAGAAGAATTTTTTTTCGA------AGAAGAACAATCTCTTTCTTTAGTCTTCCTCCA
AAAAATACCTTTTATTTTAC------ACGGATTAAATAGAGAACGTATTTGGTATTTGGA
CATTATCCGTATGAATGATCTGGTGGATCATTCATGATTGTTCATGAGACTTTTTT----
-ATTTTCACAAAAAA--------------------AAATCCATGAATTTAGATTCTGAAA
TGCCCATATATG------------------------------------------------
------------------------------------------------------------
------------------------------------------------------------
----------------
>EF079282Phalaenopsis_pulcherrima
-------------------ATGTATTT-------AAATAGCGAATTACAAGGATATTTAG
ATTGAAAAAAGCGAGATTTTGGCAAAAAAACTTCCTCTATCCGCTACTCCTTCAGGAGTA
TATTTACTCACTTGCTCATTATCATAGCTTCAATAGTTTGATTTTTTATGAACCTGTGGA
AATTATCGGTTATGACAATAAATCTAGTTTGGTACTTGTGAAACGTTTAATTACTCGAAT
GTATC---------AACAGAAATATTTGATTTCTTCGGTGAATGATTCTAACCAAAA---
------TGGATTTTTGCTGCACAAGAATTCTTT------------TTCTTATCATTTTTA
TTCTCAAATGGTATCAGAAGGTTTTGGAGTCATTCTAGAAATTTCATTCTCGTCGCGATT
---AGTATCCTCCC---------TTGAAGAAAAAAGAATACCAAAATCTCAGAATTTACG
ATCTATTCATTCAATATTTCCTTTTTTAGAGGATAAATTATCACATTTAAATTATGTGTC
GGATCTACTAATACCCTATCCTATCCATATGGAAATCTTGGTTCAAATCCTTCAATGCTG
GATCAAAGATGTTCCTTCTTTGCATTTATTGCGATTTATTTTCCACGAATATCATAATTT
GAATAGTCTCATTA------------CTTCAAAAAAATCCATTTACGTCTTTTCAAAAAG
AAAGAAAAGATTCTTTTGGTTCCTACATAATTTTTATGTATATGAATGCGAATATATATT
CCTTTTTCTTCGTAAACAGTCTTCTTATTTACGATCAATATCTTCTGGAGTCTTTCTTGA
GCGAACGCATTTTTATGGAAAAATAGAATATCTTAGAGTC---------ATGTCTTGTAA
TTCTTTTCAGAGGATCCTATGGTTCCTCAAAGATATTTTCATACATTATGTTCGATATCA
AGGAAAAGCGATTCTGGCTTCAAAAGGAACTCTTATTCTGATGAATAAATGGAAATTTCA
TTTTGTGAATTTTTGGCAATCTTATTTTCACTTTTGGTTTCAACCTTATAGGATCCATCT
AAAGCAATTACCCAACTATTCCTTCTCTTTTCTGGGATATTTTTCAAGTGTACTAAAAAA
CCCTTTGGTAGTAAGAAATCAAATGCTAGAGAATTCATTTCTAATAAATACTCTGACTAA
GAAATTAGATACCATAGCTCC---AGTTATTTTTCTTATTCGATCATTGTCGAAAGCTCA
ATTTTGTACTGTATTGGGTCATCCTATTAGTAAATCGATCTGGACCAATTTATCGGATTC
TGATATTCTTGATCGATTTTGTCGGATATGTAGAAATCTTTGTCGTTATCACAGCGGATC
CTCAAAGAAACAGGTTTTGTATCGTATAAAGTATATACTTCGACTTTCGTGTGCTAGAAC
TTTGGCTCGTAAACATAAAAGTACAGTACGCACTTTTATGAGAAGATTAGGTTCGGCATT
CTTAGAAGAATTTTTTTTCGA------AGAAGAACAATCTCTTTCTTTAGTCTTCCTCCA
AAAAATACCTTTTATTTTAC------ACGGATTAAATAGAGAACGTATTTGGTATTTGGA
CATTATCCGTATGAATGATCTGGTGGATCATTCATGATTGTTCATGAGACTTTTTT----
-ATTTTCACAAAAAA--------------------AAATCCATGAATTTAGATTCTGAAA
TGCCCATATATGATGATATATACAATATATCA------------TCATATTCGT-GGTTA
AATTCACTGAGTAGTGAAAATTCTTAGACTTTCTTATCGATATGCAATTTTTTTTTT---
----------AATT-------------GATATATACATAGGGAAAGTCGTGTGCAATGAA
AACTGCAAGCACGA--
>AB217751Phalaenopsis_wilsonii
TTTTTTGGTTAAAGTAGAAATTTATTT-------AAATAGCGAATTACAAGGATATTTAG
ATTGAAAAAAGAGAGATTTTGGCAACAAAACTTCCTATATCCGCTACTCCTTCAGGAGTA
TATTTACTCACTTGCTCATTATCATAGCTTCAATAGTTTGATTTTTTATGAACCTGTGGA
AATTATCGGTTATGACAATAAATCTAGTTTGGTACTTGTGAAACGTTTAATTACTCGAAT
GTATC---------AACAGAAATATTTGATTTCTTCGGTGAATGATTCTAACCAAAA---
------TGGATTTTCGCTGCACAAGAATTCTTT------------TTCTTATCATTTTTA
TTCTCAAATGGTATCAGAAGGTTTTGGAGTCATTCTGGAAATTTCATTCTCGTCGCGATT
---AGTATCCTCCC---------TTGAAGAAAAAAGAATACCAAAATCTCAGAATTTACG
ATCTATTCATTCAATATTTCCCTTTTTAGAGGATAAATTATCACATTTAAATTATGTGTC
GGATCTACTAATACCCTACCCTATCCATATGGAAATCTTGGTTCAAATACTTCAATGCTG
GATCAAAGATGTTCCTTCTTTGCATTTATTGCGATTGATTTTCCACGAATATCATAATTT
GAATAGTTTCATTA------------CTTCAAAAAAATCCATTTACGTCTTTTCAAAAAG
AAAGAAAAGATTCTTTTGGTTCCTACATAATTTTTATGTATATGAATGCGAATATATATT
CCTTTTTCTTCGTAAACAGTCTTCTTATTTACGATCAATATCTTCTGGAGTCTTTCTTGA
GCGAACGCATTTTTATGGAAAAATAGAATATCTTAGAGTC---------ATGTCTTGTAA
TTCTTTTCAGAGGATCCTATGGTTCTTCAAAGATATTTTCATACATTATGTTCGATATCA
AGGAAAAGCGATTCTAGCTTCAAAAGGAACTCTTATTCTGATGAATAAATGGAAATTTCA
TTTTGTGAATTTTTGGCAATCTTATTTTCACTTTTGGTTTCAACCTTATAGGATCCATAT
AAAGCAATTACCCAACCATTCCTTCTCTTTTCTGGGATATTTTTCAAGTGTACTAAAAAA
CCCTTTGGTAGTAAGAAATCAAATGCTAGAGAATTCATTTCTAATAAATACTCTGACTAA
GAAATTAGATACCATAGCTCC---AGTTATTTTTATTATTCGATCATTGTCAAAAGCTCA
ATTTTGTACTGTATTGGGTCATCCTATTAGTAAATCGATCTGGACCAATTTATCGGATTC
TGATATTCTTGATCGATTTTGTCGGATATGTAGAAATCTTTGTCGTTATCACAGCGGATC
CTCAAAGAAACAGGTTTTGTATCGTATAAAGTATATACTTCGACTTTCGTGTGCTAGAAC
TTTGGCTCGTAAACATAAAAGTACAGTACGCACTTTTATGAGAAGATTAGGTTCGGCATT
CTTAGAAGAATTTTTTTTCGA------AGAAGAACAATCTCTTTCTTTAGTCTTCCTCCA
AAAAATACCTTTTATTTTAC------ACGGATTAAATAGAGAACGTATTTGGTATTTGGA
CATTATCCGTATGAATGATCTGGTGGATCATTTATGATTGTTCATGAGACTTTTTT----
-ATTTTCACGAAAAA--------------------AAATCCATGAATTTAGATTCTGAAA
TGCCCATATATGATGATATATTGTATATATCA------------TCATATTCGT-GGTAA
AATTCACTGAGTAGTGAAAATTCTTAGACTTTCTTATCGATATGCAATTTTTTTT-----
----------AATT-------------GATATAT--------------------------
----------------
>AB217742Ornithochilus_difformis
TTTTTTGGTTAAAGTAGAAATGTATTT-------AAATAGCGGATTACAAGGATATTTAG
ATTGAAAAAAGAGAGATTTTGGCAACAAAACTTCCTATATCCGCTACTCCTTCAGGAGTA
TATTTACTCACTTGCTCATTATCATAGCTTCAATAGTTTGATTTTTTATGAACCTGTGGA
AATTATTGGTTATGACAATAAATCTAGTTTGGTACTTGTGAAACGTTTAATTACTCGAAT
GTATC---------AACAGAAATATTTGATTTCTTCGGTGAATGATTCTAACCAAAA---
------TGGATTTTCGCTGCACAAGAATTCTTT------------TTCTTATCATTTTTA
TTCTCAAATGGTATCAGAAGGTTTTGGAGTCATTCTGGAAATTTCATTCTCGTCGCGATT
---AGTATCCTCCC---------TTGAAGAAAAAAGAATACCAAAATCTCAGAATTTACG
ATCTATTCATTCAATATTTCCCTTTTTAGAGGATAAATTATCACATTTAAATTATGTGTC
GGATCTACTAATACCCTATCCCATCCATCTGGAAATCTTGGTTCAAATCCTTCAATGCTG
GATCAAAGATGTTCCTTCTTTGCATTTATTGCGATTGATTTTCCACGAATATCATAATTT
GAATAGTCTCATTA------------CTTCAAAAAAATCCATTTACGTCTTTTCAAAAAG
AAAGAAAAGATTCTTTTGGTTCCTACATAATTTTTATGTATATGAATGCGAATATATATT
CCTTTTTCTTCGTAAACAGTCTTCTTATTTACGATCAATATCTTCTGGAGTCTTTCTTGA
GCGAACACATTTTTATGTAAAAATAGAATATCTTAAAGTC---------GTGTCTTGTAA
TTCTTTTCAGAGGATCCTATGGTTCCTCAAAGATATTTTCATACATTATGTTCGATATCA
AGGAAAAGCTATTCTGGCTTCAAAAGGAACTCTTATTCTGATGAATAAATGGAAATTTCA
TTTTGTGAATTTTTGGCAATCTTATTTTCACTTTTGGTTTCAACCTTATAGGATCCATAT
AAAGCAATTACCCAACTATTCCTTCTCTTTTCTGGGATATTTTTCAAGTGTACTAAAACA
CCCTTTGGTTGTAAGAAATCAAATGCTAGAGAATTCATTTCTAATAAATACTCTGACTAA
TAAATTAGATACCATAGCTCC---AGTTTTTTTTCTTATTGGATCATTGTCGAAAGCTCA
ATTTTGTACTGTATTGGGTCATCCTATTAGTAAACCAATCTGGACCAATATATCGGATTC
TGATATTCTTGATCTATTTTGTCGGATATGTAGAAATCTTTGTCGTTATCACAGCGGATC
CTCAAAGAAACAGGTTTTGTATCGTATAAAGTATATACTTAGACTTTCGTGTGCTAGAAC
TTTGGCTCGTAAACATAAAAGTACGGTACGCACTTTTATGCGAAGATTAGGTTCGGTATT
CTTAGAAGAATTTTTTTTGGA------AGAAGAACAATCTCTTTCTTTAATCTTCCTCCA
AAAAATACCTTTTATTTTAC------ACGGATTACATAGAGAACGTATTTGGTATTTGGA
CATTATACGTATGAATGATCTGGTGGATCATTCATGATTGTTCATGAGACTTGTT----C
CGTTTTCACGAAAAAAG------------------AGATTCATGAATTTAGATTCTGAAA
TGCCCATATATGATGATATATTGTATATATCA------------TCATATTCGT-GGTTA
ATTTTACTCAGTAGTGAAAATTCTTAGACTTTCTTATCGATATACAATTATTTTTTCTTG
TTT--------ATT-------------GATATAT--------------------------
----------------
>KF545889Ornithochilus_difformis
TTTTTTGGTTAAAGTAGAAATGTATTT-------AAATAGCGGATTACAAGGATATTTAG
ATTGAAAAAAGAGAGATTTTGGCAACAAAACTTCCTATATCCGCTACTCCTTCAGGAGTA
TATTTACTCACTTGCTCATTATCATAGCTTCAATAGTTTGATTTTTTATGAACCTGTGGA
AATTATTGGTTATGACAATAAATCTAGTTTGGTACTTGTGAAACGTTTAATTACTCGAAT
GTATC---------AACAGAAATATTTGATTTCTTCGGTGAATGATTCTAACCAAAA---
------TGGATTTTCGCTGCACAAGAATTCTTT------------TTCTTATCATTTTTA
TTCTCAAATGGTATCAGAAGGTTTTGGAGTCATTCTGGAAATTTCATTCTCGTCGCGATT
---AGTATCCTCCC---------TTGAAGAAAAAAGAATACCAAAATCTCAGAATTTACG
ATCTATTCATTCAATATTTCCCTTTTTAGAGGATAAATTATCACATTTAAATTATGTGTC
GGATCTACTAATACCCTATCCCATCCATCTGGAAATCTTGGTTCAAATCCTTCAATGCTG
GATCAAAGATGTTCCTTCTTTGCATTTATTGCGATTGATTTTCCACGAATATCATAATTT
GAATAGTCTCATTA------------CTTCAAAAAAATCCATTTACGTCTTTTCAAAAAG
AAAGAAAAGATTCTTTTGGTTCCTACATAATTTTTATGTATATGAATGCGAATATATATT
CCTTTTTCTTCGTAAACAGTCTTCTTATTTACGATCAATATCTTCTGGAGTCTTTCTTGA
GCGAACACATTTTTATGTAAAAATAGAATATCTTAAAGTC---------GTGTCTTGTAA
TTCTTTTCAGAGGATCCTATGGTTCCTCAAAGATATTTTCATACATTATGTTCGATATCA
AGGAAAAGCTATTCTGGCTTCAAAAGGAACTCTTATTCTGATGAATAAATGGAAATTTCA
TTTTGTGAATTTTTGGCAATCTTATTTTCACTTTTGGTTTCAACCTTATAGGATCCATAT
AAAGCAATTACCCAACTATTCCTTCTCTTTTCTGGGATATTTTTCAAGTGTACTAAAACA
CCCTTTGGTTGTAAGAAATCAAATGCTAGAGAATTCATTTCTAATAAATACTCTGACTAA
TAAATTAGATACCATAGCTCC---AGTTTTTTTTCTTATTGGATCATTGTCGAAAGCTCA
ATTTTGTACTGTATTGGGTCATCCTATTAGTAAACCAATCTGGACCAATATATCGGATTC
TGATATTCTTGATCTATTTTGTCGGATATGTAGAAATCTTTGTCGTTATCACAGCGGATC
CTCAAAGAAACAGGTTTTGTATCGTATAAAGTATATACTTAGACTTTCGTGTGCTAGAAC
TTTGGCTCGTAAACATAAAAGTACGGTACGCACTTTTATGCGAAGATTAGGTTCGGTATT
CTTAGAAGAATTTTTTTTGGA------AGAAGAACAATCTCTTTCTTTAATCTTCCTCCA
AAAAATACCTTTTATTTTAC------ACGGATTACATAGAGAACGTATTTGGTATTTGGA
CATTATACGTATGAATGATCTGGTGGATCATTCATGATTGTTCATGAGACTTGTT----C
CGTTTTCACGAAAAAAG------------------AGATTCATGAATTTAGATTCTGAAA
TGCCCATATATGATGATATATTGTATATATCA------------TCATATTCGT-GGTTA
ATTTTACTCAGTAGTGAAAATTCTTAGACTTTCTTATCGATATACAATTATTTTTTCTTG
TTT--------ATT-------------GATATAT--------------------------
----------------
>JN004592Polystachya_concreta 
------------------------------------------------------------
------------------------------------------------------------
------------------------------------------------------------
------------------------------------------------------------
------------------------------------------------------------
------------------------------------------------------------
------------------------------------------------------------
------------------------------------------------------------
------------------------------------------------------------
------------------------------------------------------------
-----AAGATATTCCTTCTTTGCATTTATTGCGATTGATTTTCCACGAAAATCCTAATTT
GAATAGTCTCATTA------------CTTCAAAGAAATTCTTTTATGTCTTTTCAAAAAG
AAAGAAAAGATTCTTTTGGTTTTTACATAATTCTTATGTATATGAATACGAATATCTATT
CCTGTTTCTTCGTAAAAAGTCTTCTTATTTACGATTAATATCTTCTGGAGTCTTTCTTGA
GCGAACGCATTTTTATGGAAAAATAGAATATCTTAGAGTC---------ATGTGTTGTAA
TTATTTTCAGAGGATCCTATGGTTCTTTAAAGATACTTTCATACATTATGTTCGATATCA
AGGAAAAGTGATTCTGGCTTCAAAAGGAACTCTTATTCTGATGAAGAAATGGAAATTTCA
TCTTGTGAATTTTTGGCAATCTTATTTTCACTTTTGGTTTCAACCTTCTAGGATCCATAT
AAAGCAATTACCTAACTATTCCTTCTCTTTTCTGGGGTATTTTTCAAGTGTACTAAAAAA
TCCTTTGGTAGTAAGAAATCAAATGCTAGAGAATTCATTTCTAATAAATACTCTGACTAA
GAAATTAGATACCATAGTCCC---AGTTCTTTCTCTTATTGGATCATTGTCGAAAGCTCA
ATTTTGTACTGTATTGGGTCATCCTATTAGTAAACCGATCTGGACCGATTTATCGGATCC
TGATATTCTTGATCGATTTTGTCGGATATGTAGAAATCTTTGTCG---------------
------------------------------------------------------------
------------------------------------------------------------
------------------------------------------------------------
------------------------------------------------------------
------------------------------------------------------------
------------------------------------------------------------
------------------------------------------------------------
------------------------------------------------------------
------------------------------------------------------------
----------------
>JN004593Polystachya_concreta 
------------------------------------------------------------
------------------------------------------------------------
------------------------------------------------------------
------------------------------------------------------------
------------------------------------------------------------
------------------------------------------------------------
------------------------------------------------------------
------------------------------------------------------------
------------------------------------------------------------
------------------------------------------------------------
--------------CTTCTTTGCATTTATTGCGATTGATTTTCCACGAAAATCCTAATTT
GAATAGTCTCATTA------------CTTCAAAGAAATTCTTTTATGTCTTTTCAAAAAG
AAAGAAAAGATTCTTTTGGTTTTTACATAATTCTTATGTATATGAATACGAATATCTATT
CCTGTTTCTTCGTAAAAAGTCTTCTTATTTACGATTAATATCTTCTGGAGTCTTTCTTGA
GCGAACGCATTTTTATGGAAAAATAGAATATCTTAGAGTC---------ATGTGTTGTAA
TTATTTTCAGAGGATCCTATGGTTCTTTAAAGATACTTTCATACATTATGTTCGATATCA
AGGAAAAGTGATTCTGGCTTCAAAAGGAACTCTTATTCTGATGAAGAAATGGAAATTTCA
TCTTGTGAATTTTTGGCAATCTTATTTTCACTTTTGGTTTCAACCTTCTAGGATCCATAT
AAAGCAATTACCTAACTATTCCTTCTCTTTTCTGGGGTATTTTTCAAGTGTACTAAAAAA
TCCTTTGGTAGTAAGAAATCAAATGCTAGAGAATTCATTTCTAATAAATACTCTGACTAA
GAAATTAGATACCATAGTCCC---AGTTCTTTCTCTTATTGGATCATTGTCGAAAGCTCA
ATTTTGTACTGTATTGGGTCATCCTATTAGTAAACCGATCTGGACCGATTTATCGGATCC
TGATATTCTTGATCGATTTTGTCGGATATGTAGAAATCTTTGTCGT--------------
------------------------------------------------------------
------------------------------------------------------------
------------------------------------------------------------
------------------------------------------------------------
------------------------------------------------------------
------------------------------------------------------------
------------------------------------------------------------
------------------------------------------------------------
------------------------------------------------------------
----------------
>DQ091312Polystachya_concreta
------------------------------------------------------------
------------------------------------------------------------
----------------------------TTAAATAGTTTGATTTTTTATGAACCTGTGGA
AATTCTTGGTTATGACAATAAATCTAGTTTAGTACTTGTGAAACGTTTAATTACTCGAAT
GTATC---------AACAGAAATATTTGATTTCTTCGGTGAATGATTCTAACCAAAA---
------TGGATTTTCGGGGTACAAGAATTCTTT------------TTCTTCTCATTTTTA
TTCTCAAATGGTATCAGAAGGTTTTGGAGTCATTCTGGAAATTCCATTTTCGTCGCGATT
---AGTATCTTCCC---------TTGAAGAAAAAAGAATACCAAAATCTCAGAATTTACG
ATCTATTCATTCAATATTTCCCTTTTTAGAGGATAAATTATCACATTTAAATTATGTGTC
GGATCTACTAATACCCCATCCCATCCATCTGGAAATCTTGATTCAAATCCTTCAATGCTG
GATCAAAGATATTCCTTCTTTGCATTTATTGCGATTGATTTTCCACGAAAATCCTAATTT
GAATAGTCTCATTA------------CTTCAAAGAAATTCTTTTATGTCTTTTCAAAAAG
AAAGAAAAGATTCTTTTGGTTTTTACATAATTCTTATGTATATGAATACGAATATATATT
CCTGTTTCTTCGTAAAAAGTCTTCTTATTTACGATTAATATCTTCTGGAGTCTTTCTTGA
GCGAACGCATTTTTATGGAAAAATAGAATATCTTAGAGTC---------ATGTGTTGTAA
TTATTTTCAGAGGATCCTATGGTTCTTTAAAGATACTTTCATACATTATGTTCGATATCA
AGGAAAAGTGATTCTGGCTTCAAAAGGAACTCTTATTCTGATGAAGAAATGGAAATTTCA
TCTTGTGAATTTTTGGCAATCTTATTTTCACTTTTGGTTTCAACCTTCTAGGATCCATAT
AAAGCAATTACCTAACTATTCCTTCTCTTTTCTGGGGTATTTTTCAAGTGTACTAAAAAA
TCCTTTGGTAGTAAGAAATCAAATGCTAGAGAATTCATTTCTAATAAATACTCTGACTAA
GAAATTAGATACCATAGTCCC---AGTTCTTTCTCTTATTGGATCATTGTCGAAAGCTCA
ATTTTGTACTGTATTGGGTCATCCTATTAGTAAACCGATCTGGACCGATTTATCGGATCC
TGATATTCTTGATCGATTTTGTCGGATATGTAGAAATCTTTGTCGTTATTACAGCGGATC
CTCAAAGAAACAGGTTTTGTATCGTATAAAGTATATACTTCGACTTTCGTGTGCTAGAAC
TTTGGCTCGTAAACATAAAAGTACAGTACGCACTTTTATGCGAAGATTAGGTTCGGGATT
CTTAGAAGAATTTTTTTTGCA------AGAAGAACAATCTCTTTCTTTAATCTTCCTACA
AA----------------------------------------------------------
------------------------------------------------------------
------------------------------------------------------------
------------------------------------------------------------
------------------------------------------------------------
------------------------------------------------------------
----------------
>JN004342Acampe_praemorsa 
------------------------------------------------------------
------------------------------------------------------------
------------------------------------------------------------
------------------------------------------------------------
------------------------------------------------------------
------------------------------------------------------------
------------------------------------------------------------
------------------------------------------------------------
------------------------------------------------------------
----------------------------------------------------------TG
GATCAAAGATGTTCCTTCTTTGCATTTCTTGCGATTGATTTTCCACGAATATCATAATTT
GAATAGTCTCATTA------------CTTCAAAAAAATCTATTTACGTCTTTTCAAAAAA
AAAGAAAAGATTCTTTTGGTTCCTACATAATTTTTATGTATATGAATGCGAATATATATT
CCTCTTTCTTCGTAAACAGTCTTCTTATTTACGATCAATATCTTCTGGAGTCTTTCTTGA
GCGAACACATTTTTATGGAAAAATAGAATATCTTAGAGTC---------GTGTCTTGTAA
TTCTTTTCAGAGGATCCTATGGTTCCTCAAAGATATTTTCATACATTATGTTCGATATCA
AGGAAAAGCAATTTTGGCTTCAAAAGGAACTCTTATTCTGATGAATAAATGGAAATTTCA
TTTTGTGAATTTTTGGCAATCTTATTTTCACTTTTGGTTTCAACCTTATAGGATCCATAT
AAAGCAATTACCCAATTATTCCTTCTCTTTTCTGGGATATTTTTCAAGTGTACTAAAAAA
CCCTTTGGTAGTAAGAAATCAAATGCTAGAGAATTCATTTCTAATAAATACTCTGACTAA
TAAATTAGATACCATAGCTCC---AGTTCTTTTTCTTATTGGATCATTGTCGAAAGCTCA
ATTTTGTACTGTATTAGGTCATCCTATTAGTAAACCGATCTGGACCAATTTATCGGATTC
TGATATTCTTGATCGATTTTGTCGGATATGTAGAAATCTTTGTCGTTATCACAGCGGATC
CTCAAAGAAACAGGTTTTGTATC-------------------------------------
------------------------------------------------------------
------------------------------------------------------------
------------------------------------------------------------
------------------------------------------------------------
------------------------------------------------------------
------------------------------------------------------------
------------------------------------------------------------
------------------------------------------------------------
----------------
>JN004343Acampe_praemorsa 
------------------------------------------------------------
------------------------------------------------------------
------------------------------------------------------------
------------------------------------------------------------
------------------------------------------------------------
------------------------------------------------------------
------------------------------------------------------------
------------------------------------------------------------
------------------------------------------------------------
--------------------------------------------------------GCTG
GATCAAAGATGTTCCTTCTTTGCATTTCTTGCGATTGATTTTCCACGAATATCATAATTT
GAATAGTCTCATTA------------CTTCAAAAAAATCTATTTACGTCTTTTCAAAAAA
AAAGAAAAGATTCTTTTGGTTCCTACATAATTTTTATGTATATGAATGCGAATATATATT
CCTCTTTCTTCGTAAACAGTCTTCTTATTTACGATCAATATCTTCTGGAGTCTTTCTTGA
GCGAACACATTTTTATGGAAAAATAGAATATCTTAGAGTC---------GTGTCTTGTAA
TTCTTTTCAGAGGATCCTATGGTTCCTCAAAGATATTTTCATACATTATGTTCGATATCA
AGGAAAAGCAATTTTGGCTTCAAAAGGAACTCTTATTCTGATGAATAAATGGAAATTTCA
TTTTGTGAATTTTTGGCAATCTTATTTTCACTTTTGGTTTCAACCTTATAGGATCCATAT
AAAGCAATTACCCAATTATTCCTTCTCTTTTCTGGGATATTTTTCAAGTGTACTAAAAAA
CCCTTTGGTAGTAAGAAATCAAATGCTAGAGAATTCATTTCTAATAAATACTCTGACTAA
TAAATTAGATACCATAGCTCC---AGTTCTTTTTCTTATTGGATCATTGTCGAAAGCTCA
ATTTTGTACTGTATTAGGTCATCCTATTAGTAAACCGATCTGGACCAATTTATCGGATTC
TGATATTCTTGATCGATTTTGTCGGATATGTAGAAATCTTTGTCGTTATCACAGCGGATC
CTCAAAGAAACAGGTTTTGTA---------------------------------------
------------------------------------------------------------
------------------------------------------------------------
------------------------------------------------------------
------------------------------------------------------------
------------------------------------------------------------
------------------------------------------------------------
------------------------------------------------------------
------------------------------------------------------------
----------------
>JN004341Acampe_praemorsa
------------------------------------------------------------
------------------------------------------------------------
------------------------------------------------------------
------------------------------------------------------------
------------------------------------------------------------
------------------------------------------------------------
------------------------------------------------------------
------------------------------------------------------------
------------------------------------------------------------
------------------------------------------------------------
-----------TTCCTTCTTTGCATTTCTTGCGATTGATTTTCCACGAATATCATAATTT
GAATAGTCTCATTA------------CTTCAAAAAAATCTATTTACGTCTTTTCAAAAAA
AAAGAAAAGATTCTTTTGGTTCCTACATAATTTTTATGTATATGAATGCGAATATATATT
CCTCTTTCTTCGTAAACAGTCTTCTTATTTACGATCAATATCTTCTGGAGTCTTTCTTGA
GCGAACACATTTTTATGGAAAAATAGAATATCTTAGAGTC---------GTGTCTTGTAA
TTCTTTTCAGAGGATCCTATGGTTCCTCAAAGATATTTTCATACATTATGTTCGATATCA
AGGAAAAGCAATTTTGGCTTCAAAAGGAACTCTTATTCTGATGAATAAATGGAAATTTCA
TTTTGTGAATTTTTGGCAATCTTATTTTCACTTTTGGTTTCAACCTTATAGGATCCATAT
AAAGCAATTACCCAATTATTCCTTCTCTTTTCTGGGATATTTTTCAAGTGTACTAAAAAA
CCCTTTGGTAGTAAGAAATCAAATGCTAGAGAATTCATTTCTAATAAATACTCTGACTAA
TAAATTAGATACCATAGCTCC---AGTTCTTTTTCTTATTGGATCATTGTCGAAAGCTCA
ATTTTGTACTGTATTAGGTCATCCTATTAGTAAACCGATCTGGACCAATTTATCGGATTC
TGATATTCTTGATCGATTTTGTCGGATATGTAGAAATCTTTGTCGTTATCACAGCGGATC
CTCAAAGAAACAGGTTTTG-----------------------------------------
------------------------------------------------------------
------------------------------------------------------------
------------------------------------------------------------
------------------------------------------------------------
------------------------------------------------------------
------------------------------------------------------------
------------------------------------------------------------
------------------------------------------------------------
----------------
>JN004340Acampe_praemorsa
------------------------------------------------------------
------------------------------------------------------------
------------------------------------------------------------
------------------------------------------------------------
------------------------------------------------------------
------------------------------------------------------------
------------------------------------------------------------
------------------------------------------------------------
------------------------------------------------------------
----------------------------------------------------------TG
GATCAAAGATGTTCCTTCTTTGCATTTCTTGCGATTGATTTTCCACGAATATCATAATTT
GAATAGTCTCATTA------------CTTCAAAAAAATCTATTTACGTCTTTTCAAAAAA
AAAGAAAAGATTCTTTTGGTTCCTACATAATTTTTATGTATATGAATGCGAATATATATT
CCTCTTTCTTCGTAAACAGTCTTCTTATTTACGATCAATATCTTCTGGAGTCTTTCTTGA
GCGAACACATTTTTATGGAAAAATAGAATATCTTAGAGTC---------GTGTCTTGTAA
TTCTTTTCAGAGGATCCTATGGTTCCTCAAAGATATTTTCATACATTATGTTCGATATCA
AGGAAAAGCAATTTTGGCTTCAAAAGGAACTCTTATTCTGATGAATAAATGGAAATTTCA
TTTTGTGAATTTTTGGCAATCTTATTTTCACTTTTGGTTTCAACCTTATAGGATCCATAT
AAAGCAATTACCCAATTATTCCTTCTCTTTTCTGGGATATTTTTCAAGTGTACTAAAAAA
CCCTTTGGTAGTAAGAAATCAAATGCTAGAGAATTCATTTCTAATAAATACTCTGACTAA
TAAATTAGATACCATAGCTCC---AGTTCTTTTTCTTATTGGATCATTGTCGAAAGCTCA
ATTTTGTACTGTATTAGGTCATCCTATTAGTAAACCGATCTGGACCAATTTATCGGATTC
TGATATTCTTGATCGATTTTGTCGGATATGTAGAAATCTTTGTCGTTATCACAGCGGATC
CTCAAAGAAACAGGTTTTGTA---------------------------------------
------------------------------------------------------------
------------------------------------------------------------
------------------------------------------------------------
------------------------------------------------------------
------------------------------------------------------------
------------------------------------------------------------
------------------------------------------------------------
------------------------------------------------------------
----------------
>JN004339Acampe_praemorsa
------------------------------------------------------------
------------------------------------------------------------
------------------------------------------------------------
------------------------------------------------------------
------------------------------------------------------------
------------------------------------------------------------
------------------------------------------------------------
------------------------------------------------------------
------------------------------------------------------------
----------------------------------------------------------TG
GATCAAAGATGTTCCTTCTTTGCATTTCTTGCGATTGATTTTCCACGAATATCATAATTT
GAATAGTCTCATTA------------CTTCAAAAAAATCTATTTACGTCTTTTCAAAAAA
AAAGAAAAGATTCTTTTGGTTCCTACATAATTTTTATGTATATGAATGCGAATATATATT
CCTCTTTCTTCGTAAACAGTCTTCTTATTTACGATCAATATCTTCTGGAGTCTTTCTTGA
GCGAACACATTTTTATGGAAAAATAGAATATCTTAGAGTC---------GTGTCTTGTAA
TTCTTTTCAGAGGATCCTATGGTTCCTCAAAGATATTTTCATACATTATGTTCGATATCA
AGGAAAAGCAATTTTGGCTTCAAAAGGAACTCTTATTCTGATGAATAAATGGAAATTTCA
TTTTGTGAATTTTTGGCAATCTTATTTTCACTTTTGGTTTCAACCTTATAGGATCCATAT
AAAGCAATTACCCAATTATTCCTTCTCTTTTCTGGGATATTTTTCAAGTGTACTAAAAAA
CCCTTTGGTAGTAAGAAATCAAATGCTAGAGAATTCATTTCTAATAAATACTCTGACTAA
TAAATTAGATACCATAGCTCC---AGTTCTTTTTCTTATTGGATCATTGTCGAAAGCTCA
ATTTTGTACTGTATTAGGTCATCCTATTAGTAAACCGATCTGGACCAATTTATCGGATTC
TGATATTCTTGATCGATTTTGTCGGATATGTAGAAATCTTTGTCGTTATCACAGCGGATC
CTCAAAGAAACAGGTTTTG-----------------------------------------
------------------------------------------------------------
------------------------------------------------------------
------------------------------------------------------------
------------------------------------------------------------
------------------------------------------------------------
------------------------------------------------------------
------------------------------------------------------------
------------------------------------------------------------
----------------
>EU214214Acampe_praemorsa 
------------------------------------------------------------
------------------------------------------------------------
------------------------------------------------------------
------------------------------------------------------------
------------------------------------------------------------
------------------------------------------------------------
------------------------------------------------------------
------------------------------------------------------------
------------------------------------------------------------
------------------------------------------------------------
-------------CCTTCTTTGCATTTCTTGCGATTGATTTTCCACGAATATCATAATTT
GAATAGTCTCATTA------------CTTCAAAAAAATCCATTTACGTCTTTTCAAAAAA
AAAGAAAAGATTCTTTTGGTTCCTACATAATTTTTATGTATATGAATGCGAATATATATT
CCTCTTTCTTCGTAAACAGTCTTCTTATTTACGATCAATATCTTCTGGAGTCTTTCTTGA
GCGAACACATTTTTATGGAAAAATAGAATATCTTAGAGTC---------GTGTCTTGTAA
TTCTTTTCAGAGGATCCTATGGTTCCTCAAAGATATTTTCATACATTATGTTCGATATCA
AGGAAAAGCAATTTTGGCTTCAAAAGGAACTCTTATTCTGATGAATAAATGGAAATTTCA
TTTTGTGAATTTTTGGCAATCTTATTTTCACTTTTGGTTTCAACCTTATAGGATCCATAT
AAAGCAATTACCCAATTATTCCTTCTCTTTTCTGGGATATTTTTCAAGTGTACTAAAAAA
CCCTTTGGTAGTAAGAAATCAAATGCTAGAGAATTCATTTCTAATAAATACTCTGACTAA
GAAATTAGATACCATAGCTCC---AGTTCTTTTTCTTATTGGATCATTGTCGAAAGCTCA
ATTTTGTACTGTATTAGGTCATCCTATTAGTAAACCGATCTGGACCAATTTATCGGATTC
TGATATTCTTGATCGATTTTGTCGGATATGTAGAAATCTTTGTCGTTATC----------
------------------------------------------------------------
------------------------------------------------------------
------------------------------------------------------------
------------------------------------------------------------
------------------------------------------------------------
------------------------------------------------------------
------------------------------------------------------------
------------------------------------------------------------
------------------------------------------------------------
----------------
>KY966701Acampe_rigida
------------------------------------------------------------
------------------------------------------------------------
------------------------------------------------------------
------------------------------------------------------------
------------------------------------------------------------
--------------------ACAAGAATTCTTT------------TTCTTATCATTTTTA
TTCTCAAATGGTATCAGAAGGTTTTGGAGTCATTCTGGAAATTTCATTCTCGTCGCGATT
---AGTATCCTCCC---------TTGAAGAAAAAAGAATACCAAAATCTCAAAATTTACG
ATCTATTCATTCAATATTTCCCTTTTTAGAGGATAAATTATCACATTTAAATTATGTGTC
GGATCTACTAATACCCTATCCCATCCATCTGGAAATCTTGGTTCAAATCCTTCAATGCTG
GATCAAAGATGTTCCTTCTTTGCATTTCTTGCGATTGATTTTCCACGAATATCATAATTT
GAATAGTCTCATTA------------CTTCAAAAAAATCCATTTACGTCTTTTCAAAAAA
AAAGAAAAGATTCTTTTGGTTCCTACATAATTTTTATGTATATGAATGCGAATATATATT
CCTCTTTCTTCGTAAACAGTCTTCTTATTTACGATCAATATCTTCTGGAGTCTTTCTTGA
GCGAACACATTTTTATGGAAAAATAGAATATCTTAGAGTC---------GTGTCTTGTAA
TTCTTTTCAGAGGATCCTATGGTTCCTCAAAGATATTTTCATACATTATGTTCGATATCA
AGGAAAAGCAATTTTGGCTTCAAAAGGAACTCTTATTCTGATGAATAAATGGAAATTTCA
TTTTGTGAATTTTTGGCAATCTTATTTTCACTTTTGGTTTCAACCTTATAGGATCCATAT
AAAGCAATTACCCAATTATTCCTTCTCTTTTCTGGGATATTTTTCAAGTGTACTAAAAAA
CCCTTTGGTAGTAAGAAATCAAATGCTAGAGAATTCATTTCTAATAAATACTCTGACTAA
GAAATTAGATACCATAGCTCC---AGTTCTTTTTCTTATTGGATCATTGTCGAAAGCTCA
ATTTTGTACTGTATTAGGTCATCCTATTAGTAAACCGATCTGGACCAATTTATCGGATTC
TGATATTCTTGATCGATTTTGTCGGATATGTAGAAATCTTTGTCGTTATCACAGCGGATC
CTCAAAGAAACAGGTTTTGTATCGTATAAAGTATATACTTCGACTTTCGTGTGCTAGAAC
TTTGGCTCGTAAACATAAAAGTACAGTACGCACTTTTATGCGAAGATTAGGTTCGGGATT
CTTAGAAGAATTTTT---------------------------------------------
------------------------------------------------------------
------------------------------------------------------------
------------------------------------------------------------
------------------------------------------------------------
------------------------------------------------------------
------------------------------------------------------------
----------------
>MW924309Acampe_rigida
---------------------------------------GCGAATTACAAGGATATTTAG
ATTGAAAAAAGAGAGATTTTGGCAACAAAACTTCCTATATCCGCTACTCCTTCAGGAGTA
TATTTACTCACTTGCTCATTATCATAGCTTCAATAGTTTGATTTTTTATGAACCTGTGGA
AATTATCGGTTATGACAATAAATCTAGTTTGGTACTTGTGAAACGTTTAATTACTCGAAT
GTATC---------AACAGAAATATTTGATTTCTTCGGTGAATGATTCTAACCAAAA---
------TGGATTTTCGCTGCACAAGAATTCTTT------------TTCTTATCATTTTTA
TTCTCAAATGGTATCAGAAGGTTTTGGAGTCATTCTGGAAATTTCATTCTCGTCGCGATT
---AGTATCCTCCC---------TTGAAGAAAAAAGAATACCAAAATCTCAGAATTTACG
ATCTATTCATTCAATATTTCCCTTTTTAGAGGATAAATTATCACATTTAAATTATGTGTC
GGATCTACTAATACCCTATCCCATCCATCTGGAAATCTTGGTTCAAATCCTTCAATGCTG
GATCAAAGATGTTCCTTCTTTGCATTTCTTGCGATTGATTTTCCACGAATATCATAATTT
GAATAGTCTCATTA------------CTTCAAAAAAATCCATTTACGTCTTTTCAAAAAA
AAAGAAAAGATTCTTTTGGTTCCTACATAATTTTTATGTATATGAATGCGAATATATATT
CCTCTTTCTTCGTAAACAGTCTTCTTATTTACGATCAATATCTTCTGGAGTCTTTCTTGA
GCGAACACATTTTTATGGAAAAATAGAATATCTTAGAGTC---------GTGTCTTGTAA
TTCTTTTCAGAGGATCCTATGGTTCCTCAAAGATATTTTCATACATTATGTTCGATATCA
AGGAAAAGCAATTTTGGCTTCAAAAGGAACTCTTATTCTGATGAATAAATGGAAATTTCA
TTTTGTGAATTTTTGGCAATCTTATTTTCACTTTTGGTTTCAACCTTATAGGATCCATAT
AAAGCAATTACCCAATTATTCCTTCTCTTTTCTGGGATATTTTTCAAGTGTACTAAAAAA
CCCTTTGGTAGTAAGAAATCAAATGCTAGAGAATTCATTTCTAATAAATACTCTGACTAA
GAAATTAGATACCATAGCTCC---AGTTCTTTTTCTTATTGGATCATTGTCGAAAGCTCA
ATTTTGTACTGTATTAGGTCATCCTATTAGTAAACCGATCTGGACCAATTTATCGGATTC
TGATATTCTTGATCGATTTTGTCGGATATGTAGAAATCTTTGTCGTTATCACAGCGGATC
CTCAAAGAAACAGGTTTTGTATCGTATAAAGTATATACTTCGACTTTCGTGTGCTAGAAC
TTTGGCTCGTAAACATAAAAGTACAGTACGCACTTTTATGCGAAGATTAGGTTCGGGATT
CTTAGAAGAATTTTTTTTGGA------AGAAGAACAATTTCTTTCCTTAATCTTTCTCCA
AAAAATACCTTTTCTTTTAC------ACGGATTACATAGAGAACGTATTTGGTATTTGGA
CATTATCCGTATGAATGATCTGGTGGATCATTCATGATTGTTCATGAGACTTTTT-----
CATTTTCACGAAAAAAA------------------AGATTCATGAATTTAGATTCTGAAA
TGCCCATATATGATGAT-------------------------------------------
------------------------------------------------------------
------------------------------------------------------------
----------------
>KJ733544Acampe_rigida
-------------------ATGTATTT-------AAATAGCGAATTACAAGGATATTTAG
ATTGAAAAAAGAGAGATTTTGGCAACAAAACTTCCTATATCCGCTACTCCTTCAGGAGTA
TATTTACTCACTTGCTCATTATCATAGCTTCAATAGTTTGATTTTTTATGAACCTGTGGA
AATTATCGGTTATGACAATAAATCTAGTTTGGTACTTGTGAAACGTTTAATTACTCGAAT
GTATC---------AACAGAAATATTTGATTTCTTCGGTGAATGATTCTAACCAAAA---
------TGGATTTTCGCTGCACAAGAATTCTTT------------TTCTTATCATTTTTA
TTCTCAAATGGTATCAGAAGGTTTTGGAGTCATTCTGGAAATTTCATTCTCGTCGCGATT
---AGTATCCTCCC---------TTGAAGAAAAAAGAATACCAAAATCTCAGAATTTACG
ATCTATTCATTCAATATTTCCCTTTTTAGAGGATAAATTATCACATTTAAATTATGTGTC
GGATCTACTAATACCCTATCCCATCCATCTGGAAATCTTGGTTCAAATCCTTCAATGCTG
GATCAAAGATGTTCCTTCTTTGCATTTCTTGCGATTGATTTTCCACGAATATCATAATTT
GAATAGTCTCATTA------------CTTCAAAAAAATCCATTTACGTCTTTTCAAAAAA
AAAGAAAAGATTCTTTTGGTTCCTACATAATTTTTATGTATATGAATGCGAATATATATT
CCTCTTTCTTCGTAAACAGTCTTCTTATTTACGATCAATATCTTCTGGAGTCTTTCTTGA
GCGAACACATTTTTATGGAAAAATAGAATATCTTAGAGTC---------GTGTCTTGTAA
TTCTTTTCAGAGGATCCTATGGTTCCTCAAAGATATTTTCATACATTATGTTCGATATCA
AGGAAAAGCAATTTTGGCTTCAAAAGGAACTCTTATTCTGATGAATAAATGGAAATTTCA
TTTTGTGAATTTTTGGCAATCTTATTTTCACTTTTGGTTTCAACCTTATAGGATCCATAT
AAAGCAATTACCCAATTATTCCTTCTCTTTTCTGGGATATTTTTCAAGTGTACTAAAAAA
CCCTTTGGTAGTAAGAAATCAAATGCTAGAGAATTCATTTCTAATAAATACTCTGACTAA
GAAATTAGATACCATAGCTCC---AGTTCTTTTTCTTATTGGATCATTGTCGAAAGCTCA
ATTTTGTACTGTATTAGGTCATCCTATTAGTAAACCGATCTGGACCAATTTATCGGATTC
TGATATTCTTGATCGATTTTGTCGGATATGTAGAAATCTTTGTCGTTATCACAGCGGATC
CTCAAAGAAACAGGTTTTGTATCGTATAAAGTATATACTTCGACTTTCGTGTGCTAGAAC
TTTGGCTCGTAAACATAAAAGTACAGTACGCACTTTTATGCGAAGATTAGGTTCGGGATT
CTTAGAAGAATTTTTTTTGGA------AGAAGAACAATTTCTTTCCTTAATCTTTCTCCA
AAAAATACCTTTTCTTTTAC------ACGGATTACATAGAGAACGTATTTGGTATTTGGA
CATTATCCGTATGAATGATCTGGTGGATCATTCATGATTGTTCATGAGACTTTTT-----
CATTTTCACGAAAAAAA------------------AGATTCATGAATTTAGATTCTGAAA
TGCCCATATATG------------------------------------------------
------------------------------------------------------------
------------------------------------------------------------
----------------
>KJ733598Renanthera_coccinea
-------------------ATGTATTT-------AAATAGCTAATTACAAGGATATTGAG
ATTGAAAAAAGAGAGATTTTGGCAACAAAACTTCCTATATCCGCTACTCCTTCAGGAGTA
TATTTACTCACTTGCTCATTATCATAGCTTCAATAATTTGATTTTTTATGAACCTGTGGA
AATTATTGGTTATGACAATAAATCTAGTTTGGTACTTGTGAAACGTTTAATTACTCGAAT
GTATC---------AACAGAAATATTTGATTTCTTCGGTGAATGATTCTAACCAAAA---
------TGTATTTTCGCTGCACAAGAATTCTTT------------TTCTTATCATTTTTA
TTCTCAAATGGTATCAGAAGGTTTTGGAGTCATTCTGGAAATTTCATTTTCGTCGCGATT
---AGTATCCTCCC---------TTGAAGAAAAAAGAATACCAAAATCTCAGAATTTACG
ATCTATTCATTCAATATTTCCCTTTTTAGAGGATAAATTATCACATTTAAATTATGTGTC
GGATCTACTAATACCCTATCCCATCCATCTGGAAATCTTGGTTCAAATCCTTCAATGCTG
GATCAAAGATGTTCCTTCTTTGCATTTATTGCGATTTATTTTCCATGAATATCATAATTT
GAATAGTCTCATTA------------CTTCAAAAAAATCCATTTACGTCTTTTCAAAAAT
AAAGAAAAGATTCTTTTGGTTCCTACATAATTTTTATGTATATGAATGCGAATATATATT
CCTTTTTCTTCGTAAACAGTCTTCTTATTTACGATCAATATCTTCTGGAGTCTTTCTTGA
GCGAACACATTTTTATGGAAAAATAGAATATCTTAGAGTC---------GTGTCTTGTAA
TTCTTTTCAGAGGATCCTATGGTTCCTCAAAGATATTTTCATACATTATGTTCGATATCA
AGGAAAAGCGATTCTGGCTTCAAAAGGAACTCTTATTCTGATGAATAAATGGAAATTTCA
TTTTGTGAATTTTTGGCAATCTTATTTTCACTTTTGGGTTCAACCTTATAGGATCCATAT
AAAGCAATTACCCAATTATTCCTTCTCTTTTCTGGGATATTTTTCAAGTGTACTAAAAAA
CCCTTTGGTAGTAAGAAATCAAATGCTAGAGAATTCATTTCTAATAAATACTCTGACTAA
GAAATTAGATACCATAGCTCC---AGTTCTTTTTCTTATTGGATCATTGTCGAAAGCTCA
ATTTTGTACTGTATTAGGTCATCCTATTAGTAAACCGATCTGGACCAATTTATCGGATTC
TGATATTCTTGATCAATTTTGTCGGATATGTAGAAATCTTTGTCGTTATCACAGCGGATC
CTCAAAGAAACAGGTTTTGTATCGTATAAAGTATATACTTCGACTTTCGTGTGCTAGAAC
TTTGGCTCGTAAACATAAAAGTACAGTACGCACTTTTATGCGAAGATTAGGTTCGGGATT
TTTAGAAGAATTTTTTTTGGA------AGAAGAACAATCTCTTTCTTTAATCTTCCTCCA
AAAAATACCTTTTCTTTTAC------ACGGATTACATAGAGAACGTATTTGGTATTTGGA
CATTATCCGTATGAATGATCTGGTGGATCATTCATGATTGTTCATGAGACTTTTT-----
CATTTTCACAAAAAAA-------------------AGATTCATGAATTTAGATTCTGAAA
TGCCCATATATG------------------------------------------------
------------------------------------------------------------
------------------------------------------------------------
----------------
>EF655804Rhynchostylis_retusa
----------------GAAATGTATTT-------AAATAGCGAATTACAAGGATATTTAG
ATTGAAAAAAGAGAGATTTTGGCAASAAAACTTCCTATATCCGCTACTCCTTCAGGAGTA
TATTTACTCAATTGCTCATTATCATAGCTTCAATAGTTTGATTTTTTATGAACCTGTGGA
AATTATCGGTTATGACAATAAATCTAGTTTGGTACTTGTGAAACGTTTAATTACTCGAAT
GTATC---------AACAGAAATATTTGATTTCTTCGGTGAATGATTCTAACCAAAA---
------TGGATTTTCACTGCACAAGAATTCTTT------------TTCTTATCATTTTTA
TTCTCAAATGGTATCAGAAGGTTTTGGAGTCATTCTGGAAATTTCATTCTCGTCGCGATT
---AGTATCCTCCC---------TTGAAGAAAAAAGAATACCAAAATCTCAGAATTTACG
ATCTATTCATTCAATATTTCCCTTTTTAGAGGATAAATTATCACATTTAAATTATGTGTC
GGATCTATTAATACCCTATCCCATCCATCTGGAAATCTTGGTTCAAATCCTTCAATGCTG
GATCAAAGATGTTCCTTCTTTGCATTTATTGCGATTTATTTTCCACGAATATCATAATTT
GAATAGTCTCATTA------------CTTCAAAAAAATCTATTTACGTCTTTTCAAAAAA
AAAGAAAAGATTCTTTTGGTTCCTACATAATTTTTATGTATATGAATGCGAATATATATT
CCTTTTTCTTCGTAAACAGTCTTCTTATTTACGATCAATATCTTCTGGAGTCTTTCTTGA
GCGAACACATTTTTATGGAAAAATAGAATATCTTAGAGTC---------GTGTCTTGTAA
TTCTTTTCAGAGGATCTTATGGTTCCTCAAAGATATTTTCATACATTATGTTCGATATCA
AGGAAAAGCGATTCTGGCTTCAAAAGGAACTCTTATTCTGATGAATAAATGGAAATTTCA
TTTTGTGAATTTTTGGCAATCTTATTTTCACTTTTGGTTTCAACCTTATAGGATCCATAT
AAAGCAATTACCCAATTATTCCTTCTCTTTTCTGGGATATTTTTCAAGTGTACTAAAAAA
CCCTTTGGTAGTAAGAAATCAAATGCTAGAGAATTCATTTCTAATAAATACTCTGACTAA
GAAATTAGATACCATAGCTCC---AGTTATTTTTCTTATTGGATCATTGTCGAAAGCTCA
ATTTTGTACTGTATTGGGTCATCCTATTAGTAAACCGATCTGGACCAATTTATCGGATTC
TGATATTCTTGATCGATTTTGTCGGATATGTAGAAATCTTTGTCGTTATCACAGCGGATC
CTCAAAGAAACAGGTTTTGTATCGTATAAAGTATATACTTCGACTTTCGTGTGCTAGAAC
TTTGGCTCGTAAACATAAAAGTACAGTACGCACTTTTATGCGAAAATTAGGTTCGGGATT
CTTAGAAGAATTTTTTTTGGA------AGAAGAACAATCTCTTTCTTTAATCTTCCTCCA
AAAAATACCTTTTCTTTTAC------ACGGATTACATAGAGAACGTATTTGGTATTTGGA
CATTATCCGTATGAATGATCTGGTGGATCATTCATGATTGTTCATGAGACTTTTT-----
CATTTTCACGAAAAAAAA-----------------AGATTCATGAATTTAGATTCTGAAA
TGCCCATATATGATGATATATTGTATATATNATCCTATTCGTGGTGAAATTCACTGAGTA
G-----------------------------------------------------------
------------------------------------------------------------
----------------
>EU558938Rhynchostylis_retusa 
------------------------------------------------------------
----AAAAAAGAGAGANTTTGGCAACAAAACTTCCTATATCCGCTACTCCTTCAGGAGTA
TATTTACTCACTTGCTCATTATCATAGCTTCAATAGTTTGATTTTTTATGAACCTGTGGA
AATTATCGGTTATGACAATAAATCTAGTTTGGTACTTGTGAAACGTTTAATTACTCGAAT
GTATC---------AACAGAAATATTTGATTTCTTCGGTGAATGATTCTAACCAAAA---
------TGGATTTTCGCTGCACAAGAATTCTTT------------TTCTTATCATTTTTA
TTCTCAAATGGTATCAGAAGGTTTTGGAGTCATTCTGGAAATTTCATTCTCGTCGCGATT
---AGTATCCTCCC---------TTGAAGAAAAAAGAATACCAAAATCTCAGAATTTACG
ATCTATTCATTCAATATTTCCCTTTTTAGAGGATAAATTATCACATTTAAATTATGTGTC
GGATCTATTAATACCCTATCCCATCCATCTGGAAATCTTGGTTCAAATCCTTCAATGCTG
GATCAAAGATGTTCCTTCTTTGCATTTATTGCGATTTATTTTCCACGAATATCATAATTT
GAATAGTCTCATTA------------CTTCAAAAAAATCTATTTACGTCTTTTCAAAAAT
AAAGAAAAGATTCTTTTGGTTCCTACATAATTTTTATGTATATGAATGCGAATATATATT
CCTTTTTCTTCGTAAACAGTCTTCTTATTTACGATCAATATCTTCTGGAGTCTTTCTTGA
GCGAACACATTTTTATGGAAAAATAGAATATCTTAGAGTC---------GTGTCTTGTAA
TTCTTTTCAGAGGATCTTATGGTTCCTCAAAGATATTTTCATACATTATGTTCGATATCA
AGGAAAAGCGATTCTGGCTTCAAAAGGAACTCTTATTCTGATGAATAAATGGAAATTTCA
TTTTGTGAATTTTTGGCAATCTTATTTTCACTTTTGGTTTCAACCTTATAGGATCCATAT
AAAGCAATTACCCAATTATTCCTTCTCTTTTCTGGGATATTTTTCAAGTGTACTAAAAAA
CCCTTTGGTAGTAAGAAATCAAATGCTAGAGAATTCATTTCTAATAAATACTCTGACTAA
GAAATTAGATACCATAGCTCC---AGTTATTTTTCTTATTGGATCATTGTCGAAAGCTCA
ATTTTGTACTGTATTGGGTCATCCTATTAGTAAACCGATCTGGACCAATTTATCGGATTC
TGATATTCTTGATCGATTTTGTCGGATATGTAGAAATCTTTGTCATTATCACAGCGGATC
CTCAAAGAAACAGGTTTTGTATCGTATAAAGTATATACTTCGACTTTCGTGTGCTAGAAC
TTTGGCTCGTAAACATAAAAGTACAGTACGCACTTTTATGCGAAAATTAGGTTCGGGATT
CTTAGAAGAATTTTTTTTGGA------AGAAGAACAATCTCTTTCTTTAATCTTCCTCCA
AAAAATACCTTTTCTTTTAC------ACGGATTACATAGAGAACGTATTTGGTATTTGGA
CATTATCCGTATGAATGATCTGGTGGATCATTCATGATTGTTCATGAGACTTTTT-----
CATTTTCACGAAAAAAAA-----------------AGATTCATGAATTTAGATTCTGAAA
TGCCCATATATGATGATATATTGTATATATAATCCTA-----------------------
------------------------------------------------------------
------------------------------------------------------------
----------------
>MG014183Rhynchostylis_retusa
------------------------------------------------------------
------------------------------------------------------------
------------------------------------------------------------
------------------------------------------------------------
------------------------------------------------------------
------------------------------------------------------------
------------------------------------------------------------
------------------------------------------------------------
------------------------------------------------------------
------------------------CCATCTGGAAATCTTGGTTCAAATCCTTCAATGCTG
GATCAAAGATGTTCCTTCTTTGCATTTATTGCGATTTATTTTCCACGAATATCATAATTT
GAATAGTCTCATTA------------CTTCAAAAAAATCTATTTACGTCTTTTCAAAAAA
AAAGAAAAGATTCTTTTGGTTCCTACATAATTTTTATGTATATGAATGCGAATATATATT
CCTTTTTCTTCGTAAACAGTCTTCTTATTTACGATCAATATCTTCTGGAGTCTTTCTTGA
GCGAACACATTTTTATGGAAAAATAGAATATCTTAGAGTC---------GTGTCTTGTAA
TTCTTTTCAGAGGATCTTATGGTTCCTCAAAGATATTTTCATACATTATGTTCGATATCA
AGGAAAAGCGATTCTGGCTTCAAAAGGAACTCTTATTCTGATGAATAAATGGAAATTTCA
TTTTGTGAATTTTTGGCAATCTTATTTTCACTTTTGGTTTCAACCTTATAGGATCCATAT
AAAGCAATTACCCAATTATTCCTTCTCTTTTCTGGGATATTTTTCAAGTGTACTAAAAAA
CCCTTTGGTAGTAAGAAATCAAATGCTAGAGAATTCATTTCTAATAAATACTCTGACTAA
GAAATTAGATACCATAGCTCC---AGTTATTTTTCTTATTGGATCATTGTCGAAAGCTCA
ATTTTGTACTGTATTGGGTCATCCTATTAGTAAACCGATCTGGACCAATTTATCGGATTC
TGATATTCTTGATCGATTTTGTCGGATATGTAGAAATCTTTGTCGTTATCACAGCGGATC
CTCAAAGAAACAGGTTTTGTATCGTATAAAGTATATACTTCGACTTTCGTGTGCTAGAAC
TTTGGCTCGTAAACATAAA-----------------------------------------
------------------------------------------------------------
------------------------------------------------------------
------------------------------------------------------------
------------------------------------------------------------
------------------------------------------------------------
------------------------------------------------------------
------------------------------------------------------------
----------------
>JN004606Rhynchostylis_retusa
------------------------------------------------------------
------------------------------------------------------------
------------------------------------------------------------
------------------------------------------------------------
------------------------------------------------------------
------------------------------------------------------------
------------------------------------------------------------
------------------------------------------------------------
------------------------------------------------------------
------------------------------------------------------------
-----------------CTTTGCATTTATTGCGATTTATTTTCCACGAATATCATAATTT
GAATAGTCTCATTA------------CTTCAAAAAAATCTATTTACGTCTTTTCAAAAAT
AAAGAAAAGATTCTTTTGGTTCCTACATAATTTTTATGTATATGAATGCGAATATATATT
CCTTTTTCTTCGTAAACAGTCTTCTTATTTACGATCAATATCTTCTGGAGTCTTTCTTGA
GCGAACACATTTTTATGGAAAAATAGAATATCTTAGAGTC---------GTGTCTTGTAA
TTCTTTTCAGAGGATCTTATGGTTCCTCAAAGATATTTTCATACATTATGTTCGATATCA
AGGAAAAGCGATTCTGGCTTCAAAAGGAACTCTTATTCTGATGAATAAATGGAAATTTCA
TTTTGTGAATTTTTGGCAATCTTATTTTCACTTTTGGTTTCAACCTTATAGGATCCATAT
AAAGCAATTACCCAATTATTCCTTCTCTTTTCTGGGATATTTTTCAAGTGTACTAAAAAA
CCCTTTGGTAGTAAGAAATCAAATGCTAGAGAATTCATTTCTAATAAATACTCTGACTAA
GAAATTAGATACCATAGCTCC---AGTTATTTTTCTTATTGGATCATTGTCGAAAGCTCA
ATTTTGTACTGTATTGGGTCATCCTATTAGTAAACCGATCTGGACCAATTTATCGGATTC
TGATATTCTTGATCGATTTTGTCGGATATGTAGAAATCTTT-------------------
------------------------------------------------------------
------------------------------------------------------------
------------------------------------------------------------
------------------------------------------------------------
------------------------------------------------------------
------------------------------------------------------------
------------------------------------------------------------
------------------------------------------------------------
------------------------------------------------------------
----------------
>JN004607Rhynchostylis_retusa
------------------------------------------------------------
------------------------------------------------------------
------------------------------------------------------------
------------------------------------------------------------
------------------------------------------------------------
------------------------------------------------------------
------------------------------------------------------------
------------------------------------------------------------
------------------------------------------------------------
------------------------------------------------------------
------------------------------------TATTTTCCACGAATATCATAATTT
GAATAGTCTCATTA------------CTTCAAAAAAATCTATTTACGTCTTTTCAAAAAT
AAAGAAAAGATTCTTTTGGTTCCTACATAATTTTTATGTATATGAATGCGAATATATATT
CCTTTTTCTTCGTAAACAGTCTTCTTATTTACGATCAATATCTTCTGGAGTCTTTCTTGA
GCGAACACATTTTTATGGAAAAATAGAATATCTTAGAGTC---------GTGTCTTGTAA
TTCTTTTCAGAGGATCTTATGGTTCCTCAAAGATATTTTCATACATTATGTTCGATATCA
AGGAAAAGCGATTCTGGCTTCAAAAGGAACTCTTATTCTGATGAATAAATGGAAATTTCA
TTTTGTGAATTTTTGGCAATCTTATTTTCACTTTTGGTTTCAACCTTATAGGATCCATAT
AAAGCAATTACCCAATTATTCCTTCTCTTTTCTGGGATATTTTTCAAGTGTACTAAAAAA
CCCTTTGGTAGTAAGAAATCAAATGCTAGAGAATTCATTTCTAATAAATACTCTGACTAA
GAAATTAGATACCATAGCTCC---AGTTATTTTTCTTATTGGATCATTGTCGAAAGCTCA
ATTTTGTACTGTATTGGGTCATCCTATTAGTAAACCGATCTGGACCAATTTATCGGATTC
TGATATTCTTGATCGATTTTGTCGGATATGTAGAAATCTTTGTCGT--------------
------------------------------------------------------------
------------------------------------------------------------
------------------------------------------------------------
------------------------------------------------------------
------------------------------------------------------------
------------------------------------------------------------
------------------------------------------------------------
------------------------------------------------------------
------------------------------------------------------------
----------------
>MK064250Rhynchostylis_retusa
------------------------------------------------------------
------------------------------------------------------------
------------------------------------------------------------
------------------------------------------------------------
------------------------------------------------------------
------------------------------------------------------------
------------------------------------------------------------
------------------------------------------------------------
------------------------------------------------------------
------------------------------------------------------------
----------------TCTTTGCATTTATTGCGATTTATTTTCCACGAATATCATAATTT
GAATAGTCTCATTA------------CTTCAAAAAAATCTATTTACGTCTTTTCAAAAAT
AAAGAAAAGATTCTTTTGGTTCCTACATAATTTTTATGTATATGAATGCGAATATATATT
CCTTTTTCTTCGTAAACAGTCTTCTTATTTACGATCAATATCTTCTGGAGTCTTTCTTGA
GCGAACACATTTTTATGGAAAAATAGAATATCTTAGAGTC---------GTGTCTTGTAA
TTCTTTTCAGAGGATCTTATGGTTCCTCAAAGATATTTTCATACATTATGTTCGATATCA
AGGAAAAGCGATTCTGGCTTCAAAAGGAACTCTTATTCTGATGAATAAATGGAAATTTCA
TTTTGTGAATTTTTGGCAATCTTATTTTCACTTTTGGTTTCAACCTTATAGGATCCATAT
AAAGCAATTACCCAATTATTCCTTCTCTTTTCTGGGATATTTTTCAAGTGTACTAAAAAA
CCCTTTGGTAGTAAGAAATCAAATGCTAGAGAATTCATTTCTAATAAATACTCTGACTAA
GAAATTAGATACCATAGCTCC---AGTTATTTTTCTTATTGGATCATTGTCGAAAGCTCA
ATTTTGTACTGTATTGGGTCATCCTATTAGTAAACCGATCTGGACCAATTTATCGGATTC
TGATATACTTGATCGA--------------------------------------------
------------------------------------------------------------
------------------------------------------------------------
------------------------------------------------------------
------------------------------------------------------------
------------------------------------------------------------
------------------------------------------------------------
------------------------------------------------------------
------------------------------------------------------------
------------------------------------------------------------
----------------
>MT276853Rhynchostylis_retusa
------------------------------------------------------------
------------------------------------------------------------
------------------------------------------------------------
------------------------------------------------------------
------------------------------------------------------------
------------------------------------------------------------
------------------------------------------------------------
------------------------------------------------------------
------------------------------------------------------------
------------------------------------------------------------
---------------TTCTTTGCATTTATTGCGATTTATTTTCCACGAATATCATAATTT
GAATAGTCTCATTA------------CTTCAAAAAAATCTATTTACGTCTTTTCAAAAAT
AAAGAAAAGATTCTTTTGGTTCCTACATAATTTTTATGTATATGAATGCGAATATATATT
CCTTTTTCTTCGTAAACAGTCTTCTTATTTACGATCAATATCTTCTGGAGTCTTTCTTGA
GCGAACACATTTTTATGGAAAAATAGAATATCTTAGAGTC---------GTGTCTTGTAA
TTCTTTTCAGAGGATCTTATGGTTCCTCAAAGATATTTTCATACATTATGTTCGATATCA
AGGAAAAGCGATTCTGGCTTCAAAAGGAACTCTTATTCTGA---ATAAATGGAAATTTCA
TTTTGTGAATTTTTGGCAATCTTATTTTCACTTTTGGTTTCAACCTTATAGGATCCATAT
AAAGCAATTACCCAATTATTCCTTCTCTTTTCTGGGATATTTTTCAAGTGTACTAAAAAA
CCCTTTGGTAGTAAGAAATCAACT---AGAGAATTCATTTCTAATAAATACTCTGACTAA
GAAATTAGATACCATAGCTCC---AGTTATTTTTCTTATTGGATCATTGTCGAAAGCTCA
ATTTTGTACTGTATTGGGTCATCCTATTAGTAAACCGATCTGGACCAATTTATCGGATTC
TGATATTCTTGATCGATTTTGTCGGATATGTAGAAATCTTTGTCGTTATCACAGCGGATC
CTCAAAGAA---------------------------------------------------
------------------------------------------------------------
------------------------------------------------------------
------------------------------------------------------------
------------------------------------------------------------
------------------------------------------------------------
------------------------------------------------------------
------------------------------------------------------------
------------------------------------------------------------
----------------
>MK607423Rhynchostylis_retusa
------------------------------------------------------------
------------------------------------------------------------
------------------------------------------------------------
------------------------------------------------------------
------------------------------------------------------------
------------------------------------------------------------
------------------------------------------------------------
------------------------------------------------------------
-------------------------------------TTATCACATTTAAATTATGTGTC
GGATCTATTAATACCCTATCCCATCCATCTGGAAATCTTGGTTCAAATCCTTCAATGCTG
GATCAAAGATGTTCCTTCTTTGCATTTATTGCGATTTATTTTCCACGAATATCATAATTT
GAATAGTCTCATTA------------CTTCAAAAAAATCTATTTACGTCTTTTCAAAAAT
AAAGAAAAGATTCTTTTGGTTCCTACATAATTTTTATGTATATGAATGCGAATATATATT
CCTTTTTCTTCGTAAACAGTCTTCTTATTTACGATCAATATCTTCTGGAGTCTTTCTTGA
GCGAACACATTTTTATGGAAAAATAGAATATCTTAGAGTC---------GTGTCTTGTAA
TTCTTTTCAGAGGATCTTATGGTTCCTCAAAGATATTTTCATACATTATGTTCGATATCA
AGGAAAAGCGATTCTGGCTTCAAAAGGAACTCTTATTCTGATGAATAAATGGAAATTTCA
TTTTGTGAATTTTTGGCAATCTTATTTTCACTTTTGGTTTCAACCTTATAGGATCCATAT
AAAGCAATTACCCAATTATTCCTTCTCTTTTCTGGGATATTTTTCAAGTGTACTAAAAAA
CCCTTTGGTAGTAAGAAATCAAATGCTAGAGAATTCATTTCTAATAAATACTCTGACTAA
GAAATTAGATACCATAGCTCC---AGTTATTTTTCTTATTGGATCATTGTCGAAAGCTCA
ATTTTGTACTGTATTGGGTCATCCTATTAGTAAACCGATCTGGACCAATTTATCGGATTC
TGATATTCTTGATCGATTTTGTCGGATATGTAGAAATCTTTGTCGTTATCACAGCGGATC
CTCAAAGAAACAGGTTTTGTATCG------------------------------------
------------------------------------------------------------
------------------------------------------------------------
------------------------------------------------------------
------------------------------------------------------------
------------------------------------------------------------
------------------------------------------------------------
------------------------------------------------------------
------------------------------------------------------------
----------------
>KX526724Mycaranthes_pannea
------------------------------------------------------------
------------------------------------------------------------
------------------------------------------------------------
------------------------------------------------------------
------------------------------------------------------------
------------------------------------------------------------
------------------------------------------------------------
-------------------------------------------AAATCTCAGAATTTACG
ATCTATTCATTCAATATATCCCTTTTTAGAGGATAAATTATCACATTTAAATTATGTGTC
AGATCTACTAATACCCCATCCCATCCATATGGAAATCTTGGTTCAAATTCTTCAATGTTG
GATCAAAGATGTTCCTTCTTTGCATTTCTTGCGATTGTTTTTCCACGAATATCATAATTT
GAATAGTCTCATTA------------TTTCAAAGAAATCTATTTACGTCTTTTCAAAAAG
AAAGAAAAGATTCTTTTGGTTCCTACATAATTTTTATGTATATGAATGCGAATATCTATT
CCTGTTTCTTCGTAAACAGTCTTCTTATTTACGATCAATATCTTCTGGAGTCTTTCTTGA
GCGAACACATTTCTATGGAAAAATAGAATATCTTATAGCC---------GTGTATTGTAA
TTCTTTTCAGAGGACCCTATGGTTCCTCAAAGATACTTTCATACATTATGTTCGATATCA
AGGAAAAGCGATTCTGGCTTCAAAAGGAACTCTTATTCTGATGAAGAAATGGAAATTTCA
TCTTGTGAATTTTTGGCAATCTTATTTTCACTTTTGGTTTCAACCTTCTAGGATCCATAT
AAAGCAATTACCCAACTATTCCTTCTCTTTTCTGGGGTATTTTTCAAGTGTACTAAAAAA
TCCTTTGGTAGTAAGAAATCAAATGTTAGAGAATTCCTTTCTAATAAATACTCTGACTAA
GAAATTAGATACCATAGTCCC---AGTGATTTCTCTTATTGGATCATTGTCGAAAGCTCA
ATTTTGTACTGTATTGGGTCATCCTATTAGTAAACCGATCTGGACCGATTTATCGGATTC
TGATATTCTTGATCGATTTTGTCGGATATGTAGAAATCTTTGTCGTTATCACAGCGGATC
CTCAAAGAAA--------------------------------------------------
------------------------------------------------------------
------------------------------------------------------------
------------------------------------------------------------
------------------------------------------------------------
------------------------------------------------------------
------------------------------------------------------------
------------------------------------------------------------
------------------------------------------------------------
----------------
>KY239608Mycaranthes_pannea
-------------GTATAAATGTATTT-------CAATGGCGAATTA-CAGGATATTTAG
ATTGAAAAAAGATAGATTTCGGCAACAAAACTTCCTATATCCGCTACTCCTTCAGGAGTA
TATTTATTCACTTGCTCATTATCATAGTTTCAATAGTTTG---------GAACCTGTGGA
ATTTAATGGTTATGACAATAAATCTAGTTTAGTACTTGTGAAACGTTTAATTACTCAAAT
GTATC---------AACAGAAATCTTTGATTTCTTCGGTGAATGATTCTA----------
--------TATTTTGGGGGCACAAGAATTC-----------------------A-TTTTC
TTCTCAAATGGTATCAGAAGGCTTTGGAGTCATTCTGGAAATTCCATTCTCGTCGCGATT
---AGTATCTTCCC---------TTGAAAAAAAAAGAATACCAAAATCTCAGAATTTACG
ATCTATTCATTCAATATATCCCTTTTTAGAGGATAAATTATCACATTTAAATTATGTGTC
AGATCTACTAATACCCCATCCCATCCATATGGAAATCTTGGTTCAAATTCTTCAATGTTG
GATCAAAGATGTTCCTTCTTTGCATTTCTTGCGATTGTTTTTCCACGAATATCATAATTT
GAATAGTCTCATTA------------TTTCAAAGAAATCTATTTACGTCTTTTCAAAAAG
AAAGAAAAGATTCTTTTGGTTCCTACATAATTTTTATGTATATGAATGCGAATATCTATT
CCTGTTTCTTCGTAAACAGTCTTCTTATTTACGATCAATATCTTCTGGAGTCTTTCTTGA
GCGAACACATTTCTATGGAAAAATAGAATATCTTATAGCC---------GTGTATTGTAA
TTCTTTTCAGAGGACCCTATGGTTCCTCAAAGATACTTTCATACATTATGTTCGATATCA
AGGAAAAGCGATTCTGGCTTCAAAAGGAACTCTTATTCTGATGAAGAAATGGAAATTTCA
TCTTGTGAATTTTTGGCAATCTTATTTTCACTTTTGGTTTCAACCTTCTAGGATCCATAT
AAAGCAATTACCCAACTATTCCTTCTCTTTTCTGGGGTATTTTTCAAGTGTACTAAAAAA
TCCTTTGGTAGTAAGAAATCAAATGTTAGAGAATTCCTTTCTAATAAATACTCTGACTAA
GAAATTAGATACCATAGTCCC---AGTGATTTCTCTTATTGGATCATTGTCGAAAGCTCA
ATTTTGTACTGTATTGGGTCATCCTATTAGTAAACCGATCTGGACCGATTTATCGGATTC
TGATATTCTTGATCGATTTTGTCGGATATGTAGAAATCTTTGTCGTTATCACAGCGGATC
CTCAAAGAAACAGGTTTTGTATCGTATAAAGTATATACTTCGACTTTCGTGTGCTAGAAC
TTTGGCTCGTAAACATAAAAGTACCGTACGCACTTTTATGCGAAGATTAGGTTCGGGATT
CTTAGAAGAATTCTTTTTGGA------AGAAGAACAATCTATTTCTTTAATTTTCCTCCA
AAAAATCCCTTTTCTTTTAC------ACGGATTACATAGAGAACGTATTTGGTATTTGGA
CATTATCCGTATCAATGATCTGGTGGATCATTCATGATTGTTCATTAGACTTTTT-----
CATTTTCAT-AAAAAAAAAAA--------GATTCATGAATTTGTATTTTGTATTCTGAAA
TGCTCATATATCA-------------------------------TCATATTTGT-GGTGA
AATTCACTGAGTAGTCAAAAATATTAGACTTTCTTCTCGATATGTAATTAGTTTTTCTTT
TT-------------------------GATATATACATAGGGAAAGTCGTGTGCAATGAA
AACTGCCAGCACGGT-
>KY966710Appendicula_cornuta
------------------------------------------------------------
------------------------------------------------------------
------------------------------------------------------------
------------------------------------------------------------
------------------------------------------------------------
--------------------ACAAGAATTC------------------------TTTTTC
TTCTCAAATGGTATCAGAAGGTTTTGGAGTCATTCTGGAAATTCCATTCTCGTCGCGATT
---AGTATCTTTCC---------TTGAAGAAAAAAGAATACCAAAATATCAGAATTTACG
ATCTATTCATTCAATATTTCCCTTTTTAGAGGATAAATTATTACATTTAAATTATGTGTC
AGATCTACTAATACCCCATCCCATCCATCTGGAAATATTGGTTCAAATTCTTCAATGCTG
GATCAAAGATGTTCCTTCTTTGCATTTATTGCGATTGTTTTTTCACGAATATCATAATTT
GAATAGTCTCATTA------------TTTCAAAGAAATCCATTTACGTCTTTTCAAAAAG
AAAGAAAAGATTATTTTTGTTCCTACATAATTCCTATGTATATGAATGCGAATATCTATT
CCTGTTTCTTCGTAAACAGTCTTCTTATTTACGATCAATATCTTCTGGAGTCTTTCTTGA
GCGAACACATTTCTATGTAAAAATAGAATATCTTATAGCC---------GTATATTGTAA
TTCTTTTCATAGGATCCTATGGTTCCTCAAAGATACTTTCATAAATTATGTTCGATATCA
AGGAAAAGCGATTCTGGCTTCAAAAGGAACTCTTATTCTGATGAATAAATGGAAATTTCA
TCTTGTGAATCTTTGGCAATCTTATTTTCACTTTTGGTTTCAACCTTATAGGATCCATAT
AAAGCAATTACCCAACTATTCTTTCTCTTTTCTGGGGTATTTTTCAAGTGTACTAAAAAA
TCCTTTGGTAGTAAGAAATCAAATGTTAGATAATTCATTTCTAATAAATACTCTATCTAA
GAAATTAGATACCATAGTCCC---AGTTATTTCTCTTATAGGATCATTGTCGAAAGCTCA
ATTTTGTACTGTATTGGGTCATCCTATTAGTAAACCGATCTGGACCGATTTATCGGATTC
TGATATTCTTGATCGATTTTGTCGAATATGTAGAGATCTTTGTCGTTATCACAGCGGATC
CTCAAAGAAACAGGTTTTGTATCGTATAAAGTATATACTTCGACTTTCGTGTGCTAGAAC
TTTGGCTCGTAAACATAAAAGTACAGTACGCACTTTTATGCGAAGATTAGGTTCGGGATT
CTTAGAAGAATTCTT---------------------------------------------
------------------------------------------------------------
------------------------------------------------------------
------------------------------------------------------------
------------------------------------------------------------
------------------------------------------------------------
------------------------------------------------------------
----------------
>KF361651Appendicula_cornuta
------------------------------------------------------------
------------------------------------------------------------
------------------------------------------------------------
------------------------------------------------------------
------------------------------------------------------------
------------------------------------------------------------
------------------------------------------------------------
------------------------------------------------------------
-------------------------------------------------AATTATGTGTC
AGATCTACTAATACCCCATCCCATCCATCTGGAAATATTGGTTCAAATTCTTCAATGCTG
GATCAAAGATGTTCCTTCTTTGCATTTATTGCGATTGTTTTTTCACGAATATCATAATTT
GAATAGTCTCATTA------------TTTCAAAGAAATCCATTTACGTCTTTTCAAAAAG
AAAGAAAAGATTATTTTTGTTCCTACATAATTCCTATGTATATGAATGCGAATATCTATT
CCTGTTTCTTCGTAAACAGTCTTCTTATTTACGATCAATATCTTCTGGAGTCTTTCTTGA
GCGAACACATTTCTATGTAAAAATAGAATATCTTATAGCC---------GTATATTGTAA
TTCTTTTCATAGGATCCTATGGTTCCTCAAAGATACTTTCATAAATTATGTTCGATATCA
AGGAAAAGCGATTCTGGCTTCAAAAGGAACTCTTATTCTGATGAATAAATGGAAATTTCA
TCTTGTGAATCTTTGGCAATCTTATTTTCACTTTTGGTTTCAACCTTATAGGATCCATAT
AAAGCAATTACCCAACTATTCTTTCTCTTTTCTGGGGTATTTTTCAAGTGTACTAAAAAA
TCCTTTGGTAGTAAGAAATCAAATGTTAGATAATTCATTTCTAATAAATACTCTATCTAA
GAAATTAGATACCATAGTCCC---AGTTATTTCTCTTATAGGATCATTGTCGAAAGCTCA
ATTTTGTACTGTATTGGGTCATCCTATTAGTAAACCGATCTGGACCGATTTATCGGATTC
TGATATTCTTGATCGATTTTGTCGAATATGTAGAGATCTTTGTCGTTATCACAGCGGATC
CTCAAAGAAACAGGTTTTGTAT--------------------------------------
------------------------------------------------------------
------------------------------------------------------------
------------------------------------------------------------
------------------------------------------------------------
------------------------------------------------------------
------------------------------------------------------------
------------------------------------------------------------
------------------------------------------------------------
----------------
>AY121739Appendicula_cornuta 
TTTTTTGGTTACAGTATAAATGCATTT-------AAATGGCGAATTA-CAGGATATTTAG
ATTGAAAAAAGATAGATTTCGTCAACAAAACTTCCTATATACGCTACTCCTTCAGGAGTA
TATTTATTCACTTGCTCATTATCATAGGTTCAATAGTTTG---------GAACCTGTGGA
AATTCTTGGTTATGACAATAAATCTAGTTTAGTACTTGTGAAACGTTTAATTACTCGAAT
GTATC---------AACAGAAATCTTTTATTTCTTCGATGAATGATTCTAACCAAAA---
------TGAATTTTGGGGTCACAAGAATTC------------------------TTTTTC
TTCTCAAATGGTATCAGAAGGTTTTGGAGTCATTCTGGAAATTCCATTCTCGTCGCGATT
---AGTATCTTTCC---------TTGAAGAAAAAAGAATACCAAAATATCAGAATTTACG
ATCTATTCATTCAATATTTCCCTTTTTAGAGGATAAATTATTACATTTAAATTATGTGTC
AGATCTACTAATACCCCATCCCATCCATCTGGAAATATTGGTTCAAATTCTTCAATGCTG
GATCAAAGATGTTCCTTCTTTGCATTTATTACGATTGTTTTTTCACGAATATCATAATTT
GAATAGTCTCATTA------------TTTCAAAGAAATCCATTTACGTCTTTTCAAAAAG
AAAGAAAAGATTATTTTTGTTCCTACATAATTCCTATGTATATGAATGCGAATATCTATT
CCTGTTTCTTCGTAAACAGTCTTCTTATTTACGATCAATATCTTCTGGAGTCTTTCTTGA
GCGAACACATTTCTATGTAAAAATAGAATATCTTATAGCC---------GTATATTGTAA
TTCTTTTCATAGGATCCTATGGTTCCTCAAAGATACTTTCATACATTATGTTCGATATCA
AGGAAAAGCGATTCTGGCTTCAAAAGGAACTCTTATTCTGATGAATAAATGGAAATTTCA
TCTTGTGAATCTTTGGCAATCTTATTTTCACTTTTGGTTTCAACCTGATAGGATCCATAT
AAAGCAATTACCCAACTATTCTTTCTCTTTTCTGGGGTATTTTTCAAGTGTACTAAAAAA
TCCTTTGGTAGTAAGAAATCAAATGTTAGATAATTCATTTCTAATAAATACTCTATCTAA
GAAATTAGATACCATAGTCCC---AGTTATTTCTCTTATAGGATCATTGTCGAAAGCTCA
ATTTTGTACTGTATTGGGTCATCCTATTAGTAAACCGATCTGGACCGATTTATCGGATTC
TGATATTCTTGATCGATTTTGTCGAATATGTAGAGATCTTTGTCGTTATCACAGCGGATC
CTCAAAGAAACAGGTTTTGTATCGTATAAAGTATATACTTCGACTTTCGTGTGCTAGAAC
TTTGGCTCGTAAACATAAAAGTACAGTACGCACTTTTATGCGAAGATTAGGTTCGGGATT
CTTAGAAGAATTCTTTTTGGA------AGAAGAACAATCTCTTTCTTTAATCTTCCTCCA
AAAAATACCTTTTCTTTTAC------ACGGATTACATAGAGAACGTATTTGGTATTTGGA
CATTATCCGTATCAATGATCTGGTGGATCATTCATGATTGTTCATGAGATTTTTT-----
CATTCTCAT-AAAAAAAA------------------GATTCATGAATTCGTATTCTGAAA
TGCTCATATATCA-------------------------------TCATATTCGT-GGTGA
AATTCACTGAGTAGTCAAAATTATTATAATTTCTTCTCGATATGTAATTAGTTTTT----
------------------------------------------------------------
----------------
>AY368393Appendicula_cornuta
TTTTTTGGTTACAGTATAAATGCATTT-------AAATGGCGAATTA-CAGGATATTTAG
ATTGAAAAAAGATAGATTTCGTCAACAAAACTTCCTATATACGCTACTCCTTCAGGAGTA
TATTTATTCACTTGCTCATTATCATAGGTTCAATAGTTTG---------GAACCTGTGGA
AATTCTTGGTTATGACAATAAATCTAGTTTAGTACTTGTGAAACGTTTAATTACTCGAAT
GTATC---------AACAGAAATCTTTTATTTCTTCGATGAATGATTCTAACCAAAA---
------TGAATTTTGGGGTCACAAGAATTC------------------------TTTTTC
TTCTCAAATGGTATCAGAAGGTTTTGGAGTCATTCTGGAAATTCCATTCTCGTCGCGATT
---AGTATCTTTCC---------TTGAAGAAAAAAGAATACCAAAATATCAGAATTTACG
ATCTATTCATTCAATATTTCCCTTTTTAGAGGATAAATTATTACATTTAAATTATGTGTC
AGATCTACTAATACCCCATCCCATCCATCTGGAAATATTGGTTCAAATTCTTCAATGCTG
GATCAAAGATGTTCCTTCTTTGCATTTATTACGATTGTTTTTTCACGAATATCATAATTT
GAATAGTCTCATTA------------TTTCAAAGAAATCCATTTACGTCTTTTCAAAAAG
AAAGAAAAGATTATTTTTGTTCCTACATAATTCCTATGTATATGAATGCGAATATCTATT
CCTGTTTCTTCGTAAACAGTCTTCTTATTTACGATCAATATCTTCTGGAGTCTTTCTTGA
GCGAACACATTTCTATGTAAAAATAGAATATCTTATAGCC---------GTATATTGTAA
TTCTTTTCATAGGATCCTATGGTTCCTCAAAGATACTTTCATACATTATGTTCGATATCA
AGGAAAAGCGATTCTGGCTTCAAAAGGAACTCTTATTCTGATGAATAAATGGAAATTTCA
TCTTGTGAATCTTTGGCAATCTTATTTTCACTTTTGGTTTCAACCTGATAGGATCCATAT
AAAGCAATTACCCAACTATTCTTTCTCTTTTCTGGGGTATTTTTCAAGTGTACTAAAAAA
TCCTTTGGTAGTAAGAAATCAAATGTTAGATAATTCATTTCTAATAAATACTCTATCTAA
GAAATTAGATACCATAGTCCC---AGTTATTTCTCTTATAGGATCATTGTCGAAAGCTCA
ATTTTGTACTGTATTGGGTCATCCTATTAGTAAACCGATCTGGACCGATTTATCGGATTC
TGATATTCTTGATCGATTTTGTCGAATATGTAGAGATCTTTGTCGTTATCACAGCGGATC
CTCAAAGAAACAGGTTTTGTATCGTATAAAGTATATACTTCGACTTTCGTGTGCTAGAAC
TTTGGCTCGTAAACATAAAAGTACAGTACGCACTTTTATGCGAAGATTAGGTTCGGGATT
CTTAGAAGAATTCTTTTTGGA------AGAAGAACAATCTCTTTCTTTAATCTTCCTCCA
AAAAATACCTTTTCTTTTAC------ACGGATTACATAGAGAACGTATTTGGTATTTGGA
CATTATCCGTATCAATGATCTGGTGGATCATTCATGATTGTTCATGAGATTTTTT-----
CATTCTCAT-AAAAAAAA------------------GATTCATGAATTCGTATTCTGAAA
TGCTCATATATCA-------------------------------TCATATTCGT-GGTGA
AATTCACTGAGTAGTCAAAATTATTATAATTTCTTCTCGATATGTAATTAGTTTTT----
------------------------------------------------------------
----------------
>KY239521Appendicula_cornuta   
-------------GTATAAATGCATTT-------AAATGGCGAATTA-CAGGATATTTAG
ATTGAAAAAAGATAGATTTCGTCAACAAAACTTCCTATATACGCTACTCCTTCAGGAGTA
TATTTATTCACTTGCTCATTATCATAGGTTCAATAGTTTG---------GAACCTGTGGA
AATTCTTGGTTATGACAATAAATCTAGTTTAGTACTTGTGAAACGTTTAATTACTCGAAT
GTATC---------AACAGAAATCTTTTATTTCTTCGATGAATGATTCTAACCAAAA---
------TGAATTTTGGGGTCACAAGAATTC------------------------TTTTTC
TTCTCAAATGGTATCAGAAGGTTTTGGAGTCATTCTGGAAATTCCATTCTCGTCGCGATT
---AGTATCTTTCC---------TTGAAGAAAAAAGAATACCAAAATATCAGAATTTACG
ATCTATTCATTCAATATTTCCCTTTTTAGAGGATAAATTATTACATTTAAATTATGTGTC
AGATCTACTAATACCCCATCCCATCCATCTGGAAATATTGGTTCAAATTCTTCAATGCTG
GATCAAAGATGTTCCTTCTTTGCATTTATTACGATTGTTTTTTCACGAATATCATAATTT
GAATAGTCTCATTA------------TTTCAAAGAAATCCATTTACGTCTTTTCAAAAAG
AAAGAAAAGATTATTTTTGTTCCTACATAATTCCTATGTATATGAATGCGAATATCTATT
CCTGTTTCTTCGTAAACAGTCTTCTTATTTACGATCAATATCTTCTGGAGTCTTTCTTGA
GCGAACACATTTCTATGTAAAAATAGAATATCTTATAGCC---------GTATATTGTAA
TTCTTTTCATAGGATCCTATGGTTCCTCAAAGATACTTTCATACATTATGTTCGATATCA
AGGAAAAGCGATTCTGGCTTCAAAAGGAACTCTTATTCTGATGAATAAATGGAAATTTCA
TCTTGTGAATCTTTGGCAATCTTATTTTCACTTTTGGTTTCAACCTGATAGGATCCATAT
AAAGCAATTACCCAACTATTCTTTCTCTTTTCTGGGGTATTTTTCAAGTGTACTAAAAAA
TCCTTTGGTAGTAAGAAATCAAATGTTAGATAATTCATTTCTAATAAATACTCTATCTAA
GAAATTAGATACCATAGTCCC---AGTTATTTCTCTTATAGGATCATTGTCGAAAGCTCA
ATTTTGTACTGTATTGGGTCATCCTATTAGTAAACCGATCTGGACCGATTTATCGGATTC
TGATATTCTTGATCGATTTTGTCGAATATGTAGAGATCTTTGTCGTTATCACAGCGGATC
CTCAAAGAAACAGGTTTTGTATCGTATAAAGTATATACTTCGACTTTCGTGTGCTAGAAC
TTTGGCTCGTAAACATAAAAGTACAGTACGCACTTTTATGCGAAGATTAGGTTCGGGATT
CTTAGAAGAATTCTTTTTGGA------AGAAGAACAATCTCTTTCTTTAATCTTCCTCCA
AAAAATACCTTTTCTTTTAC------ACGGATTACATAGAGAACGTATTTGGTATTTGGA
CATTATCCGTATCAATGATCTGGTGGATCATTCATGATTGTTCATGAGATTTTTT-----
CATTCTCAT-AAAAAAAA------------------GATTCATGAATTCGTATTCTGAAA
TGCTCATATATCA-------------------------------TCATATTCGT-GGTGA
AATTCACTGAGTAGTCAAAATTATTATAATTTCTTCTCGATATGTAATTAGTTTTT----
------------------------------------------------------------
----------------
>KY966880Diploprora_championii
------------------------------------------------------------
------------------------------------------------------------
------------------------------------------------------------
------------------------------------------------------------
------------------------------------------------------------
--------------------ACAAGAATTCTTT------------TTCTTATCATTTTTA
TTCTCAAATGGTATCAGAAGGTTTTGGAGTCATTCTGGAAATTTCATTCTCGTCGCGATT
---AGTATCCTTCC---------TTGAAGAAAAAAGAATACCAAAATCTCATAATTTACG
ATCTATTCATTCAATATTTCCCTTTTTAGAGGATAAATTATCACATTTAAATTATGTGTC
GGATCTACTAATACCCTATCCCATCCATCTGGAAATCTTGGTTCAAATCCTTCAATGCTG
GATCAAAGATGTTCCTTCTTTGTATTTATTGCGATTGATTTTCCACGAATATCATAATTT
GAATAGTCTCATTA------------CTTCAAAAAAATCTATTTACGTCTTTTCAAAAAA
AAAGAAAAGATTCTTTTGGTTCCTACATAATTTTTATGTATATGAATGCGAATATCTATT
CCTCTTTCTTCGTAAACAGTCTTCTTATTTACGATCAATATCTTCTGGAGTCTTTCTTGA
GCGAACACATTTTTATGGAAAAATAGAATATCTTAGAGTC---------GTGTCTTGTAA
TTCTTTTCAGAGGATCCTATGGTTCCTCAAAGATATTTTCATACATTATGTTCGATATCA
AGGAAAAGCAATTTTGGCTTCAAAAGGAACTCTTATTCTGATGAATAAATGGAAATTTCA
TTTTGTGAATTTTTGGCAATCTTATTTTCACTTTTGGTTTCAACCTTATAGGATCCATAT
AAAGCAATTACCCAATTATTCCTTTTCTTTTCTGGGATATTTTTCAAGTGTATTAAAAAA
CCCTTTGGTAGTAAGAAATCAAATGCTAGAGAATTCATTTATAATAAATACTCTGACTAA
GAAATTAGATACCATAGCTCC---AGTTATTTTTCTTATTGGATCATTGTCGAAAGCTCA
ATTTTGTACTGTATTAGGTCATCCTATTAGTAAACCTATCTGGACAAATTTATCGGATTC
TGATATTCTTGATCGATTTTGTCGGATATGTAGAAATCTTTGTCGTTATCACAGCGGATC
CTCAAAGAAACAGGTTTTGTATCGTATAAAGTATATACTTCGACTTTCGTGTGCTAGAAC
TTTGGCTCGTAAACATAAAAGTACAGTACGCACTTTTATGCGAAGATTAGGTTCGGGATT
CTTAGAAGAATTTTT---------------------------------------------
------------------------------------------------------------
------------------------------------------------------------
------------------------------------------------------------
------------------------------------------------------------
------------------------------------------------------------
------------------------------------------------------------
----------------
>KX526719Diploprora_championii
------------------------------------------------------------
------------------------------------------------------------
----------------------------------GGAATTTTTTTTATAGAACCTGTGGA
AATTATCGGTTATGACAATAAATCTAGTTTGGTACTTGTGAAACGTTTAATTACTCGAAT
GTATC---------AACAGAAATATTTGATTTCTTCGGTGAATGATTCTAACCAAAA---
------TGGATTTTCGCTGCACAAGAATTCTTT------------TTCTTATCATTTTTA
TTCTCAAATGGTATCAGAAGGTTTTGGAGTCATTCTGGAAATTTCATTCTCGTCGCGATT
---AGTATCCTTCC---------TTGAAGAAAAAAGAATACCAAAATCTCATAATTTACG
ATCTATTCATTCAATATTTCCCTTTTTAGAGGATAAATTATCACATTTAAATTATGTGTC
GGATCTACTAATACCCTATCCCATCCATCTGGAAATCTTGGTTCAAATCCTTCAATGCTG
GATCAAAGATGTTCCTTCTTTGTATTTATTGCGATTGATTTTCCACGAATATCATAATTT
GAATAGTCTCATTA------------CTTCAAAAAAATCTATTTACGTCTTTTCAAAAAA
AAAGAAAAGATTCTTTTGGTTCCTACATAATTTTTATGTATATGAATGCGAATATCTATT
CCTCTTTCTTCGTAAACAGTCTTCTTATTTACGATCAATATCTTCTGGAGTCTTTCTTGA
GCGAACACATTTTTATGGAAAAATAGAATATCTTAGAGTC---------GTGTCTTGTAA
TTCTTTTCAGAGGATCCTATGGTTCCTCAAAGATATTTTCATACATTATGTTCGATATCA
AGGAAAAGCAATTTTGGCTTCAAAAGGAACTCTTATTCTGATGAATAAATGGAAATTTCA
TTTTGTGAATTTTTGGCAATCTTATTTTCACTTTTGGTTTCAACCTTATAGGATCCATAT
AAAGCAATTACCCAATTATTCCTTTTCTTTTCTGGGATATTTTTCAAGTGTATTAAAAAA
CCCTTTGGTAGTAAGAAATCAAATGCTAGAGAATTCATTTATAATAAATACTCTGACTAA
GAAATTAGATACCATAGCTCC---AGTTATTTTTCTTATTGGATCATTGTCGAAAGCTCA
ATTTTGTACTGTATTAGGTCATCCTATTAGTAAACCTATCTGGACAAATTTATCGGATTC
TGATATTCTTGATCGATTTTGTCGGATATGTAGAAATCTTTGTCGTTATCACAGCGGATC
CTCAAAA-----------------------------------------------------
------------------------------------------------------------
------------------------------------------------------------
------------------------------------------------------------
------------------------------------------------------------
------------------------------------------------------------
------------------------------------------------------------
------------------------------------------------------------
------------------------------------------------------------
----------------
>KJ733568Diploprora_championii  
-------------------ATGTATTT-------AAATAGCGAATTACAAGGATATTTAG
ATTGAAAAAAGAGATATTTTGGCAACAAAACTTCCTATATCCGCTACTCCTTCAGGAGTA
TATTTATTCACTTGCTCATTATCATAGCTTCAATAGTTTGATTTTTTATGAACCTGTGGA
AATTATCGGTTATGACAATAAATCTAGTTTGGTACTTGTGAAACGTTTAATTACTCGAAT
GTATC---------AACAGAAATATTTGATTTCTTCGGTGAATGATTCTAACCAAAA---
------TGGATTTTCGCTGCACAAGAATTCTTT------------TTCTTATCATTTTTA
TTCTCAAATGGTATCAGAAGGTTTTGGAGTCATTCTGGAAATTTCATTCTCGTCGCGATT
---AGTATCCTTCC---------TTGAAGAAAAAAGAATACCAAAATCTCATAATTTACG
ATCTATTCATTCAATATTTCCCTTTTTAGAGGATAAATTATCACATTTAAATTATGTGTC
GGATCTACTAATACCCTATCCCATCCATCTGGAAATCTTGGTTCAAATCCTTCAATGCTG
GATCAAAGATGTTCCTTCTTTGTATTTATTGCGATTGATTTTCCACGAATATCATAATTT
GAATAGTCTCATTA------------CTTCAAAAAAATCTATTTACGTCTTTTCAAAAAA
AAAGAAAAGATTCTTTTGGTTCCTACATAATTTTTATGTATATGAATGCGAATATCTATT
CCTCTTTCTTCGTAAACAGTCTTCTTATTTACGATCAATATCTTCTGGAGTCTTTCTTGA
GCGAACACATTTTTATGGAAAAATAGAATATCTTAGAGTC---------GTGTCTTGTAA
TTCTTTTCAGAGGATCCTATGGTTCCTCAAAGATATTTTCATACATTATGTTCGATATCA
AGGAAAAGCAATTTTGGCTTCAAAAGGAACTCTTATTCTGATGAATAAATGGAAATTTCA
TTTTGTGAATTTTTGGCAATCTTATTTTCACTTTTGGTTTCAACCTTATAGGATCCATAT
AAAGCAATTACCCAATTATTCCTTTTCTTTTCTGGGATATTTTTCAAGTGTATTAAAAAA
CCCTTTGGTAGTAAGAAATCAAATGCTAGAGAATTCATTTATAATAAATACTCTGACTAA
GAAATTAGATACCATAGCTCC---AGTTATTTTTCTTATTGGATCATTGTCGAAAGCTCA
ATTTTGTACTGTATTAGGTCATCCTATTAGTAAACCTATCTGGACAAATTTATCGGATTC
TGATATTCTTGATCGATTTTGTCGGATATGTAGAAATCTTTGTCGTTATCACAGCGGATC
CTCAAAGAAACAGGTTTTGTATCGTATAAAGTATATACTTCGACTTTCGTGTGCTAGAAC
TTTGGCTCGTAAACATAAAAGTACAGTACGCACTTTTATGCGAAGATTAGGTTCGGGATT
CTTAGAAGAATTTTTTTTGGA------AGAAGAACAATCTCTTTCTTTAATCTTCCTCCA
AAAAATACCTTTTCTTTTAC------ACGGATTACATAGAGAACGTATTTGGTATTTGGA
CATTATTCGTATGAATGATCTGGTGGATCATTCATGATTGTTCATGAGACTTTTT-----
CATTTTCACGAAAAAAA------------------AGATTCATGAATTTATATTCTGAAA
TGCCCATATATG------------------------------------------------
------------------------------------------------------------
------------------------------------------------------------
----------------
>AF470458Grammatophyllum_speciosum
------------------------------------------------------------
---------------ATTTTGGCAACAAAACTTCCTCTATCCGCTACTCCTTCAGGAGTA
TATTTACTCACTTGCTCATTATCATAGCTTCAATAGTTTGATTTTTTATGAACCTGTGGA
AATTCTCGGTTATGACAAGAAATCTAGTTTAGTACTTGTGAAACGTTTAATTACTCGAAT
GTATA---------AACAGAAATCTTTGATTTCTTCGGTAAATGATTCTAACCAAAA---
------TGTATTTTGGGGTCACAAGAATTCTTT------------TTCTTCTCATTTTTA
TTCTCAAATGGTATCAGAAGGTTTTGGAGTCATTCTGGAAATTCCATTCTCATCGCGATT
---AGTATCTTCCC---------TTGAAGAAAAAAGAATACCAAAATATCAGAATTTACG
ATCTATTCATTCAATATTTCCCTTTTTAGAGGATAAATTATCACATTTAAATTATGTGTC
AGATCTACTAATACCCTATCCTATCCATCTGGAAATCTTGGTTCAAATCCTTCAATGCTG
GATCAAAGATGTTCCTTCTTTGCATTTCTTGCGATTGTTTTTCCACGAATCTCATAATTT
GAATAATCTCATTA------------CTTCAAATAAATATATTTACGTCTTTTCAAAAAG
AAAGAAAAGATTCTTTATGTTCCTACATAATTCTTATGTATATGAATTCGAATATCTATT
CCTGTTTCTTCGTAAAAAGTCTTCTTATTTACGATCAATATCTTCTGGAGTATTTCTTGA
GCGAACACATTTCTATGGAAAAATAGAATATCTTATAGTC---------GTGTGTTGTAA
TTCTTTTCAGAGGATCCTATGGTTCCTCAAAGATACTTTCATACATTATGTTCGATATCA
AGGAAAAGCAATTTTGGCTTCAAAAGGAACTCTTATTCTGATGAAGAAATGGAAATTTCA
TCTTGTGAATTTTTGGCAATCTTATTTTCACTTTTGGTTTCAACCTTATAGGATCCATAT
AAAAAAATTACCTAACTATTCCTTCTCTTTTCTGGGGTTTTTTTCAAGTGTACTAAAAAA
TCCCTTGTTAGTAAGGAATCAAAAGCTAGAGAATTCGTTTCTAATAAATACTCTGACTAA
GAAATTAGATACCATAGTCCC---AGTTATTTCTCTTATTGGATCATTGTCGAAAGCTCA
ATTTTGTACTGTATTGGGTCATCCTATTAGTAAACCGATCTGGACCGATTTATCGGATTC
TGATATTCTTGATCGATTTTGTCGGATATGTAGAAATCTTTGTCGTTATCACAGCGGATC
TTCAAATAAGCAGGTTTTGTATCGTATAAAGTATATACTTCGACTTTCGTGTGCTAGAAC
TTTGGCTCGTAAACATAAAAGTACAGTACGAACTTTTATGCGAAAATTAGGTTCGGAATT
CTTAGAAGAATTTTTTTTGGA------AGAAGAACAATCTCTTTCTTTAATCTTCCTCCA
AAAAATCCCTTTTATTTAAC------ACGGATTACATAGAGCACGTATT-----------
------------------------------------------------------------
------------------------------------------------------------
------------------------------------------------------------
------------------------------------------------------------
------------------------------------------------------------
----------------
>AF239510Grammatophyllum_speciosum  
------------------------------------------------------------
----------------------CAACAAAACTTCCTCTATCCGCTACTCCTTCAGGAGTA
TATTTACTCACTTGTTCATTATCATAGCTTCAATAGTTTGATTTTTTACGAACCTGTGGA
AATTATCGGTTATGACAATAAATATAGTTTAGTACTTGTGAAACGTTTAATTACTCGAAT
GTACC---------AACAGAAATCTTTGATTTCTCCGGTGAATGATTCTAACCAAAA---
------TGGATTTTGGGGTCACAAGAATTCTTT------------TTCTTATCATTTTTA
TTCTCAAATGATATCAGAAGGTTTTGGAGTCATTCTGGAAATTCCATTCTCATCGCGATT
---AGTACCTTCTC---------TTGAAGAAAAACGAGTACCAAAATCTCAGAATTTCCG
ATCTATTCATTCAATATTTCCCTTCTTAGAGGATAAATTATCACATTTAACTTATGTGTC
AGATCTACTAATACCCCATCCTATCCATTTGGAAATCTTGGTTCAAATCCTTCAATGCTG
GATCAAAGATGTTCCTTCTTTGCATTTCTTGCGATTGTTTTTCCACGAATATCATAATTT
GAATAGTCTGATTA------------CTTCAAAAAAATCTATTTACGTCTTTTCAAAAAG
AAAGAAAAGATTTTTTTGGTTCCTACATAATTCTTATGTATATGAATTCGAATATCTATT
CCTATTTCTCCGTAAACAGTCTTCTTATTTACGATCAATATCTTCTGGAGTCTTTCTTGA
GCGAACACATTTCTATGGAAAAATAGAATATCTTATGGTC---------ATGTGTTGTAA
TTCTTTTCAGAGGATCCTATGGTTCCTCAAAGATACCTTCATACATTATGTTCGATATAA
AGGAAAAGCAATTCTGGCTTCAAAAGGAACTCTTATTCTGATGAATAAATGGAGATTTCA
TCTTGTGAATTTTTGGCAATCTTATTTTCACTTTTGGTTTCAACCTTATAGGATCCATAT
AAAGCAATTACCCAACTCTTCCTTCTCTTTTCTGGGGTATTTTTCAAGTGTACTAAAAAA
TCCTTTGTTAGTAAGAAATCAAATGCTAGAGAATTCATTTATAATAAATACTCTGACTAC
GAAATTAAATACCATAGTCCC---AGTTATTTCTCTTATTGGATTATTGTCAAAAGCTAA
ATTTTGTACTGTATTGGGTAATCCTATTAGTAAACCGATCTGGACCGATTTATCGGATTC
TGATATTATTGATCGATTTTGTCGGATATGTAGAAATCTTTGTCATTATCACAGTGGATC
CTCAAAGAAGCAGGTTTTGTATCGTATAAAGTATATACTTCGACTTTCGTGTGCTAGAAC
TTTGGCTCGTAAACATAAAAGTACAGTACGCACTTTTATGCGAAAATTAGGTTCGGGATT
CTTAGAAGAATTTTTTTTGGA------AGAAGAACAATCTCTTTCTTTAATCTTCCTACA
AAAAATACCTTTTCTTTAAC------ACGGATTACATAGAAC------------------
------------------------------------------------------------
------------------------------------------------------------
------------------------------------------------------------
------------------------------------------------------------
------------------------------------------------------------
----------------
>KY966805Cymbidium_aloifolium
------------------------------------------------------------
------------------------------------------------------------
------------------------------------------------------------
------------------------------------------------------------
------------------------------------------------------------
--------------------ACAAGAATTCTTT------------TTCTTCTCATTTTTA
TTCTCAAATGATATCAGAAGTTTTTGGAGTCATTCTGGAAATTCCATTCTCATCACGATT
---AGTATCTTTCC---------TTGAAGAAAAACGAATACCAAAATCTCAGAATTTACG
ATCTATTCATTCAATATTTCCCTTTTTAGAGGATAAATTATCACATTTAAATTATGTGTC
AGATCTACTAATACCCCATCCTATACATTTGGAAATCTTGGTTCAAATCCTTCAATGCTG
GATCAAAGATGTTCCTTCTTTGCATTTCTTGCGATTGTTTTTCCACGAATATCATAATTT
GAATAGTCTGATTA------------CTTCAAAGAAATCTATTTACGTCTTTTCAAAAAG
AAATAAAAGATTCTTTTGGTTCCTGCATAATTCTTATGTATATGAATTTGAATATCTATT
CTTATTTCTTCGTAAACAGTCTTCTTATTTACGATCAATATCTTCTGGAATCTTTATTGA
GCGAACACTTTTCTTTGGAAAAATAGAATATCTTATGGTC---------GTATGTTGTAA
TTCTTTTCAGAGTATCCTATGGTTCCTCAAAGATACTTTCATACATTATGTTCGATATAA
AGGAAAAGCGATTCTGGCTTCAAAAGGAACTCTTATTCTGATGAAGAAATGGAAATCTCA
TCTTGTGAATTTTTGGCAATCTTATTTTCACTTTTGGTTTCAACCTTATAGGATCCATAT
AAAGCAATTACCCAACTATTCCTTTTCTTTTCTGGGGTATTTTTCAAGTGTACTAAAAAA
TCCTTTGGTAGTAAGAAATCAAATGCTAGAGAATTCATTTCTAATAAATACTCTGACTAA
TAAATTAGATACCGTAGCCCC---AGTTATTTCTCTTATTGGATCATTGTCGAAAGCTCA
ATTTTGTACTGTATTGGGTAATCCTATAAGTAAACCGATCTGGACCGATTTATCGGATTC
TGATATTATTGATCGATTTTGTCGGATATGTAGAAATCTTTGTCATTATCACAGCGGATC
CTCAAAGAAGCAGGTTTTGTATCGTATAAAGTATATACTTCGACTTTCATGTGCTAGAAC
TTTGGCTCGTAAACATAAAAGTACAGTACGCACTTTTATGCGAAGATTAGGTTCGGGATT
CTTAGAAGAATTTTT---------------------------------------------
------------------------------------------------------------
------------------------------------------------------------
------------------------------------------------------------
------------------------------------------------------------
------------------------------------------------------------
------------------------------------------------------------
----------------
>KX298600Cymbidium_aloifolium
------------------------------------------------------------
------------------------------------------------------------
------------------------------------------------------------
------------------------------------------------------------
------------------------------------------------------------
------------------------------------------------------------
------------------------------------------------------------
------------------------------------------------------------
------------------------------------------------------------
------------------------------------------------------------
--------------CTTCTTTGCATTTCTTGCGATTGTTTTTCCACGAATATCATAATTT
GAATAGTCTGATTA------------CTTCAAAGAAATCTATTTACGTCTTTTCAAAAAG
AAAGAAAAGATTCTTTTGGTTCCTACATAATTCTTATGTATATGAATTGGAATATCTATT
CCTATTTCTTCGTAAACAGTCTTCTTATTTACGATCAATATCTTCTGGAGTCTTTCTTGA
GCGAACACTTTTCTATGGAAAAATAGAATATCTTATGGTC---------GTGTGTTGTAA
TTCTTTTCAGAGGATCCTATGGTTCCTCAAAGATACTTTCATACATTATGTTCGATATAA
AGGAAAAGCGATTCTGGCTTCAAAAGGAACTCTTATTCTGATGAAGAAATGGAAATTTCA
TCTTGTGAATTTTTGGCAATCTTCTTTTCACTTTTGGTTTCAACCTTATAGGATCCATAG
AAAGCAATTACCCAACTCTTCCTTCTCTTTTCTGGGGTCTTTTTCAAGTGTACTAAAAAA
TCCTTTGGTAGTAAGAAATCAAATGCTAGAGAATTCATTTCTCAGAAATACTCTGACTAA
GAAATTAGATACCATAGCCCC---AGTGATTTCTCTTATTGGATCATTGTCGAAAGCTCC
ATTTTGTACTGTATTGGGTCAAAATCTTAGTAAACCGATCTGGACCGATTTCTCGGATTC
TGATATTCTTGATCGATTTTGTCGGATATGTAGAAATCTTTGTCATTATC----------
------------------------------------------------------------
------------------------------------------------------------
------------------------------------------------------------
------------------------------------------------------------
------------------------------------------------------------
------------------------------------------------------------
------------------------------------------------------------
------------------------------------------------------------
------------------------------------------------------------
----------------
>HM137055Cymbidium_aloifolium
------------------------------------------------------------
------------------------------------------------------------
------------------------------------------------------------
------------------------------------------------------------
------------------------------------------------------------
------------------------------------------------------------
------------------------------------------------------------
------------------------------------------------------------
-----------------------------AGGATAA-TT-TCACATTTAAATTATGTGTC
AGATCTACTAATACCCCATCCTATACATTTGGAAATCTTGGTTCAAATCCTTCAATGCTG
GATCAAAGATGTTCCTTCTTTGCATTTCTTGCGATTGTTTTTCCACGAATATCATTATTG
GAATCGTCTGATTA------------CTTCAAAGAAATCTATTTCCGTCTTTTCAAAAAG
AAATTAAAGATTCTTTTGGTTCCTGCATAATTCTTATGTATATGAATTTGAATATCTATT
CTTATTATCTCGTAAACCGTCTTCTATATTACGATCAATATCTTCTGGAATCTTTATTGA
GCGAACACTTTTCTTTGGAAAAATAGACTATCTTATGGTACG-------TGCTGTTGTAA
TTCTTTTCACGGGATCCTCTGGTTCCTCAAAGATACTTTCATACATTGTGAATGGTATC-
-GGAAAAGAGATACTGGCTTCAAAAGGAACTCTTATTCTGATGAGGAAATGGAAATCTCA
TCTTGTCAATTTTTGGCAATCTTATGTTCACTTTTGGTTTTCAACCTATCGGATCCATAT
AAAGCAATTACCCAACTATTCCTTTTCTTTTCTGGGGTATTTTTCAAGTGTACTAAAAAA
TCCTTTGGTAGTAAGAAATCAAATGCTAGAGAATTCATTTCTAATAAATACTCTGACTAA
TAAATTAGATACCGTAGCCCC---AGTTATTTCTCTTATTGGATCATTGTCGAAAGCTCA
CTTTTGTACTGTATTGGGTAATCCTATCAGTAAACCGATCTGGACCGATTTATCGGATTC
TGATATTATTGATCGATTTTGTCGGATATGTAGAAATCTTTGTCATTATCACAGCGGATC
CTCAAAGAAGCAGTTTGTA-----------------------------------------
------------------------------------------------------------
------------------------------------------------------------
------------------------------------------------------------
------------------------------------------------------------
------------------------------------------------------------
------------------------------------------------------------
------------------------------------------------------------
------------------------------------------------------------
----------------
>AF470485Cymbidium_aloifolium  
TTTTTTGGTTACAGTAGAAATGTATTT-------AAATGGCGAATGACAAGGATATTTAG
ATTTAAAAAAGATAGATTTCGGCAACAAAACTTCCTCTATCCGCTACTCCTTCAGGAGTA
TATTTACTCACTTGTTCATTATCATAGCTTCAATAGTTTGATTTTTTACGAACCTGTGGA
AATTATCGGTTATGACAATAAATATAGTTTAGTACTTGTGAAACGTTTAATTACTCGAAT
GTACC---------AACAGGAATCTTTGATTTATTCGGTGAATGATTTTAACCAAAA---
------TGGATTTTGGGGTCACAAGAATTCTTT------------TTCTTCTCATTTTTA
TTCTCAAATGATATCAGAAGTTTTTGGAGTCATTCTGGAAATTCCATTCTCATCACGATT
---AGTATCTTCCC---------TTGAAGAAAAACGAATACCAAAATCTCAGAATTTACG
GTCTATTCATTCAATATTTCCCTTTTTAGAGGATAAATTATCACATTTAAATTATGTGTC
AGATCTACTAATACCCCATCCTATACATTTGGAAATCTTGGTTCAAATCCTTCAATGCTG
GATCAAAGATGTTCCTTCTTTGCATTTCTTGCGATTGTTTTTCCACGAATATCATAATTT
GAATAGTCTGATTA------------CTTCAAAGAAATCTATTTACGTCTTTTCAAAAAG
AAATAAAAGATTCTTTTGGTTCCTGCATAATTCTTATGTATATGAATTTGAATATCTATT
CTTATTTCTTCGTAAACAGTCTTCTTATTTACGATCAATATCTTCTGGAATCTTTATTGA
GCGAACACTTTTCTTTGGAAAAATAGAATATCTTATGGTC---------GTGTGTTGTAA
TTCTTTTCAGAGGATCCTATGGTTCCTCAAAGATACTTTCATACATTATGTTCGATATAA
AGGAAAAGCGATTCTGGCTTCAAAAGGAACTCTTATTCTGATGAAGAAATGGAAATCTCA
TCTTGTGAATTTTTGGCAATCTTATTTTCACTTTTGGTTTCAACCTTATAGGATCCATAT
AAAGCAATTACCCAACTNTTCCTTCTCTTTTCTGGGGTNTTTTTCAAGTGTACTAAAAAA
TCCTTTGGTAGTAAGAAATCAAATGCTAGAGAATTCATTTCTCATAAATACTCTGACTAA
TAAATTAGATACCGTAGCCCC---AGTGATTTCTCTTATTGGATCATTGTCGAAAGCTCC
ATTTTGTACTGTATTGGGTAATCCTATTAGTAAACCGATCTGGACCGATTTATCGGATTC
TGATATTATTGATCGATTTTGTCGGATATGTAGAAATCTTTGTCATTATCACAGCGGATC
CTCAAAGAAGCAGGTTTTGTATCGTATAAAGTATATACTTCGACTTTCATGTGCTAGAAC
TTTGGCTCGTAAACATAAAAGTACAGTACGCACTTTTATGCGAAGATTAGGTTCGGGATT
CTTAGAAGAATTTTTTTTGGA------AGAAGAACAATCTCTTTCTTTAATCTTCCTCCA
AAAAATCCCTTTTATTTTAC------ACCGATTACATAGAGAACGTATTTGGTATTTGGA
CATTATCCGTATCAATGATCTGGTGGATCATTCATGAT----------ACTTTTT-----
CATTTTTTATGAAAAA-------------------AGATTCATGAATTTGTATTCTGAAA
TGCTCATATATGATGATATATCATATATATCA------------TCATATTCGT-GGTTA
GATT---------GTCAAAATTATTAGACTTTCTTATCAATATGTAAT---------CCT
TTTTTATTTTTTATT------------GATATATACATAGGGAAAGCCGTGTGCAATGAA
AACTGCAAGCACGGTT
>KX298601Cymbidium_bicolor
------------------------------------------------------------
------------------------------------------------------------
------------------------------------------------------------
------------------------------------------------------------
------------------------------------------------------------
------------------------------------------------------------
------------------------------------------------------------
------------------------------------------------------------
------------------------------------------------------------
------------------------------------------------------------
---------------TTCTTTGCATTTCTTGCGATTGTTTTTCCACGAATATCATAATTG
GAATAGTCTGATTA------------CTTCAAAGAAATCTATTTACGTCTTTTCAAAAAG
AAAGAAAAGATTCTTTTGGTTCCTACATAATTCTTATGTATATGAATTGGAATATCTATT
CCTATTTCTTCGTAAACAGTCTTCTTATTTACGATCAATATCTTCTGGAGTCTTTCTTGA
GCGAACACTTTTCTATGGAAAAATAGAATATCTTATGGTC---------GTGTGTTGTAA
TTCTTTTCAGAGGATCCTATGGTTCCTCAAAGATACTTTCATACATTATGTTCGATATAA
AGGAAAAGCGATTCTGGCTTCAAAAGGAACTCTTATTCTGATGAAGAAATGGAAATTTCA
TCTTGTGAATTTTTGGCAATCTTCTTTTCACTTTTGGTTTCAACCTTATAGGATCCATAG
AAAGCAATTACCCAACTCTTCCTTCTCTTTTCTGGGGTCTTTTTCAAGTGTACTAAAAAA
TCCTTTGGTAGTAAGAAATCAAATGCTAGAGAATTCATTTCTCAGAAATACTCTGACTAA
GAAATTAGATACCATAGCCCC---AGTGATTTCTCTTATTGGATCATTGTCGAAAGCTCC
ATTTTGTACTGTATTGGGTAATCCTCTTAGTAAACCGATCTGGACCGATTTCTCGGATTC
TGATATTCTTGATCGATTTTGTCGGATATGTAGAAATCTTTGTCATTAT-----------
------------------------------------------------------------
------------------------------------------------------------
------------------------------------------------------------
------------------------------------------------------------
------------------------------------------------------------
------------------------------------------------------------
------------------------------------------------------------
------------------------------------------------------------
------------------------------------------------------------
----------------
>GU990531Cymbidium_bicolor 
------------------------------------------------------------
------------------------------------------------------------
------------------------------------------------------------
------------------------------------------------------------
------------------------------------------------------------
------------------------------------------------------------
------------------------------------------------------------
------------------------------------------------------------
---------------------------AGAGGAT-AATTATCACATTTAAATTATGTGTC
AGATCTACTAATA-CCCATCCCATACATTTGGAAATCTTGGTTCAAATCCTTCAATGCTG
GATCAAAGATGTTCCTTCTTTGCATTTCTTGCGATTGTTTTTCCACGAATATCATAATTT
GAATAGTCTGATTA------------CTTCAAAGAAATCTATTTACGTCTTTTCAAAAAG
AAATAAAAGATTCTTTTGGTTCCTACATAATTCTTATGTATATGAATTTGAATATCTATT
CTTATTTCTTCGTAAACAGTCTTCTTATTTACGATCAAAATCTTCTGGAATCTTGATTGC
GCGAACACTTTTCTTTGGAAACATCGAATATCTTATGGTC---------GTATGTTGTAA
TTCATTTCAGATATCCTAATGGTTCCTCAAAGATACTTTCATACATTATGTTCGATATAA
AGGAAAAGCGATTCTGGCTTCAAAAGGAACTCTTATTCTGATGAAGAAATGGAAATTACT
GATTGTG--TTTTCGGCAATCTTATTTTCACTTTTGGTTTCAACCTTATATAATCCATAT
AAAGCAATTACCCAACTATTCCTTTTCTTTTCTGGGGTATTTTTCAAGTGTACTAAAAAA
TCCTTTGGTAGTAAGAAATCAAATGCTAGAGAATTCATTTCTAATAAATACTCTGACTAA
TAAATTAGATACCGTAGCCCC---AGTTATTTCTCTTATTGGATCATTGTCGAAAGCTCA
ATTTTGTACTGTATTGGGTAATCCTATAAGTAAACCGATCTGGACCGATTTATCGGATTC
TGATATTATTGATCGATTTTGTCGGATATGTTGAAATCTTTGTCATTATCACAGCGGATC
CTCAAAGAAGCA-GTTTGTATCGTA-----------------------------------
------------------------------------------------------------
------------------------------------------------------------
------------------------------------------------------------
------------------------------------------------------------
------------------------------------------------------------
------------------------------------------------------------
------------------------------------------------------------
------------------------------------------------------------
----------------
>JN004415Cymbidium_devonianum
------------------------------------------------------------
------------------------------------------------------------
------------------------------------------------------------
------------------------------------------------------------
------------------------------------------------------------
------------------------------------------------------------
------------------------------------------------------------
------------------------------------------------------------
------------------------------------------------------------
------------------------------------------------------------
-----AAGATGTTCCTTCTTTGCATTTCTTGCGATTGTTTTTCCACGAATATCATAATTT
GAATAGTCTGATTA------------CTTCAAAGAAATCTATTTACGTCTTTTCAAAAAG
AAAGAAAAGATTCTTTTGGTTCCTACATAATTCTTATGTATATGAATTTGAATATCTATT
CCTATTTCTTCGTAAACAGTCTTCTTATTTACGATCAATATCTTCTGGAGTCTTTATTGA
GCGAACACTTTTCTTTGGAAAAATAGAATATCTTATGGTC---------GTGTGTTGTAA
TTCTTTTCATAGGATCCTATGGTTCCTCAAAGATACTTTCATACATTATGTTCGATATAA
AGGAAAAGCGATTCTGGCTTCAAAAGGAACTCTTATTCTGATGAAGAAATGGAAATTTCA
TCTTGTGAATTTTTGGCAATCTTATTTTCACTTTTGGTTTCAACCTTATAGGATCCATAT
AAAGCAATTACCCAACTATTCCTTCTCTTTTATGGGGTATTTTTCAAGTGTACTAAAAAA
TCCTTTGGTAGTAAAAAATCAAATGCTAGAGAATTCATTTCTAATAAATACTCTGACTAA
TAAATTAGATACCATAGCCCC---AGTTATTTCTCTTATTGGATCATTGTCGAAAGCTCA
ATTTTGTACTGTATTGGGTAATCCTATAAGTAAACCGATCTGGACCGATTTATCGGATTC
TGATATTATTGATCGATTTTGTCGGATATGTAGAAATCTTTGTCATTATCACAGTGGGTC
CTCAAAGAAGCAGGTTT-------------------------------------------
------------------------------------------------------------
------------------------------------------------------------
------------------------------------------------------------
------------------------------------------------------------
------------------------------------------------------------
------------------------------------------------------------
------------------------------------------------------------
------------------------------------------------------------
----------------
>KT001525Cymbidium_devonianum
------------------------------------------------------------
------------------------------------------------------------
------------------------------------------------------------
------------------------------------------------------------
------------------------------------------------------------
------------------------------------------------------------
------------------------------------------------------------
------------------------------------------------------------
------------------------------------------------------------
-------------------------------------TTGGTTCAAATCCTTCAATGTTG
GATCAAAGATGTTCCTTCTTTGCATTTCTTGCGATTGTTTTTCCACGAATATCATAATTT
GAATAGTCTGATTA------------CTTCAAAGAAATCTATTTACGTCTTTTCAAAAAG
AAAGAAAAGATTCTTTTGGTTCCTACATAATTCTTATGTATATGAATTTGAATATCTATT
CCTATTTCTTCGTAAACAGTCTTCTTATTTACGATCAATATCTTCTGGAGTCTTTATTGA
GCGAACACTTTTCTTTGGAAAAATAGAATATCTTATGGTC---------GTGTGTTGTAA
TTCTTTTCATAGGATCCTATGGTTCCTCAAAGATACTTTCATACATTATGTTCGATATAA
AGGAAAAGCGATTCTGGCTTCAAAAGGAACTCTTATTCTGATGAAGAAATGGAAATTTCA
TCTTGTGAATTTTTGGCAATCTTATTTTCACTTTTGGTTTCAACCTTATAGGATCCATAT
AAAGCAATTACCCAACTATTCCTTCTCTTTTATGGGGTATTTTTCAAGTGTACTAAAAAA
TCCTTTGGTAGTAAAAAATCAAATGCTAGAGAATTCATTTCTAATAAATACTCTGACTAA
TAAATTAGATACCATAGCCCC---AGTTATTTCTCTTATTGGATCATTGTCGAAAGCTCA
ATTTTGTACTGTATTGGGTAATCCTATAAGTAAACCGATCTGGACCGATTTATCGGATTC
TGATATTATTGATCGATTTTGTCGGATATGTAGAAATCTTTGTCATTATCACAGTGGGTC
CTCAAAGAAGCAGGTTTTGTATCGTATAAAGTATATACTTC-------------------
------------------------------------------------------------
------------------------------------------------------------
------------------------------------------------------------
------------------------------------------------------------
------------------------------------------------------------
------------------------------------------------------------
------------------------------------------------------------
------------------------------------------------------------
----------------
>KF660263Cymbidium_devonianum
------------------------------------------------------------
-------------AGATTTCGGCAACAAAACTTCCTCTATCCGCTACTCCTTCAGGAGTA
TATTTACTCACTTGTTCATTATTATAGCTTCAATAGTTTGATTTTTTACGAACCTGTGGA
AATTATCGGTTATGACAATAAATATAGTTTAGTACTTGTGAAACGTTTAATTACTCGAAT
GTACC---------AACAGGAATCTTTGATTTCTTCGGTGAATGATTCTAACCAAAA---
------TGTATTTTGGGGTCACAAGAATTCTTT------------TTCTTCTCATTTTTA
TTCTCAAATGATATCAGAAGTTTTTGGAGTCATTCTGGAAATTCCATTCTCATCACGATT
---AGTATCTTCCC---------TTGAAGAAAAACGAATACCAAAATCTCATAATTTACG
ATCTATTCATTCAATATTTCCCTTTTTAGAGGATAAATTATCACATTTAAATTATGTGTC
AGATCTACTAATACCCCATCCTATCCATTTGGAAATCTTGGTTCAAATCCTTCAATGTTG
GATCAAAGATGTTCCTTCTTTGCATTTCTTGCGATTGTTTTTCCACGAATATCATAATTT
GAATAGTCTGATTA------------CTTCAAAGAAATCTATTTACGTCTTTTCAAAAAG
AAAGAAAAGATTCTTTTGGTTCCTACATAATTCTTATGTATATGAATTTGAATATCTATT
CCTATTTCTTCGTAAACAGTCTTCTTATTTACGATCAATATCTTCTGGAGTCTTTATTGA
GCGAACACTTTTCTTTGGAAAAATAGAATATCTTATGGTC---------GTGTGTTGTAA
TTCTTTTCATAGGATCCTATGGTTCCTCAAAGATACTTTCATACATTATGTTCGATATAA
AGGAAAAGCGATTCTGGCTTCAAAAGGAACTCTTATTCTGATGAAGAAATGGAAATTTCA
TCTTGTGAATTTTTGGCAATCTTATTTTCACTTTTGGTTTCAACCTTATAGGATCCATAT
AAAGCAATTACCCAACTATTCCTTCTCTTTTATGGGGTATTTTTCAAGTGTACTAAAAAA
TCCTTTGGTAGTAAAAAATCAAATGCTAGAGAATTCATTTCTAATAAATACTCTGACTAA
TAAATTAGATACCATAGCCCC---AGTTATTTCTCTTATTGGATCATTGTCGAAAGCTCA
ATTTTGTACTGTATTGGGTAATCCTATAAGTAAACCGATCTGGACCGATTTATCGGATTC
TGATATTATTGATCGATTTTGTCGGATATGTAGAAATCTTTGTCATTATCACAGTGGGTC
CTCAAAGAAGCAGGTTTTGTATCGTATAAAGTATATACTTCGACTTTCGTGTGCTAGAAC
TTTGGCTCGTAAACATAAAAGTACAGTACGCACTTTTATGCGAAAATTAGGTTCGGTATT
CTTAGAAGAATTTTTTTTGGA------AGAAGAACAATCTCTTTCTTTAATCTTCCTCCA
AAAAATCCCTTTTATTTTAC------ACCGATTACATAGAGAACGTATT-----------
------------------------------------------------------------
------------------------------------------------------------
------------------------------------------------------------
------------------------------------------------------------
------------------------------------------------------------
----------------
>AF470479Cymbidium_devonianum 
TTTTTTGGTTACAGTAGAAATGTATTT-------AAATGGCGAATGACAAGGATACTTAG
ATTTAAAAAAGATAGATTTCGGCAACAAAACTTCCTCTATCCGCTACTCCTTCAGGAGTA
TATTTACTCACTTGTTCATTATTATAGCTTCAATAGTTTGATTTTTTACGAACCTGTGGA
AATTATCGGTTATGACAATAAATATAGTTTAGTACTTGTGAAACGTTTAATTACTCGAAT
GTACC---------AACAGGAATCTTTGATTTCTTCGGTGAATGATTCTAACCAAAA---
------TGTATTTTGGGGTCACAAGAATTCTTT------------TTCTTCTCATTTTTA
TTCTCAAATGATATCAGAAGTTTTTGGAGTCATTCTGGAAATTCCATTCTCATCACGATT
---AGTATCTTCCC---------TTGAAGAAAAACGAATACCAAAATCTCATAATTTACG
ATCTATTCATTCAATATTTCCCTTTTTAGAGGATAAATTATCACATTTAAATTATGTGTC
AGATCTACTAATACCCCATCCTATCCATTTGGAAATCTTGGTTCAAATCCTTCAATGTTG
GATCAAAGATGTTCCTTCTTTGCATTTCTTGCGATTGTTTTTCCACGAATATCATAATTT
GAATAGTCTGATTA------------CTTCAAAGAAATCTATTTACGTCTTTTCAAAAAG
AAAGAAAAGATTCTTTTGGTTCCTACATAATTCTTATGTATATGAATTTGAATATCTATT
CCTATTTCTTCGTAAACAGTCTTCTTATTTACGATCAATATCTTCTGGAGTCTTTATTGA
GCGAACACTTTTCTTTGGAAAAATAGAATATCTTATGGTC---------GTGTGTTGTAA
TTCTTTTCATAGGATCCTATGGTTCCTCAAAGATACTTTCATACATTATGTTCGATATAA
AGGAAAAGCGATTCTGGCTTCAAAAGGAACTCTTATTCTGATGAAGAAATGGAAATTTCA
TCTTGTGAATTTTTGGCAATCTTATTTTCACTTTTGGTTTCAACCTTATAGGATCCATAT
AAAGCAATTACCCAACTATTCCTTCTCTTTTATGGGGTATTTTTCAAGTGTACTAAAAAA
TCCTTTGGTAGTAAAAAATCAAATGCTAGAGAATTCATTTCTAATAAATACTCTGACTAA
TAAATTAGATACCATAGCCCC---AGTTATTTCTCTTATTGGATCATTGTCGAAAGCTCA
ATTTTGTACTGTATTGGGTTATCCTATAAGTAAACCGATCTGGACCGATTTATCGGATTC
TGATATTATTGATCGATTATGTCGGATATGTAGAAATCTTTGTCATTATCACAGTGGGTC
CTCAAAGAAGCAGGTTTTGTATCGTATAAAGTATATACTTCGACTTTCGTGTGCTAGAAC
TTTGGCTCGTAAACATAAAAGTACAGTACGCACTTTTATGCGAAAATTAGGTTCGGTATT
CTTAGAAGAATTTTTTTTGGA------AGAAGAACAATCTCTTTCTTTAATCTTCCTCCA
AAAAATCCCTTTTATTTTAC------ACCGATTACATAGAGGACGTATTTGGTATTTGGA
CATTATCCGTATCAATGATCTGTTGGATCATTCATGATTGTTCATGATACTTTTT-----
CATTTTGATGAAAAAA-----------GATTAATG---------AATTTGTATTCTGAAA
TGCTCATATATCAT----------ATATATCA------------TCATATTCGT-GGTGA
GATT---------GTCAAAATTATTAGACTTTCTTCTCAATATGTAATATATGTAATTCT
TTTTTATTTTAAATT------------GATATAAACATAGGGAAAGCCGTGTGCAATGAA
AACTGCAAGCACGG--
>AF470478Cymbidium_elegans
TTTTTTGGTTACAGTAGAAATGTATTT-------AAATGGCGAATGACAAGGATATTTAG
ATTTAAAAAAGATAGATTTCGGCAACAAAACTTCCTCTATCCGCTACTCCTTCAGGAGTA
TATTTACTCACTTGTTCATTATCATAGCTTCAATAGTTTGATTTTTTACGAACCTGTGGA
AATTATCGGTTATGACAATAAATATAGTTTATTACTTGTGAAACGTTTAATTACTCGAAT
GTACC---------AACAGGAATCTTTGATTTCTTCGGTGAATGATTCTAATCAAAA---
------TGGATTTTGGGGTCACAAGAATTCTTT------------TTCTTCTCATTTTTA
TTCTCAAATGATATCAGAAGTTTTTGGAGTCATTCTGGAAATTCCATTCTCATCACGATT
---AGTATCTTCCC---------TTGAAGAAAAACAAATACCAAAATCTCAGAATTTACG
ATCTATTCATTCAATATTTCCCTTTTTAGAGGATAAATTATCACATTTAAATTATGTGTC
AGATTTACTAATACCCTATCCTATCCATTTGGAAATCTTGGTTCAAATCCTTCAATGCTG
GATCAAAGATGTTCCTTCTTTGCATTTCTTGCGATTGTTTTTCCACGAATATCATAATTT
GAATAGTATGATTA------------CTTCAAATAAATCTATTTACGTCTTTTCAAAAAG
AAAGAAAAGATTCTTTTGGTTCCTACATAATTCTTATGTATATGAATTGGAATATCTATT
CCTATTTCTTCGTAAACAGTCTTCTTATTTACGATCAATATCTTCTGGAGTCTTTATTGA
GCGAACACTTTTCTTTGGAAAAATAGAATATCTTATGGTC---------GTGTGTTGTAC
TTCTTTTCAGAGGATCCTATGGTTCCTCAAAGATACTTTCATACATTATGTTCGATATAA
AGGAAAAGCGATTCTGGCTTCAAAAGGAACTCTTATTCTGATGAAGAAATGGAAATTTCA
TCTTGTGAATTTTTGGCAATCTTATTTTCACTTTTGGTTTCAACCTTATAGGATCCATAT
AAAGCAATTACCCAACTATTCCTTCTCTTTTCTGGGGTATTTTTCAAGTGTACTAAAAAA
TCCTTTGGTAGTAAGAAATCAAATGCTAGAGAATTCATTTATAATAAATACTCTGACTAA
TAAATTAGATACCATAGCCCC---AGTTATTTCTCTTATTGGATCATTGTCGAAAGCTCA
ATTTTGTACTGTATTGGGTAATCCTATAAGTAAACCGATCTGGACCGATTTATCGGATTC
TGATATTATTGATCGATTTTGTCGGATATGTAGAAATCTTTGTCATTATCACAGTGGATC
CTCAAAGAAGCAGGTTTTGTATCGTATAAAGTATATACTTCGACTTTCGTGTGCTAGAAC
TTTGGCTCGTAAACATAAAAGTACAGTACGCACTTTTATGCGAAAATTAGGTTCGGGATT
CTTAGAAGAATTTTTTTTGGA------AGAAGAACAATCTCTTTCTTTAATCTTCCTCCA
AAAAATCCCTTTTATTTTAC------ACCGATTACATAGAGAACGTATTTGGTATTTGGC
CATTATCCGTATCAATGATCTGGTGGATCATTCATGATTGTTCATGATACTTTTT-----
CATTTTTATGAAAAAA-----------GATTCATGAATTTGTATAATTTGTATTCTGAAA
TGCTCATATATCATG---------ATATATCA------------TCATATTCGT-GGTAA
GGTT---------GTCAAAATTCTTAGACTTTCTTCTCAATATGTAATATATGTAATTCT
TTTTTATTTTTTATTGT----------GATATATACATAGGAAAAGCCGTGTGCAATGAA
AACTGCAAGCACGGTT
>AF470464Cymbidium_ensifolium
TTTTTTGGTTACAGTAGAAATGTATTT------AAATGGCAGAATGACAAGGATATTTAG
ATTTAAAAAAGATAGATTTCGGCAACAAAACTTCCTCTATCCGCTACTCCTTCAGGAGTC
TATTTACTCACTTGTTCATTATCATAGCTTCAATAGTTTGATTTTTTACGAACCTGTGGA
AATTATCGGTTATGACAATAAATATAGTTTAGTACTTGTGAAACGTTTAATTACTCGAAT
GTACC---------AACAGGAATCTTTGATTTCTTCGGTGAATGATTCTAACAAAAA---
------TGGATTTTGGGGTCACAAGAATTCTTT------------TTCTTCTCATTTTTA
TTCTCAAATGATATCAGAAGTTTTTGGAGTCATTCTGGAAATTCCATTCTCATCACGATT
---AGTATCTTCCC---------TTGAAGAAAAACGAATACCAAAATCTCAGAATTTACG
ATCTATTCATTCAATATTTCCCTTTTTAGAGGATAAATTATCACATTTAAATTATGTGTC
AGATCTATTAATACCCCATCCTATCCATTTGGAAATCTTGGTTCAAATCCTTCAATGCTG
GATCAAAGATGTTCCTTCTTTGCATTTCTTGCGAATGTTTTTCCACGAATATCATAATTT
GAATAGTCTGATTA------------CTTCAAAGAAATCTATTTACGTCTTTTCAAAAAG
AAAGAAAAGATTCTTTTGGTTCCTACATAATTCTTATGTATATGAATTGGAATATCTATT
CCTATTTCTTCGTAAACAGTCTTCTTATTTACGATCAATATCTTCTGGAATCTTTATTGA
GCGAACACTTTTCTTTGGAAAAATAGAATATCTTATGGTC---------GTGTGTTGTAA
TTCTTTTCAGAGGATCCTATGGTTCCTCAAAGATACTTTCATACATTATGTTCGATATAA
AGGAAAAGCGATTCTGGCTTCAAAAGGAACTCTTATTCTGATGAAGAAATGGAAATTTCA
TCTTGTGAATTTTTGGCAATCTTATTTTCACTTTTGGTTTCAACCTTATAGGATCCATAG
AAAGCAATTACCCAACTATTCCTTCTCTTTTATGGGGTATTTTTCAAGTGTACTAAAAAA
TCCTTTGGTAGTAAGAAATCAAATGCTAGAGAATTCATTTCTAATAAATACTCTGACTAA
TAAATTAGATACCATAGCCCC---AGTTATTTCTCTTATTGGATCGTTGTCGAAAGCTCA
ATTTTGTACTGTATTGGGTAATCCTATAAGTAAACCGATCTGGACCGATTTATCGGATTC
TGATATTATTGATCGATTTTGTCGGATATGTAGAAATCTTTGTCATTATCACAGTGGATC
CTCAAAGAAGCAGGTTTTGTATCGTATAAAGTATATACTTCGACTTTCGTGTGCTAGAAC
TTTGGCTCGTAAACATAAAAGTACAGTACGCACTTTTATGCGAAAATTAGGTTCGGGATT
CTTAGAAGAATTTTTTTTGGA------AGAAGAACAATCTCTTTCTTTAATCTTCCTCCC
AAAGATCCCTTTTATTTTAC------ACCGATTACATAGAGAACGTATTTGGTATTTGG-
------------------------------------------------------------
------------------------------------------------------------
------------------------------------------------------------
------------------------------------------------------------
------------------------------------------------------------
----------------
>KJ597878Cymbidium_ensifolium
------------------------------------------------------------
------------------------------------------------------------
------------------------------------------------------------
------------------------------------------------------------
------------------------------------------------------------
------------------------------------------------------------
------------------------------------------------------------
------------------------------------------------------------
------------------------------------------------------------
---------------------------------------GGTTCAAATCCTTCAATGCTG
GATCAAAGATGTTCCTTCTTTGCATTTCTTGCGATTGTTTTTCCACGAATATCATAATTT
GAATAGTCTGATTA------------CTTCAAAGAAATCTATTTACGTCTTTTCAAAAAG
AAAGAAAAGATTCTTTTGGTTCCTACATAATTCTTATGTATATGAATTTGAATATCTATT
CCTATTTCTTCGTAAACAGTCTTCTTATTTACGATCAATATCTTCTGGAATCTTTATTGA
GCGAACACTTTTCTTTGTAAAAATAGAATATCTTATGGTC---------GTGTGTTGTAA
TTCTTTTCAGAGGATCCTATGGTTCCTCAAAGATACTTTCATACATTATGTTCGATATAA
AGGAAAAGCGATTCTGGCTTCAAAAGGAACTCTTATTCTGATGAAGAAATGGAAATTTCA
TCTTGTGAATTTTTGGCAATCTTATTTTCACTTTTGGTTTCAACCTTATAGGATCCATAT
AAAGCAATTACCCAACTATTCCTTCTCTTTTATGGGGTATTTTTCAAGTGTACTAAAAAA
TCCTTTGGTAGTAAGAAATCAAATGCTAGAGAATTCATTTCTAATAAATACTCTGACTAA
TAAATTAGATACCATAGCCCC---AGTTATTTCTCTTATTGGATCGTTGTCGAAAGCTCA
ATTTTGTACTGTATTGGGTAATCCTATAAGTAAACCGATCTGGATCGATTTATCGGATTC
TGATATTATTGATCGATTTTGTCGGATATGTAGAAATCTTTGTCATTATCACAGTGGATC
CTCAAAGAAGCAGGTTTTGTATCGTATAAAGTATATACTTCGACTTTCGTGTGCTAGAAC
TTTGGCTCG---------------------------------------------------
------------------------------------------------------------
------------------------------------------------------------
------------------------------------------------------------
------------------------------------------------------------
------------------------------------------------------------
------------------------------------------------------------
------------------------------------------------------------
----------------
>KJ597877Cymbidium_ensifolium
------------------------------------------------------------
------------------------------------------------------------
------------------------------------------------------------
------------------------------------------------------------
------------------------------------------------------------
------------------------------------------------------------
------------------------------------------------------------
------------------------------------------------------------
------------------------------------------------------------
---------------------------------------GGTTCAAATCCTTCAATGCTG
GATCAAAGATGTTCCTTCTTTGCATTTCTTGCGATTGTTTTTCCACGAATATCATAATTT
GAATAGTCTGATTA------------CTTCAAAGAAATCTATTTACGTCTTTTCAAAAAG
AAAGAAAAGATTCTTTTGGTTCCTACATAATTCTTATGTATATGAATTTGAATATCTATT
CCTATTTCTTCGTAAACAGTCTTCTTATTTACGATCAATATCTTCTGGAATCTTTATTGA
GCGAACACTTTTCTTTGTAAAAATAGAATATCTTATGGTC---------GTGTGTTGTAA
TTCTTTTCAGAGGATCCTATGGTTCCTCAAAGATACTTTCATACATTATGTTCGATATAA
AGGAAAAGCGATTCTGGCTTCAAAAGGAACTCTTATTCTGATGAAGAAATGGAAATTTCA
TCTTGTGAATTTTTGGCAATCTTATTTTCACTTTTGGTTTCAACCTTATAGGATCCATAT
AAAGCAATTACCCAACTATTCCTTCTCTTTTATGGGGTATTTTTCAAGTGTACTAAAAAA
TCCTTTGGTAGTAAGAAATCAAATGCTAGAGAATTCATTTCTAATAAATACTCTGACTAA
TAAATTAGATACCATAGCCCC---AGTTATTTCTCTTATTGGATCGTTGTCGAAAGCTCA
ATTTTGTACTGTATTGGGTAATCCTATAAGTAAACCGATCTGGATCGATTTATCGGATTC
TGATATTATTGATCGATTTTGTCGGATATGTAGAAATCTTTGTCATTATCACAGTGGATC
CTCAAAGAAGCAGGTTTTGTATCGTATAAAGTATATACTTCGACTTTCGTGTGCTAGAAC
TTTGGCTCG---------------------------------------------------
------------------------------------------------------------
------------------------------------------------------------
------------------------------------------------------------
------------------------------------------------------------
------------------------------------------------------------
------------------------------------------------------------
------------------------------------------------------------
----------------
>KJ597879Cymbidium_ensifolium
------------------------------------------------------------
------------------------------------------------------------
------------------------------------------------------------
------------------------------------------------------------
------------------------------------------------------------
------------------------------------------------------------
------------------------------------------------------------
------------------------------------------------------------
------------------------------------------------------------
---------------------------------------GGTTCAAATCCTTCAATGCTG
GATCAAAGATGTTCCTTCTTTGCATTTCTTGCGATTGTTTTTCCACGAATATCATAATTT
GAATAGTCTGATTA------------CTTCAAAGAAATCTATTTACGTCTTTTCAAAAAG
AAAGAAAAGATTCTTTTGGTTCCTACATAATTCTTATGTATATGAATTTGAATATCTATT
CCTATTTCTTCGTAAACAGTCTTCTTATTTACGATCAATATCTTCTGGAATCTTTATTGA
GCGAACACTTTTCTTTGTAAAAATAGAATATCTTATGGTC---------GTGTGTTGTAA
TTCTTTTCAGAGGATCCTATGGTTCCTCAAAGATACTTTCATACATTATGTTCGATATAA
AGGAAAAGCGATTCTGGCTTCAAAAGGAACTCTTATTCTGATGAAGAAATGGAAATTTCA
TCTTGTGAATTTTTGGCAATCTTATTTTCACTTTTGGTTTCAACCTTATAGGATCCATAT
AAAGCAATTACCCAACTATTCCTTCTCTTTTATGGGGTATTTTTCAAGTGTACTAAAAAA
TCCTTTGGTAGTAAGAAATCAAATGCTAGAGAATTCATTTCTAATAAATACTCTGACTAA
TAAATTAGATACCATAGCCCC---AGTTATTTCTCTTATTGGATCGTTGTCGAAAGCTCA
ATTTTGTACTGTATTGGGTAATCCTATAAGTAAACCGATCTGGACCGATTTATCGGATTC
TGATATTATTGATCGATTTTGTCGGATATGTAGAAATCTTTGTCATTATCACAGTGGATC
CTCAAAGAAGCAGGTTTTGTATCGTATAAAGTATATACTTCGACTTTCGTGTGCTAGAAC
TTTGGCTCG---------------------------------------------------
------------------------------------------------------------
------------------------------------------------------------
------------------------------------------------------------
------------------------------------------------------------
------------------------------------------------------------
------------------------------------------------------------
------------------------------------------------------------
----------------
>KJ597880Cymbidium_ensifolium
------------------------------------------------------------
------------------------------------------------------------
------------------------------------------------------------
------------------------------------------------------------
------------------------------------------------------------
------------------------------------------------------------
------------------------------------------------------------
------------------------------------------------------------
------------------------------------------------------------
---------------------------------------GGTTCAAATCCTTCAATGCTG
GATCAAAGATGTTCCTTCTTTGCATTTCTTGCGATTGTTTTTCCACGAATATCATAATTT
GAATAGTCTGATTA------------CTTCAAAGAAATCTATTTACGTCTTTTCAAAAAG
AAAGAAAAGATTCTTTTGGTTCCTACATAATTCTTATGTATATGAATTTGAATATCTATT
CCTATTTCTTCGTAAACAGTCTTCTTATTTACGATCAATATCTTCTGGAATCTTTATTGA
GCGAACACTTTTCTTTGTAAAAATAGAATATCTTATGGTC---------GTGTGTTGTAA
TTCTTTTCAGAGGATCCTATGGTTCCTCAAAGATACTTTCATACATTATGTTCGATATAA
AGGAAAAGCGATTCTGGCTTCAAAAGGAACTCTTATTCTGATGAAGAAATGGAAATTTCA
TCTTGTGAATTTTTGGCAATCTTATTTTCACTTTTGGTTTCAACCTTATAGGATCCATAT
AAAGCAATTACCCAACTATTCCTTCTCTTTTATGGGGTATTTTTCAAGTGTACTAAAAAA
TCCTTTGGTAGTAAGAAATCAAATGCTAGAGAATTCATTTCTAATAAATACTCTGACTAA
TAAATTAGATACCATAGCCCC---AGTTATTTCTCTTATTGGATCGTTGTCGAAAGCTCA
ATTTTGTACTGTATTGGGTAATCCTATAAGTAAACCGATCTGGACCGATTTATCGGATTC
TGATATTATTGATCGATTTTGTCGGATATGTAGAAATCTTTGTCATTATCACAGTGGATC
CTCAAAGAAGCAGGTTTTGTATCGTATAAAGTATATACTTCGACTTTCGTGTGCTAGAAC
TTTGGCTCG---------------------------------------------------
------------------------------------------------------------
------------------------------------------------------------
------------------------------------------------------------
------------------------------------------------------------
------------------------------------------------------------
------------------------------------------------------------
------------------------------------------------------------
----------------
>KF262066Cymbidium_ensifolium
------------------------------------------------------------
------------------------------------------------------------
------------------------------------------------------------
------------------------------------------------------------
------------------------------------------------------------
------------------------------------------------------------
------------------------------------------------------------
------------------------------------------------------------
------------------------------------------------------------
------------------------------------------------------------
----------GTTCCTTCTTTGCATTTCTTGCGATTGTTTTTCCACGAATATCATAATTT
GAATAGTCTGATTA------------CTTCAAAGAAATCTATTTACGTCTTTTCAAAAAG
AAAGAAAAGATTCTTTTGGTTCCTACATAATTCTTATGTATATGAATTTGAATATCTATT
CCTATTTCTTCGTAAACAGTCTTCTTATTTACGATCAATATCTTCTGGAATCTTTATTGA
GCGAACACTTTTCTTTGTAAAAATAGAATATCTTATGGTC---------GTGTGTTGTAA
TTCTTTTCAGAGGATCCTATGGTTCCTCAAAGATACTTTCATACATTATGTTCGATATAA
AGGAAAAGCGATTCTGGCTTCAAAAGGAACTCTTATTCTGATGAAGAAATGGAAATTTCA
TCTTGTGAATTTTTGGCAATCTTATTTTCACTTTTGGTTTCAACCTTATAGGATCCATAT
AAAGCAATTACCCAACTATTCCTTCTCTTTTATGGGGTATTTTTCAAGTGTACTAAAAAA
TCCTTTGGTAGTAAGAAATCAAATGCTAGAGAATTCATTTCTAATAAATACTCTGACTAA
TAAATTAGATACCATAGCCCC---AGTTATTTCTCTTATTGGATCGTTGTCGAAAGCTCA
ATTTTGTACTGTATTGGGTAATCCTATAAGTAAACCGATCTGGACCGATTTATCGGATTC
TGATATTATTGATCGATTTTGTCGGATATGTAGAAATCTTTGTCATTATC----------
------------------------------------------------------------
------------------------------------------------------------
------------------------------------------------------------
------------------------------------------------------------
------------------------------------------------------------
------------------------------------------------------------
------------------------------------------------------------
------------------------------------------------------------
------------------------------------------------------------
----------------
>KJ597869Cymbidium_faberi
------------------------------------------------------------
------------------------------------------------------------
------------------------------------------------------------
------------------------------------------------------------
------------------------------------------------------------
------------------------------------------------------------
------------------------------------------------------------
------------------------------------------------------------
------------------------------------------------------------
---------------------------------------GATTCAAATCCTTCAATGCTG
GATCAAAGATGTTCCTTCTTTGCATTTCTTGCGATTGTTTTTCCACGAATATCATAATTT
GAATAGTCTGATTA------------CTTCAAAGAAATCTATATACGTCTTT-CAAAAAG
AAAGAAAAGATTCTTTTGGTTCCTACATAATTCTTATGTATATGAATTTGAATATCTATT
CCTATTTCTTCGTAAACAGTCTTCTTATTTACGATCAATATCTTATGGAATCTTTATTGA
GCGAACACTTTTCTTTGGAAAAATAGAATATCTTATGGTC---------GTGTGTTGTAA
TTCTTTTCAGAGGATCCTATGGTTCCTCAAAGATACTTTCATACATTATGTTCGATATAA
AGGAAAAGCGATTCTGGCTTCAAAAGGAACTCTTATTCTGATGAAGAAATGGAAATTTCA
TCTTGTGAATTTTTGGCAATCTTATTTTCACTTTTGGTTTCAACCTTATAGGATCCATAT
AAAGCAATTACCCAACTATTCCTTCTCTTTTATGGGGTATTTTTCAAGTGTACTAAAAAA
TCCTTTGGTAGTAAGAAATCAAATGCTAGAGAATTCATTTTTAATAAATACTCTGACTAA
TAAATTAGATACCATAGCCCC---AGTTATTTCTCTTATTGGATCGTTGTCGAAAGC---
------------------------------------------------------------
------------------------------------------------------------
------------------------------------------------------------
------------------------------------------------------------
------------------------------------------------------------
------------------------------------------------------------
------------------------------------------------------------
------------------------------------------------------------
------------------------------------------------------------
------------------------------------------------------------
------------------------------------------------------------
----------------
>KJ597868Cymbidium_faberi
------------------------------------------------------------
------------------------------------------------------------
------------------------------------------------------------
------------------------------------------------------------
------------------------------------------------------------
------------------------------------------------------------
------------------------------------------------------------
------------------------------------------------------------
------------------------------------------------------------
---------------------------------------GGTTCAAATCTTTCAATGCTG
GATCAAAGATGTTCCTTCTTTGCATCTCTTGCGATTGTTTTTCCACGAATATCATAATTT
GAATAGTCTGATTA------------CTTCAAAGAAATCTATTTACGTCTTTTCATAAAG
AAAGAAAAGATTCTTTTGGTTCCTACATAATTCTTATGTATATGAATTTGAATATCTATT
CCTATTTCTTCGTAAACAGTCTTCTTATTTACGATCAATATCTTATGGAATCTTTATTGA
GCGAACACTTTTCTTTGGAAAAATAGAATATCTTATGGTC---------GTGTGTTGTAA
TTCTTTTCAGAGGATCCTATGGTTCCTCAAAGATACTTTCATACATTATGTTCGATATAA
AGGAAAAGCGATTCTGGCTTCAAAAGGAACTCTTATTTTGATGAAGAAATGGAAATTTCA
TCTTGTGAATTTTTGGCAATCTTATTTTCACTTTTGGTTTCAACCTTATAGGATCCATAT
AAAGCAATTACCCAACTATTCCTTCTCTTTTATGGGGTATTTTTCAAGTGTACTAAAAAA
TCCTTTGGTAGTAAGAAATCAAATGCTAGAGAATTCATTTCTAATAAATACTCTGACTAA
TAAATTAGATACCATAGCCCC---AGTTATTTCTCTTATTGGATCGTTGTCGAAAGC---
------------------------------------------------------------
------------------------------------------------------------
------------------------------------------------------------
------------------------------------------------------------
------------------------------------------------------------
------------------------------------------------------------
------------------------------------------------------------
------------------------------------------------------------
------------------------------------------------------------
------------------------------------------------------------
------------------------------------------------------------
----------------
>KJ597867Cymbidium_faberi
------------------------------------------------------------
------------------------------------------------------------
------------------------------------------------------------
------------------------------------------------------------
------------------------------------------------------------
------------------------------------------------------------
------------------------------------------------------------
------------------------------------------------------------
------------------------------------------------------------
---------------------------------------GGTTCAAATCCTTCAATGCTG
GATCAAAGATGTTCCTTCTTTGCATTTCTTGCGATTGTTTTTCCACGAATATCATAATTT
GAATAGTCTGATTA------------CTTCAAAGAAATCTATTTACGTCTTTTCAAAAAG
AAAGAAAAGATTCTTTTGGTTCCTACATAATTCTTATGTATATGAATTTGAATATCTATT
CCTATTTCTTCGTAAACAGTCTTCTTATTTACGATCAATATCTTATGGAATCTTTATTGA
GCGAACACTTTTCTTTGGAAAAATAGAATATCTTATGGTC---------GTGTGTTGTAA
TTCTTTTCAGAGGATCCTATGGTTCCTCAAAGATACTTTCATACATTATGTTCGATATAA
AGGAAAAGCGATTCTGGCTTCAAAAGGAACTCTTATTCTGATGAAGAAATGGAAATTTCA
TCTTGTGAATTTTTGGCAATCTTATTTTCACTTTTGGTTTCAACCTTATAGGATCCATAT
AAAGCAATTACCCAACTATTCCTTCTCTTTTATGGGGTATTTTTCAAGTGTACTAAAAAA
TCCTTTGGTAGTAAGAAATCAAATGCTAGAGAATTCATTTCTAATAAATACTCTGACTAA
TAAATTAGATACCATAGCCCC---AGTTATTTCTCTTATTGGATCGTTGTCGAAAGC---
------------------------------------------------------------
------------------------------------------------------------
------------------------------------------------------------
------------------------------------------------------------
------------------------------------------------------------
------------------------------------------------------------
------------------------------------------------------------
------------------------------------------------------------
------------------------------------------------------------
------------------------------------------------------------
------------------------------------------------------------
----------------
>KJ597866Cymbidium_faberi
------------------------------------------------------------
------------------------------------------------------------
------------------------------------------------------------
------------------------------------------------------------
------------------------------------------------------------
------------------------------------------------------------
------------------------------------------------------------
------------------------------------------------------------
------------------------------------------------------------
---------------------------------------GGTTCAAATCCTTCAATGCTG
GATCAAAGATGTTCCTTCTTTGCATTTCTTGCGATTGTTTTTCCACGAATATCATAATTT
GAATAGTCTGATTA------------CTTCAAAGAAATCTATTTACGTCTTTTCAAAAAG
AAAGAAAAGATTCTTTTGGTTCCTACATAATTCTTATGTATATGAATTTGAATATCTATT
CCTATTTCTTCGTAAACAGTCTTCTTATTTACGATCAATATCTTATGGAATCTTTATTGA
GCGAACACTTTTCTTTGGAAAAATAGAATATCTTATGGTC---------GTGTGTTGTAA
TTCTTTTCAGAGGATCCTATGGTTCCTCAAAGATACTTTCATACATTATGTTCGATATAA
AGGAAAAGCGATTCTGGCTTCAAAAGGAACTCTTATTCTGATGAAGAAATGGAAATTTCA
TCTTGTGAATTTTTGGCAATCTTATTTTCACTTTTGGTTTCAACCTTATAGGATCCATAT
AAAGCAATTACCCAACTATTCCTTCTCTTTTATGGGGTATTTTTCAAGTGTACTAAAAAA
TCCTTTGGTAGTAAGAAATCAAATGCTAGAGAATTCATTTCTAATAAATACTCTGACTAA
TAAATTAGATACCATAGCCCC---AGTTATTTCTCTTATTGGATCGTTGTCGAAAGC---
------------------------------------------------------------
------------------------------------------------------------
------------------------------------------------------------
------------------------------------------------------------
------------------------------------------------------------
------------------------------------------------------------
------------------------------------------------------------
------------------------------------------------------------
------------------------------------------------------------
------------------------------------------------------------
------------------------------------------------------------
----------------
>HM137048Cymbidium_finlaysonianum
------------------------------------------------------------
------------------------------------------------------------
------------------------------------------------------------
------------------------------------------------------------
------------------------------------------------------------
------------------------------------------------------------
------------------------------------------------------------
------------------------------------------------------------
-------------------------------------------CATT--AATTATGTGTC
AGATCTACTAATACCCCATCCTATACATTTGGAAATCTTGGTTCAAATCCTTCAATGCTG
GATCAAAGATGTTCCTTCTTTGCATTTCTTGCGATTGTTTTTCCACGAATATCATATTTG
GAATAGTCTTATTA------------CTTCAAAGAAATCTATTTACGTCTTTTCAAAAAG
AAATAAAAGATTCTTTTGGTTCCTACATAATTCTTATGTATATGAATTTGAATATCTATT
CTTATTTCTTCGTAAACAGTCTTCTTATTTACGATCAATATCTTCTGGAATCTTTATTGA
GCGAACACTTTTCTTTGGAAAAATAGAATATCTTATGGTC---------GTATGTTGTAA
TTCTCTTCAGAGGATCTTATGGTTCCTCAAAGATACTTTCATACATTATGTTCGATATAA
AGGAAAAGCGATTCTGGCTTCAAAAGGAACTCTTATTCTGATGAAGAAATGGAAATGTCA
TCTTGTGAATTTTTGGCAATCTTATTTTCACTTTTGGTTTCAACCTTATCGAATCCATAT
AAAGCAATTACCAAACTATTCCTTTTCTTATTCGGGGTATTTATCAAGTGTACTAAAAAA
TCCTTTGGTAGTAAGAAATCAAATGCTAGAGAATTCATTTCTAATAAATACTCTGACTTA
TAAATTAGATACCGTTACCCC---AGTTATTTCTCTTATTGGATCATTGTCGAAAGCTCC
ATTTTGTACTGTATTGGGTAATCCTATAAGTAAACCGATCTGGACCGATTTATCGGATTC
TGATATTATTGATCGATTTTGTCGGATATGTAGAAATCTTTGTCATTATCACAGC-GATC
CTCAAAGAAGCA--GTTTGTATCGT-----------------------------------
------------------------------------------------------------
------------------------------------------------------------
------------------------------------------------------------
------------------------------------------------------------
------------------------------------------------------------
------------------------------------------------------------
------------------------------------------------------------
------------------------------------------------------------
----------------
>KJ597893Cymbidium_floribundum
------------------------------------------------------------
------------------------------------------------------------
------------------------------------------------------------
------------------------------------------------------------
------------------------------------------------------------
------------------------------------------------------------
------------------------------------------------------------
------------------------------------------------------------
------------------------------------------------------------
---------------------------------------GGTTCAAATCCTTCAATGCTG
GATCAAAGATGTTCCTTCTTTGCATTTCTTGCGATTGTTTTTCCACGAATATCATAATTG
GAATAGTCTGATTA------------CTTCAAAGAAATCTATTTACGTCTTTTCAAAAAG
AAAGAAAAGATTCTTTTGGTTCCTACATAATTCTTATGTATATGAATTGGAATATCTATT
CCTATTTCTTCGTAAACAGTCTTCTTATTTACGATCAATATCTTCTGGAGTCTTTCTTGA
GCGAACACTTTTCTATGGAAAAATAGAATATCTTATGGTC---------GTGTGTTGTAA
TTCTTTTCAGAGGATCCTATGGTTCCTCAAAGATACTTTCATACATTATGTTCGATATAA
AGGAAAAGCGATTCTGGCTTCAAAAGGAACTCTTATTCTGATGAAGAAATGGAAATTTCA
TCTTGTGAATTTTTGGCAATCTTCTTTTCACTTTTGGTTTCAACCTTATAGGATCCATA-
AAAGCAATTACCCAACTCTTCCTTCTCTTTTCTGGGGTCTTTTTCAAGTGTACTAAAAAA
TCCTTTGGTAGTAAGAAATCAAATGCTAGAGAATTCATTTCTCAGAAATACTCTGACTAA
GAAATTAGATACCATAGCCCC---AGTGATTTCTCTTATTGGATCATTGTCGAAAGC---
------------------------------------------------------------
------------------------------------------------------------
------------------------------------------------------------
------------------------------------------------------------
------------------------------------------------------------
------------------------------------------------------------
------------------------------------------------------------
------------------------------------------------------------
------------------------------------------------------------
------------------------------------------------------------
------------------------------------------------------------
----------------
>AF470467Cymbidium_floribundum 
TTTTTTGGTTACAGTAGAAATGTATTT-------AAATGGCGAATGACAAGGATATTTAG
ATTTAAAAAAGATAGATTTCGGCAACAAAACTTCCTCTATCCGCTACTCCTTCAGGAGTA
TATTTACTCACTTGTTCATTATCATAGCTTCAATAGTTTGATTTTTTACGAACCTGTGGA
AATTATCGGTTATGACAATAAATATAGTTTAGTACTTGTGAAACGTTTAATTACTCGAAT
GTACC---------AACAGGAATCTTTGATTTCTTCGGTGAATGATTCTAACCAAAA---
------TGGATTTTGGGGTCACAAGAATTCTTT------------TTCTTCTCATTTTTA
TTCTCAAATGATATCAGAAGTGTTTGGAGTCATTCTGGAAATTCCATTTTCATCACGATT
---AGTATCTTCCC---------TTGAAGAAAAACGAATACCAAAATCTCAGAATTTACG
ATCTATTCATTCAATATTTCCCTTTTTAGAGGATAAATTATCACATTTAAATTATGTGTC
AGATCTACTAATACCCCATCCTATCCATTTGGAGCTCTTGGTTCAAATCCTTCAATGCTG
GATCAAAGATGTTCCTTCTTTGCATTTCTTGCGATTGTTTTTCCACGAATATCATAATTT
GAATAGTCTGATTA------------CTTCAAAGAAATCTATTTACGTCTTTTCAAAAAG
AAAGAAAAGATTCTTTTGGTTCCTACATAATTCTTATGTATATGAATTTGAATATCTATT
CCTATTTCTTCGTAAAAAGTCTTCTTATTTACGATCAATATCTTCTGGAGTCTTTATTGA
GCGAACACTTTTCTTTGGAAAAATAGAATATCTTCTGGTC---------GTGTGTTGTAA
TTCTTTTCAGAGGATCCTATGGTTCCTCAAAGATACTTTCATACATTATGTTCGATATAA
AGGAAAAGCGATTTTGGCTTCAAAAGGAACTCTTATTCTGATGAATAAATGGAAATCTCA
TCTTGTGAATTTTTGGCAATCTTATTTTCACTTTTGGTTTCAACCTTATAGGATCCATAT
AAAGCAATTACCCGACTATTCCTTCTCTTTTATGGGGTATTTTTCAAGTGTACTAAAAAA
TCCTTTGGTAGTAAGAAATCAAATGCTAGATAATTCATTTCTAATACATACTCTGACTAA
TAAATTAGATACCATAGCCCC---AGTTATTTCTCTTATTGGATCATTGTCGAAAGCTCA
ATTTTGTACTGTATTGGGTAATCCTATAAGTAAACCGATCTGGACCGATTTATCGGATTC
TGATATTATTGATCGATTTTGTCGGATATGTAGAAATCTTTGTCATTATCACAGTGGATC
CTCAAAGAAGCAGGTTTTGTATCGTATAAAGTATATACTTCGACTTTCGTGTGCTAGAAC
TTTGGCTCGTAAACATAAAAGTACAGTACGCACTTTTATGCGAAAATTAGGTTCGGGATT
TTTAGAAGAATTTTTTTTGGA------AGAAGAACAATCTCTTTCTTTAATCTTCCTCCA
AAAGATCCCTTTTATTTTAC------ACCGATTACATAGAGAACGTATTTGGTATTTGGA
CATTATCCGTATCAATGATCTGGTGGATCATTCATGATTGTTCACGATACTTTTT-----
CATTTTTATGAAAAA--------------------AGATTCATGAATTTGTATTCTGAAA
TGCTCATATATCATGATATACCATATATATCA------------TCATATTCGT-GGTGA
GATT---------GTCAAAATTCTTAGACTTTCTTCTCAATATGTAATATATGTAATTCT
TTTTTATTTTTTGAT-AATT-------GATATATACATAAGGAAAGCCGTGTGCAATGAA
AACTGCAAGCACGGTT
>KC704623Cymbidium_goeringii
------------------------------------------------------------
------------------------------------------------------------
------------------------------------------------------------
------------------------------------------------------------
------------------------------------------------------------
------------------------------------------------------------
------------------------------------------------------------
------------------------------------------------------------
------------------------------------------------------------
---------------------------------------------AATCCTTCAATGCTG
GATCAAAGATGTTCCTTCTTTGCATTTCTTGCGATTGTTTTTCCACGAATATCATAATTT
GAATAGTCTGATTA------------CTTCAAAGAAATCTATTTACGTCTTTTCAAAAAG
AAAGAAAAGATTCTTTTGGTTCCTACATAACTCTTATGTATATGAATTTGAATATCTATT
CCTATTTCTTCGTAAACATTCTTCTTATTTACGATCAATATCTTATGGAATCTTTATTGA
GCGAACACTTTTCTTTGGAAAAATAGAATATCTTATGGTC---------GTGTGTTGTAA
TTCTTTTCAGAGGATCCTATGGTTCCTCAAAGATACTTTCATACATTATGTTCGATATAA
AGGAAAAGCGATTCTGGCTTCAAAAGGAACTCTTATTCTGATGAAGAAATGGAAATTTCA
TCTTGTGAATTTTTGGCAATCTTATTTTCACTTTTGGTTTCAACCTTATAGGATCCATAT
AAAGCAATTACCCAACTACTCCTTCTCTTTTATGGGGTATTTTTCAAGTGTACTAAAAAA
TCCTTTGGTAGTAAGAAATCAAATGCTAGAGAATTCATTTCTAATAAATACTCTGACTAA
TAAATTAGATACCATAGCCCC---AGTTATTTCTCTTATTGGATCGTTGTCGAAAGC---
------------------------------------------------------------
------------------------------------------------------------
------------------------------------------------------------
------------------------------------------------------------
------------------------------------------------------------
------------------------------------------------------------
------------------------------------------------------------
------------------------------------------------------------
------------------------------------------------------------
------------------------------------------------------------
------------------------------------------------------------
----------------
>KJ597862Cymbidium_goeringii
------------------------------------------------------------
------------------------------------------------------------
------------------------------------------------------------
------------------------------------------------------------
------------------------------------------------------------
------------------------------------------------------------
------------------------------------------------------------
------------------------------------------------------------
------------------------------------------------------------
---------------------------------------GGTTCAAATCCTTCAATGCTG
GATCAAAGATGTTCCTTCTTTGCATTTCTTGCGATTGTTTTTCCACGAATATCATAATTT
GAATAGTCTGATTA------------CTTCAAAGAAATCTATTTACGTCTTTTCAAAAAG
AAAGAAAAGATTCTTTTGGTTCCTACATAATTCTTATGTATATGAATTTGAATATCTATT
CCTATTTCTTCGTAAACAGTCTTCTTATTTACGATCAATATCTTCTGGAATCTTTATTGA
GCGAACACTTTTCTTTGGAAAAATAGAATATCTTATGGTC---------GTGTGTTGTAA
TTCTTTTCAGAGGATCCTATGGTTCCTCAAAGATACTTTCATACATTATGTTCGATATAA
AGGAAAAGCGATTCTGGCTTCAAAAGGAACTCTTATTCTGATGAAGAAATGGAAATTTCA
TCTTGTGAATTTTTGGCAATCTTATTTTCACTTTTGGTTTCAACCTTATAGGATCCATAT
AAAGCAATTACCCAACTATTCCTTCTCTTTTATGGGGTATTTTTCAAGTGTACTAAAAAA
TCCTTTGGTAGTAAGAAATCAAATGCTAGAGAATTCATTTCTAATAAATACTCTGACTAA
TAAATTAGATACCATAGCCCC---AGTTATTTCTCTTATTGGATCGTTGTCGAAAGC---
------------------------------------------------------------
------------------------------------------------------------
------------------------------------------------------------
------------------------------------------------------------
------------------------------------------------------------
------------------------------------------------------------
------------------------------------------------------------
------------------------------------------------------------
------------------------------------------------------------
------------------------------------------------------------
------------------------------------------------------------
----------------
>KF262068Cymbidium_goeringii
------------------------------------------------------------
------------------------------------------------------------
------------------------------------------------------------
------------------------------------------------------------
------------------------------------------------------------
------------------------------------------------------------
------------------------------------------------------------
------------------------------------------------------------
------------------------------------------------------------
------------------------------------------------------------
----------GTTCCTTCTTTGCATTTCTTGCGATTGTTTTTCCACGAATATCATAATTT
GAATAGTCTGATTA------------CTTCAAAGAAATCTATTTACGTCTTTTCAAAAAG
AAAGAAAAGATTCTTTTGGTTCCTACATAACTCTTATGTATATGAATTTGAATATCTATT
CCTATTTCTTCGTAAACATTCTTCTTATTTACGATCAATATCTTATGGAATCTTTATTGA
GCGAACACTTTTCTTTGGAAAAATAGAATATCTTATGGTC---------GTGTGTTGTAA
TTCTTTTCAGAGGATCCTATGGTTCCTCAAAGATACTTTCATACATTATGTTCGATATAA
AGGAAAAGCGATTCTGGCTTCAAAAGGAACTCTTATTCTGATGAAGAAATGGAAATTTCA
TCTTGTGAATTTTTGGCAATCTTATTTTCACTTTTGGTTTCAACCTTATAGGATCCATAT
AAAGCAATTACCCAACTACTCCTTCTCTTTTATGGGGTATTTTTCAAGTGTACTAAAAAA
TCCTTTGGTAGTAAGAAATCAAATGCTAGAGAATTCATTTCTAATAAATACTCTGACTAA
TAAATTAGATACCATAGCCCC---AGTTATTTCTCTTATTGGATCGTTGTCGAAAGCTCA
ATTTTGTACTGTATTGGGTAATCCTATAAGTAAACCGATCTGGACCGATTTATCGGATTC
TGATATTATTGATCGATTTTGTCGGATATGTAGAAATCTTTGTCATTATC----------
------------------------------------------------------------
------------------------------------------------------------
------------------------------------------------------------
------------------------------------------------------------
------------------------------------------------------------
------------------------------------------------------------
------------------------------------------------------------
------------------------------------------------------------
------------------------------------------------------------
----------------
>JF972944Cymbidium_goeringii
------------------------------------ATGGCGAATGACAAGGATATTTAG
ATTTAAAAAAGATAGATTTCGGCAACAAAACTTCCTCTATCCGCTACTCCTTCAGGAGTA
TATTTACTCACTTGTTCATTATCATAGCTTCAATAGTTTGATTTTTTACGAACCTGTGGA
AATTATCGGTTATGACAATAAATATAGTTTAGTACTTGTGAAACGTTTAATTACTCGAAT
GTACC---------AACAGGAATCTTTGATTTCTTCGGTGAATGATTCTAACAAAAA---
------TGGATTTTGGGGTCACAAGAATTCTTT------------TTCTTCTCATTTTTA
TTTTCAAATGATATCAGAAGTTTTTGGAGTCATTCTGGAAATTCCATTCTCATCACGATT
---AGTATCTTCCC---------TTGAAGAAAAACGAATACCAAAATCTCAGAATTTACG
ATCTATTCATTCAATATTTCCCTTTTTAGAGGATAAATTATCACATTTAAATTATGTGTC
AGATCTATTAATACCCCATCCTATCCATTTGGAAATCTTGGTTCAAATCCTTCAATGCTG
GATCAAAGATGTTCCTTCTTTGCATTTCTTGCGATTGTTTTTCCACGAATATCATAATTT
GAATAGTCTGATTA------------CTTCAAAGAAATCTATTTACGTCTTTTCAAAAAG
AAAGAAAAGATTCTTTTGGTTCCTACATAACTCTTATGTATATGAATTTGAATATCTATT
CCTATTTCTTCGTAAACAKTCTTCTTATTTACGATCAATATCTTATGGAATCTTTATTGA
GCGAACACTTTTCTATGGAAAAATAGAATATCTTATGGTC---------GTGTGTTGTAA
TTCTTTTCAGAGGATCCTATGGTTCCTCAAAGATACTTTCATACATTATGTTCGATATAA
AGGAAAAGCGATTCTGGCTTCAAAAGGAACTCTTATTCTGATGAAGAAATGGAAATTTCA
TCTTGTGAATTTTTGGCAATCTTCTTTTCACTTTTGGTTTCAACCTTATAGGATCCATAG
AAAGCAATTACCCAACTCTTCCTTCTCTTTTCTGGGGTCTTTTTCAAGTGTACTAAAAAA
TCCTTTGGTAGTAAGAAATCAAATGCTAGAGAATTCATTTCTCAGAAATACTCTGACTAA
GAAATTAGATACCATAGCCCC---AGTGATTTCTCTTATTGGATCATTGNNNNNNNCTCC
ATTTTGTACTGTATTGGGTAAAAATATTAGTAAACCGATCTGGACCGATTTCTCGGATTC
TGATATTCTTGATCGATTTTGTCGGATATGTAGAAATCTTTGTCATTATCACAGTGGATC
CTCAAAGAAGCAGGTTTTGTATCGTAGAAAGTATATACTTCGACTTTCGTGTGCTAGAAC
TTTGGCTCGTAAACAGAAAAGTACAGTACGCACTTTGATGCGAAAATTAGGTTCGGGATT
CTTAGAAGAATTTTTTTTGGA------AGAAGAACAATCTCTTTCTTTCATCTTCCTCCA
AAAAAGACCTTTTCTTTTAC------ACGGATTACATAGAGAACGTATTTGGTATTTGGA
CATTATCCGTATCAATGATCTGGTGGATCATTCATGA-----------------------
------------------------------------------------------------
------------------------------------------------------------
------------------------------------------------------------
------------------------------------------------------------
----------------
>AF470482Cymbidium_goeringii
TTTTTTGGTTACAGTAGAAATGTATTT-------AAATGGCGAATGACAAGGATATTTAG
ATTTAAAAAAGATAGATTTCGGCAACAAAACTTCCTCTATCCGCTACTCCTTCAGGAGTA
TATTTACTCACTTGTTCATTATCATAGCTTCAATAGTTTGATTTTTTACGAACCTGTGGA
AATTATCGGTTATGACAATAAATATAGTTTAGTACTTGTGAAACGTTTAATTACTCGAAT
GTACC---------AACAGGAATCTTTGATTTCTTCGGTGAATGATTCTAACAAAAA---
------TGGATTTTGGGGTCACAAGAATTCTTT------------TTCTTCTCATTTTTA
TTTTCAAATGATATCAGAAGTTTTTGGAGTCATTCTGGAAATTCCATTCTCATCACGATT
---AGTATCTTCCC---------TTGAAGAAAAACGAATACCAAAATCTCAGAATTTACG
ATCTATTCATTCAATATTTCCCTTTTTAGAGGATAAATTATCACATTTAAATTATGTGTC
AGATCTATTAATACCCCATCCTATCCATTTGGAAATCTTGGTTCAAATCCTTCAATGCTG
GATCAAAGATGTTCCTTCTTGGCATTTCTTGCGATTGTTTTTCCACGAATATCATAATTT
GAATAGTCTGATTA------------CTTCAAAGAAATCTATTTACGTCTTTTCAAAAAG
AAAGAAAAGATTCTTTTGGTTCCTACATAACTCTTATGTATATGAATTGGAATATCTATT
CCTATTTCTTCGTAAACATTCTTCTTATTTACGATCAATATCTTATGGAATCTTTATTGA
GCGAACACTTTTCTTTGGAAAAATAGAATATCTTATGGTC---------GTGTGTTGTAA
TTCTTTTCAGAGGATCCTATGGTTCCTCAAAGATACTTTCATACATTATGTTCGATATAA
AGGAAAAGCGATTCTGGCTTCAAAAGGAACTCTTATTCTGATGAAGAAATGGAAATTTCA
TCTTGTGAATTTTTGGCAATCTTATTTTCACTTTTGGTTTCAACCTTATAGGATCCATAT
AAAGCAATTACCCAACTCTTCCTTCTCTTTTNTGGGGTGTTTTTCAAGTGTACTAAAAAA
TCCTTTGGTAGTAAGAAATCAAATGCTAGAGAATTCATTTCTCATAAATACTCTGACTAA
TAAATTAGATACCATAGCCCC---AGTGATTTCTCTTATTGGATCATTG-----------
---------------------------------------CTGGACCGATTTATCGGATTC
TGATATTATTGATCGATTTTGTCGGATATGTAGAAATCTTTGTCATTATCACAGCGGATC
CTCAAAGAAGCAGGTTTTGTATCGTATAAAGTATATACTTCGACTTTCGTGTGCTAGAAC
TTTGGCTCGTAAACATAAAAGTACAGTACGCACTTTTATGCGAAAATTAGGTTCGGTATT
CTTAGAANNATTTTTTTTGGA------AAAAGAGCAATCTCTTTCTTTAATCTTCCTCCA
AAAAATCCCTTTTATTTTAC------ACCGATTACATAGAGAACGTATTTGGTATTTGGA
CATTATCCGTATCAATGATCTGGTGGATCATTCATGATTGTTCACGATACTTTTT-----
CATTTTTATGAAAAAA--------------------GATTCATGAATTTGTATTCTGAAA
TGCTCATATATGATTATATATCATATATATCA------------TCATATTCGT-GGTGA
GATT----------GTCAAAATTCTTAGACTTTCTTCTCAATATGTAATATATGTAAATA
TATGTAATTCTTTTTTATTTTTTATT-GATATATACATAGGAAAAGCCGTGTGCAATGAA
AACTGCAAGCACGGT-
>KF673831Cymbidium_goeringii
-------------------ATGTATTT-------AAATGGCGAATTACAAGGATATTTAG
ATTTAAAAAAGATAGATTTCGGCAACAAAACTTCCTCTATCCGCTACTCCTTCAGGAGTA
TATTTACTCACTTGTTCATTATCATAGCTTCAATAGTTTGATTTTTTACGAACCTGTGGA
AATTATCGGTTATGACAATAAATATAGTTTAGTACTTGTGAAACGTTTAATTACTCGAAT
GTACC---------AACAGGAATCTTTGATTTCTTCGGTGAATGATTCTAACAAAAA---
------TGGATTTTGGGGTCACAAGAATTATTT------------TTCTTCTCATTTTTA
TTCTCAAATGATATCAGAAGTTTTTGGAGTCATTCTGGAAATTCCATTCTCATCACGATT
---AGTATCTTCCC---------TTGAAGAAAAACGAATACCAAAATCTCAGAATTTACG
ATCTATTCATTCAATATTTCCCTTTTTAGAGGATAAATTATCACATTTAAATTATGTGTC
AGATCTATTAATACCCCATCCTATCCATTTGGAAATCTTGGTTCAAATCCTTCAATGCTG
GATCAAAGATGTTCCTTCTTTGCATTTCTTGCGATTGTTTTTCCACGAATATCATAATTT
GAATAGTCTGATTA------------CTTCAAAGAAATCTATTTACGTCTTTTCAAAAAG
AAAGAAAAGATTCTTTTGGTTCCTACATAATTCTTATGTATATGAATTTGAATATCTATT
CCTATTTCTTCGTAAACAGTCTTCTTATTTACGATCAATATCTTCTGGAATCTTTATTGA
GCGAACACTTTTCTTTGGAAAAATAGAATATCTTATGGTC---------GTGTGTTGTAA
TTCTTTTCAGAGGATCCTATGGTTCCTCAAAGATACTTTCATACATTATGTTCGATATAA
AGGAAAAGCGATTCTGGCTTCAAAAGGAACTCTTATTCTGATGAAGAAATGGAAATTTCA
TCTTGTGAATTTTTGGCAATCTTATTTTCACTTTTGGTTTCAACCTTATAGGATCCATAT
AAAGCAATTACCCAACTATTCCTTCTCTTTTATGGGGTATTTTTCAAGTGTACTAAAAAA
TCCTTTGGTAGTAAGAAATCAAATGCTAGAGAATTCATTTCTAATAAATACTCTGACTAA
TAAATTAGATACCATAGCCCC---AGTTATTTCTCTTATTGGATCGTTGTCGAAAGCTCA
ATTTTGTACTGTATTGGGTAATCCTATAAGTAAACCGATCTGGACCGATTTATCGGATTC
TGATATTATTGATCGATTTTGTCGGATATGTAGAAATCTTTGTCATTATCACAGTGGATC
CTCAAAGAAGCAGGTTTTGTATCGTATAAAGTATATACTTCGACTTTCGTGTGCTAGAAC
TTTGGCTCGTAAACATAAAAGTACAGTACGCACTTTTATGCGAAAATTAGGTTCGGGATT
CTTAGAAGAATTTTTTTTGGA------AAAAGAACAATCTCTTTCTTTAATCTTCCTCCA
AAAAATCCCTTTTATTTTAC------ACCGATTACATAGAGAACGTATTTGGTATTTGGA
CATTATCCGTATCAATGATCTGGTGGATCATTCATGATTGTTCACGATACTTTTT-----
CATTTTTATGAAAAAA--------------------GATTCATGAATTTGTATTCTGAAA
TGCTCAT-----------------------------------------------------
------------------------------------------------------------
------------------------------------------------------------
----------------
>JX202671Cymbidium_goeringii
-------------------ATGTATTT-------AAATGGCGAATTACAAGGATATTTAG
ATTTAAAAAAGATAGATTTCGGCAACAAAACTTCCTCTATCCGCTACTCCTTCAGGAGTA
TATTTACTCACTTGTTCATTATCATAGCTTCAATAGTTTGATTTTTTACGAACCTGTGGA
AATTATCGGTTATGACAATAAATATAGTTTAGTACTTGTGAAACGTTTAATTACTCGAAT
GTACC---------AACAGGAATCTTTGATTTCTTCGGTGAATGATTCTAACAAAAA---
------TGGATTTTGGGGTCACAAGAATTATTT------------TTCTTCTCATTTTTA
TTCTCAAATGATATCAGAAGTTTTTGGAGTCATTCTGGAAATTCCATTCTCATCACGATT
---AGTATCTTCCC---------TTGAAGAAAAACGAATACCAAAATCTCAGAATTTACG
ATCTATTCATTCAATATTTCCCTTTTTAGAGGATAAATTATCACATTTAAATTATGTGTC
AGATCTATTAATACCCCATCCTATCCATTTGGAAATCTTGGTTCAAATCCTTCAATGCTG
GATCAAAGATGTTCCTTCTTTGCATTTCTTGCGATTGTTTTTCCACGAATATCATAATTT
GAATAGTCTGATTA------------CTTCAAAGAAATCTATTTACGTCTTTTCAAAAAG
AAAGAAAAGATTCTTTTGGTTCCTACATAATTCTTATGTATATGAATTTGAATATCTATT
CCTATTTCTTCGTAAACAGTCTTCTTATTTACGATCAATATCTTCTGGAATCTTTATTGA
GCGAACACTTTTCTTTGGAAAAATAGAATATCTTATGGTC---------GTGTGTTGTAA
TTCTTTTCAGAGGATCCTATGGTTCCTCAAAGATACTTTCATACATTATGTTCGATATAA
AGGAAAAGCGATTCTGGCTTCAAAAGGAACTCTTATTCTGATGAAGAAATGGAAATTTCA
TCTTGTGAATTTTTGGCAATCTTATTTTCACTTTTGGTTTCAACCTTATAGGATCCATAT
AAAGCAATTACCCAACTATTCCTTCTCTTTTATGGGGTATTTTTCAAGTGTACTAAAAAA
TCCTTTGGTAGTAAGAAATCAAATGCTAGAGAATTCATTTCTAATAAATACTCTGACTAA
TAAATTAGATACCATAGCCCC---AGTTATTTCTCTTATTGGATCGTTGTCGAAAGCTCA
ATTTTGTACTGTATTGGGTAATCCTATAAGTAAACCGATCTGGACCGATTTATCGGATTC
TGATATTATTGATCGATTTTGTCGGATATGTAGAAATCTTTGTCATTATCACAGTGGATC
CTCAAAGAAGCAGGTTTTGTATCGTATAAAGTATATACTTCGACTTTCGTGTGCTAGAAC
TTTGGCTCGTAAACATAAAAGTACAGTACGCACTTTTATGCGAAAATTAGGTTCGGGATT
CTTAGAAGAATTTTTTTTGGA------AAAAGAACAATCTCTTTCTTTAATCTTCCTCCA
AAAAATCCCTTTTATTTTAC------ACCGATTACATAGAGAACGTATTTGGTATTTGGA
CATTATCCGTATCAATGATCTGGTGGATCATTCATGATTGTTCACGATACTTTTT-----
CATTTTTATGAAAAA--------------------AGATTCATGAATTTGTATTCTGAAA
TGCTCATATATC------------------------------------------------
------------------------------------------------------------
------------------------------------------------------------
----------------
>KJ597888Cymbidium_hookerianum
------------------------------------------------------------
------------------------------------------------------------
------------------------------------------------------------
------------------------------------------------------------
------------------------------------------------------------
------------------------------------------------------------
------------------------------------------------------------
------------------------------------------------------------
------------------------------------------------------------
---------------------------------------GGTTCAAATCCTTCAATGCTG
GATCAAAGATGTTCCTTCTTTGCATCTCTTGCGATTGTTTTTCCACGAATATCATAATTT
GAATAGTATGATTA------------CTTCAAATAAATCTATTTACGTCTTTTCAAAAAG
AAAGAAAAGATTCTTTTGGTTCCTACATAATTCTTATGTATATGAATTTGAATATCTATT
CCTATTTCTTCGTAAACAGTCTTCTTATTTACGATCAATATCTTCTGGAGTCTTTATTGA
GCGAACACTTTTCTATGGAAAAATAGAATATCTTATGGTC---------GTGTGTTGTAA
TTCTTTTCAGAGGATCCTATGGTTCCTCAAAGGTACTTTCATACATTATGTTCGATATAA
AGGAAAAGCGATTCTGGCTTCAAAAGGAACTCTTTTTCTGATGAAGAAATGGAAATTTCA
TCTTGTGAATTTTTGGCAATCTTATTTTCACTTTTGGTTTCAACCTTATAGGATCCATAT
AAAGCAATTACCCAACTATTCCTTCTCTTTTCTGGGGTATTTTTCAAGTGTACTAAAAAA
TCCTTTGGTAGTAAGAAATCAAATGCTAGAGAATTCATTTATAATAAATACTCTGACTAA
TAAATTAGATACCATAGCCCC---AGTTATTTCTCTTATTGGATCATTGTCGAAAGC---
------------------------------------------------------------
------------------------------------------------------------
------------------------------------------------------------
------------------------------------------------------------
------------------------------------------------------------
------------------------------------------------------------
------------------------------------------------------------
------------------------------------------------------------
------------------------------------------------------------
------------------------------------------------------------
------------------------------------------------------------
----------------
>KT001523Cymbidium_hookerianum
------------------------------------------------------------
------------------------------------------------------------
------------------------------------------------------------
------------------------------------------------------------
------------------------------------------------------------
------------------------------------------------------------
------------------------------------------------------------
------------------------------------------------------------
------------------------------------------------------------
------------------------------------------------------------
-------------------TTGCATTTCTTGCGATTGTTTTTCCACGAATATCATAATTT
GAATAGTATGATTA------------CTTCAAATAAATCTATTTACGTCTTTTCAAAAAG
AAAGAAAAGATTCTTTTGGTTCCTACATAATTCTTATGTATATGAATTTGAATATCTATT
CCTATTTCTTCGTAAAAAGTCTTCTTATTTACGATCAATATCTTCTGGAGTCTTTATTGA
GCGAACACTTTTCTTTGGAAAAATAGAATATCTTATGGTC---------GTGTGTTGTAA
TTCTTTTCAGAGGATCCTATGGTTCCTCAAAGATACTTTCATACATTATGTTCGATATAA
AGGAAAAGCGATTCTGGCTTCAAAAGGAACTCTTTTTCTGATGAAGAAATGGAAATTTCA
TCTTGTTAATTTTTGGCAATCTTATTTTCACTTTTGGTTTCAACCTTATAGGATCCATAT
AAAGCAATTACCCAACTATTCCTTCTCTTTTCTGGGGTATTTTTCAAGTGTACTAAAAAA
TCCTTTGGTAGTAAGAAATCAAATGCTAGAGAATTCATTTATAATAAATACTCTGACTAA
TAAATTAGATACCATAGCCCC---AGTTATTTCTCTTATTGGATCATTGTCGAAAGCTCA
ATTTTGTACTGTATTGGGTAATCCTATAAGTAAACCGATCTGGACCGATTTATCGGATTC
TGATATTATTGATCGATTTTGTCGGATATGTAGAAATCTTTGTCATTATCACAGTGGATC
CTCAAAGAAGCAGGTTTTGTATCGTATAAAGTATATACTTC-------------------
------------------------------------------------------------
------------------------------------------------------------
------------------------------------------------------------
------------------------------------------------------------
------------------------------------------------------------
------------------------------------------------------------
------------------------------------------------------------
------------------------------------------------------------
----------------
>AF470471Cymbidium_hookerianum
-TTTTTGGTTACAGTAGAAATGTATTT-------AAATGGCGAATGACAAGGATATTTAG
ATTTAAAAAAGATAGATTTCGGCAACAAAACTTCCTCTATCCGCTACTCCTTCAGGAGTA
TATTTACTCACTTGTTCATTATCATAGCTTCAATAGTTTGATTTTTTACGAACCTGTGGA
AATTATCGGTTATGACAATAAATATAGTTTATTACTTGTGAAACGTTTAATTACTCGAAT
GTACC---------AACAGGAATCTTTGATTTCTTCGGTGAATGATTCTAACCAAAA---
------TGGATTTTGGGGTCACAAGAATTCTTT------------TTCTTCTCATTTTTA
TTCTCAAATGATATCAGAAGTTTTTGGAGTCATTCTGGAAATTCCATTCTCATCGCGATT
---AGTATCTTCCC---------TTGAAGAAAAACAAATACCAAAATCTCAGAATTTACG
ATCTATTCATTCAATATTTCCCTTTTTAGAGGATAAATTATCACATTTAAATTATGTGTC
AGATTTACTAATACCCTATCCTATCCATTTGGAAATCTTGGTTCAAATCCTTCAATGCTG
GATCAAAGATGTTCTTTCTTTGCATTTCTTGCGATTGTTTTTCCACGAATATCATAATTT
GAATAGTATGATTA------------CTTCAAATAAATCTATTTACGTCTTTTCAAAAAG
AAAGAAAAGATTCTTTTGGTTCCTACATAATTCTTATGTATATGAATTGGAATATCTATT
CCTATTTCTTCGTAAACAGTCTTCTTATTTACGATCAATATCTTCTGGAGTCTTTATTGA
GCGAACACTTTTCTATGGAAAAATAGAATATCTTATGGTC---------GTGTGTTGTAA
TTCTTTTCAGAGGATCCTATGGTTCCTCAAAGATACTTTCATACATTATGTTCGATATAA
AGGAAAAGCGATTCTGGCTTCAAAAGGAACTCTTTTTCTGATGAAGAAATGGAAATTTCA
TCTTGTTAATTTTTGGCAATCTTATTTTCACTTTTGGTTTCAACCTTATAGGATCCATAT
AAAGCAATTACCCAACTATTCCTTCTCTTTTCTGGGGTATTTTTCAAGTGTACTAAAAAA
TCCTTTGGTAGTAAGAAATCAAATGCTAGAGAATTCATTTATAATAAATACTCTGACTAA
TAAATTAGATCCCATAGCCCC---AGTTATTTCTCTTATTGGATCATTGTCGAAAGCTCA
ATTTTGTACTGTATTGGGTAATCCTATAAGTAAACCGATCTGGACCGATTTATCGGATTC
TGATATTATTGATCGATTTTGTCGGATATGTGGAAATCTTTGTCATTATCACAGTGGATC
CTCAAAGAAGCAGGTTTTGTATCGTATAAAGTATATACTTCGACTTTCGTGTGCTAGAAC
TTTGGCTCGTAAACATAAAAGTACAGTACGCACTTTTATGCGAAAATTAGGTTCGGGATT
CTTAGAAGAATTTTTTTTGGA------AGAAGAACAATCTCTTTCTTTAATCTTCCTCCA
AAAAATCCCTTTTATTTTAC------ACCGATTACATAGAGAACGTATTTGGTATTTGGA
CATTATCCGTATCAATGATCTGGTGGATCATTCATGATTGTTCATGATACTTTTT-----
CATTTTTATGAAAAAA-----------GATTCATGAATTTGTATAATTTGTATTCTGAAA
TGCTCATATATCATGATATATCATATATATCA------------TCATATTCGT-GGTAA
GGTT---------GTCAAAATTCTGAGACTTTCTTCTCAATATGTAATATATGTAATTCT
TTTTTATTTTTTATTGT----------GATATATACATAGGAAAAGCCGTGTGCAATGAA
AACTGCAAGCACGGTT
>KJ597887Cymbidium_iridioides
------------------------------------------------------------
------------------------------------------------------------
------------------------------------------------------------
------------------------------------------------------------
------------------------------------------------------------
------------------------------------------------------------
------------------------------------------------------------
------------------------------------------------------------
------------------------------------------------------------
---------------------------------------GGTCCAAATCCTTCAATGCTG
GATCAAAGATGTTCCTTCTTTGCATTTCTTGCGATTGTTTTTCCACGAATATCATAATTT
GAATAGTATGATTA------------CTTCAAATAAATCTATTTACGTCTTTTCAAAAAG
AAAGAAAAGATTCTTTTGGTTCCTACATAATTCTTATGTATATGAATTTGAATATCTATT
CCTATTTCTTCGTAAAAAGTCTTCTTATTTACGATCAATATCTTCTGGAGTCTTTATTGA
GCGAACACTTTTCTTTGGAAAAATAGAATATCTTATGGTC---------GTGTGTTGTAA
TTCTTTTCAGAGGATCCTATGGTTCCTCAAAGATACTTTCATACATTATGTTCGATATAA
AGGAAAAGCGATTCTGGCTTCAAAAGGAACTCTTTTTCTGATGAAGAAATGGAAATTTCA
TCTTGTGAATTTTTGGCAATCTTATTTTCACTTTTGGTTTCAACCTTATAGGATCCATAT
AAAGCAATTACCCAACTATTCCTTCTCTTTTCTGGGGTATTTTTCAAGTGTACTAAAAAA
TCCTTTGGTAGTAAGAAATCAAATGCTAGAGAATTCATTTATAATAAATACTCTGACTAA
TAAATTAGATACCATAGCCCC---AGTTATTTCTCTTATTGGATCATTGTCGAAAGC---
------------------------------------------------------------
------------------------------------------------------------
------------------------------------------------------------
------------------------------------------------------------
------------------------------------------------------------
------------------------------------------------------------
------------------------------------------------------------
------------------------------------------------------------
------------------------------------------------------------
------------------------------------------------------------
------------------------------------------------------------
----------------
>KR905396Cymbidium_iridioides
------------------------------------------------------------
------------------------------------------------------------
------------------------------------------------------------
------------------------------------------------------------
------------------------------------------------------------
------------------------------------------------------------
------------------------------------------------------------
------------------------------------------------------------
------------------------------------------------------------
------------------------------------------------------------
----------GTTCCTTCTTTGCATTTCTTGCGATTGTTTTTCCACGAATATCATAATTG
GAATAGTCTGATTA------------CTTCAAAGAAATCTATTTACGTCTTTTCAAAAAG
AAAGAAAAGATTCTTTTGGTTCCTACATAATTCTTATGTATATGAATTGGAATATCTATT
CCTATTTCTTCGTAAACAGTCTTCTTATTTACGATCAATATCTTCTGGAGTCTTTCTTGA
GCGAACACTTTTCTATGGAAAAATAGAATATCTTATGGTC---------GTGTGTTGTAA
TTCTTTTCAGAGGATCCTATGGTTCCTCAAAGATACTTTCATACATTATGTTCGATATAA
AGGAAAAGCGATTCTGGCTTCAAAAGGAACTCTTATTCTGATGAAGAAATGGAAATTTCA
TCTTGTGAATTTTTGGCAATCTTCTTTTCACTTTTGGTTTCAACCTTATAGGATCCATAG
AAAGCAATTACCCAACTCTTCCTTCTCTTTTCTGGGGTCTTTTTCAAGTGTACTAAAAAA
TCCTTTGGTAGTAAGAAATCAAATGCTAGAGAATTCATTTCTCAGAAATACTCTGACTAA
GAAATTAGATACCATAGCCCC---AGTGATTTCTCTTATTGGATCATTGTCGAAAGCTCC
ATTTTGTACTGTATTGGGTAATCCTATTAGTAAACCGATCTGGACCGATTTCTCGGATTC
TGATATTCTTGATCGATTTTGTCGGATATGTAGAAATCTTTGTCATTATCACAGTGGATC
CT----------------------------------------------------------
------------------------------------------------------------
------------------------------------------------------------
------------------------------------------------------------
------------------------------------------------------------
------------------------------------------------------------
------------------------------------------------------------
------------------------------------------------------------
------------------------------------------------------------
----------------
>AF470468Cymbidium_iridioides 
TTTTTTGGTTACAGTAGAAATGTATTT-------AAATGGCGAATGACAAGGATATTTAG
ATTTAAAAAAGATAGATTTCGGCAACAAAACTTCCTCTATCCGATACTCCTTCAGGAGTA
TATTTACTCACTTGTTCTTTATCATAGTTTCAATAGTTTGATTTTTTACGAACCTGTGGA
AATTCTCGGTTATGACAATAAATATAGTTTATTACTTGTGAAGCGTTTAATTACTCGAAT
GTACC---------AACAGGAATCTTTGATTTCTTCGGTGAATGATTCTAACCAAAA---
------TGGATTTTGGGGTCACAAGAATTCTTT------------TTCTTCTCATTTTTA
TTCTCAAATGATATCAGAAGTTTTTGGAGTCATTCTGGAAATTCCATTCTCATCACGATT
---AGTATCTTCCC---------TTGAAGAAAAACGAATACCAAAATCTCAGAATTTACG
ATCTATTCATTCAATATTTCCCTTTTTAGAGGATAAATTATCACATTTAAATTATGTTTC
AGATTTACTAATACCCCATCCTATACATTTTGAAATCTTGGTTCAAATCCTTCAATGCTG
GATCAAAGATGTTCCTTATTTGCATTTCTTGCGATTGTTTTTCCACGAATATCATAATTT
GAATAGTCTGATTA------------CTTCAAATAAATCTATTTACGTCTTTTCAAAAAA
AAAGAAAAGATTCTTTTGGTTCCTACATAATTCTTATGTATATGAATTTGAATATCTATT
CCTATTTCTTCGTAAAAAGTCTTCTTATTTACGATCAATATCTTCTGGAGTCTTTATTGA
GCGAACACTATTCTTTGGAAAAATAGAATATCTTATGGTC---------GTGTGTTGTAA
TTCTTTTCAGAGGATCCTATGGTTCCTCAAAGATACTTTCATACATTATGTTCGATATAA
AGGAAAAGCGATTCTGGCTTCAAAAGGAACTCTTATTCTGATGAAGAAATGGAAATTTCA
TCTTGTGAATTTTTGGCAATCTTATTTTCACTTTTGGTTTCAACCTTATAGGATCCATAT
AAAGCAATTACCCAACTATTCCTTCTCTTTTCTGGGGTATTTTTCAAGTGTACTAAAAAA
TCCTTTGGTAGTAAGAAATCAAATGCTAGAGAATTCATTTCTAATAAATACTCTGACTAA
TAAATTAGATACCATAGCCCC---AGTTATTTCTCTTATTGGATCATTGTCGAAAGCTCA
ATTTTGTACTGTATTGGGTAATCCTATAAGTAAACCGATCTGGACCGATTTATCGGATTC
TGATATTATTGATCGATTTTGTCGGATATGTAGAAATCTTTGTCATTATCACAGTGGATC
CTCAAAGAAGCAGGTTTTGTATCGTATAAAGTATATACTTCGACTTTCGTGTGCTAGAAC
TTTGGCTCGTAAACATAAAAGTACAGTACGCACTTTTATGCGAAAATTAGGTTCGGGATT
CTTAGAAGAATTTTTTTTGGA------AGAAGAACAATCTCTTTCTTTAATCTTCCTCCA
AAAAATCCCTTTTGTTTTAC------ACCGATTACATAGAGAACGTATTTGGTATTTGGA
CATTATCCGTATCAATGATCTGGTGGATCATTCATGATTGTTCATGATACTTTTT-----
CATTTTTATGAAAAAA-----------GATTCATGAATTTGTATAATTTGTATTCTGAAA
TGCTCATATATATCA-----------------------------TCATATTCGT-GGTAA
GGTT---------GTCAAAATTCTTAGACTTTCTTCTCAATATGTAATATATGTAATTCT
TTTTTATTTTTTATTGT----------GATATATACATAGGAAAAGCCGTGTGCAATGAA
AACTGCAAGCACGGTT
>MF861037Cymbidium_mannii
-------------------ATGTATTT------AAATGGCAGAATGACAAGGATATTTAG
ATTTAAAAAAGATAGATTTCGGCAACAAAACTTCCTCTATCCGCTACTCCTTCAGGAGTA
TATTTACTCACTTGTTCATTATAATAGCTTCAATAGTTTGATTTTTTACGAACCTGTGGA
AATTATCGGTTATGACAATAAATATAGTTTAGTACTTGTGAAACGTTTAATTACTCGAAT
GTACC---------AACAGGAATCTTTGATTTCTTCGGTGAATGATTTTAACCAAAA---
------TGGATTTTGGGGTCACAAGAATTCTTT------------TTCTTCTCATTTTTA
TTCTCAAATGATATCAGAAGTTTTTGGAGTCATTCTGGAAATTCCATTCTCATCACGATT
---AGTATCTTCCC---------TTGAAGAAAAACGAATACCAAAATCTCAGAATTTACG
ATCTATTCATTCAATATTTCCCTTTTTAGAGGATAAATTATCACATTTAAATTATGTGTC
AGATCTACTAATACCCCATCCTATACATTTGGAAATCTTGGTTCAAATCCTTCAATGCTG
GATCAAAGATGTTCCTTCTTTGCATTTCTTGCGATTGTTTTTCCACGAATATCATAATTT
GAATAGTCTGATTA------------CTTCAAAGAAATCTATTTACGTCTTTTCAAAAAG
AAATAAAAGATTCTTTTGGTTCCTACATAATTCTTATGTATATGAATTTGAATATCTATT
CTTATTTCTTCGTAAACAGTCTTCTTATTTACGATCAATATCTTCTGGAGTCTTTATTGA
GCGAACACTTTTCTTTGGAAAAATAGAATATCTTATGGTC---------GTATGTTGTAA
TTCTTTTCAGAGGATCCTATGGTTCCTCAAAGATACTTTCATACATTATGTTCGATATAA
AGGAAAAGCGATTCTGGCTTCAAAAGGAACTCTTATTCTGATGAAGAAATGGAAATTTCA
TCTTGTGAATTTTTGGCAATCTTCTTTTCACTTTTGGTTTCAACCTTATAGGATCCATAT
AAAGCAATTACCCAACTATTCCTTTTCTTTTCTGGGGTATTTTTCAAGTGTACTAAAAAA
TCCTTTGGTAGTAAGAAATCAAATGCTAGAGAATTCATTTCTCAGAAATACTCTGACTAA
GAAATTAGATACCATAGCCCC---AGTTATTTCTCTTATTGGATCATTGTCGAAAGCTCC
ATTTTGTACTGTATTGGGTAAAAATCTAAGTAAACCGATCTGGACCGATTTATCGGATTC
TGATATTATTGATCGATTTTGTCGGATATGTAGAAATCTTTGTCATTATCACAGTGGATC
CTCAAAGAAGCAGGTTTTGTATCGTATAAAGTATATACTTCGACTTTCGTGTGCTAGAAC
TTTGGCTCGTAAACATAAAAGTACAGTACGCACTTTTATGCGAAAATTAGGTTCGGGATT
CTTAGAAGAATTTTTTTTGGA------AGAAGAACAATCTCTTTCTTTCATCTTCCTCCA
AAAAATCCTTTTTCTTTTAC------ACGGATTACATAGAGAACGTATTTGGTATTTGGA
CATTATCCGTATCAATGATCTGGTGGATCATTCA--------------------------
------------------------------------------------------------
------------------------------------------------------------
------------------------------------------------------------
------------------------------------------------------------
----------------
>MW8621887Cymbidium_mannii
----------ACAGTAGAAATGTATTT------AAATGGCAGAATGACAAGGATATTTAG
ATTTAAAAAAGATAGATTTCGGCAACAAAACTTCCTCTATCCGCTACTCCTTCAGGAGTA
TATTTACTCACTTGTTCATTATAATAGCTTCAATAGTTTGATTTTTTACGAACCTGTGGA
AATTATCGGTTATGACAATAAATATAGTTTAGTACTTGTGAAACGTTTAATTACTCGAAT
GTACC---------AACAGGAATCTTTGATTTCTTCGGTGAATGATTTTAACCAAAA---
------TGGATTTTGGGGTCACAAGAATTCTTT------------TTCTTCTCATTTTTA
TTCTCAAATGATATCAGAAGTTTTTGGAGTCATTCTGGAAATTCCATTCTCATCACGATT
---AGTATCTTCCC---------TTGAAGAAAAACGAATACCAAAATCTCAGAATTTACG
ATCTATTCATTCAATATTTCCCTTTTTAGAGGATAAATTATCACATTTAAATTATGTGTC
AGATCTACTAATACCCCATCCTATACATTTGGAAATCTTGGTTCAAATCCTTCAATGCTG
GATCAAAGATGTTCCTTCTTTGCATTTCTTGCGATTGTTTTTCCACGAATATCATAATTT
GAATAGTCTGATTA------------CTTCAAAGAAATCTATTTACGTCTTTTCAAAAAG
AAATAAAAGATTCTTTTGGTTCCTACATAATTCTTATGTATATGAATTTGAATATCTATT
CTTATTTCTTCGTAAACAGTCTTCTTATTTACGATCAATATCTTCTGGAGTCTTTATTGA
GCGAACACTTTTCTTTGGAAAAATAGAATATCTTATGGTC---------GTATGTTGTAA
TTCTTTTCAGAGGATCCTATGGTTCCTCAAAGATACTTTCATACATTATGTTCGATATAA
AGGAAAAGCGATTCTGGCTTCAAAAGGAACTCTTATTCTGATGAAGAAATGGAAATTTCA
TCTTGTGAATTTTTGGCAATCTTCTTTTCACTTTTGGTTTCAACCTTATAGGATCCATAT
AAAGCAATTACCCAACTATTCCTTTTCTTTTCTGGGGTATTTTTCAAGTGTACTAAAAAA
TCCTTTGGTAGTAAGAAATCAAATGCTAGAGAATTCATTTCTCAGAAATACTCTGACTAA
GAAATTAGATACCATAGCCCC---AGTTATTTCTCTTATTGGATCATTGTCGAAAGCTCC
ATTTTGTACTGTATTGGGTAAAAATCTAAGTAAACCGATCTGGACCGATTTATCGGATTC
TGATATTATTGATCGATTTTGTCGGATATGTAGAAATCTTTGTCATTATCACAGTGGATC
CTCAAAGAAGCAGGTTTTGTATCGTATAAAGTATATACTTCGACTTTCGTGTGCTAGAAC
TTTGGCTCGTAAACATAAAAGTACAGTACGCACTTTTATGCGAAAATTAGGTTCGGGATT
CTTAGAAGAATTTTTTTTGGA------AGAAGAACAATCTCTTTCTTTCATCTTCCTCCA
AAAAATCCTTTTTCTTTTAC------ACGGATTACATAGAGAACGTATTTGGTATTTGGA
CATTATCCGTATCAATGATCTGGTGGATCATTCATGATTGTTCATGATACTTTTT-----
CATTTTTATGAAAAAA--------------------------------------------
------------------------------------------------------------
------------------------------------------------------------
------------------------------------------------------------
----------------
>MF861072Cymbidium_wilsonii
-------------------ATGTATTT------AAATGGCAGAATGACAAGGATATTTAG
ATTTAAAAAAGATAGATTTCGGCAACAAAACTTCCTCTATCCGCTACTCCTTCAGGAGTA
TATTTACTCACTTGTTCATTATCATAGCTTCAATAGTTTGATTTTTTACGAACCTGTGGA
AATTATCGGTTATGACAATAAATATAGTTTATTACTTGTGAAACGTTTAATTACTCGAAT
GTACC---------AACAGGAATCTTTGATTTCTTCGGTGAATGATTCTAACCAAAA---
------TGGATTTTGGGGTCACAAGAATTCTTT------------TTCTTCTCATTTTTA
TTCTCAAATGATATCAGAAGTTTTTGGAGTCATTCTGGAAATTCCATTCTCATCGCGATT
---AGTATCTTCCC---------TTGAAGAAAAACAAATACCAAAATCTCAGAATTTACG
ATCTATTCATTCAATATTTCCCTTTTTAGAGGATAAATTATCACATTTAAATTATGTGTC
AGATTTACTAATACCCCATCCTATCCATTTGGAAATCTTGGTTCAAATCCTTCAATGCTG
GATCAAAGATGTTCCTTCTTTGCATTTCTTGCGATTGTTTTTCCACGAATATCATAATTT
GAATAGTATGATTA------------CTTCAAATAAATCTATTTACGTCTTTTCAAAAAG
AAAGAAAAGATTCTTTTGGTTCCTACATAATTCTTATGTATATGAATTTGAATATCTATT
CCTATTTCTTCGTAAAAAGTCTTCTTATTTACGATCAATATCTTCTGGAGTCTTTATTGA
GCGAACACTTTTCTTTGGAAAAATAGAATATCTTATGGTC---------GTGTGTTGTAA
TTCTTTTCAGAGGATCCTATGGTTCCTCAAAGATACTTTCATACATTATGTTCGATATAA
AGGAAAAGCGATTCTGGCTTCAAAAGGAACTCTTATTCTGATGAAGAAATGGAAATTTCA
TCTTGTGAATTTTTGGCAATCTTATTTTCACTTTTGGTTTCAACCTTATAGGATCCATAT
AAAGCAATTACCCAACTATTCCTTCTCTTTTCTGGGGTATTTTTCAAGTGTACTAAAAAA
TCCTTTGGTAGTAAGAAATCAAATGCTAGAGAATTCATTTTTAATAAATACTCTGACTAA
TAAATTAGATACCATAGCCCC---AGTTATTTCTCTTATTGGATCATTGTCGAAAGCTCA
ATTTTGTACTGTATTGGGTAATCCTATAAGTAAACCGATCTGGACCGATTTATCGGATTC
TGATATTATTGATCGATTTTGTCGGATATGTAGAAATCTTTGTCATTATCACAGTGGATC
CTCAAAGAAGCAGGTTTTGTATCGTATAAAGTATATACTTCGACTTTCGTGTGCTAGAAC
TTTGGCTCGTAAACATAAAAGTACAGTACGCACTTTTATGCGAAAATTAGGTTCGGGATT
CTTAGAAGAATTTTTTTTGGA------AGAAGAACAATCTCTTTCTTTAATCTTCCTCCA
AAAAATCCCTTTTATTTTAC------ACCGATTACATAGAGAACGTATTTGGTATTTGGA
CATTATCCGTATCAATGATCTGGTGGATCATTCA--------------------------
------------------------------------------------------------
------------------------------------------------------------
------------------------------------------------------------
------------------------------------------------------------
----------------
>KX298606Cymbidium_elegans
------------------------------------------------------------
------------------------------------------------------------
------------------------------------------------------------
------------------------------------------------------------
------------------------------------------------------------
------------------------------------------------------------
------------------------------------------------------------
------------------------------------------------------------
------------------------------------------------------------
------------------------------------------------------------
------------------------TTTCTTGCGATTGTTTTTCCACGAATATCATAATTT
GAATAGTATGATTA------------CTTCAAATAAATCTATTTACGTCTTTTCAAAAAG
AAAGAAAAGATTTTTTTGGTTCCTACATAATTCTTATGTATATGAATTTGAATATCTATT
CCTATTTCTTCGTAAAAAGTCTTCTTATTTACGATCAATATCTTCTGGAATCTTTATTGA
GCGAACACTTTTCTTTGGAAAAATAGAATATCTTATGGTC---------GTGTGTTGTAC
TTCTTTTCAGAGGATCCTATGGTTCCTCAAAGATACTTTCATACATTATGTTCGATATAA
AGGAAAAGCGATTCTGGCTTCAAAAGGAACTCTTTTTCTGATGAAGAAATGGAAATTTCA
TCTTGTGAATTTTTGGCAATCTTATTTTCACTTTTGGTTTCAACCTTATAGGATCCATAT
AAAGCAATTACCCAACTATTCCTTCTCTTTTCTGGGGTATTTTTCAAGTGTACTAAAAAA
TCCTTTGGTAGTAAGAAATCAAATGCTAGAGAATTCATTTATAATAAATACTCTGACTAA
TAAATTAGATACCATAGCCCC---AGTTATTTCTCTTATTGGATCATTGTCGAAAGCTCA
ATTTTGTACTGTATTGGGTAATCCTATAAGTAAACCGATCTGGACCGATTTATCGGATTC
TGATATTATTGATCGATTTTGTCGGATATGTAGAAATCTTTGTCATT-------------
------------------------------------------------------------
------------------------------------------------------------
------------------------------------------------------------
------------------------------------------------------------
------------------------------------------------------------
------------------------------------------------------------
------------------------------------------------------------
------------------------------------------------------------
------------------------------------------------------------
----------------
>KX298610Cymbidium_hookerianum
------------------------------------------------------------
------------------------------------------------------------
------------------------------------------------------------
------------------------------------------------------------
------------------------------------------------------------
------------------------------------------------------------
------------------------------------------------------------
------------------------------------------------------------
------------------------------------------------------------
------------------------------------------------------------
------------------------TTTCTTGCGATTGTTTTTCCACGAATATCATAATTT
GAATAGTCTGATTA------------CTTCAAAGAAATCTATTTACGTCTTTTCAAAAAG
AAAGAAAAGATTCTTTTGGTTCCTACATAATTCTTATGTATATGAATTTGAATATCTATC
CCTATTTCTTCGTAAACAGTCTTCTTATTTACGATCAATATCTTCTGGAATCTTTATTGA
GCGAACACTTTTCTTTGGAAAAATAGAATATCTTATGGTC---------GTGTGTTGTAA
TTCTTTTCAGAGGATCCTATGGTTCCTCAAAGATACTTTCATACATTATGTTCGATATAA
AGGAAAAGCGATTCTGGCTTCAAAAGGAACTCTTATTCTGATGAAGAAATGGAAACTTCA
TCTTGTGAATTTTTGGCAATCTTATTTTCACTTTTGGTTTCAACCTTATAGGATCCATAT
AAAGCAATTACCCAACTATTCCTTCTCTTTTATGGGGTATTTTTCAAGTGTACTAAAAAA
TCCTTTGGTAGTAAGAAATCAAATGCTAGAGAATTCATTTCTAATAAATACTCTGACTAA
TAAATTAGATACCATAGCCCC---AGTTATTTCTCTTATTGGATCGTTGTCGAAAGCTCA
ATTTTGTACTGTATTGGGTAATCCTATAAGTAAACCGATCTGGACCGATTTATCGGATTC
TGATATTATTGATCGATTTTGTCGGATATGTA----------------------------
------------------------------------------------------------
------------------------------------------------------------
------------------------------------------------------------
------------------------------------------------------------
------------------------------------------------------------
------------------------------------------------------------
------------------------------------------------------------
------------------------------------------------------------
------------------------------------------------------------
----------------
>KX298614Cymbidium_macrorhizon
------------------------------------------------------------
------------------------------------------------------------
------------------------------------------------------------
------------------------------------------------------------
------------------------------------------------------------
------------------------------------------------------------
------------------------------------------------------------
------------------------------------------------------------
------------------------------------------------------------
------------------------------------------------------------
------------------------TTTCTTGCGATTGTTTTTCCACGAATATCATAATTT
GAATAGTATGATTA------------CTTCAAATAAATCTATTTACGTCTTTTCAAAAAG
AAAGAAAAGATTCTTTTGGTTCCTACATAATTCTTATGTATATGAATTTGAATATCTATT
CCTATTTCTTCGTAAAAAGTCTTCTTATTTACGATCAATATCTTCTGGAGTCTTTATTGA
GCGAACACTTTTCTTTGGAAAAATAGAATATCTTATGGTC---------GTGTGTTGTAA
TTCTTTTCAGAGGATCCTATGGTTCCTCAAAGATACTTTCATACATTATGTTCGATATAA
AGGAAAAGCGATTCTGGCTTCAAAAGGAACTCTTTTTCTGATGAAGAAATGGAAATTTCA
TCTTGTGAATTTTTGGCAATCTTATTTTCACTTTTGGTTTCAACCTTATAGGATCCATAT
AAAGCAATTACCCAACTATTCCTTCTCTTTTCTGGGGTATTTTTCAAGTGTACTAAAAAA
TCCTTTGGTAGTAAGAAATCAAATGCTAGAGAATTCATTTATAATAAATACTCTGACTAA
TAAATTAGATACCATAGCCCC---AGTTATTTCTCTTATTGGATCATTGTCGAAAGCTCA
ATTTTGTACTGTATTGGGTAATCCTATAAGTAAACCGATCTGGACCGATTTATCGGATTC
TTATATTATTGATCGATTTTGTCGGATATGTAGAAATCTTTGTCATTATCACAGTGGATC
CTCAAAG-----------------------------------------------------
------------------------------------------------------------
------------------------------------------------------------
------------------------------------------------------------
------------------------------------------------------------
------------------------------------------------------------
------------------------------------------------------------
------------------------------------------------------------
------------------------------------------------------------
----------------
>KF262071Cymbidium_macrorhizon 
------------------------------------------------------------
------------------------------------------------------------
------------------------------------------------------------
------------------------------------------------------------
------------------------------------------------------------
------------------------------------------------------------
------------------------------------------------------------
------------------------------------------------------------
------------------------------------------------------------
------------------------------------------------------------
----------GTTCCTTCTTTGCATTTCTTGCGATTGTTTTTCCACGAATATCATAATTT
GAATAGTCTGATTA------------CTTCAAAGAAATCTATTTACGTCTTTTCAAAAAG
AAAGAAAAGATTCTTTTGGTTCCTACATAATTCTTATGTATATGAATTTGAATATCTATT
CCTATTTCTTCGTAAAAAGTCTTCTTATTTACGATCAATATCTTCTGGAGTCTTTATTGA
GCGAACACTTTTTTTTGGAAAAATAGAATATCTTATGGTC---------GTGTGTTGTAA
TTCTTTTCAGAGGATCCTATGGTTCCTCGAAGATACTTTCATACATTATGTTCGATATAA
AGGAAAAGCGATTCTGGCTTCAAAAGGAACTCTTCTTCTGATGAAGAAATGGAAATTTCA
TCTTGTGAATTTTTGGCAATCTTATTTTCACTTTTGGTTTCAACCTTATAGGATCCATAT
AAAGCAATTACCCAACTATTCCTTCTCTTTTATGGGGTATTTTTCAAGTGTACTAAAAAA
TACTTTGGTAGTAAGAAATCAGATGCTAGAGAATTCATTTCTAATAAATACTCTGACTAA
TAAATTAGATACCATAGTCCC---AGTTATTTTTCTTATTGGATCATTGTCGAAAGCTCG
ATTTTGTACTGTATTGGGTAATCCTATAAGTAAACCGATCTGGACCGATTTATCGGATTC
TGATATTATTGATCGATTTTGTCGGATATGTAGAAATCTTTGTCATTATC----------
------------------------------------------------------------
------------------------------------------------------------
------------------------------------------------------------
------------------------------------------------------------
------------------------------------------------------------
------------------------------------------------------------
------------------------------------------------------------
------------------------------------------------------------
------------------------------------------------------------
----------------
>HM137056Cymbidium_sinense 
------------------------------------------------------------
------------------------------------------------------------
------------------------------------------------------------
------------------------------------------------------------
------------------------------------------------------------
------------------------------------------------------------
------------------------------------------------------------
------------------------------------------------------------
----------------------------------------------TTTAATTATGTGTC
AGATCTATTCATACCCCATCCTATCCATTTGGAAATCTTGGTTCAAAT-CTTCAATGCTG
GATCAAAGATGTTCCTTCTTTGCATTTCTTGCGATTGTTTTTCCACGAATATCATAATTG
GAATAGTCTCATTA------------CTTCAAAGAAATCTATTTACGTCTTTTCAAAAAG
AAAGAAAAGATTCTTTTGGTTCCTACATAATTCTTATGTATATGAATT-GAATGCTCAT-
CCTATTTCTTCGTAAACAGTCTTCTTATTTACGATCAATATCTTCTGGAATCTTTATTGA
GCGAACACTTTTCTTTGGAAAAATAGAATATCTTATGGTC---------GTGTGTTGTAA
TTCTTTTCAGAGGATCCTATGGTTCCTCAAAGATACTTTCATACATTATGTTCGATATTA
AGGAAAAGCGATTCTGGCTTCAAAAGGAACTCTTATTCTCATTAAGAAATGGAAATTTCA
TCTTGTGAATTTTTGGCAATCTTATTTTCGCTTTTGGTTTCAACCTTATAGGATCCATAT
AAAGCAATTACCCAACTATTCCTTCTCCTTTACGGGGTATTTTTCAAGTGTACTTAAAAA
TCCTTTGGTCGTTAGAAATCAAATGCTAGAGAATTCATTTCTAATAAATACTCTGACTAA
TAAATTAGATACCATAGCCCC---AGTTATTTCTCTTATTGGATCGTTGTCGAAAGCTCA
CTTTTGTACTGTATTGGGTAATCCTATCAGTAAACCGATCTGGACCGATTTATCGGATTC
TGATATTATTGATCGATTTTGTCGGATATGTAGAAATCTTTGTCATTATCACAGTGGATC
CTCAAAGAAGCA-GTTTTGTATCGTATTAAGT----------------------------
------------------------------------------------------------
------------------------------------------------------------
------------------------------------------------------------
------------------------------------------------------------
------------------------------------------------------------
------------------------------------------------------------
------------------------------------------------------------
------------------------------------------------------------
----------------
>KT001526Cymbidium_sinense
------------------------------------------------------------
------------------------------------------------------------
------------------------------------------------------------
------------------------------------------------------------
------------------------------------------------------------
------------------------------------------------------------
------------------------------------------------------------
------------------------------------------------------------
------------------------------------------------------------
------------------------------------------------------------
--------------------------TCTTGCGATTGTTTTTCCACGAATATCATAATTT
GAATAGTCTGATTA------------CTTCAAAGAAATCTATTTACGTCTTTTCAAAAAG
AAAGAAAAGATTCTTTTGGTTCCTACATAATTCTTATGTATATGAATTTGAATATCTATT
CCTATTTCTTCGTAAACAGTCTTCTTATTTACGATCAATATCTTCTGGAATCTTTATTGA
GCGAACACTTTTCTTTGGAAAAATAGAATATCTTATGGTC---------GTGTGTTGTAA
TTCTTTTCAGAGGATCCTATGGTTCCTCAAAGATACTTTCATACATTATGTTCGATATAA
AGGAAAAGCGATTCTGGCTTCAAAAGGAACTCTTATTCTGATGAAGAAATGGAAATTTCA
TCTTGTGAATTTTTGGCAATCTTATTTTCGCTTTTGGTTTCAACCTTATAGGATCCATAT
AAAGCAATTACCCAACTATTCCTTCTCTTTTATGGGGTATTTTTCAAGTGTACTAAAAAA
TCCTTTGGTAGTAAGAAATCAAATGCTAGAGAATTCATTTCTAATAAATACTCTGACTAA
TAAATTAGATACCATAGCCCC---AGTTATTTCTCTTATTGGATCGTTGTCGAAAGCTCA
ATTTTGTACTGTATTGGGTAATCCTATAAGTAAACCGATCTGGACCGATTTATCGGATTC
TGATATTATTGATCGATTTTGTCGGATATGTAGAAATCTTTGTCATTATCACAGTGGATC
CTCAAAGAAGCAG-----------------------------------------------
------------------------------------------------------------
------------------------------------------------------------
------------------------------------------------------------
------------------------------------------------------------
------------------------------------------------------------
------------------------------------------------------------
------------------------------------------------------------
------------------------------------------------------------
----------------
>KJ597881Cymbidium_sinense
------------------------------------------------------------
------------------------------------------------------------
------------------------------------------------------------
------------------------------------------------------------
------------------------------------------------------------
------------------------------------------------------------
------------------------------------------------------------
------------------------------------------------------------
------------------------------------------------------------
---------------------------------------GGTTCAAATCCTTCAATGCTG
GATCAAAGATGTTCCTTCTTTGCATTTCTTGCGATTGTTTTTCCACGAATATCATAATTT
GAATAGTCTGATTA------------CTTCAAAGAAATCTATTTACGTCTTTTCAAAAAG
AAAGAAAAGATTCTTTTGGTTCCTACATAATTCTTATGTATATGAATTTGAATATCTATT
CCTATTTCTTCGTAAACAGTCTTCTTATTTACGATCAATATCTTCTGGAATCTTTATTGA
GCGAACACTTTTCTTTGGAAAAATAGAATATCTTATGGTC---------GTGTGTTGTAA
TTCTTTTCAGAGGATCCTATGGTTCCTCAAAGATACTTTCATACATTATGTTCGATATAA
AGGAAAAGCGATTCTGGCTTCAAAAGGAACTCTTATTCTGATGAAGAAATGGAAATTTCA
TCTTGTGAATTTTTGGCAATCTTATTTTCGCTTTTGGTTTCAACCTTATAGGATCCATAT
AAAGCAATTACCCAACTATTCCTTCTCTTTTATGGGGTATTTTTCAAGTGTACTAAAAAA
TCCTTTGGTAGTAAGAAATCAAATGCTAGAGAATTCATTTCTAATAAATACTCTGACTAA
TAAATTAGATACCATAGCCCC---AGTTATTTCTCTTATTGGATCGTTGTCGAAAGCTCA
ATTTTGTACTGTATTGGGTAAAACTATGAGTAAACCGATCTGGACCGATTTATCGGATTC
TGATATTATTGATCGATTTTGTCGGATATGTAGAAATCTTTGTCATTATCACAGTGGATC
CTCAAAGAAGCAGGTTTTGTATCGTATAAAGTATATACTTCGACTTTCGTGTGCTAGAAC
TTTGGCTCG---------------------------------------------------
------------------------------------------------------------
------------------------------------------------------------
------------------------------------------------------------
------------------------------------------------------------
------------------------------------------------------------
------------------------------------------------------------
------------------------------------------------------------
----------------
>KJ597882Cymbidium_sinense
------------------------------------------------------------
------------------------------------------------------------
------------------------------------------------------------
------------------------------------------------------------
------------------------------------------------------------
------------------------------------------------------------
------------------------------------------------------------
------------------------------------------------------------
------------------------------------------------------------
---------------------------------------GGTTCAAATCCTTCAATGCTG
GATCAAAGATGTTCCTTCTTTGCATTTCTTGCGATTGTTTTTCCACGAATATCATAATTT
GAATAGTCTGATTA------------CTTCAAAGAAATCTATTTACGTCTTTTCAAAAAG
AAAGAAAAGATTCTTTTGGTTCCTACATAATTCTTATGTATATGAATTTGAATATCTATT
CCTATTTCTTCGTAAACAGTCTTCTTATTTACGATCAATATCTTCTGGAATCTTTATTGA
GCGAACACTTTTCTTTGGAAAAATAGAATATCTTATGGTC---------GTGTGTTGTAA
TTCTTTTCAGAGGATCCTATGGTTCCTCAAAGATACTTTCATACATTATGTTCGATATAA
AGGAAAAGCGATTCTGGCTTCAAAAGGAACTCTTATTCTGATGAAGAAATGGAAATTTCA
TCTTGTGAATTTTTGGCAATCTTATTTTCGCTTTTGGTTTCAACCTTATAGGATCCATAT
AAAGCAATTACCCAACTATTCCTTCTCTTTTATGGGGTATTTTTCAAGTGTACTAAAAAA
TCCTTTGGTAGTAAGAAATCAAATGCTAGAGAATTCATTTCTAATAAATACTCTGACTAA
TAAATTAGATACCATAGCCCC---AGTTATTTCTCTTATTGGATCGTTGTCGAAAGCTCA
ATTTTGTACTGTATTGGGTAAAACTATGAGTAAACCGATCTGGACCGATTTATCGGATTC
TGATATTATTGATCGATTTTGTCGGATATGTAGAAATCTTTGTCATTATCACAGTGGATC
CTCAAAGAAGCAGGTTTTGTATCGTATAAAGTATATACTTCGACTTTCGTGTGCTAGAAC
TTTGGCTCG---------------------------------------------------
------------------------------------------------------------
------------------------------------------------------------
------------------------------------------------------------
------------------------------------------------------------
------------------------------------------------------------
------------------------------------------------------------
------------------------------------------------------------
----------------
>KJ597883Cymbidium_sinense
------------------------------------------------------------
------------------------------------------------------------
------------------------------------------------------------
------------------------------------------------------------
------------------------------------------------------------
------------------------------------------------------------
------------------------------------------------------------
------------------------------------------------------------
------------------------------------------------------------
---------------------------------------GGTTCAAATCCTTCAATGCTG
GATCAAAGATGTTCCTTCTTTGCATTTCTTGCGATTGTTTTTCCACGAATATCATAATTT
GAATAGTCTGATTA------------CTTCAAAGAAATCTATTTACGTCTTTTCAAAAAG
AAAGAAAAGATTCTTTTGGTTCCTACATAATTCTTATGTATATGAATTTGAATATCTATT
CCTATTTCTTCGTAAACAGTCTTCTTATTTACGATCAATATCTTCTGGAGTCTTTATTGA
GCGAACACTTTTCTATGGAAAAATAGAATATCTTATGGTC---------GTGTGTTGTAA
TTCTTTTCAGAGGATCCTATGGTTCCTCAAAGATACTTTCATACATTATGTTCGATATAA
AGGAAAAGCGATTCTGGCTTCAAAAGGAACTCTTATTCTGATGAAGAAATGGAAATTTCA
TCTTGTGAATTTTTGGCAATCTTATTTTCGCTTTTGGTTTCAACCTTATAGGATCCATAT
AAAGCAATTACCCAACTATTCCTTCTCTTTTATGGGGTATTTTTCAAGTGTACTAAAAAA
TCCTTTGGTAGTAAGAAATCAAATGCTAGAGAATTCATTTCTAATAAATACTCTGACTAA
TAAATTAGATACCATAGCCCC---AGTTATTTCTCTTATTGGATCGTTGTCGAAAGCTCA
ATTTTGTACTGTATTGGGTAAAAATATGAGTAAACCGATCTGGACCGATTTATCGGATTC
TGATATTATTGATCGATTTTGTCGGATATGTAGAAATCTTTGTCATTATCACAGTGGATC
CTCAAAGAAGCAGGTTTTGTATCGTATAAAGTATATACTTCGACTTTCGTGTGCTAGAAC
TTTGGCTCG---------------------------------------------------
------------------------------------------------------------
------------------------------------------------------------
------------------------------------------------------------
------------------------------------------------------------
------------------------------------------------------------
------------------------------------------------------------
------------------------------------------------------------
----------------
>KJ597884Cymbidium_sinense
------------------------------------------------------------
------------------------------------------------------------
------------------------------------------------------------
------------------------------------------------------------
------------------------------------------------------------
------------------------------------------------------------
------------------------------------------------------------
------------------------------------------------------------
------------------------------------------------------------
---------------------------------------GGTTCAAATCCTTCAATGCTG
GATCAAAGATGTTCCTTCTTTGCATTTCTTGCGATTGTTTTTCCACGAATATCATAATTT
GAATAGTCTGATTA------------CTTCAAAGAAATCTATTTACGTCTTTTCAAAAAG
AAAGAAAAGATTCTTTTGGTTCCTACATAATTCTTATGTATATGAATTTGAATATCTATT
CCTATTTCTTCGTAAACAGTCTTCTTATTTACGATCAATATCTTCTGGAATCTTTATTGA
GCGAACACTTTTCTTTGGAAAAATAGAATATCTTATGGTC---------GTGTGTTGTAA
TTCTTTTCAGAGGATCCTATGGTTCCTCAAAGATACTTTCATACATTATGTTCGATATAA
AGGAAAAGCGATTCTGGCTTCAAAAGGAACTCTTATTCTGATGAAGAAATGGAAATTTCA
TCTTGTGAATTTTTGGCAATCTTATTTTCGCTTTTGGTTTCAACCTTATAGGATCCATAT
AAAGCAATTACCCAACTATTCCTTCTCTTTTATGGGGTATTTTTCAAGTGTACTAAAAAA
TCCTTTGGTAGTAAGAAATCAAATGCTAGAGAATTCATTTCTAATAAATACTCTGACTAA
TAAATTAGATACCATAGCCCC---AGTTATTTCTCTTATTGGATCGTTGTCGAAAGCTCA
ATTTTGTACTGTATTGGGTAATCCTATAAGTAAACCGATCTGGACCGATTTATCGGATTC
TGATATTATTGATCGATTTTGTCGGATATGTAGAAATCTTTGTCATTATCACAGTGGATC
CTCAAAGAAGCAGGTTTTGTATCGTATAAAGTATATACTTCGACTTTCGTGTGCTAGAAC
TTTGGCTCG---------------------------------------------------
------------------------------------------------------------
------------------------------------------------------------
------------------------------------------------------------
------------------------------------------------------------
------------------------------------------------------------
------------------------------------------------------------
------------------------------------------------------------
----------------
>MF093731Cymbidium_sinense 
------------------------------------------------------------
------------------------------------------------------------
------------------------------------------------------------
------------------------------------------------------------
------------------------------------------------------------
------------------------------------------------------------
------------------------------------------------------------
------------------------------------------------------------
---------------------------------------------TTTAAATTATGTGTC
AGATCTATTAATACCCCATCCTATCCATTTGGAAATCTTGGTTCAAATCCTTCAATGCTG
GATCAAAGATGTTCCTTCTTTGCATTTCTTGCGATTGTTTTTCCACGAATATCATAATTT
GAATAGTCTGATTA------------CTTCAAAGAAATCTATTTACGTCTTTTCAAAAAG
AAAGAAAAGATTCTTTTGGTTCCTACATAATTCTTATGTATATGAATTTGAATATCTATT
CCTATTTCTTCGTAAACAGTCTTCTTATTTACGATCAATATCTTCTGGAATCTTTATTGA
GCGAACACTTTTCTTTGGAAAAATAGAATATCTTATGGTC---------GTGTGTTGTAA
TTCTTTTCAGAGGATCCTATGGTTCCTCAAAGATACTTTCATACATTATGTTCGATATAA
AGGAAAAGCGATTCTGGCTTCAAAAGGAACTCTTATTCTGATGAAGAAATGGAAATTTCA
TCTTGTGAATTTTTGGCAATCTTATTTTCGCTTTTGGTTTCAACCTTATAGGATCCATAT
AAAGCAATTACCCAACTATTCCTTCTCTTTTATGGGGTATTTTTCAAGTGTACTAAAAAA
TCCTTTGGTAGTAAGAAATCAAATGCTAGAGGATTCAATTCTAATAAATACTCTGACTAA
TAAATTA-----------------------------------------------------
------------------------------------------------------------
------------------------------------------------------------
------------------------------------------------------------
------------------------------------------------------------
------------------------------------------------------------
------------------------------------------------------------
------------------------------------------------------------
------------------------------------------------------------
------------------------------------------------------------
------------------------------------------------------------
------------------------------------------------------------
----------------
>AF470480Cymbidium_sinense 
---TTTGGCCACAGTAGAAATGTATTT-------AAATGGCGAATGACAAGGATATTTAG
ATTTAAAAAAGATAGATTTCGGCAACAAAACTTCCTCTATCCGCTACTCCTTCAGGAGTA
TATTTACTCACTTGTTCATTATCATAGCTTCAATAGTTTGATTTTTTACGAACCTGTGGA
AATTATCGGCTATGACAATAAATATAGTTTAGTACTTGTGAAACGTTCAATTACTCGAAT
GTACC---------AACAGGAATCTTTGATTTCTTCGGTGAATGATTCTAACAAAAA---
------TGGATTTTGGGGTCACAAGAATTCTTT------------TTCTTCTCATTTTAA
TTCTCAAATGATATCAGAAGTTTTTGGAGTCATTCTGGAAATTCCATTCTCATCACGATT
---AGTATCTTCCC---------TTGAAGAAAAACGAATACCAAAATCTCAGAATTTACG
ATCTATTCATTCAATATTTCCCTTTTTAGAGGATAAATTATCACATTTAAATTATGTGTC
AGATCTATTAATACCCCATCCTATCCATTTGGAAATCTTGGTTCAAATCCTTCAATGCTG
GATCAAAGATGTTCCTTCTTTGCATTTCTTGCGATTGTTTTTCCACGAATATCATAATTT
GAATAGTCTGATTA------------CTTCAAAGAAATCTATTTACGTCTTTTCAAAAAG
AAAGAAAAGATTCTTTTGGTTCCTACATAATTCTTATGTATATGAATTTGAATATCTATT
CCTATTTCTTCGTAAACAGTCTTCTTATTTACGATCAATATCTTCTGGAATCTTTATTGA
GCGAACACTTTTCTTTGGAAAAATAGAATATCTTATGGTC---------GTGTGTTGTAA
TTCTTTTCAGAGGATCCTATGGTTCCTCAAAGATACTTTCATACATTATGTTCGATATAA
AGGAAAAGCGATTCTGGCTTCAAAAGGAACTCTTATTCTGATGAAGAAATGGAAATTTCA
TCTTGTGAATTTTTGGCAATCTTATTTTCACTTTTGGTTTCAACCTTATAGGATCCATAT
AAAGCAATTACCCAACTNTTCCTTCTCTTTTATGGGGTNTTTTTCAAGTGTACTAAAAAA
TCCTTTGGTAGTAAGAAATCAAATGCTAGAGAATTCATTTCTAATAAATACTCTGACTAA
TAAATTAGATACCATAGCCCC---AGTGATTTCTCTTATTGGATCATTGTCGAAAGCTCC
ATTTTGTACTGTATTGGGTAATCCTATGAGTAAACCGATCTGGACCGATTTATCGGATTC
TGATATTATTGATCGATTTTGTCGGATATGTAGAAATCTTTGTCATTATCACAGTGGATC
CTCAAAGAAGCAGGTTTTGTATCGTATAAAGTATATACTTCGACTTTCGTGTGCTAGAAC
TTTGGCTCGTAAACATAAAAGTACAGTACGCACTTTGATGCGAAAATTAAGTTCGGGATT
CTTAGAAGAATTTTTTTTGGA------AAAAGAACAATCTCTTTCTTTAATCCTCCTCCA
AAAGATCCCTTTTATTTTAC------ACCGATTACATAGAGAACGTATTTGGTATTTGGA
CATTATCCGTATCAATGATCTGGTGGATCATTCATGATTGTTCACGATACTTTTT-----
CATTTTTATGAAAAA--------------------AGATTCATGAATTTGTATTCTGAAA
TGCTCATATATGATTATATATCATATATATCA------------TCATATTCGT-GGTGA
GATT---------GTCAAAATTCTTAGACTTTCTTCTCAATATGTAATATATGTAATTCT
TTTTTATTTTTTATT------------GATATATACATAGGGAAAGCCGTGTGCAATGAA
AACTGCAAGCACGGTT
>KJ597873Cymbidium_kanran
------------------------------------------------------------
------------------------------------------------------------
------------------------------------------------------------
------------------------------------------------------------
------------------------------------------------------------
------------------------------------------------------------
------------------------------------------------------------
------------------------------------------------------------
------------------------------------------------------------
---------------------------------------GGTTCACATCCTTCAATGCTG
GATCAAAGATGTTCCTTCTTTGCATTTCTTGCGATTGTTTTTCCACGAATATCATAATTT
GAATAGTCTGATTA------------CTTCAAAGAAATCTATTTACGTCTTTTCAAAAAG
AAAGAAAAGATTCTTTTGGTTCCTACATAATTCTTATGTATATGAATTTGAATATCTATT
CCTATTTCTTCGTAAACAGTCTTCTTATTTACGATCAATATCTTCTGGAATCTTTATTGA
GCGAACACTTTTCTTTGGAAAAATAGAATATCTTATGGTC---------GTGTGTTGTAA
TTCTTTTCAGAGGATCCTATGGTTCCTCAAAGATACTTTCATACATTATGTTCGATATAA
AGGAAAAGCGATTCTGGCTTCAAAAGGAACTCTTATTCTGATGAAGAAATGGAAATTTCA
TCTTGTGAATTTTTGGCAATCTTATTTTCACTTTTGGTTTCAACCTTATAGGATCCATAT
AAAGCAATTACCCAACTATTCCTTCTCTTTTATGGGGTATTTTTCAAGTGTACTAAAAAA
TCCTTTGGTAGTAAGAAATCAAATGCTAGAGAATTCATTTCTAATAAAGACTCTGACTAA
TAAATTAGATACCATAGCCCC---AGTTATTTCTCTTATTGGATCGTTGTCGAAAGC---
------------------------------------------------------------
------------------------------------------------------------
------------------------------------------------------------
------------------------------------------------------------
------------------------------------------------------------
------------------------------------------------------------
------------------------------------------------------------
------------------------------------------------------------
------------------------------------------------------------
------------------------------------------------------------
------------------------------------------------------------
----------------
>KJ597870Cymbidium_kanran 
------------------------------------------------------------
------------------------------------------------------------
------------------------------------------------------------
------------------------------------------------------------
------------------------------------------------------------
------------------------------------------------------------
------------------------------------------------------------
------------------------------------------------------------
------------------------------------------------------------
---------------------------------------GGTTCAAATCCTTCAATGCTG
GATCAAAGATGTTCCTTCTTTGCATTTCTTGCGATTGTTTTTCCACGAATATCATAATTT
GAATAGTCTGATTA------------CTTCAAAGAAATCTATTTACGTCTTTTCAAAAAG
AAAGAAAAGATTCTTTTGGTTCCTACATAATTCTTATGTATATGAATTTGAATATCTATT
CCTATTTCTTCGTAAACAGTCTTCTTATTTACGATCAATATCTTCTGGAATCTTTATTGA
GCGAACACTTTTCTTTGGAAAAATAGAATATCTTATGGTC---------GTGTGTTGTAA
TTCTTTTCAGAGGATCCTATGGTTCCTCAAAGATACTTTCATACATTATGTTCGATATAA
AGGAAAAGCGATTCTGGCTTCAAAAGGAACTCTTATTCTGATGAAGAAATGGAAATTTCA
TCTTGTGAATTTTTGGCAATCTTATTTTCACTTTTGGTTTCAACCTTATAGGATCCATAT
AAAGCAATTACCCAACTATTCCTTCTCTTTTATGGGGTATTTTTCAAGTGTACTAAAAAA
TCCTTTGGTAGTAAGAAATCAAATGCTAGAGAATTCATTTCTAATAAAGACTCTGACTAA
TAAATTAGATACCATAGCCCC---AGTTATTTCTCTTATTGGATCGTTGTCGAAAGC---
------------------------------------------------------------
------------------------------------------------------------
------------------------------------------------------------
------------------------------------------------------------
------------------------------------------------------------
------------------------------------------------------------
------------------------------------------------------------
------------------------------------------------------------
------------------------------------------------------------
------------------------------------------------------------
------------------------------------------------------------
----------------
>KC704624Cymbidium_kanran
------------------------------------------------------------
------------------------------------------------------------
------------------------------------------------------------
------------------------------------------------------------
------------------------------------------------------------
------------------------------------------------------------
------------------------------------------------------------
------------------------------------------------------------
------------------------------------------------------------
---------------------------------------------AATCCTTCAATGCTG
GATCAAAGATGTTCCTTCTTTGCATTTCTTGCGATTGTTTTTCCACGAATATCATAATTT
GAATAGTCTGATTA------------CTTCAAAGAAATCTATTTACGTCTTTTCAAAAAG
AAAGAAAAGATTCTTTTGGTTCCTACATAATTCTTATGTATATGAATTTGAATATCTATT
CCTATTTCTTCGTAAACAGTCTTCTTATTTACGATCAATATCTTCTGGAATCTTTATTGA
GCGAACACTTTTCTTTGGAAAAATAGAATATCTTATGGTC---------GTGTGTTGTAA
TTCTTTTCAGAGGATCCTATGGTTCCTCAAAGATACTTTCATACATTATGTTCGATATAA
AGGAAAAGCGATTCTGGCTTCAAAAGGAACTCTTATTCTGATGAAGAAATGGAAATTTCA
TCTTGTGAATTTTTGGCAATCTTATTTTCACTTTTGGTTTCAACCTTATAGGATCCATAT
AAAGCAATTACCCAACTATTCCTTCTCTTTTATGGGGTATTTTTCAAGTGTACTAAAAAA
TCCTTTGGTAGTAAGAAATCAAATGCTAGAGAATTCATTTCTAATAAATACTCTGACTAA
TAAATTAGATACCATAGCCCC---AGTTATTTCTCTTATTGGATCGTTGTCGAAAGC---
------------------------------------------------------------
------------------------------------------------------------
------------------------------------------------------------
------------------------------------------------------------
------------------------------------------------------------
------------------------------------------------------------
------------------------------------------------------------
------------------------------------------------------------
------------------------------------------------------------
------------------------------------------------------------
------------------------------------------------------------
----------------
>KJ597871Cymbidium_kanran
------------------------------------------------------------
------------------------------------------------------------
------------------------------------------------------------
------------------------------------------------------------
------------------------------------------------------------
------------------------------------------------------------
------------------------------------------------------------
------------------------------------------------------------
------------------------------------------------------------
---------------------------------------GGTTCAAATCCTTCAATGCTG
GATCAAAGATGTTCCTTCTTTGCATTTCTTGCGATTGTTTTTCCACGAATATCATAATTT
GAATAGTCTGATTA------------CTTCAAAGAAATCTATTTACGTCTTTTCAAAAAG
AAAGAAAAGATTCTTTTGGTTCCTACATAATTCTTATGTATATGAATTTGAATATCTATT
CCTATTTCTTCGTAAACAGTCTTCTTATTTACGATCAATATCTTCTGGAATCTTTATTGA
GCGAACACTTTTCTTTGGAAAAATAGAATATCTTATGGTC---------GTGTGTTGTAA
TTCTTTTCAGAGGATCCTATGGTTCCTCAAAGATACTTTCATACATTATGTTCGATATAA
AGGAAAAGCGATTCTGGCTTCAAAAGGAACTCTTATTCTGATGAAGAAATGGAAATTTCA
TCTTGTGAATTTTTGGCAATCTTATTTTCACTTTTGGTTTCAACCTTATAGGATCCATAT
AAAGCAATTACCCAACTATTCCTTCTCTTTTATGGGGTATTTTTCAAGTGTACTAAAAAA
TCCTTTGGTAGTAAGAAATCAAATGCTAGAGAATTCATTTCTAATAAATACTCTGACTAA
TAAATTAGATACCATAGCCCC---AGTTATTTCTCTTATTGGATCGTTGTCGAAAGC---
------------------------------------------------------------
------------------------------------------------------------
------------------------------------------------------------
------------------------------------------------------------
------------------------------------------------------------
------------------------------------------------------------
------------------------------------------------------------
------------------------------------------------------------
------------------------------------------------------------
------------------------------------------------------------
------------------------------------------------------------
----------------
>KJ597872Cymbidium_kanran 
------------------------------------------------------------
------------------------------------------------------------
------------------------------------------------------------
------------------------------------------------------------
------------------------------------------------------------
------------------------------------------------------------
------------------------------------------------------------
------------------------------------------------------------
------------------------------------------------------------
---------------------------------------GGTTCAAATCCTTCAATGCTG
GATCAAAGATGTTCCTTCTTTGCATTTCTTGCGATTGTTTTTCCACGAATATCATAATTT
GAATAGTCTGATTA------------CTTCAAAGAAATCTATTTACGTCTTTTCAAAAAG
AAAGAAAAGATTCTTTTGGTTCCTACATAATTCTTATGTATATGAATTTGAATATCTATT
CCTATTTCTTCGTAAACAGTCTTCTTATTTACGATCAATATCTTCTGGAATCTTTATTGA
GCGAACACTTTTCTTTGGAAAAATAGAATATCTTATGGTC---------GTGTGTTGTAA
TTCTTTTCAGAGGATCCTATGGTTCCTCAAAGATACTTTCATACATTATGTTCGATATAA
AGGAAAAGCGATTCTGGCTTCAAAAGGAACTCTTATTCTGATGAAGAAATGGAAATTTCA
TCTTGTGAATTTTTGGCAATCTTATTTTCACTTTTGGTTTCAACCTTATAGGATCCATAT
AAAGCAATTACCCAACTATTCCTTCTCTTTTATGGGGTATTTTTCAAGTGTACTAAAAAA
TCCTTTGGTAGTAAGAAATCAAATGCTAGAGAATTCATTTCTAATAAATACTCTGACTAA
TAAATTAGATACCATAGCCCC---AGTTATTTCTCTTATTGGATCGTTGTCGAAAGCTCA
ATTTTGTACTGTATTGGGTAATCCTATAAGTAAACCGATCTGGACCGATTTATCGGATTC
TGATATTATTGATCGATTTTGTCGGATATGTAGAAATCTTTGTCATTATCACAGTGGATC
CTCAAAGAAGCAGGTTTTGTATCGTATAAAGTATATACTTCGACTTTCGTGTGCTAGAAC
TTTGGCTCG---------------------------------------------------
------------------------------------------------------------
------------------------------------------------------------
------------------------------------------------------------
------------------------------------------------------------
------------------------------------------------------------
------------------------------------------------------------
------------------------------------------------------------
----------------
>KF262069Cymbidium_kanran  
------------------------------------------------------------
------------------------------------------------------------
------------------------------------------------------------
------------------------------------------------------------
------------------------------------------------------------
------------------------------------------------------------
------------------------------------------------------------
------------------------------------------------------------
------------------------------------------------------------
------------------------------------------------------------
----------GTTCCTTCTTTGCATTTCTTGCGATTGTTTTTCCACGAATATCATAATTT
GAATAGTCTGATTA------------CTTCAAAGAAATCTATTTACGTCTTTTCAAAAAG
AAAGAAAAGATTCTTTTGGTTCCTACATAACTCTTATGTATATGAATTTGAATATCTATT
CCTATTTCTTCGTAAACATTCTTCTTATTTACGATCAATATCTTATGGAATCTTTATTGA
GCGAACACTTTTCTTTGGAAAAATAGAATATCTTATGGTC---------GTGTGTTGTAA
TTCTTTTCAGAGGATCCTATGGTTCCTCAAAGATACTTTCATACATTATGTTCGATATAA
AGGAAAAGCGATTCTGGCTTCAAAAGGAACTCTTATTCTGATGAAGAAATGGAAATTTCA
TCTTGTGAATTTTTGGCAATCTTATTTTCACTTTTGGTTTCAACCTTATAGGATCCATAT
AAAGCAATTACCCAACTACTCCTTCTCTTTTATGGGGTATTTTTCAAGTGTACTAAAAAA
TCCTTTGGTAGTAAGAAATCAAATGCTAGAGAATTCATTTCTAATAAATACTCTGACTAA
TAAATTAGATACCATAGCCCC---AGTTATTTCTCTTATTGGATCGTTGTCGAAAGCTCA
ATTTTGTACTGTATTGGGTAATCCTATAAGTAAACCGATCTGGACCGATTTATCGGATTC
TGATATTATTTATCGATTTTGTCGGATATGTAGAAATCTTTGTCATTATC----------
------------------------------------------------------------
------------------------------------------------------------
------------------------------------------------------------
------------------------------------------------------------
------------------------------------------------------------
------------------------------------------------------------
------------------------------------------------------------
------------------------------------------------------------
------------------------------------------------------------
----------------
>KF673832Cymbidium_kanran
-------------------ATGTATTT-------AAATGGCGAATTACAAGGATATTTAG
ATTTAAAAAAGATAGATTTCGGCAACAAAACTTCCTCTATCCGCTACTCCTTCAGGAGTA
TATTTACTCACTTGTTCATTATCATAGCTTCAATAGTTTGATTTTTTACGAACCTGTGGA
AATTATCGGTTATGACAATAAATATAGTTTAGTACTTGTGAAACGTTTAATTACTCGAAT
GTACC---------AACAGGAATCTTTGATTTCTTCGGTGAATGATTCTAACAAAAA---
------TGGATTTTGGGGTCACAAGAATTCTTT------------TTCTTCTCATTTTTA
TTCTCAAATGATATCAGAAGTTTTTGGAGTCATTCTGGAAATTCCATTCTCATCGCGATT
---AGTATCTTCCC---------TTGAAGAAAAACGAATACCAAAATCTCAGAATTTACG
ATCTATTCATTCAATATTTCCCTTTTTAGAGGATAAATTATCACATTTAAATTATGTGTC
AGATCTATTAATACCCCATCCTATCCATTTGGAAATCTTGGTTCAAATCCTTCAATGCTG
GATCAAAGATGTTCCTTCTTTGCATTTCTTGCGATTGTTTTTCCACGAATATCATAATTG
GAATAGTCTGATTA------------CTTCAAAGAAATCTATTTACGTCTTTTCAAAAAG
AAAGAAAAGATTCTTTTGGTTCCTACATAATTCTTATGTATATGAATTGGAATATCTATT
CCTATTTCTTCGTAAACAGTCTTCTTATTTACGATCAATATCTTCTGGAGTCTTTCTTGA
GCGAACACTTTTCTTTGGAAAAATAGAATATCTTATGGTC---------GTGTGTTGTAA
TTCTTTTCAGAGGATCCTATGGTTCCTCAAAGATACTTTCATACATTATGTTCGATATAA
AGGAAAAGCGATTCTGGCTTCAAAAGGAACTCTTATTCTGATGAAGAAATGGAAATTTCA
TCTTGTGAATTTTTGGCAATCTTATTTTCACTTTTGGTTTCAACCTTATAGGATCCATAT
AAAGCAATTACCCAACTATTCCTTCTCTTTTCTGGGGTATTTTTCAAGTGTACTAAAAAA
TCCTTTGGTAGTAAGAAATCAAATGCTAGAGAATTCATTTCTAATAAATACTCTGACTAA
TAAATTAGATACCATAGCCCC---AGTTATTTCTCTTATTGGATCATTGCCCAAAGCTCA
ATTTTGTACTGTATTGGGTAATCCTATAAGTAAACCGATCTGGACCGATTTATCGGATTC
TGATATTATTGATCGATTTTGTCGGATATGTAGAAATCTTTGTCATTATCACAGTGGATC
CTCAAAGAAGCAGGTTTTGTATCGTATAAAGTATATACTTCGACTTTCGTGTGCTAGAAC
TTTGGCTCGTAAACATAAAAGTACAGTACGCACTTTTATGCGAAAATTAGGTTCGGGATT
CTTAGAAGAATTTTTTTTGGA------AGAAGAACAATCTCTTTCTTTAATCTTCCTCCA
AAAAATCCCTTTTATTTTAC------ACCGATTACATAGAGAACGTATTTGGTATTTGGA
CATTATCCGTATCAATGATCTGGTGGATCATTCATGATTGTTCATGATACTTTTT-----
CATTTTTATGAAAAA--------------------AGATTCATGAATTTGTATTCTGAAA
TGCTCATATATCATTATATATCATATATATCA------------TCATATTCGT-GGTGA
GATT---------GTCAAAA----------------------------------------
------------------------------------------------------------
----------------
>JX202672Cymbidium_kanran
-------------------ATGTATTT-------AAATGGCGAATTACAAGGATATTTAG
ATTTAAAAAAGATAGATTTCGGCAACAAAACTTCCTCTATCCGCTACTCCTTCAGGAGTA
TATTTACTCACTTGTTCATTATCATAGCTTCAATAGTTTGATTTTTTACGAACCTGTGGA
AATTATCGGTTATGACAATAAATATAGTTTAGTACTTGTGAAACGTTTAATTACTCGAAT
GTACC---------AACAGGAATCTTTGATTTCTTCGGTGAATGATTCTAACAAAAA---
------TGGATTTTGGGGTCACAAGAATTCTTT------------TTCTTCTCATTTTTA
TTCTCAAATGATATCAGAAGTTTTTGGAGTCATTCTGGAAATTCCATTCTCATCGCGATT
---AGTATCTTCCC---------TTGAAGAAAAACGAATACCAAAATCTCAGAATTTACG
ATCTATTCATTCAATATTTCCCTTTTTAGAGGATAAATTATCACATTTAAATTATGTGTC
AGATCTATTAATACCCCATCCTATCCATTTGGAAATCTTGGTTCAAATCCTTCAATGCTG
GATCAAAGATGTTCCTTCTTTGCATTTCTTGCGATTGTTTTTCCACGAATATCATAATTG
GAATAGTCTGATTA------------CTTCAAAGAAATCTATTTACGTCTTTTCAAAAAG
AAAGAAAAGATTCTTTTGGTTCCTACATAATTCTTATGTATATGAATTGGAATATCTATT
CCTATTTCTTCGTAAACAGTCTTCTTATTTACGATCAATATCTTCTGGAGTCTTTCTTGA
GCGAACACTTTTCTTTGGAAAAATAGAATATCTTATGGTC---------GTGTGTTGTAA
TTCTTTTCAGAGGATCCTATGGTTCCTCAAAGATACTTTCATACATTATGTTCGATATAA
AGGAAAAGCGATTCTGGCTTCAAAAGGAACTCTTATTCTGATGAAGAAATGGAAATTTCA
TCTTGTGAATTTTTGGCAATCTTATTTTCACTTTTGGTTTCAACCTTATAGGATCCATAT
AAAGCAATTACCCAACTATTCCTTCTCTTTTCTGGGGTATTTTTCAAGTGTACTAAAAAA
TCCTTTGGTAGTAAGAAATCAAATGCTAGAGAATTCATTTCTAATAAATACTCTGACTAA
TAAATTAGATACCATAGCCCC---AGTTATTTCTCTTATTGGATCATTGCCCAAAGCTCA
ATTTTGTACTGTATTGGGTAATCCTATAAGTAAACCGATCTGGACCGATTTATCGGATTC
TGATATTATTGATCGATTTTGTCGGATATGTAGAAATCTTTGTCATTATCACAGTGGATC
CTCAAAGAAGCAGGTTTTGTATCGTATAAAGTATATACTTCGACTTTCGTGTGCTAGAAC
TTTGGCTCGTAAACATAAAAGTACAGTACGCACTTTTATGCGAAAATTAGGTTCGGGATT
CTTAGAAGAATTTTTTTTGGA------AGAAGAACAATCTCTTTCTTTAATCTTCCTCCA
AAAAATCCCTTTTATTTTAC------ACCGATTACATAGAGAACGTATTTGGTATTTGGA
CATTATCCGTATCAATGATCTGGTGGATCATTCATGATTGTTCATGATACTTTTT-----
CATTTTTATGAAAAA--------------------AGATTCATGAATTTGTATTCTGAAA
TGCTCATATATC------------------------------------------------
------------------------------------------------------------
------------------------------------------------------------
----------------
>KY966806Cymbidium_lancifolium
------------------------------------------------------------
------------------------------------------------------------
------------------------------------------------------------
------------------------------------------------------------
------------------------------------------------------------
--------------------ACAAGAATTCTTT------------TTCTTCTCATTTTTA
TTCTCAAATGATATCAGAAGTTTTTGGAGTCATTCTGGAAATTCCATTCTCATCACGATT
---AGTATCTTCCC---------TTGAAAAAAAACGAATACCAAAATCTCAGAATTTACG
ATCTATTCATTCAATATTTCCCTTTTTAGAGGATAAATTATCACATTTAAATTATGTGTC
AGATCTACTAATACCCCATCCTATCCATTTGGAAATCTTGGTTCAAATCCTTCAATGCTG
GATCAAAGATGTTCCTTCTTTGCATTTCTTGCGATTGTTTTTCCACGAATATCATAATTT
GAATAGTCTGATTA------------CTTCAAAGAAATCTATTTACGTCTTTTCAAAAAG
AAAGAAAAGATTCTTTTGGTTCCTACATAATTCTTATGTATATGAATTTGAATATCTATT
CCTATTTCTTCGTAAACAGTCTTCTTATTTACGATCAATATCTTCTGGAGTCTTTATTGA
GCGAACACTTTTCTTTGGAAAAATAGAATATCTTATGGTC---------GTGTGTTGTAA
TTCTTTTCAGAGGATCCTATGGTTCCTCAAAGATACTTTCATACATTATGTTCGATATAA
AGGAAAAGCGATTCTGGCTTCAAAAGGAACTCTTCTTCTGATGAAGAAATGGAAATTTCA
TCTTGTGAATTTTTGGCAATCTTATTTTCACTTTTGGTTTCAACCTTATAGGATCCATAT
AAAGCAATTACCCAACTATTCCTTCTCTTTTATGGGGTATTTTTCAAGTGTACTAAAAAA
TCCTTTGGTAGTAAGAAATCAGATGCTAGAGAATTCATTTCTAATAAATACTCTGACTAA
TAAATTAGATACCATAGCCCC---AGTTATTTTTCTTATTGGATCATTGTCGAAAGCTCA
ATTTTGTACTGTATTGGGTAATCCTATAAGTAAACCGATCTGGACCGATTTATCGGATTC
TGATATTATTGATCGATTTTGTCGGATATGTAGAAATCTTTGTCATTATCACAGTGGATC
CTCAAAGAAGCAGGTTTTGTATCGTATAAAGTATATACTTCGACTTTCGTGTGCTAGAAC
TTTGGCTCGTAAACATAAAAGTACAGTACGCACTTTTATGCGAAAATTAGGTTCGGGATT
CTTAGAAGAATTTTT---------------------------------------------
------------------------------------------------------------
------------------------------------------------------------
------------------------------------------------------------
------------------------------------------------------------
------------------------------------------------------------
------------------------------------------------------------
----------------
>KJ597886Cymbidium_lancifolium
------------------------------------------------------------
------------------------------------------------------------
------------------------------------------------------------
------------------------------------------------------------
------------------------------------------------------------
------------------------------------------------------------
------------------------------------------------------------
------------------------------------------------------------
------------------------------------------------------------
---------------------------------------GGTCCAACTCCTTCAATGCTG
GATCAAAGATGTTCCTTCTTTGCATTTCTTGCGATTGTTTTTCCACGAATATCATAATTT
GAATAGTCTGATTA------------CTTCAAAGAAATCTATTTACGTCTTTTCAAAAAG
AAAGAAAAGATTCTTTTGGTTCCTACATAATTCTTATGTATATGAATTTGAATATCTATT
CCTATTTCTTCGTAAACAGTCTTCTTATTTACGATCAATATCTTCTGGAGTCTTTATTGA
GCGAACACTTTTCTTTGGAAAAATCGAATATCTTATGGTC---------GTGTGTTGTAA
TTCTTTTCAGAGGATCCTATGGTTCCTCAAAGATACTTTCATACATTATGTTCGATATAA
AGGAAAAGCGATTCTGGCTTCAAAAGGAACTCTTCTTCTGATGAAGAAATGGAAATTTCA
TCTTGTGAATTTTTGGCAATCTTATTTTCACTTTTGGTTTCAACCTTATAGGATCCATAT
AAAGCAATTACCCAACTATTCCTTCTCTTTTATGGGGTATTTTTCAAGTGTACTAAAAAA
TCCTTTGGTAGTAAGAAATCAGATGCTAGAGAATTCATTTCTAATAAATACTCTGACTAA
TAAATTAGATACCATAGCCCC---AGTTATTTTTCTTATTGGATCATTGTCAAAAGC---
------------------------------------------------------------
------------------------------------------------------------
------------------------------------------------------------
------------------------------------------------------------
------------------------------------------------------------
------------------------------------------------------------
------------------------------------------------------------
------------------------------------------------------------
------------------------------------------------------------
------------------------------------------------------------
------------------------------------------------------------
----------------
>KC704625Cymbidium_lancifolium
------------------------------------------------------------
------------------------------------------------------------
------------------------------------------------------------
------------------------------------------------------------
------------------------------------------------------------
------------------------------------------------------------
------------------------------------------------------------
------------------------------------------------------------
------------------------------------------------------------
---------------------------------------------AATCCTTCAATGCTG
GATCAAAGATGTTCCTTCTTTGCATTTCTTGCGATTGTTTTTCCACGAATATCATAATTT
GAATAGTCTGATTA------------CTTCAAAGAAATCTATTTACGTCTTTTCAAAAAG
AAAGAAAAGATTCTTTTGGTTCCTACATAATTCTTATGTATATGAATTTGAATATCTATT
CCTATTTCTTCGTAAACAGTCTTCTTATTTACGATCAATATCTTCTGGAGTCTTTATTGA
GCGAACACTTTTCTTTGGAAAAATAGAATATCTTATGGTC---------GTGTGTTGTAA
TTCTTTTCAGAGGATCCTATGGTTCCTCAAAGATACTTTCATACATTATGTTCGATATAA
AGGAAAAGCGATTCTGGCTTCAAAAGGAACTCTTCTTCTGATGAAGAAATGGAAATTTCA
TCTTGTGAATTTTTGGCAATCTTATTTTCACTTTTGGTTTCAACCTTATAGGATCCATAT
AAAGCAATTACCCAACTATTCCTTCTCTTTTATGGGGTATTTTTCAAGTGTACTAAAAAA
TCCTTTGGTAGTAAGAAATCAGATGCTAGAGAATTCATTTCTAATAAATACTCTGACTAA
TAAATTAGATACCATAGCCCC---AGTTATTTTTCTTATTGGATCATTGTCGAAAGC---
------------------------------------------------------------
------------------------------------------------------------
------------------------------------------------------------
------------------------------------------------------------
------------------------------------------------------------
------------------------------------------------------------
------------------------------------------------------------
------------------------------------------------------------
------------------------------------------------------------
------------------------------------------------------------
------------------------------------------------------------
----------------
>KJ597885Cymbidium_lancifolium
------------------------------------------------------------
------------------------------------------------------------
------------------------------------------------------------
------------------------------------------------------------
------------------------------------------------------------
------------------------------------------------------------
------------------------------------------------------------
------------------------------------------------------------
------------------------------------------------------------
---------------------------------------GGTTCACATCCTTCAATGCTG
GATCAAAGATGTTCCTTCTTTGCATTTCTTGCGATTGTTTTTCCACGAATATCATAATTT
GAATAGTCTGATTA------------CTTCAAAGAAATCTATTTACGTCTTTTCAAAAAG
AAAGAAAAGATTCTTTTGGTTCCTACATAATTCTTATGTATATGAATTTGAATATCTATT
CCTATTTCTTCGTAAACAGTCTTCTTATTTACGATCAATATCTTCTGGAGTCTTTATTGA
GCGAACACTTTTCTTTGGAAAAATAGAATATCTTATGGTC---------GTGTGTTGTAA
TTCTTTTCAGAGGATCCTATGGTTCCTCAAAGATACTTTCATACATTATGTTCGATATAA
AGGAAAAGCGATTCTGGCTTCAAAAGGAACTCTTCTTCTGATGAAGAAATGGAAATTTCA
TCTTGTGAATTTTTGGCAATCTTATTTTCACTTTTGGTTTCAACCTTATAGGATCCATAT
AAAGCAATTACCCAACTATTCCTTCTCTTTTATGGGGTATTTTTCGAGTGTACTAAAAAA
TCCTTTGGTAGTAAGAAATCAGATGCTAGAGAATTCATTTCTAATAAATACTCTGACTAA
TAAATTAGATACCATAGCCCC---AGTTATTTTTCTTATTGGATCATTGTCGAAAGC---
------------------------------------------------------------
------------------------------------------------------------
------------------------------------------------------------
------------------------------------------------------------
------------------------------------------------------------
------------------------------------------------------------
------------------------------------------------------------
------------------------------------------------------------
------------------------------------------------------------
------------------------------------------------------------
------------------------------------------------------------
----------------
>KX298612Cymbidium_lancifolium
------------------------------------------------------------
------------------------------------------------------------
------------------------------------------------------------
------------------------------------------------------------
------------------------------------------------------------
[truncated: 2,426,255 more chars]
