# Supplementary material for: DNA barcoding of medicinal orchids in Asia
Source: Sci Rep. 2021 Dec 8;11:23651. doi: 10.1038/s41598-021-03025-0 (PMC8654824; doi:10.1038/s41598-021-03025-0)
Supplement: Supplementary file 20 — Supplementary Information 4. [file 41598_2021_3025_MOESM20_ESM.fasta]

>KR363062Vanda_coerulea
------------------------------------------------------------
---ACTTATTATACTCCTGATTACAAAACCAAAAATCCTGATTTCTTGGCAGCATTCCGA
GTAACCCCTCAACCGGGAGTTCCCCCTGAAAAAGCAGGGGCTGCGGTAGCTGCCGAATCT
TCTACTGGTACATGGACAACTGTGTGGACGGATGGACTTACCAGTCTTGATCGTTACAAA
GGACGATGCTACCACATCGAGGTCGTTGTTGGGGAGGAAAATCAATATTTTGCTTATGTA
GCTTATCCTTTAAATCTTTTTGAAAAAGGTTCTGTTACTAACATGTTTACTTCCTTTGTG
GGTAATGTATTTGGTTTCAAAGCCCTGCGAGCTCTACTTCTGGAAAATCTGCAAATTCCC
CCTTCTTATTCCAAAACTTTCCAAGGTCCGCCTCAGGGCATCCAATTTGAAAGAAATAAA
TTGAACAAGTA---TGGTCGTCCCCTATGGGGATGTACTATTAAACCAAAATTGGGATTA
TCTGCAAAAAACTACGGTAAAGCGGTTTATGAATGTCTAAGGGGTGGACTTGATTTCACT
AAGGATGATGAAAACGTAAATTCACAACCATTTAT-CCTT--------------------
------------------------------------------------------------
------------------------------------------------------------
------------------------------------------------------------
------------------------------------------------------------
------------------------------------------------------------
------------------------------------------------------------
------------------------------------------------------------
------------------------------------------------------------
------------------------------------------------------------
------------------------------------------------------------
------------------------------------------------------------
-----------------------------------
>KX344582Vanda_coerulea
-----------AGAGACTAAAGCAAGTGTTGGATTTCAAGCTGGTGTTAAAGATTACAAA
TTGACTTATTATACTCCTGATTACGAAACCAAAGAGACTGAGATCTTGGCAGCATTCCGA
GTAACCCCTCAACCGGGAGTTCCGCCTGAAGAAGCGGGGGCTGCGGTAGCTGCCGAATCT
TCTACTGGTACATGGACAACTGTGTGGACTGATGGACTTACCAGTCTTGATCGTGACAAA
GGACGATGCTACCACATCGAGGGCGTTGTTGGGGAGGAAAATCAAGAGATTGCTTATGTA
GCTTATCCTTTAGACATTTTTGAAGAAGGTTCGGTTACTAACATGTTGACTTCCATTGTG
GGTAATGTATTTGGTTTCAAAGCCCTGCGAGCTCTACGTCTGGAAGATCTGCGAATTCCC
CCTTCTTCTTCCAAAACTTTCCAAGGTCCGCCTCATGGCATCCAAGTTGAAAGAGATAAA
TTGAACAAGTA---TGGTCGTCCCCTATTGGGATGTACTATTCAACCAAAATTGGGATTA
TCCGCAAAAAACTACGGTAGAGCGTTTGATGAATGTCTAC--------------------
------------------------------------------------------------
------------------------------------------------------------
------------------------------------------------------------
------------------------------------------------------------
------------------------------------------------------------
------------------------------------------------------------
------------------------------------------------------------
------------------------------------------------------------
------------------------------------------------------------
------------------------------------------------------------
------------------------------------------------------------
------------------------------------------------------------
-----------------------------------
>MG867450Vanda_coerulea  
---CCACCAACAGAGACTAAAGCAAGTGTTGGATTTCAAGCTGGTGTTAAAGATTACAAA
TTGACTTA---TACTCCTGATTACGAAACCAAAGAGACTGAGATCTTGGCAGCATTCCGA
GTAACCCCTCAACCGGGAGTTCCGCCTGAAGAAGCGGGGGCTGCGGTAGCTGCCGAATCT
TCTACTGGTACATGGACAACTGTGTGGACTGATGGACTTACCAGTCTTGATCGTGACAAA
GGACGATGCTACCACATCGAGGGCGTTGTTGGGGAGGAAAATCAAGAGATTGCTTATGTA
GCTTATCCTTTAGACATTTTTGAAGAAGGT---GTTACTAACATGTTGACTTCCATTGTG
GGTAATGTATTTGGTTTCAAAGCCCTGCGAGCTCTACGTTTGGAAGATCTGCGAATTCCC
CCTTCTTCTTCCAAAACTTTCCAAGGTCCGCCTCATGGCATCCAAGTTGAAAGAGATAAA
TTGAACAAGTA---TGGTCGTCCCCTATTGGGATGTACTATTCAACCTCAA---------
-CC--AAAA--TT--GG--GA---TTATCCGC----------------------------
-----AAAAAACTAC---------------------------------------------
------------------------------------------------------------
------------------------------------------------------------
------------------------------------------------------------
------------------------------------------------------------
------------------------------------------------------------
------------------------------------------------------------
------------------------------------------------------------
------------------------------------------------------------
------------------------------------------------------------
------------------------------------------------------------
------------------------------------------------------------
-----------------------------------
>KX344587Vanda_coerulea 
--------AACAGAGACTAAAGCAAGTGTTGGATTTCAAGCTGGTGTTAAAGATTACAAA
TTGACTTATTATACTCCTGATTACGAAACCAAAGAGACTGAGATCTTGGCAGCATTCCGA
GTAACCCCTCAACCGGGAGTTCCGCCTGAAGAAGCGGGGGCTGCGGTAGCTGCCGAATCT
TCTACTGGTACATGGACAACTGTGTGGACTGATGGACTTACCAGTCTTGATCGTGACAAA
GGACGATGCTACCACATCGAGGGCGTTGTTGGGGAGGAAAATCAAGAGATTGCTTATGTA
GCTTATCCTTTAGACATTTTTGAAGAAGGTTCGGTTACTAACATGTTGACTTCCATTGTG
GGTAATGTATTTGGTTTCAAAGCCCTGCGAGCTCTACGTCTGGAAGATCTGCGAATTCCC
CCTTCTTCTTCCAAAACTTTCCAAGGTCCGCCTCATGGCATCCAAGTTGAAAGAGATAAA
TTGAACAAGTA---TGGTCGTCCCCTATTGGGATGTACTATTCAACCAAAATTGGGATTA
TCCGCAAAAAACTACGGTAGAGCGTTTGATGAATGTCTACGCGGTG--------------
------------------------------------------------------------
------------------------------------------------------------
------------------------------------------------------------
------------------------------------------------------------
------------------------------------------------------------
------------------------------------------------------------
------------------------------------------------------------
------------------------------------------------------------
------------------------------------------------------------
------------------------------------------------------------
------------------------------------------------------------
------------------------------------------------------------
-----------------------------------
>KX344633Vanda_coerulea 
----------CAGAGACTAAAGCAAGTGTTGGATTTCAAGCTGGTGTTAAAGATTACAAA
TTGACTTATTATACTCCTGATTACGAAACCAAAGAGACTGAGATCTTGGCAGCATTCCGA
GTAACCCCTCAACCGGGAGTTCCGCCTGAAGAAGCGGGGGCTGCGGTAGCTGCCGAATCT
TCTACTGGTACATGGACAACTGTGTGGACTGATGGACTTACCAGTCTTGATCGTGACAAA
GGACGATGCTACCACATCGAGGGCGTTGTTGGGGAGGAAAATCAAGAGATTGCTTATGTA
GCTTATCCTTTAGACATTTTTGAAGAAGGTTCGGTTACTAACATGTTGACTTCCATTGTG
GGTAATGTATTTGGTTTCAAAGCCCTGCGAGCTCTACGTCTGGAAGATCTGCGAATTCCC
CCTTCTTCTTCCAAAACTTTCCAAGGTCCGCCTCATGGCATCCAAGTTGAAAGAGATAAA
TTGAACAAGTA---TGGTCGTCCCCTATTGGGATGTACTATTCAACCAAAATTGGGATTA
TCCGCAAAAAACTACGGTAGAGCGTTTGATGAATGTCTAC--------------------
------------------------------------------------------------
------------------------------------------------------------
------------------------------------------------------------
------------------------------------------------------------
------------------------------------------------------------
------------------------------------------------------------
------------------------------------------------------------
------------------------------------------------------------
------------------------------------------------------------
------------------------------------------------------------
------------------------------------------------------------
------------------------------------------------------------
-----------------------------------
>KR363064Vanda_cristata
-------------AGACTAAAGCAAGTGTTGGATTTAAAGCTGGTGTTAAAGATTACAAA
TTGACTTATTATACTCCTGATTACGAAACCAAAGATACTGATATCTTGGCAGCATTCCGA
GTAACCCCTCAACCGGGAGTTCCGCCTGAAGAAGCAGGGGCTGCGGTAGCTGCCGAATCT
TCTACTGGTACATGGACAACTGTGTGGACTGATGGACTTACCAGTCTTGATCGTTACAAA
GGACGATGCTACCACATCGAGGTCGTTGTTGGGGAGGAAAATCAATATATTGCTTATGTA
GCTTATCCTTTAGATCTTTTTGAAGAAGGTTCTGTTACTAACATGTTTACTTCCATTGTG
GGTAATGTATTTGGTTTCAAAGCCCTGCGAGCTCTACGTCTGGAAGATCTGCGAATTCCC
CCTTCTTATTCCAAAACTTTCCAAGGTCCGCCTCATGGCATCCAAGTTGAAAGAGATAAA
TTGAACAAGTA---TGGTCGTCCCCTATTGGGATGTACTATTAAACCAAAATTGGGATTA
TCTGCAAAAAACTACGGTA-----------------------------------------
------------------------------------------------------------
------------------------------------------------------------
------------------------------------------------------------
------------------------------------------------------------
------------------------------------------------------------
------------------------------------------------------------
------------------------------------------------------------
------------------------------------------------------------
------------------------------------------------------------
------------------------------------------------------------
------------------------------------------------------------
------------------------------------------------------------
-----------------------------------
>KR363065Vanda_cristata  
-------------AGACTAAAGCAAGTGTTGGATTTAAAGCTGGTGTTAAAGATTACAAA
TTGACTTATTATACTCCTGATTACGAAACCAAAGATACTGATATCTTGGCAGCATTCCGA
GTAACCCCTCAACCGGGAGTTCCGCCTGAAGAAGCAGGGGCTGCGGTAGCTGCCGAATCT
TCTACTGGTACATGGACAACTGTGTGGACTGATGGACTTACCAGTCTTGATCGTTACAAA
GGACGATGCTACCACATCGAGGTCGTTGTTGGGGAGGAAAATCAATATATTGCTTATGTA
GCTTATCCTTTAGATCTTTTTGAAGAAGGTTCTGTTACTAACATGTTTACTTCCATTGTG
GGTAATGTATTTGGTTTCAAAGCCCTGCGAGCTCTACGTCTGGAAGATCTGCGAATTCCC
CCTTCTTATTCCAAAACTTTCCAAGGTCCGCCTCATGGCATCCAAGTTGAAAGAGATAAA
TTGAACAAGTA---TGGTCGTCCCCTATTGGGATGTACTATTAAACCAAAATTGGGATTA
TCTGCAAAAAACTACGGTA-----------------------------------------
------------------------------------------------------------
------------------------------------------------------------
------------------------------------------------------------
------------------------------------------------------------
------------------------------------------------------------
------------------------------------------------------------
------------------------------------------------------------
------------------------------------------------------------
------------------------------------------------------------
------------------------------------------------------------
------------------------------------------------------------
------------------------------------------------------------
-----------------------------------
>JN005690Vanda_tessellata
--------------------AGCAAGTGTTGGATTTAAAGCTGGTGTTAAAGATTACAAA
TTGACTTATTATACTCCTGATTACGAAACCAAAGATACTGATATCTTGGCAGCATTCCGA
GTAACCCCTCAACCGGGAGTTCCGCCTGAAGAAGCAGGGGCTGCGGTAGCTGCCGAATCT
TCTACTGGTACATGGACAACTGTGTGGACTGATGGACTTACCAGTCTTGATCGTTACAAA
GGACGATGCTACCACATCGAGGTCGTTGTTGGGGAGGAAAATCAATATATTGCTTATGTA
GCTTATCCTTTAGATCTTTTTGAAGAAGGTTCTGTTACTAACATGTTTACTTCCATTGTG
GGTAATGTATTTGGTTTCAAAGCCCTGCGAGCTCTACGTCTGGAAGATCTGCGAATTCCC
CCTTCTTATTCCAAAACTTTCCAAGGTCCGCCTCATGGCATCCAAGTTGAAAGAGATAAA
TTGAACAAGTA---TGGTCGTCCCCTATTGGGATGTACTATTAAACCAAAATTGGGATTA
TCTGCAAAAAACTACGGTAGAGCGGTTTATGAATGTCTAAGGGGTGGACTTGATTTCACT
AAGGATGATGAAAACGTAAATTCACAACCATTTATGCGTTGGAGAG--------------
------------------------------------------------------------
------------------------------------------------------------
------------------------------------------------------------
------------------------------------------------------------
------------------------------------------------------------
------------------------------------------------------------
------------------------------------------------------------
------------------------------------------------------------
------------------------------------------------------------
------------------------------------------------------------
------------------------------------------------------------
-----------------------------------
>JN005691Vanda_tessellata
------------------AAAGCAAGTGTTGGATTTAAAGCTGGTGTTAAAGATTACAAA
TTGACTTATTATACTCCTGATTACGAAACCAAAGATACTGATATCTTGGCAGCATTCCGA
GTAACCCCTCAACCGGGAGTTCCGCCTGAAGAAGCAGGGGCTGCGGTAGCTGCCGAATCT
TCTACTGGTACATGGACAACTGTGTGGACTGATGGACTTACCAGTCTTGATCGTTACAAA
GGACGATGCTACCACATCGAGGTCGTTGTTGGGGAGGAAAATCAATATATTGCTTATGTA
GCTTATCCTTTAGATCTTTTTGAAGAAGGTTCTGTTACTAACATGTTTACTTCCATTGTG
GGTAATGTATTTGGTTTCAAAGCCCTGCGAGCTCTACGTCTGGAAGATCTGCGAATTCCC
CCTTCTTATTCCAAAACTTTCCAAGGTCCGCCTCATGGCATCCAAGTTGAAAGAGATAAA
TTGAACAAGTA---TGGTCGTCCCCTATTGGGATGTACTATTAAACCAAAATTGGGATTA
TCTGCAAAAAACTACGGTAGAGCGGTTTATGAATGTCTAAGGGGTGGACTTGATTTCACT
AAGGATGATGAAAACGTAAATTCACAACCATTTATGCGTTGGAGAGATC-----------
------------------------------------------------------------
------------------------------------------------------------
------------------------------------------------------------
------------------------------------------------------------
------------------------------------------------------------
------------------------------------------------------------
------------------------------------------------------------
------------------------------------------------------------
------------------------------------------------------------
------------------------------------------------------------
------------------------------------------------------------
-----------------------------------
>JN005692Vanda_tessellata 
------------------------------------------------------------
------------------------------------------------GCAGCATTCCGA
GTAACCCCTCAACCGGGAGTTCCGCCTGAAGAAGCAGGGGCTGCGGTAGCTGCCGAATCT
TCTACTGGTACATGGACAACTGTGTGGACTGATGGACTTACCAGTCTTGATCGTTACAAA
GGACGATGCTACCACATCGAGGTCGTTGTTGGGGAGGAAAATCAATATATTGCTTATGTA
GCTTATCCTTTAGATCTTTTTGAAGAAGGTTCTGTTACTAACATGTTTACTTCCATTGTG
GGTAATGTATTTGGTTTCAAAGCCCTGCGAGCTCTACGTCTGGAAGATCTGCGAATTCCC
CCTTCTTATTCCAAAACTTTCCAAGGTCCGCCTCATGGCATCCAAGTTGAAAGAGATAAA
TTGAACAAGTA---TGGTCGTCCCCTATTGGGATGTACTATTAAACCAAAATTGGGATTA
TCTGCAAAAAACTACGGTAGAGCGGTTTATGAATGTCTAAGGGGTGGACTTGATTTCACT
AAGGATGATGAAAACGTAAATTCACAACCATTTATGCGTTGGAGAGATCGTTT-------
------------------------------------------------------------
------------------------------------------------------------
------------------------------------------------------------
------------------------------------------------------------
------------------------------------------------------------
------------------------------------------------------------
------------------------------------------------------------
------------------------------------------------------------
------------------------------------------------------------
------------------------------------------------------------
------------------------------------------------------------
-----------------------------------
>JN005693Vanda_tessellata
--------------AACTAAAGCAAGTGTTGGATTTAAAGCTGGTGTTAAAGATTACAAA
TTGACTTATTATACTCCTGATTACGAAACCAAAGATACTGATATCTTGGCAGCATTCCGA
GTAACCCCTCAACCGGGAGTTCCGCCTGAAGAAGCAGGGGCTGCGGTAGCTGCCGAATCT
TCTACTGGTACATGGACAACTGTGTGGACTGATGGACTTACCAGTCTTGATCGTTACAAA
GGACGATGCTACCACATCGAGGTCGTTGTTGGGGAGGAAAATCAATATATTGCTTATGTA
GCTTATCCTTTAGATCTTTTTGAAGAAGGTTCTGTTACTAACATGTTTACTTCCATTGTG
GGTAATGTATTTGGTTTCAAAGCCCTGCGAGCTCTACGTCTGGAAGATCTGCGAATTCCC
CCTTCTTATTCCAAAACTTTCCAAGGTCCGCCTCATGGCATCCAAGTTGAAAGAGATAAA
TTGAACAAGTA---TGGTCGTCCCCTATTGGGATGTACTATTAAACCAAAATTGGGATTA
TCTGCAAAAAACTACGGTAGAGCGGTTTATGAATGTCTAAGGGGTGGACTTGATTTCACT
AAGGATGATGAAAACGTAAATTCACAACCATTTATGCGTTGGAGAGATCGTTT-------
------------------------------------------------------------
------------------------------------------------------------
------------------------------------------------------------
------------------------------------------------------------
------------------------------------------------------------
------------------------------------------------------------
------------------------------------------------------------
------------------------------------------------------------
------------------------------------------------------------
------------------------------------------------------------
------------------------------------------------------------
-----------------------------------
>JN005694Vanda_tessellata
-------------AAACTAAAGCAAGTGTTGGATTTAAAGCTGGTGTTAAAGATTACAAA
TTGACTTATTATACTCCTGATTACGAAACCAAAGATACTGATATCTTGGCAGCATTCCGA
GTAACCCCTCAACCGGGAGTTCCGCCTGAAGAAGCAGGGGCTGCGGTAGCTGCCGAATCT
TCTACTGGTACATGGACAACTGTGTGGACTGATGGACTTACCAGTCTTGATCGTTACAAA
GGACGATGCTACCACATCGAGGTCGTTGTTGGGGAGGAAAATCAATATATTGCTTATGTA
GCTTATCCTTTAGATCTTTTTGAAGAAGGTTCTGTTACTAACATGTTTACTTCCATTGTG
GGTAATGTATTTGGTTTCAAAGCCCTGCGAGCTCTACGTCTGGAAGATCTGCGAATTCCC
CCTTCTTATTCCAAAACTTTCCAAGGTCCGCCTCATGGCATCCAAGTTGAAAGAGATAAA
TTGAACAAGTA---TGGTCGTCCCCTATTGGGATGTACTATTAAACCAAAATTGGGATTA
TCTGCAAAAAACTACGGTAGAGCGGTTTATGAATGTCTAAGGGGTGGACTTGATTTCACT
AAGGATGATGAAAACGTAAATTCACAACCATTTATGCGTTGGAGAGATCGTTTCTTA---
------------------------------------------------------------
------------------------------------------------------------
------------------------------------------------------------
------------------------------------------------------------
------------------------------------------------------------
------------------------------------------------------------
------------------------------------------------------------
------------------------------------------------------------
------------------------------------------------------------
------------------------------------------------------------
------------------------------------------------------------
-----------------------------------
>JN005697Vanda_testacea 
----------------------------TTGGATTTAAAGCTGGTGTTAAAGATTACAAA
TTGACTTATTATACTCCTGATTACGAAACCAAAGATACTGATATTTTGGCAGCATTCCGA
GTAACCCCTCAACCGGGAGTTCCGCCTGAAGAAGCAGGGGCTGCGGTAGCTGCCGAATCT
TCTACTGGTACATGGACAACTGTGTGGACTGATGGACTTACCAGTCTTGATCGTTACAAA
GGACGATGCTACCACATCGAGGTCGTTGTTGGGGAGGAAAATCAATATATTGCTTATGTA
GCTTATCCTTTAGATCTTTTTGAAGAAGGTTCTGTTACTAACATGTTTACTTCCATTGTG
GGTAATGTATTTGGTTTCAAAGCCCTGCGAGCTCTACGTCTGGAAGATCTGCGAATTCCC
CCTTCTTATTCCAAAACTTTCCAAGGTCCGCCTCATGGCATCCAAGTTGAAAGAGATAAA
TTGAACAAGTA---TGGTCGTCCCCTATTGGGATGTACTATTAAACCAAAATTGGGATTA
TCTGCAAAAAACTACGGTAGAGCGGTTTATGAATGTCTAAGGGGTGGACTTGATTTCACT
AAGGATGATGAAAACGTAAATTCACAACC-------------------------------
------------------------------------------------------------
------------------------------------------------------------
------------------------------------------------------------
------------------------------------------------------------
------------------------------------------------------------
------------------------------------------------------------
------------------------------------------------------------
------------------------------------------------------------
------------------------------------------------------------
------------------------------------------------------------
------------------------------------------------------------
-----------------------------------
>JN005698Vanda_testacea
---------------------------------------------------------AAA
TTGACTTATTATACTCCTGATTACGAAACCAAAGATACTGATATTTTGGCAGCATTCCGA
GTAACCCCTCAACCGGGAGTTCCGCCTGAAGAAGCAGGGGCTGCGGTAGCTGCCGAATCT
TCTACTGGTACATGGACAACTGTGTGGACTGATGGACTTACCAGTCTTGATCGTTACAAA
GGACGATGCTACCACATCGAGGTCGTTGTTGGGGAGGAAAATCAATATATTGCTTATGTA
GCTTATCCTTTAGATCTTTTTGAAGAAGGTTCTGTTACTAACATGTTTACTTCCATTGTG
GGTAATGTATTTGGTTTCAAAGCCCTGCGAGCTCTACGTCTGGAAGATCTGCGAATTCCC
CCTTCTTATTCCAAAACTTTCCAAGGTCCGCCTCATGGCATCCAAGTTGAAAGAGATAAA
TTGAACAAGTA---TGGTCGTCCCCTATTGGGATGTACTATTAAACCAAAATTGGGATTA
TCTGCAAAAAACTACGGTAGAGCGGTTTATGAATGTCTAAGGGGTGGACTT---------
------------------------------------------------------------
------------------------------------------------------------
------------------------------------------------------------
------------------------------------------------------------
------------------------------------------------------------
------------------------------------------------------------
------------------------------------------------------------
------------------------------------------------------------
------------------------------------------------------------
------------------------------------------------------------
------------------------------------------------------------
------------------------------------------------------------
-----------------------------------
>JN005695Vanda_testacea 
-----------------------------TGGATTTAAAGCTGGTGTTAAAGATTACAAA
TTGACTTATTATACTCCTGATTACGAAACCAAAGATACTGATATTTTGGCAGCATTCCGA
GTAACCCCTCAACCGGGAGTTCCGCCTGAAGAAGCAGGGGCTGCGGTAGCTGCCGAATCT
TCTACTGGTACATGGACAACTGTGTGGACTGATGGACTTACCAGTCTTGATCGTTACAAA
GGACGATGCTACCACATCGAGGTCGTTGTTGGGGAGGAAAATCAATATATTGCTTATGTA
GCTTATCCTTTAGATCTTTTTGAAGAAGGTTCTGTTACTAACATGTTTACTTCCATTGTG
GGTAATGTATTTGGTTTCAAAGCCCTGCGAGCTCTACGTCTGGAAGATCTGCGAATTCCC
CCTTCTTATTCCAAAACTTTCCAAGGTCCGCCTCATGGCATCCAAGTTGAAAGAGATAAA
TTGAACAAGTA---TGGTCGTCCCCTATTGGGATGTACTATTAAACCAAAATTGGGATTA
TCTGCAAAAAACTACGGTAGAGCGGTTTATGAATGTCTAAGGGGTGGACTTGATTTCACT
AAGGATGATGAAAACGTAAATTCACAACCAT-----------------------------
------------------------------------------------------------
------------------------------------------------------------
------------------------------------------------------------
------------------------------------------------------------
------------------------------------------------------------
------------------------------------------------------------
------------------------------------------------------------
------------------------------------------------------------
------------------------------------------------------------
------------------------------------------------------------
------------------------------------------------------------
-----------------------------------
>JN005696Vanda_testacea
---------------------GCAAGTGTTGGATTTAAAGCTGGTGTTAAAGATTACAAA
TTGACTTATTATACTCCTGATTACGAAACCAAAGATACTGATATTTTGGCAGCATTCCGA
GTAACCCCTCAACCGGGAGTTCCGCCTGAAGAAGCAGGGGCTGCGGTAGCTGCCGAATCT
TCTACTGGTACATGGACAACTGTGTGGACTGATGGACTTACCAGTCTTGATCGTTACAAA
GGACGATGCTACCACATCGAGGTCGTTGTTGGGGAGGAAAATCAATATATTGCTTATGTA
GCTTATCCTTTAGATCTTTTTGAAGAAGGTTCTGTTACTAACATGTTTACTTCCATTGTG
GGTAATGTATTTGGTTTCAAAGCCCTGCGAGCTCTACGTCTGGAAGATCTGCGAATTCCC
CCTTCTTATTCCAAAACTTTCCAAGGTCCGCCTCATGGCATCCAAGTTGAAAGAGATAAA
TTGAACAAGTA---TGGTCGTCCCCTATTGGGATGTACTATTAAACCAAAATTGGGATTA
TCTGCAAAAAACTACGGTAGAGCGGTTTATGAATGTCTAAGGGGTGGACTTGATTTCACT
AAGGATGATGAAAACGTAAATTCACAACCATTTATGCGTTGGAGA---------------
------------------------------------------------------------
------------------------------------------------------------
------------------------------------------------------------
------------------------------------------------------------
------------------------------------------------------------
------------------------------------------------------------
------------------------------------------------------------
------------------------------------------------------------
------------------------------------------------------------
------------------------------------------------------------
------------------------------------------------------------
-----------------------------------
>KR363071Vanda_testacea  
------------GAGACTAAAGCAAGTGTTGGATTTAAAGCTGGTGTTAAAGATTACAAA
TTGACTTATTATACTCCTGATTACGAAACCAAAGATACTGATATCTTGGCAGCATTCCGA
GTAACCCCTCAACCGGGAGTTCCGCCTGAAGAAGCAGGGGCTGCGGTAGCTGCCGAATCT
TCTACTGGTACATGGACAACTGTGTGGACTGATGGACTTACCAGTCTTGATCGTTACAAA
GGACGATGCTACCACATCGAGGTCGTTGTTGGGGAGGATAATCAATATATTGCTTATGTA
GCTTATCCTTTAGATCTTTTTGAAGAAGGTTCTGTTACTAACATGTTTACTTCCATTGTG
GGTAATGTATTTGGTTTCAAAGCCCTGCGAGCTCTACGTCTGGAAGATCTGCGAATTCCC
CCTTCTTATTCCAAAACTTTCCAAGGTCCGCCTCATGGCATCCAAGTTGAAAGAGATAAA
TTGAACAAGTA---TGGTCGTCCCCTATTGGGATGTACTATTAAACCAAAATTGGGATTA
TCTGCAAAAAACTACGGTAGAGCGGTTTATGAATGTCTAAGGGGTGGACTTGATTTCACT
AAG---------------------------------------------------------
------------------------------------------------------------
------------------------------------------------------------
------------------------------------------------------------
------------------------------------------------------------
------------------------------------------------------------
------------------------------------------------------------
------------------------------------------------------------
------------------------------------------------------------
------------------------------------------------------------
------------------------------------------------------------
------------------------------------------------------------
-----------------------------------
>JN005545Holcoglossum_amesianum
-----------------------------TGGATTTAAAGCTGGTGTTAAAGATTACAAA
TTGACTTATTATACTCCTGATTACGAAACCAAAGATACTGATATCTTGGCAGCATTCCGA
GTAACCCCTCAACCGGGAGTTCCGCCTGAAGAAGCAGGGGCTGCGGTAGCTGCCGAATCT
TCTACTGGTACATGGACAACTGTGTGGACTGATGGACTTACCAGTCTTGATCGTTACAAA
GGACGATGCTACCACATCGAGGTCGTTTTTGGGGAGGAAAATCAATATATTGCTTATGTA
GCTTATCCTTTAGATCTTTTTGAAGAAGGTTCTGTTACTAACATGTTTACTTCCATTGTG
GGTAATGTATTTGGTTTCAAAGCCCTGCGAGCTCTACGTCTGGAAGATCTGCGAATTCCC
CCTTCTTATTCCAAAACTTTCCAAGGTCCGCCTCATGGCATCCAAGTTGAAAGAGATAAA
TTGAACAAGTA---TGGTCGTCCCCTATTAGGATGTACTATTAAACCAAAATTGGGATTA
TCTGCAAAAAACTACGGTAGAGCGGTTTATGAATGTCTAAGGGGTGGACTTGATTTCACT
AAGGATGATGAAAACGTAAATTCACAACCATTTATGCGTTGGAGAG--------------
------------------------------------------------------------
------------------------------------------------------------
------------------------------------------------------------
------------------------------------------------------------
------------------------------------------------------------
------------------------------------------------------------
------------------------------------------------------------
------------------------------------------------------------
------------------------------------------------------------
------------------------------------------------------------
------------------------------------------------------------
-----------------------------------
>KR363060Holcoglossum_amesianum 
------------------------------------------------------------
TTGACTTATTATACTCCTGATTACGAAACCAAAGATACTGATATCTTGGCAGCATTCCGA
GTAACCCCTCAACCGGGAGTTCCGCCTGAAGAAGCAGGGGCTGCGGTAGCTGCCGAATCT
TCTACTGGTACATGGACAACTGTGTGGACTGATGGACTTACCAGTCTTGATCGTTACAAA
GGACGATGCTACCACATCGAGGTCGTTTTTGGGGAGGAAAATCAATATATTGCTTATGTA
GCTTATCCTTTAGATCTTTTTGAAGAAGGTTCTGTTACTAACATGTTTACTTCCATTGTG
GGTAATGTATTTGGTTTCAAAGCCCTGCGAGCTCTACGTCTGGAAGATCTGCGAATTCCC
CCTTCTTATTCCAAAACTTTCCAAGGTCCGCCTCATGGCATCCAAGTTGAAAGAGATAAA
TTGAACAAGTA---TGGTCGTCCCCTATTAGGATGTACTATTAAACCAAAATTGGGATTA
TCTGCAAAAAACTACGGTAGAGCGGTTTATGAATGTCTAAGGGGTGGACTTGATTTCACT
AAGGATGATGAAAACG--------------------------------------------
------------------------------------------------------------
------------------------------------------------------------
------------------------------------------------------------
------------------------------------------------------------
------------------------------------------------------------
------------------------------------------------------------
------------------------------------------------------------
------------------------------------------------------------
------------------------------------------------------------
------------------------------------------------------------
------------------------------------------------------------
-----------------------------------
>HQ404488Holcoglossum_amesianum
---------------------------------------GCTGGTGTTAAAGATTACAAA
TTGACTTATTATACTCCTGATTACGAAACCAAAGATACTGATATCTTGGCAGCATTCCGA
GTAACCCCTCAACCGGGAGTTCCGCCTGAAGAAGCAGGGGCTGCGGTAGCTGCCGAATCT
TCTACTGGTACATGGACAACTGTGTGGACTGATGGACTTACCAGTCTTGATCGTTACAAA
GGACGATGCTACCACATCGAGGTCGTTTTTGGGGAGGAAAATCAATATATTGCTTATGTA
GCTTATCCTTTAGATCTTTTTGAAGAAGGTTCTGTTACTAACATGTTTACTTCCATTGTG
GGTAATGTATTTGGTTTCAAAGCCCTGCGAGCTCTACGTCTGGAAGATCTGCGAATTCCC
CCTTCTTATTCCAAAACTTTCCAAGGTCCGCCTCATGGCATCCAAGTTGAAAGAGATAAA
TTGAACAAGTA---TGGTCGTCCCCTATTAGGATGTACTATTAAACCAAAATTGGGATTA
TCTGCAAAAAACTACGGTAGAGCGGTTTATGAATGTCTAAGGGGTGGACTTGATTTCACT
AAGGATGATGAAAACGTAAATTCACAACCATTTATGCGTTGGAGAGATCGTTTCTTATTT
TGTGCCGAAGCAATTTATAAAGCGCAAGCCGAAACGGGTGAAATTAAAGGACATTACTTG
AATGCAACTGCGGGTACCTGTGAAGAAATGATCAAAAGAGCGGTATTTGCCAGAGAATTG
GGAGTTCCTATCGTAATGCATGACTACTTAACTGGGGGGTTCACCGCAAATACTAGCTTG
GCTCATTATTGCCGCGACAATGGTCTACTTCTTCACATCCATCGCGCAATGCATGCAGTT
ATTGATAGACAGAAAAATCATGGTATGCATTTTCGTGTACTAGCTAAAGCATTACGTATG
TCTGGCGGAGATCATATTCACGCTGGTACAGTAGTGGGTAAACTGGAGGGGGAACGTGAG
ATGACTTTGGGTTTTGTTGATTTGTTACGTGATGATTATATTGAAAAAGATCGAAGTCGT
GGTATTTTTTTCACTCAAGACTGGGTCTCTATGCCAGGTGTTATACCCGTGGCTTCAGGG
GGTATTCATGTTTGGCATATGCCTGCCCTAACCGAAATCTTTGGGGATGATTCCGTACTA
CAGTTTGGTGGAGGAACTTTAGGGCACCCTTGGGGAAATGCACCCGGTGCAGTAGCTAAT
CGGGTGGCTTTAGAAGCATGTGTACAAGCTCGTAATGAGGGACGTGATCTTGCTCGTG--
-----------------------------------
>HQ404494Holcoglossum_quasipinifolium
---------------------------------------GCTGGTGTTAAAGATTACAAA
TTGACTTATTATACTCCTGATTACGAAACCAAAGATACTGATATCTTGGCAGCATTCCGA
GTAACCCCTCAACCGGGAGTTCCGCCTGAAGAAGCAGGGGCTGCGGTAGCTGCCGAATCT
TCTACTGGTACATGGACAACTGTGTGGACTGATGGACTTACCAGTCTTGATCGTTACAAA
GGACGATGCTACCACATCGAGGTCGTTGTTGGGGAGGAAAATCAATATATTGCTTATGTA
GCTTATCCTTTAGATCTTTTTGAAGAAGGTTCTGTTACTAACATGTTTACTTCCATTGTG
GGTAATGTATTTGGTTTCAAAGCCCTGCGAGCTCTACGTCTGGAAGATCTGCGAATTCCC
CCTTCTTATTCCAAAACTTTCCAAGGTCCGCCTCATGGTATCCAAGTTGAAAGAGATAAA
TTGAACAAGTA---TGGTCGTCCCCTATTGGGATGTACTATTAAACCAAAATTGGGATTA
TCTGCAAAAAACTACGGTAGAGCGGTTTATGAATGTCTAAGGGGTGGACTTGATTTCACT
AAGGATGATGAAAACGTAAATTCACAACCATTTATGCGTTGGAGAGATCGTTTCTTATTT
TGTGCCGAAGCAATTTATAAAGCGCAAGCCGAAACGGGTGAAATTAAAGGACATTACTTG
AATGCAACTGCGGGTACCTGTGAAGAAATGATCAAAAGAGCGGTATTTGCCAGAGAATTG
GGAGTTCCTATCGTAATGCATGACTACTTAACTGGGGGGTTCACCGCAAATACTAGCTTG
GCTCATTATTGCCGCGACAATGGTCTACTTCTTCACATCCATCGCGCAATGCATGCAGTT
ATTGATAGACAGAAAAATCATGGTATGCATTTTCGTGTACTAGCTAAAGCATTACGTATG
TCTGGCGGAGATCATATTCATGCTGGTACAGTAGTGGGTAAACTGGAGGGGGAACGTGAG
ATGACTTTGGGTTTTGTTGATTTGTTACGTGATGATTATATTGAAAAAGATCGAAGTCGT
GGTATTTTTTTCACTCAAGACTGGGTCTCTATGCCAGGTGTTATACCCGTGGCTTCAGGG
GGTATTCATGTTTGGCATATGCCTGCCCTAACCGAAATCTTTGGGGATGATTCCGTACTA
CAGTTTGGTGGAGGAACTTTAGGGCACCCTTGGGGAAATGCACCCGGTGCAGTAGCTAAT
CGGGTGGCTTTAGAAGCATGTGTACAAGCTCGTAATGAGGGACGTGATCTTGCTCGTGAA
GGTAATGATA-------------------------
>MN298854Cleisostoma_williamsonii
--------------------------------------AGCTGGTGTTAAAGATTACAAA
TTGACTTATTATACTCCTGATTACGAAACCAAAGATACTGATATCTTGGCAGCATTCCGA
GTAACCCCTCAACCGGGAGTTCCGCCTGAAGAAGCAGGGGCTGCGGTAGCTGCCGAATCT
TCTACTGGTACATGGACAACTGTGTGGACTGATGGACTTACCAGTCTTGATCGTTACAAA
GGACGATGCTACCACATAGAGTCCGTTGTTGGGGAGGAAAATCAATATATTGCTTATGTA
GCTTATCCTTTAGACCTTTTTGAAGAAGGTTCTGTTACTAACATGTTTACTTCCATTGTG
GGTAATGTATTTGGTTTCAAAGCCCTGCGAGCTCTACGTCTGGAAGATCTGCGAATTCCC
CCTTCTTATTCCAAAACTTTCCAAGGTCCGCCTCATGGCATCCAAGTTGAAAGAGATAAA
TTGAACAAGTA---TGGTCGTCCCCTATTGGGATGTACTATTAAACCAAAATTGGGATTA
TCTGCAAAAAACTACGGTAGAGCGGTTTATGAATGTCTAAGGGGTGGACTTGATTTTACT
AAGGATGATGAAAACGTAAATTCACAACCATTTATGCGTTGGAGAGATCGTTTCTTATTT
TGTGCCGAAGAA------------------------------------------------
------------------------------------------------------------
------------------------------------------------------------
------------------------------------------------------------
------------------------------------------------------------
------------------------------------------------------------
------------------------------------------------------------
------------------------------------------------------------
------------------------------------------------------------
------------------------------------------------------------
------------------------------------------------------------
-----------------------------------
>KM583462Luisia_tristis
----------------------------------------------------ATTACAAA
TTGACTTATTATACTCCTGATTACGAAACCAAAGATACTGATATCTTGGCAGCATTCCGA
GTAACCCCTCAACCGGGAGTTCCGCCTGAAGAAGCAGGGGCTGCGGTAGCTGCCGAATCT
TCTACTGGTACATGGACAACTGTGTGGACTGATGGACTTACCAGTCTTGATCGTTACAAA
GGACGATGCTACCACATCGAGGTCGTTGTTGGGGAGGAAAATCAATATATTGCTTATGTA
GCTTATCCTTTAGACCTTTTTGAAGATGGTTCTGTTACTAACATGTTTACTTCCATTGTG
GGTAATGTATTTGGTTTCAAAGCCCTGCGAGCTCTACGTCTGGAAGATCTGCGAATTCCC
CCTTCTTATTCCAAAACTTTCCAAGGTCCGCCTCATGGCATCCAAGTTGAAAGAGATAAA
TTGAACAAGTA---TGGTCGTCCCCTATTGGGATGTACTATTAAACCAAAATTGGGATTA
TCTGCAAAAAACTACGGTAGAGCGGTTTATGAATGTCTAAGGGGTGGACTTGATTTTACT
AAGGATGATGAAAACGTAAATTCACAACCATTTATGCGTTGGAGAG--------------
------------------------------------------------------------
------------------------------------------------------------
------------------------------------------------------------
------------------------------------------------------------
------------------------------------------------------------
------------------------------------------------------------
------------------------------------------------------------
------------------------------------------------------------
------------------------------------------------------------
------------------------------------------------------------
------------------------------------------------------------
-----------------------------------
>KF296713Pelatantheria_scolopendrifolia
---------------ACTAAAGCAAGTGTTGGATTTCAAGCTGGTGTTAAAGATTACAAA
TTGACTTATTATACTCCTGATTACGAAACCAAAGAGACTGAGATCTTGGCAGCATTCCGA
GTAACCCCTCAACCGGGAGTTCCGCCTGAAGAAGCGGGGGCTGCGGTAGCTGCCGAATCT
TCTACTGGTACATGGACAACTGTGTGGACTGATGGACTTACCAGTCTTGATCGTGACAAA
GGACGATGCTACCACATCGAGGGCGTTGTTGGGGAGGAAAATAAAGAGATTGCTTATGTA
GCTTATCCTTTAGACATTTTTGAAGAAGGTTCGGTTACTAACATGTTGACTTCCATTGTG
GGTAATGTATTTGGTTTCAAAGCCCTGCGAGCTCTACGTCTGGAAGATCTGCGAATTCCC
CCTTCTTCTTCCAAAACTTTCCAAGGTCCGCCTCATGGCATCCAAGTTGAAAGAGAGAAA
TTGAACAAGTA---TGGTCGTCCCCTATTGGGATGTACTATTCAACCAAAATTGGGATTA
TCCGCAAAAAACTACGGTAGAGCGTTTGATGAATGTCTA---------------------
------------------------------------------------------------
------------------------------------------------------------
------------------------------------------------------------
------------------------------------------------------------
------------------------------------------------------------
------------------------------------------------------------
------------------------------------------------------------
------------------------------------------------------------
------------------------------------------------------------
------------------------------------------------------------
------------------------------------------------------------
------------------------------------------------------------
-----------------------------------
>JQ933340Gastrochilus_formosanus
----------------------------------------------TTAAAGATTACCGA
TTGACTTATTATACTCCTGATTACGAARCCAAAGATACTGATATCTTGGCAGCATTCCGA
GTAACCCCTCAACCGGGAGTTCCGCCTGAAGAAGCAGGGGCTGCGGTAGCTGCCGAATCT
TCTACTGGTACATGGACAACTGTGTGGACTGATGGACTTACCAGTCTTGATCGTTACAAA
GGACGATGCTACCATATCGAGGTCGTTGCTGGGGAGGACAATCAATATATTGCTTATGTA
GCTTATCCTTTAGACCTTTTTGAAGAAGGTTCTGTTACTAACATGTTTACTTCCATTGTR
GGTAACGTATTTGGTTTCAAAGCCCTGCGAGCTCTACGTCTGGAAGATCTGCGAATTCCC
CCTTCTTATTCCAAAACTTTCCAAGGTCCTCCTCATGGCATCCAAGTTGAAAGAGATAAA
TTGAACAAGTA---TGGTCGTCCCCTATTGGGATGTACTATTAAACCAAAATTGGGTTTA
TCTGCAAAAAACTACGGTCGAGCGGTTTATGAATGTCTAMGGGGTGGACTTGATTTTACT
AAGGATGATGAAAACGTAAATTCACAACCATTTATGCGTTGGAGAGATCGTTTCTTATTT
TGNGCCGAAGCAATTTA-------------------------------------------
------------------------------------------------------------
------------------------------------------------------------
------------------------------------------------------------
------------------------------------------------------------
------------------------------------------------------------
------------------------------------------------------------
------------------------------------------------------------
------------------------------------------------------------
------------------------------------------------------------
------------------------------------------------------------
-----------------------------------
>KX527435Gastrochilus_obliquus
------------------------------------------------------------
TTGACTTATTATACTCCTGATTACGAAACCAAAGATACTGATATCTTGGCAGCATTCCGA
GTAACCCCTCAACCGGGAGTTCCGCCTGAAGAAGCAGGGGCTGCGGTAGCTGCCGAATCT
TCTACTGGTACATGGACAACTGTGTGGACTGATGGACTTACCAGTCTTGATCGTTACAAA
GGACGATGCTACCACATCGAGGTCGTTGTTGGGGAGGACAATCAATATATTGCTTATGTA
GCTTATCCTTTAGACCTTTTTGAAGAAGGTTCTGTTACTAACATGTTTACTTCCATTGTG
GGTAATGTATTTGGTTTCAAAGCCCTGCGAGCTCTACGTCTGGAAGATCTGCGAATTCCC
CCTTCTTATTCCAAAACTTTCCAAGGTCCGCCTCATGGCATCCAAGTTGAAAGAGATAAA
TTGAACAAGTA---TGGTCGTCCCCTATTGGGATGTACTATTAAACCAAAATTGGGATTA
TCTGCAAAAAACTACGGTAGAGCGGTTTATGAATGTCTAAGGGGTGGACTTGATTTTACT
AAGGATGATGAAAACGTAAATTCACAACCATTTATGCGTTGGAGAGATCGTTTCTTATTT
TGTGCCGAAGCAATTTATAAAGCGCAAGCCGAAACGGGTGAAATTAAAGGACATTACTTG
AATGCAACTGCGGGTACCTGTGAAGAAATGATCAAAAGAGCGGTATTTGCCAGAGAATTG
GGAGTTCCTATCGTAATGCATGACTACTTAACTGGGGGGTTCACCGCAAATACTAGCTTG
GCTCATTATTGCCGCGACAATGGTCTACTTCTTCACATCCATCGCGCAATGCATGCAGTT
ATTGATAGACAGAAAAATCATGGTATGCATTTTCGTGTACTAGCTAAAGCATTACGTATG
TCTGGCGGAGATCATATTCACGCTGGTACAGTAGTGGGTAAACTGGAGGGGGAACGTGAG
ATGACTTTGGGTTTTGTTGATTTGTTACGTGATGATTATATTGAAAAAGATCGAAGTCGT
GGTATTTTTTTCACTCAAGACTGGGTCTCTATGCCAGGTGTTATACCCGTGGCTTCAGGG
GGTATTCATGTTTGGCATATGCCTGCCCTAACCGAAATCTTTGGGGATGATTCCGTACTA
CAGTTTGGTGGAGGAACTTTAGGGCACCCTTGGGGAAATGCACCCGGTGCAGTAGCTAAT
CGGGTGGCTTTAGAAGCATGTGTACAAGCTCGTAATGAGGGACGTGATCTTGCTCGTGAA
GGTAATGATAT------------------------
>MW888235Gastrochilus_obliquus
---------------------------------------------------GATTACAAA
TTGACTTATTATACTCCTGATTACGAAACCAAAGATACTGATATCTTGGCAGCATTCCGA
GTAACCCCTCAACCGGGAGTTCCGCCTGAAGAAGCAGGGGCTGCGGTAGCTGCCGAATCT
TCTACTGGTACATGGACAACTGTGTGGACTGATGGACTTACCAGTCTTGATCGTTACAAA
GGACGATGCTACCACATCGAGGTCGTTGTTGGGGAGGACAATCAATATATTGCTTATGTA
GCTTATCCTTTAGACCTTTTTGAAGAAGGTTCTGTTACTAACATGTTTACTTCCATTGTG
GGTAATGTATTTGGTTTCAAAGCCCTGCGAGCTCTACGTCTGGAAGATCTGCGAATTCCC
CCTTCTTATTCCAAAACTTTCCAAGGTCCGCCTCATGGCATCCAAGTTGAAAGAGATAAA
TTGAACAAGTA---TGGTCGTCCCCTATTGGGATGTACTATTAAACCAAAATTGGGATTA
TCTGCAAAAAACTACGGTAGAGCGGTTTATGAATGTCTAAGGGGTGGACTTGATTTTACT
AAGGATGATGAAAACGTAAATTCACAACCATTTATGCGTTGGAGAGATCGTTTCTTATTT
TGTGCCGAAGCAATTTATAAAGCGCAAGCCGAAACGGGTGAAATTAAAGGACATTACTTG
AATGCAACTGCGGGTACCTGTGAAGAAATGATCAAAAGAGCGGTATTTGCCAGAGAATTG
GGAGTTCCTATCGTAATGCATGACTACTTAACTGGGGGGTTCACCGCAAATACTAGCTTG
GCTCATTATTGCCGCGACAATGGTCTACTTCTTCACATCCATCGCGCAATGCATGCAGTT
ATTGATAGACAGAAAAATCATGGTATGCATTTTCGTGTACTAGCTAAAGCATTACGTATG
TCTGGCGGAGATCATATTCACGCTGGTACAGTAGTGGGTAAACTGGAGGGGGAACGTGAG
ATGACTTTGGGTTTTGTTGATTTGTTACGTGATGATTATATTGAAAAAGATCGAAGTCGT
GGTATTTTTTTCACTCAAGACTGGGTCTCTATGCCAGGTGTTATACCCGTGGCTTCAGGG
GGTATTCATGTTTGGCATATGCCTGCCCTAACCGAAATCTTTGGGGATGATTCCGTACTA
CAGTTTGGTGGAGGAACTTTAGGGCACCCTTGGGGAAATGCACCCGGTGCAGTAGCTAAT
CGGGTGGCTTTAGAAGCATGTGTACAAGCTCGTAATGAGGGACGTGATCTTGCTCGTGAA
GGTAATGATATTATCGTAA----------------
>MN239899Gastrochilus_obliquus 
-----------------------------TGGATT---AGCTGGTGTTAAAGATTACAAA
TTGACTTATTATACTCCTGATTACGAAACCAAAGATACTGATATCTTGGCAGCATTCCGA
GTAACCCCTCAACCGGGAGTTCCGCCTGAAGAAGCAGGGGCTGCGGTAGCTGCCGAATCT
TCTACTGGTACATGGACAACTGTGTGGACTGATGGACTTACCAGTCTTGATCGTTACAAA
GGACGATGCTACCACATCGAGGTCGTTGTTGGGGAGGACAATCAATATATTGCTTATGTA
GCTTATCCTTTAGACCTTTTTGAAGAAGGTTCTGTTACTAACATGTTTACTTCCATTGTG
GGTAATGTATTTGGTTTCAAAGCCCTGCGAGCTCTACGTCTGGAAGATCTGCGAATTCCT
CCTTCTTATTCCAAAACTTTCCGAGGTCCGCCTCATGGCATCCAAGTTGAAAGAGATAAA
TTGAACAAGTA---TGGTCGTCCCCTATTGGGATGTACTATTAAACCAATATTGGGATTA
TCTGCAAAAAACTACGGTAGAGCGGTTTATGAATGTCTAAGGGGTGGACTTGATTTTACT
AAGGATGATGAAAACGTAAATTCACAACCATTTATGCGTTGGAGAGATCGTTTCTTATTT
TGTGCC------------------------------------------------------
------------------------------------------------------------
------------------------------------------------------------
------------------------------------------------------------
------------------------------------------------------------
------------------------------------------------------------
------------------------------------------------------------
------------------------------------------------------------
------------------------------------------------------------
------------------------------------------------------------
------------------------------------------------------------
-----------------------------------
>MW888230Gastrochilus_disthicus
--------------------------------ATT--AAGCTGGTGTTAA-GATTACAAA
TTGACTTATTATACTCCTGATTACGAAACCAAAGATACTGATATCTTGGCAGCATTCCGA
GTAACCCCTCAACCGGGAGTTCCGCCTGAAGAAGCAGGGGCTGCGGTAGCTGCCGAATCT
TCTACTGGTACATGGACAACTGTGTGGACTGATGGACTTACCAGTCTTGATCGTTACAAA
GGACGATGCTACCACATCGAGGTCGTTGTTGGGGAGGACAATCAATATATTGCTTATGTA
GCTTATCCTTTAGACCTTTTTGAAGAAGGTTCTGTTACTAACATGTTTACTTCCATTGTG
GGTAATGTATTTGGTTTCAAAGCCCTGCGAGCTCTACGTCTGGAAGATCTGCGAATTCCC
C-TTCTTATTCCCAAACTTTCCAAGGTCCGCCTCATGGCATCCAAGTTGAAAGAGATAAA
TTGAACAAGTA---TGGTCGTCCCCTATTGGGATGTACTATTAAACCAAAATTGGGATTA
TCTGCAAAAAACTACGGTAGAGCGGTTTATGAATGTCTAAGGGGTGGACTTGATTTTACT
AAGGATGATGAAAACGTAAATTCACAACCATTTATGCGTTGGAGAGATCGTTTCTTATTT
TGTGCCGAAGCAATTTATAAAGCGCAAGCCGAAACGGGTGAAATTAAAGGACATTACTTG
AATGCAACTGCGGGTACCTGTGAAGAAATGATCAAAAGAGCGGTATTTGCCAGAGAATTG
GGAGTTCCTATCGTAATGCATGACTACTTAACTGGGGGGTTCACCGCAAATACTAGCTTG
GCTCATTATTGCCGCGACAATGGTCTACTTCTTCACATCCATCGCGCAATGCATGCAGTT
ATTGATAGACAGAAAAATCATGGTATGCATTTTCGTGTACTAGCTAAAGCATTACGTATG
TCTGGCGGAGATCATATTCACGCTGGTACAGTAGTGGGTAAACTGGAGGGGGAACGTGAG
ATGACTTTGGGTTTTGTTGATTTGTTACGTGATGATTATATTGAAAAAGATCGAAGTCGT
GGTATTTTTTTCACTCAAGACTGGGTCTCTATGCCAGGTGTTATACCCGTGGCTTCAGGG
GGTATTCATGTTTGGCATATGCCTGCCCTAACCGAAATCTTTGGGGATGATTCCGTACTA
CAGTTTGGTGGAGGAACTTTAGGGCACCCTTGGGGAAATGCACCCGGTGCAGTAGCTAAT
CGGGTGGCTTTAGAAGCATGTGTACAAGCTCGTAATGAGGGACGTGATCTTGCTCGTGAA
GGTAATGATATTATCGTAA----------------
>MW888231Gastrochilus_disthicus
--------------------------------ATT--AAGCTGGTGTTAA-GATTACAAA
TTGACTTATTATACTCCTGATTACGAAACCAAAGATACTGATATCTTGGCAGCATTCCGA
GTAACCCCTCAACCGGGAGTTCCGCCTGAAGAAGCAGGGGCTGCGGTAGCTGCCGAATCT
TCTACTGGTACATGGACAACTGTGTGGACTGATGGACTTACCAGTCTTGATCGTTACAAA
GGACGATGCTACCACATCGAGGTCGTTGTTGGGGAGGACAATCAATATATTGCTTATGTA
GCTTATCCTTTAGACCTTTTTGAAGAAGGTTCTGTTACTAACATGTTTACTTCCATTGTG
GGTAATGTATTTGGTTTCAAAGCCCTGCGAGCTCTACGTCTGGAAGATCTGCGAATTCCC
C-TTCTTATTCCCAAACTTTCCAAGGTCCGCCTCATGGCATCCAAGTTGAAAGAGATAAA
TTGAACAAGTA---TGGTCGTCCCCTATTGGGATGTACTATTAAACCAAAATTGGGATTA
TCTGCAAAAAACTACGGTAGAGCGGTTTATGAATGTCTAAGGGGTGGACTTGATTTTACT
AAGGATGATGAAAACGTAAATTCACAACCATTTATGCGTTGGAGAGATCGTTTCTTATTT
TGTGCCGAAGCAATTTATAAAGCGCAAGCCGAAACGGGTGAAATTAAAGGACATTACTTG
AATGCAACTGCGGGTACCTGTGAAGAAATGATCAAAAGAGCGGTATTTGCCAGAGAATTG
GGAGTTCCTATCGTAATGCATGACTACTTAACTGGGGGGTTCACCGCAAATACTAGCTTG
GCTCATTATTGCCGCGACAATGGTCTACTTCTTCACATCCATCGCGCAATGCATGCAGTT
ATTGATAGACAGAAAAATCATGGTATGCATTTTCGTGTACTAGCTAAAGCATTACGTATG
TCTGGCGGAGATCATATTCACGCTGGTACAGTAGTGGGTAAACTGGAGGGGGAACGTGAG
ATGACTTTGGGTTTTGTTGATTTGTTACGTGATGATTATATTGAAAAAGATCGAAGTCGT
GGTATTTTTTTCACTCAAGACTGGGTCTCTATGCCAGGTGTTATACCCGTGGCTTCAGGG
GGTATTCATGTTTGGCATATGCCTGCCCTAACCGAAATCTTTGGGGATGATTCCGTACTA
CAGTTTGGTGGAGGAACTTTAGGGCACCCTTGGGGAAATGCACCCGGTGCAGTAGCTAAT
CGGGTGGCTTTAGAAGCATGTGTACAAGCTCGTAATGAGGGACGTGATCTTGCTCGTGAA
GGTAATGATATTATCGTAA----------------
>MW888232Gastrochilus_disthicus
--------------------------------ATT--AAGCTGGTGTTAA-GATTACAAA
TTGACTTATTATACTCCTGATTACGAAACCAAAGATACTGATATCTTGGCAGCATTCCGA
GTAACCCCTCAACCGGGAGTTCCGCCTGAAGAAGCAGGGGCTGCGGTAGCTGCCGAATCT
TCTACTGGTACATGGACAACTGTGTGGACTGATGGACTTACCAGTCTTGATCGTTACAAA
GGACGATGCTACCACATCGAGGTCGTTGTTGGGGAGGACAATCAATATATTGCTTATGTA
GCTTATCCTTTAGACCTTTTTGAAGAAGGTTCTGTTACTAACATGTTTACTTCCATTGTG
GGTAATGTATTTGGTTTCAAAGCCCTGCGAGCTCTACGTCTGGAAGATCTGCGAATTCCC
C-TTCTTATTCCCAAACTTTCCAAGGTCCGCCTCATGGCATCCAAGTTGAAAGAGATAAA
TTGAACAAGTA---TGGTCGTCCCCTATTGGGATGTACTATTAAACCAAAATTGGGATTA
TCTGCAAAAAACTACGGTAGAGCGGTTTATGAATGTCTAAGGGGTGGACTTGATTTTACT
AAGGATGATGAAAACGTAAATTCACAACCATTTATGCGTTGGAGAGATCGTTTCTTATTT
TGTGCCGAAGCAATTTATAAAGCGCAAGCCGAAACGGGTGAAATTAAAGGACATTACTTG
AATGCAACTGCGGGTACCTGTGAAGAAATGATCAAAAGAGCGGTATTTGCCAGAGAATTG
GGAGTTCCTATCGTAATGCATGACTACTTAACTGGGGGGTTCACCGCAAATACTAGCTTG
GCTCATTATTGCCGCGACAATGGTCTACTTCTTCACATCCATCGCGCAATGCATGCAGTT
ATTGATAGACAGAAAAATCATGGTATGCATTTTCGTGTACTAGCTAAAGCATTACGTATG
TCTGGCGGAGATCATATTCACGCTGGTACAGTAGTGGGTAAACTGGAGGGGGAACGTGAG
ATGACTTTGGGTTTTGTTGATTTGTTACGTGATGATTATATTGAAAAAGATCGAAGTCGT
GGTATTTTTTTCACTCAAGACTGGGTCTCTATGCCAGGTGTTATACCCGTGGCTTCAGGG
GGTATTCATGTTTGGCATATGCCTGCCCTAACCGAAATCTTTGGGGATGATTCCGTACTA
CAGTTTGGTGGAGGAACTTTAGGGCACCCTTGGGGAAATGCACCCGGTGCAGTAGCTAAT
CGGGTGGCTTTAGAAGCATGTGTACAAGCTCGTAATGAGGGACGTGATCTTGCTCGTGAA
GGTAATGATATTATCGTAA----------------
>MW888233Gastrochilus_disthicus
--------------------------------ATT--AAGCTGGTGTTAA-GATTACAAA
TTGACTTATTATACTCCTGATTACGAAACCAAAGATACTGATATCTTGGCAGCATTCCGA
GTAACCCCTCAACCGGGAGTTCCGCCTGAAGAAGCAGGGGCTGCGGTAGCTGCCGAATCT
TCTACTGGTACATGGACAACTGTGTGGACTGATGGACTTACCAGTCTTGATCGTTACAAA
GGACGATGCTACCACATCGAGGTCGTTGTTGGGGAGGACAATCAATATATTGCTTATGTA
GCTTATCCTTTAGACCTTTTTGAAGAAGGTTCTGTTACTAACATGTTTACTTCCATTGTG
GGTAATGTATTTGGTTTCAAAGCCCTGCGAGCTCTACGTCTGGAAGATCTGCGAATTCCC
C-TTCTTATTCCCAAACTTTCCAAGGTCCGCCTCATGGCATCCAAGTTGAAAGAGATAAA
TTGAACAAGTA---TGGTCGTCCCCTATTGGGATGTACTATTAAACCAAAATTGGGATTA
TCTGCAAAAAACTACGGTAGAGCGGTTTATGAATGTCTAAGGGGTGGACTTGATTTTACT
AAGGATGATGAAAACGTAAATTCACAACCATTTATGCGTTGGAGAGATCGTTTCTTATTT
TGTGCCGAAGCAATTTATAAAGCGCAAGCCGAAACGGGTGAAATTAAAGGACATTACTTG
AATGCAACTGCGGGTACCTGTGAAGAAATGATCAAAAGAGCGGTATTTGCCAGAGAATTG
GGAGTTCCTATCGTAATGCATGACTACTTAACTGGGGGGTTCACCGCAAATACTAGCTTG
GCTCATTATTGCCGCGACAATGGTCTACTTCTTCACATCCATCGCGCAATGCATGCAGTT
ATTGATAGACAGAAAAATCATGGTATGCATTTTCGTGTACTAGCTAAAGCATTACGTATG
TCTGGCGGAGATCATATTCACGCTGGTACAGTAGTGGGTAAACTGGAGGGGGAACGTGAG
ATGACTTTGGGTTTTGTTGATTTGTTACGTGATGATTATATTGAAAAAGATCGAAGTCGT
GGTATTTTTTTCACTCAAGACTGGGTCTCTATGCCAGGTGTTATACCCGTGGCTTCAGGG
GGTATTCATGTTTGGCATATGCCTGCCCTAACCGAAATCTTTGGGGATGATTCCGTACTA
CAGTTTGGTGGAGGAACTTTAGGGCACCCTTGGGGAAATGCACCCGGTGCAGTAGCTAAT
CGGGTGGCTTTAGAAGCATGTGTACAAGCTCGTAATGAGGGACGTGATCTTGCTCGTGAA
GGTAATGATATTATCGTAA----------------
>MW888234Gastrochilus_disthicus
--------------------------------ATT--AAGCTGGTGTTAA-GATTACAAA
TTGACTTATTATACTCCTGATTACGAAACCAAAGATACTGATATCTTGGCAGCATTCCGA
GTAACCCCTCAACCGGGAGTTCCGCCTGAAGAAGCAGGGGCTGCGGTAGCTGCCGAATCT
TCTACTGGTACATGGACAACTGTGTGGACTGATGGACTTACCAGTCTTGATCGTTACAAA
GGACGATGCTACCACATCGAGGTCGTTGTTGGGGAGGACAATCAATATATTGCTTATGTA
GCTTATCCTTTAGACCTTTTTGAAGAAGGTTCTGTTACTAACATGTTTACTTCCATTGTG
GGTAATGTATTTGGTTTCAAAGCCCTGCGAGCTCTACGTCTGGAAGATCTGCGAATTCCC
C-TTCTTATTCCCAAACTTTCCAAGGTCCGCCTCATGGCATCCAAGTTGAAAGAGATAAA
TTGAACAAGTA---TGGTCGTCCCCTATTGGGATGTACTATTAAACCAAAATTGGGATTA
TCTGCAAAAAACTACGGTAGAGCGGTTTATGAATGTCTAAGGGGTGGACTTGATTTTACT
AAGGATGATGAAAACGTAAATTCACAACCATTTATGCGTTGGAGAGATCGTTTCTTATTT
TGTGCCGAAGCAATTTATAAAGCGCAAGCCGAAACGGGTGAAATTAAAGGACATTACTTG
AATGCAACTGCGGGTACCTGTGAAGAAATGATCAAAAGAGCGGTATTTGCCAGAGAATTG
GGAGTTCCTATCGTAATGCATGACTACTTAACTGGGGGGTTCACCGCAAATACTAGCTTG
GCTCATTATTGCCGCGACAATGGTCTACTTCTTCACATCCATCGCGCAATGCATGCAGTT
ATTGATAGACAGAAAAATCATGGTATGCATTTTCGTGTACTAGCTAAAGCATTACGTATG
TCTGGCGGAGATCATATTCACGCTGGTACAGTAGTGGGTAAACTGGAGGGGGAACGTGAG
ATGACTTTGGGTTTTGTTGATTTGTTACGTGATGATTATATTGAAAAAGATCGAAGTCGT
GGTATTTTTTTCACTCAAGACTGGGTCTCTATGCCAGGTGTTATACCCGTGGCTTCAGGG
GGTATTCATGTTTGGCATATGCCTGCCCTAACCGAAATCTTTGGGGATGATTCCGTACTA
CAGTTTGGTGGAGGAACTTTAGGGCACCCTTGGGGAAATGCACCCGGTGCAGTAGCTAAT
CGGGTGGCTTTAGAAGCATGTGTACAAGCTCGTAATGAGGGACGTGATCTTGCTCGTGAA
GGTAATGATATTATCGTAA----------------
>HQ439013Papilionanthe_hookeriana
---------------------------------------GCTGGTGTTAAAGATTACAAA
TTGACTTATTATACTCCTGATTACGAAACCAAAGATACTGATATCTTGGCAGCATTCCGA
GTAACCCCTCAACCGGGAGTTCCGCCTGAAGAAGCAGGGGCTGCGGTAGCTGCCGAATCT
TCTACTGGTACATGGACAACTGTGTGGACTGATGGACTTACCAGTCTTGATCGTTACAAA
GGACGATGCTACCACATCGAGGTCGTTGTTGGGGAGGAAAATCAATATATTGCTTATGTA
GCTTATCCTTTAGACCTTTTTGAAGAAGGTTCTGTTACTAACATGTTTACTTCCATTGTG
GGTAATGTATTTGGTTTCAAAGCCCTGCGAGCTCTACGTCTGGAAGATCTGCGAATTCCC
CCTTCTTATTCCAAAACTTTCCAAGGTCCGCCTCATGGCATCCAAGTTGAAAGAGATAAA
TTGAACAAGTA---TGGTCGTCCCCTATTGGGATGTACTATTAAACCAAAATTGGGATTA
TCTGCAAAAAACTACGGTAGAGCGGTTTATGAATGTCTAAGGGGTGGACTTGATTTTACT
AAGGATGATGAAAACGTAAATTCACAACCATTTATGCGTTGGAGAGATCGAT--------
------------------------------------------------------------
------------------------------------------------------------
------------------------------------------------------------
------------------------------------------------------------
------------------------------------------------------------
------------------------------------------------------------
------------------------------------------------------------
------------------------------------------------------------
------------------------------------------------------------
------------------------------------------------------------
------------------------------------------------------------
-----------------------------------
>KR363070Papilionanthe_teres
--------------GACTAAAGCAAGTGTTGGATTTAAAGCTGGTGTTAAAGATTACAAA
TTGACTTATTATACTCCTGATTACGAAACCAAAGATACTGATATCTTGGCAGCATTCCGA
GTAACCCCTCAACCGGGAGTTCCGCCTGAAGAAGCAGGGGCTGCGGTAGCTGCCGAATCT
TCTACTGGTACATGGACAACTGTGTGGACTGATGGACTTACCAGTCTTGATCGTTACAAA
GGACGATGCTACCACATCGAGGTCGTTGTTGGGGAGGAAAATCAATATATTGCTTATGTA
GCTTATCCTTTAGACCTTTTTGAAGAAGGTTCTGTTACTAACATGTTTACTTCCATTGTG
GGTAATGTATTTGGTTTCAAAGCCCTGCGAGCTCTACGTCTGGAAGATCTGCGAATTCCC
CCTTCTTATTCCAAAACTTTCCAAGGTCCGCCTCATGGCATCCAAGTTGAAAGAGATAAA
TTGAACAAGTA---TGGTCGTCCCCTATTGGGATGTACTATTAAACCAAAATTGGGATTA
TCTGCAAAAAACTACGGTAGAGC-------------------------------------
------------------------------------------------------------
------------------------------------------------------------
------------------------------------------------------------
------------------------------------------------------------
------------------------------------------------------------
------------------------------------------------------------
------------------------------------------------------------
------------------------------------------------------------
------------------------------------------------------------
------------------------------------------------------------
------------------------------------------------------------
------------------------------------------------------------
-----------------------------------
>MG925670Papilionanthe_teres
--------------------------------------AGCTGGTGTTAAAGATTACAAA
TTGACTTATTATACTCCTGATTACGAAACCAAAGATACTGATATCTTGGCAGCATTCCGA
GTAACCCCTCAACCGGGAGTTCCGCCTGAAGAAGCAGGGGCTGCGGTAGCTGCCGAATCT
TCTACTGGTACATGGACAACTGTGTGGACTGATGGACTTACCAGTCTTGATCGTTACAAA
GGACGATGCTACCACATCGAGGTCGTTGTTGGGGAGGAAAATCAATATATTGCTTATGTA
GCTTATCCTTTAGACCTTTTTGAAGAAGGTTCTGTTACTAACATGTTTACTTCCATTGTG
GGTAATGTATTTGGTTTCAAAGCCCTGCGAGCTCTACGTCTGGAAGATCTGCGAATTCCC
CCTTCTTATTCCAAAACTTTCCAAGGTCCGCCTCATGGCATCCAAGTTGAAAGAGATAAA
TTGAACAAGTA---TGGTCGTCCCCTATTGGGATGTACTATTAAACCAAAATTGGGATTA
TCTGCAAAAAACTACGGTAGAGTGGTTTAT------------------------------
------------------------------------------------------------
------------------------------------------------------------
------------------------------------------------------------
------------------------------------------------------------
------------------------------------------------------------
------------------------------------------------------------
------------------------------------------------------------
------------------------------------------------------------
------------------------------------------------------------
------------------------------------------------------------
------------------------------------------------------------
------------------------------------------------------------
-----------------------------------
>JN005671Rhynchostylis_retusa  
-------------------AAGCAAGTGTTGGATTTAAAGCTGGTGTTAAAGATTACAAA
TTGACTTATTATACTCCTGATTACGAAACCAAAGATACTGATATCTTGGCAGCATTCCGA
GTAACCCCTCAACCGGGAGTTCCGCCTGAAGAAGCAGGGGCTGCGGTAGCTGCCGAATCT
TCTACTGGTACATGGACAACTGTGTGGACTGATGGACTTACCAGTCTTGATCGTTACAAA
GGACGATGCTACCACATCGAGGTCGTTGTTGGGGAGGAAAATCAATATATTGCTTATGTA
GCTTATCCTTTAGACCTTTTTGAAGAAGGTTCTGTTACTAACATGTTTACTTCCATTGTG
GGTAATGTATTTGGTTTCAAAGCCCTGCGAGCTCTACGTCTGGAAGATCTGCGAATTCCC
CCTTCTTATTCCAAAACTTTCCAAGGTCCGCCTCATGGCATCCAAGTTGAAAGAGATAAA
TTGAACAAGTA---TGGTCGTCCCCTATTGGGATGTACTATTAAACCAAAATTGGGATTA
TCTGCAAAAAACTACGGTAGAGCGGTTTATGAATGTCTAAGGGGTGGACTTGATTTTACT
AAGGATGATGAAAACGTAAATTCACAACCATTTATGCGTTGGA-----------------
------------------------------------------------------------
------------------------------------------------------------
------------------------------------------------------------
------------------------------------------------------------
------------------------------------------------------------
------------------------------------------------------------
------------------------------------------------------------
------------------------------------------------------------
------------------------------------------------------------
------------------------------------------------------------
------------------------------------------------------------
-----------------------------------
>JN005672Rhynchostylis_retusa 
---------------------------GTTGGATTTAAAGCTGGTGTTAAAGATTACAAA
TTGACTTATTATACTCCTGATTACGAAACCAAAGATACTGATATCTTGGCAGCATTCCGA
GTAACCCCTCAACCGGGAGTTCCGCCTGAAGAAGCAGGGGCTGCGGTAGCTGCCGAATCT
TCTACTGGTACATGGACAACTGTGTGGACTGATGGACTTACCAGTCTTGATCGTTACAAA
GGACGATGCTACCACATCGAGGTCGTTGTTGGGGAGGAAAATCAATATATTGCTTATGTA
GCTTATCCTTTAGACCTTTTTGAAGAAGGTTCTGTTACTAACATGTTTACTTCCATTGTG
GGTAATGTATTTGGTTTCAAAGCCCTGCGAGCTCTACGTCTGGAAGATCTGCGAATTCCC
CCTTCTTATTCCAAAACTTTCCAAGGTCCGCCTCATGGCATCCAAGTTGAAAGAGATAAA
TTGAACAAGTA---TGGTCGTCCCCTATTGGGATGTACTATTAAACCAAAATTGGGATTA
TCTGCAAAAAACTACGGTAGAGCGGTTTATGAATGTCTAAGGGGTGGACTTGATTTTACT
AAGGATGATGAAAACGTAAATTCACAACCATTTATGCGTTGGA-----------------
------------------------------------------------------------
------------------------------------------------------------
------------------------------------------------------------
------------------------------------------------------------
------------------------------------------------------------
------------------------------------------------------------
------------------------------------------------------------
------------------------------------------------------------
------------------------------------------------------------
------------------------------------------------------------
------------------------------------------------------------
-----------------------------------
>JN005673Rhynchostylis_retusa
-------------------AAGCAAGTGTTGGATTTAAAGCTGGTGTTAAAGATTACAAA
TTGACTTATTATACTCCTGATTACGAAACCAAAGATACTGATATCTTGGCAGCATTCCGA
GTAACCCCTCAACCGGGAGTTCCGCCTGAAGAAGCAGGGGCTGCGGTAGCTGCCGAATCT
TCTACTGGTACATGGACAACTGTGTGGACTGATGGACTTACCAGTCTTGATCGTTACAAA
GGACGATGCTACCACATCGAGGTCGTTGTTGGGGAGGAAAATCAATATATTGCTTATGTA
GCTTATCCTTTAGACCTTTTTGAAGAAGGTTCTGTTACTAACATGTTTACTTCCATTGTG
GGTAATGTATTTGGTTTCAAAGCCCTGCGAGCTCTACGTCTGGAAGATCTGCGAATTCCC
CCTTCTTATTCCAAAACTTTCCAAGGTCCGCCTCATGGCATCCAAGTTGAAAGAGATAAA
TTGAACAAGTA---TGGTCGTCCCCTATTGGGATGTACTATTAAACCAAAATTGGGATTA
TCTGCAAAAAACTACGGTAGAGCGGTTTATGAATGTCTAAGGGGTGGACTTGATTTTACT
AAGGATGATGAAAACGT-------------------------------------------
------------------------------------------------------------
------------------------------------------------------------
------------------------------------------------------------
------------------------------------------------------------
------------------------------------------------------------
------------------------------------------------------------
------------------------------------------------------------
------------------------------------------------------------
------------------------------------------------------------
------------------------------------------------------------
------------------------------------------------------------
-----------------------------------
>JN005674Rhynchostylis_retusa 
-------------------AAGCAAGTGTTGGATTTAAAGCTGGTGTTAAAGATTACAAA
TTGACTTATTATACTCCTGATTACGAAACCAAAGATACTGATATCTTGGCAGCATTCCGA
GTAACCCCTCAACCGGGAGTTCCGCCTGAAGAAGCAGGGGCTGCGGTAGCTGCCGAATCT
TCTACTGGTACATGGACAACTGTGTGGACTGATGGACTTACCAGTCTTGATCGTTACAAA
GGACGATGCTACCACATCGAGGTCGTTGTTGGGGAGGAAAATCAATATATTGCTTATGTA
GCTTATCCTTTAGACCTTTTTGAAGAAGGTTCTGTTACTAACATGTTTACTTCCATTGTG
GGTAATGTATTTGGTTTCAAAGCCCTGCGAGCTCTACGTCTGGAAGATCTGCGAATTCCC
CCTTCTTATTCCAAAACTTTCCAAGGTCCGCCTCATGGCATCCAAGTTGAAAGAGATAAA
TTGAACAAGTA---TGGTCGTCCCCTATTGGGATGTACTATTAAACCAAAATTGGGATTA
TCTGCAAAAAACTACGGTAGAGCGGTTTATGAATGTCTAAGGGGTGGACTTGATTTTACT
AAGGATGATGAAAACGTAAATTCACAACCAT-----------------------------
------------------------------------------------------------
------------------------------------------------------------
------------------------------------------------------------
------------------------------------------------------------
------------------------------------------------------------
------------------------------------------------------------
------------------------------------------------------------
------------------------------------------------------------
------------------------------------------------------------
------------------------------------------------------------
------------------------------------------------------------
-----------------------------------
>JN005675Rhynchostylis_retusa
-------------------------------GATTTAAAGCTGGTGTTAAAGATTACAAA
TTGACTTATTATACTCCTGATTACGAAACCAAAGATACTGATATCTTGGCAGCATTCCGA
GTAACCCCTCAACCGGGAGTTCCGCCTGAAGAAGCAGGGGCTGCGGTAGCTGCCGAATCT
TCTACTGGTACATGGACAACTGTGTGGACTGATGGACTTACCAGTCTTGATCGTTACAAA
GGACGATGCTACCACATCGAGGTCGTTGTTGGGGAGGAAAATCAATATATTGCTTATGTA
GCTTATCCTTTAGACCTTTTTGAAGAAGGTTCTGTTACTAACATGTTTACTTCCATTGTG
GGTAATGTATTTGGTTTCAAAGCCCTGCGAGCTCTACGTCTGGAAGATCTGCGAATTCCC
CCTTCTTATTCCAAAACTTTCCAAGGTCCGCCTCATGGCATCCAAGTTGAAAGAGATAAA
TTGAACAAGTA---TGGTCGTCCCCTATTGGGATGTACTATTAAACCAAAATTGGGATTA
TCTGCAAAAAACTACGGTAGAGCGGTTTATGAATGTCTAAGGGGTGGACTTGATTTTACT
AAGGATGATGAAAACGTAAATTCACAACCATTTATGCGTTGGA-----------------
------------------------------------------------------------
------------------------------------------------------------
------------------------------------------------------------
------------------------------------------------------------
------------------------------------------------------------
------------------------------------------------------------
------------------------------------------------------------
------------------------------------------------------------
------------------------------------------------------------
------------------------------------------------------------
------------------------------------------------------------
-----------------------------------
>JX134499Rhynchostylis_retusa
------------------------------------------------------------
------------------------GAAACCAAAGATACTGATATCTTGGCAGCATTCCGA
GTACCCCCTCAACCGGGAGTTCCGCCTGAAGAAGCAGGGGCTGCGGTAGCTGCCGAATCT
TCTACTGGTACATGGACAACTGTGTGGACTGTTGGACTTACCAGTCTTGCTCGTTACAAA
GGACGATGCTACCACATCGAGGTCGTTGTTGGGGAGGAAAATCAATATATTGCTTATGTA
CCTTATCCTTTAGTCCTTTTCGAAGAAGGTTCTGTTACTATCATGTTTACTTCCATTGTG
GGTCATGTATTTGGTTTCAAAGCCCTGCGAGCTCTACGTCTGGAAGATCTGCGAATTCCC
CCTTCTTATTCCAAAACTTTCCAAGGTCCGCCTCATGGCATCCAAGTTGAAAGAGATAAA
TTGAACAAGTA---TGGTCGTCCCCTATTGGGATGTACTATTAAACCAAAATTGGGATTA
TCTGCGAAAAAA------------------------------------------------
------------------------------------------------------------
------------------------------------------------------------
------------------------------------------------------------
------------------------------------------------------------
------------------------------------------------------------
------------------------------------------------------------
------------------------------------------------------------
------------------------------------------------------------
------------------------------------------------------------
------------------------------------------------------------
------------------------------------------------------------
------------------------------------------------------------
-----------------------------------
>KF421870Rhynchostylis_retusa  
---------ACAGAGACTAAAGCAAGTGTTGGATTTAAAGCTGGTGTTAAAGATTACAAA
TTGACTTATTGTACTCCTGATTACGAAACCAAAGATACTGATATCTTGGCAGCATTCCGA
GTAACTCCTCAACCGGGAGTTCCGCCTGAGGAAGCAGGGGCTGCGGTAGCTGCCGAATCT
TCTACTGGTACATGGACAACTGTGTGGACTGATGGACTTACCAGTCTTGATCGTTACAAA
GGACGATGCTACCACATCGAGGTCGTTGTTGGGGAGGAAAATCAATATATTGCTTATGTA
GCTTATCCTTTAGACCTTTTTGAAGAAGGTTCTGTTACTAACATGTTTACTTCCATTGTG
GGTAATGTATTTGGTTTCAAAGCCCTGCGAGCTCTACGTCTGGAAGATCTGCGAATTCCC
CCTTCTTATTCCAAAACTTTCCAAGGTCCGCCTCATGGCATCCAAGTTGAAAGAGATAAA
TTGAACAAGTA---TGGTCGTCCCCTATTGGGATGTACTATTAAACCAAAATTGGGATTA
TCTGCAAAAAACTACGGTAGAGCGGTTTATGAATGTCTAAGGGGTGGACTTGATTTTACT
AAGGATGATGAAAACGTAAATTCACAACCATTTATGCGTTGGA-----------------
------------------------------------------------------------
------------------------------------------------------------
------------------------------------------------------------
------------------------------------------------------------
------------------------------------------------------------
------------------------------------------------------------
------------------------------------------------------------
------------------------------------------------------------
------------------------------------------------------------
------------------------------------------------------------
------------------------------------------------------------
-----------------------------------
>KX527029Rhynchostylis_retusa 
---------------------------------------------------GATTACAAA
TTGACTTATTATACTCCTGATTACGAAACCAAAGATACTGATATCTTGGCAGCATTCCGA
GTAACCCCTCAACCGGGAGTTCCGCCTGAAGAAGCAGGGGCTGCGGTAGCTGCCGAATCT
TCTACTGGTACATGGACAACTGTGTGGACTGATGGACTTACCAGTCTTGATCGTTACAAA
GGACGATGCTACCACATCGAGGTCGTTGTTGGGGAGGAAAATCAATATATTGCTTATGTA
GCTTATCCTTTAGACCTTTTTGAAGAAGGTTCTGTTACTAACATGTTTACTTCCATTGTG
GGTAATGTATTTGGTTTCAAAGCCCTGCGAGCTCTACGTCTGGAAGATCTGCGAATTCCC
CCTTCTTATTCCAAAACTTTCCAAGGTCCGCCTCATGGCATCCAAGTTGAAAGAGATAAA
TTGAACAAGTA---TGGTCGTCCCCTATTGGGATGTACTATTAAACCAAAATTGGGATTA
TCTGCAAAAAACTACGGTAGAGCGGTTTATGAATGTCTAAGGGGTGGACTTGATTTTACT
AAGGATGATGAAAACGTAAATTCACAACCATTTATGCGTTGGAGAGATCGTTTCTTATTT
TGTGCCGAAGCAATTTATAAAGCGCAAGCCGAAACGGGTGAAATTAAAGGACATTACTTG
AATGCAACTGCGGGTACCTGTGAAGAAATGATCAAAAGAGCGGTATTTGCCAGAGAATTG
GGAGTTCCTATCGTAATGCATGACTACTTAACTGGGGGGTTCACCGCAAATACTAGCTTG
GCTCATTATTGCCGCGACAATGGTCTACTTCTTCACATCCATCGTGCAATGCATGCAGTT
ATTGATAGACAGAAAAATCATGGTATGCATTTTCGTGTACTAGCTAAAGCATTACGTATG
TCTGGCGGAGATCATATTCACGCTGGTACAGTAGTGGGTAAACTGGAGGGGGAACGTGAG
ATGACTTTGGGTTTTGTTGATTTGTTACGTGATGATTATATTGAAAAAGATCGAAGTCGT
GGTATTTTTTTCACTCAAGACTGGGTCTCTATGCCAGGTGTTATACCCGTGGCTTCAGGG
GGTATTCATGTTTGGCATATGCCTGCCCTAACCGAAATCTTTGGAGATGATTCCGTACTA
CAGTTTGGTGGAGGAACTTTAGGGCACCCTTGGGGAAATGCACCCGGTGCAGTAGCTAAT
CGGGTGGCTTTAGAAGCATGTGTACAAGCTCGTAATGAGGGACGTGATCTTGCTCGTGAA
GGTAATGAG--------------------------
>MG014184Rhynchostylis_retusa
----------------------------------------------------------AA
TTGACTTATTATACTCCTGATTACGAAACCAAAGATACTGATATCTTGGCAGCATTCCGA
GTAACCCCTCAACCGGGAGTTCCGCCTGAAGAAGCAGGGGCTGCGGTAGCTGCCGAATCT
TCTACTGGTACATGGACAACTGTGTGGACTGATGGACTTACCAGTCTTGATCGTTACAAA
GGACGATGCTACCACATCGAGGTCGTTGTTGGGGAGGAAAATCAATATATTGCTTATGTA
GCTTATCCTTTAGACCTTTTTGAAGAAGGTTCTGTTACTAACATGTTTACTTCCATTGTG
GGTAATGTATTTGGTTTCAAAGCCCTGCGAGCTCTACGTCTGGAAGATCTGCGAATTCCC
CCTTCTTATTCCAAAACTTTCCAAGGTCCGCCTCATGGCATCCAAGTTGAAAGAGATAAA
TTGAACAAGTA---TGGTCGTCCCCTATTGGGATGTACTATTAAACCAAAATTGGGATTA
TCTGCAAAAAACTACGGTAGAGCGGTTTATGAATGTCTAAGGGGTGCACTTGATTTTACT
AAGGATGATGAAAACGTAAATTCACAACCATTTATGCGTTGGAGAGATCGTTTCTTATTT
TGTGCCGAAGCAATTTATAAAGCGCAAGCCGAAACGGGTGAAATTAAAGGACATTACTTG
AATGCAACTGCGGGTACCTGTGAA------------------------------------
------------------------------------------------------------
------------------------------------------------------------
------------------------------------------------------------
------------------------------------------------------------
------------------------------------------------------------
------------------------------------------------------------
------------------------------------------------------------
------------------------------------------------------------
------------------------------------------------------------
-----------------------------------
>MW888229Smitinandia_micrantha
---------------------------------------GCTGGTGTTAAAGATTACAAA
TTGACTTATTATACTCCTGATTACGAAACCAAAGATACTGATATCTTGGCAGCATTCCGA
GTAACCCCTCAACCGGGAGTTCCGCCTGAAGAAGCAGGGGCTGCGGTAGCTGCCGAATCT
TCTACTGGTACATGGACAACTGTGTGGACTGATGGACTTACCAGTCTTGATCGTTACAAA
GGACGATGCTACCACATCGAGGTCGTTGTTGGGGAGGAAAATCAATATATTGCTTATGTA
GCTTATCCTTTAGACCTTTTTGAAGAAGGTTCTGTTACTAACATGTTTACTTCCATTGTG
GGTAATGTATTTGGTTTCAAAGCCCTGCGAGCTCTACGTCTGGAAGATCTGCGAATTCCC
CCTTCTTATTCCAAAACTTTCCAAGGTCCGCCTCATGGCATCCAAGTTGAAAGAGATAAA
TTGAACAAGTA---TGGTCGTCCCCTATTGGGATGTACTATTAAACCAAAATTGGGATTA
TCTGCAAAAAACTACGGTAGAGCGGTTTATGAATGTCTAAGGGGTGGACTTGATTTTACT
AAGGATGATGAAAATGTAAATTCACAACCATTTATGCGTTGGAGAGATCGTTTCTTATTT
TGTGCCGAAGAAATTTATAAA---------------------------------------
------------------------------------------------------------
------------------------------------------------------------
------------------------------------------------------------
------------------------------------------------------------
------------------------------------------------------------
------------------------------------------------------------
------------------------------------------------------------
------------------------------------------------------------
------------------------------------------------------------
------------------------------------------------------------
-----------------------------------
>MN523482Smitinandia_micrantha
----------------------------------------------TTAAAGATTACAAA
TTGACTTATTATACTCCTGATTACGAAACCAAAGATACTGATATCTTGGCAGCATTCCGA
GTAACCCCTCAACCGGGAGTTCCGCCTGAAGAAGCAGGGGCTGCGGTAGCTGCCGAATCT
TCTACTGGTACATGGACAACTGTGTGGACTGATGGACTTACCAGTCTTGATCGTTACAAA
GGACGATGCTACCACATCGAGGTCGTTGTTGGGGAGGAAAATCAATATATTGCTTATGTA
GCTTATCCTTTAGACCTTTTTGAAGAAGGTTCTGTTACTAACATGTTTACTTCCATTGTG
GGTAATGTATTTGGTTTCAAAGCCCTGCGAGCTCTACGTCTGGAAGATCTGCGAATTCCC
CCTTCTTATTCCAAAACTTTCCAAGGTCCGCCTCATGGCATCCAAGTTGAAAGAGATAAA
TTGAACAAGTA---TGGTCGTCCCCTATTGGGATGTACTATTAAACCAAAATTGGGATTA
TCTGCAAAAAACTACGGTAGAGCGGTTTATGAATGTCTAAGGGGTGGACTTGATTTTACT
AAGGATGATGAAAATGTAAATTCACAACCATTTATGCGTTGGAGAGATCGTTTCTTATTT
TGTGCCGAAGAAA-----------------------------------------------
------------------------------------------------------------
------------------------------------------------------------
------------------------------------------------------------
------------------------------------------------------------
------------------------------------------------------------
------------------------------------------------------------
------------------------------------------------------------
------------------------------------------------------------
------------------------------------------------------------
------------------------------------------------------------
-----------------------------------
>MK214919Acampe_praemorsa
TCACCACAAACAGAAACTAAAGCAAGTGTTGGATTTAAAGCTGGTGTTAAAGATTACAAA
TTGACTTATTATACTCCTGATTACGAAACCAAAGATACTGATATCTTGGCAGCATTCCGA
GTAACCCCTCAACCGGGAGTTCCGCCTGAAGAAGCAGGGGCTGCGGTAGCTGCCGAATCT
TCTACTGGTACATGGACAACTGTGTGGACTGATGGACTTACCAGTCTTGATCGTTACAAA
GGACGATGCTACCACATCGAGGTCGTTGTTGGGGAGGAAAATCAATATATTGCTTATGTA
GCTTATCCTTTAGATCTTTTTGAAGAAGGTTCTGTTACTAACATGTTTACTTCCATTGTG
GGTAATGTATTTGGTTTCAAAGCCCTGCGAGCTCTACGTCTGGAAGATCTGCGAATTCCC
CCTTCTTATTCCAAAACTTTCCAAGGTCCGCCTCATGGCATCCAAGTTGAAAGAGATAAA
TTGAACAAGTA---TGGTCGTCCCCTATTGGGATGTACTATTAAACCAAAATTGGGATTA
TCTGCAAAAAACTACGGTAGAGCGGTTTATGAATGTCTAAGGGGTGGACTTGATTTCACT
AAGGATGATGAAAACGTAAATTCACAACCAT-----------------------------
------------------------------------------------------------
------------------------------------------------------------
------------------------------------------------------------
------------------------------------------------------------
------------------------------------------------------------
------------------------------------------------------------
------------------------------------------------------------
------------------------------------------------------------
------------------------------------------------------------
------------------------------------------------------------
------------------------------------------------------------
-----------------------------------
>JN005359Acampe_praemorsa
-------------AAACTAAAGCAAGTGTTGGATTTAAAGCTGGTGTTAAAGATTACAAA
TTGACTTATTATACTCCTGATTACGAAACCAAAGATACTGATATCTTGGCAGCATTCCGA
GTAACCCCTCAACCGGGAGTTCCGCCTGAAGAAGCAGGGGCTGCGGTAGCTGCCGAATCT
TCTACTGGTACATGGACAACTGTGTGGACTGATGGACTTACCAGTCTTGATCGTTACAAA
GGACGATGCTACCACATCGAGGTCGTTGTTGGGGAGGAAAATCAATATATTGCTTATGTA
GCTTATCCTTTAGACCTTTTTGAAGAAGGTTCTGTTACTAACATGTTTACTTCCATTGTG
GGTAATGTATTTGGTTTCAAAGCCCTGCGAGCTCTACGTCTGGAAGATCTGCGAATTCCC
CCTTCTTATTCCAAAACTTTCCAAGGTCCGCCTCATGGCATCCAAGTTGAAAGAGATAAA
TTGAACAAGTA---TGGTCGTCCCCTATTGGGATGTACTATTAAACCAAAATTGGGATTA
TCTGCAAAAAACTACGGTAGAGCGGTTTATGAATGTCTAAGGGGTGGACTTGATTTTACT
AAGGATGATGAAAACGTAAATTCACAACCATTTATGCGTTGGAGAGATCGT---------
------------------------------------------------------------
------------------------------------------------------------
------------------------------------------------------------
------------------------------------------------------------
------------------------------------------------------------
------------------------------------------------------------
------------------------------------------------------------
------------------------------------------------------------
------------------------------------------------------------
------------------------------------------------------------
------------------------------------------------------------
-----------------------------------
>JN005355Acampe_praemorsa
TCACCACAAACAGAAACTAAAGCAAGTGTTGGATTTAAAGCTGGTGTTAAAGATTACAAA
TTGACTTATTATACTCCTGATTACGAAACCAAAGATACTGATATCTTGGCAGCATTCCGA
GTAACCCCTCAACCGGGAGTTCCGCCTGAAGAAGCAGGGGCTGCGGTAGCTGCCGAATCT
TCTACTGGTACATGGACAACTGTGTGGACTGATGGACTTACCAGTCTTGATCGTTACAAA
GGACGATGCTACCACATCGAGGTCGTTGTTGGGGAGGAAAATCAATATATTGCTTATGTA
GCTTATCCTTTAGACCTTTTTGAAGAAGGTTCTGTTACTAACATGTTTACTTCCATTGTG
GGTAATGTATTTGGTTTCAAAGCCCTGCGAGCTCTACGTCTGGAAGATCTGCGAATTCCC
CCTTCTTATTCCAAAACTTTCCAAGGTCCGCCTCATGGCATCCAAGTTGAAAGAGATAAA
TTGAACAAGTA---TGGTCGTCCCCTATTGGGATGTACTATTAAACCAAAATTGGGATTA
TCTGCAAAAAACTACGGTAGAGCGGTTTATGAATGTCTAAGGGGTGGACTTGATTTTACT
AAGGATGATGAAAACGTAAATTCACAACCATTTATGCGTTGGAGAGATCGTTTCTTATT-
------------------------------------------------------------
------------------------------------------------------------
------------------------------------------------------------
------------------------------------------------------------
------------------------------------------------------------
------------------------------------------------------------
------------------------------------------------------------
------------------------------------------------------------
------------------------------------------------------------
------------------------------------------------------------
------------------------------------------------------------
-----------------------------------
>JN005358Acampe_praemorsa
-------------AAACTAAAGCAAGTGTTGGATTTAAAGCTGGTGTTAAAGATTACAAA
TTGACTTATTATACTCCTGATTACGAAACCAAAGATACTGATATCTTGGCAGCATTCCGA
GTAACCCCTCAACCGGGAGTTCCGCCTGAAGAAGCAGGGGCTGCGGTAGCTGCCGAATCT
TCTACTGGTACATGGACAACTGTGTGGACTGATGGACTTACCAGTCTTGATCGTTACAAA
GGACGATGCTACCACATCGAGGTCGTTGTTGGGGAGGAAAATCAATATATTGCTTATGTA
GCTTATCCTTTAGACCTTTTTGAAGAAGGTTCTGTTACTAACATGTTTACTTCCATTGTG
GGTAATGTATTTGGTTTCAAAGCCCTGCGAGCTCTACGTCTGGAAGATCTGCGAATTCCC
CCTTCTTATTCCAAAACTTTCCAAGGTCCGCCTCATGGCATCCAAGTTGAAAGAGATAAA
TTGAACAAGTA---TGGTCGTCCCCTATTGGGATGTACTATTAAACCAAAATTGGGATTA
TCTGCAAAAAACTACGGTAGAGCGGTTTATGAATGTCTAAGGGGTGGACTTGATTTTACT
AAGGATGATGAAAACGTAAATTCACAACCATTTATGCGTTGGAGAGATCGT---------
------------------------------------------------------------
------------------------------------------------------------
------------------------------------------------------------
------------------------------------------------------------
------------------------------------------------------------
------------------------------------------------------------
------------------------------------------------------------
------------------------------------------------------------
------------------------------------------------------------
------------------------------------------------------------
------------------------------------------------------------
-----------------------------------
>JN005357Acampe_praemorsa
---------------ACTAAAGCAAGTGTTGGATTTAAAGCTGGTGTTAAAGATTACAAA
TTGACTTATTATACTCCTGATTACGAAACCAAAGATACTGATATCTTGGCAGCATTCCGA
GTAACCCCTCAACCGGGAGTTCCGCCTGAAGAAGCAGGGGCTGCGGTAGCTGCCGAATCT
TCTACTGGTACATGGACAACTGTGTGGACTGATGGACTTACCAGTCTTGATCGTTACAAA
GGACGATGCTACCACATCGAGGTCGTTGTTGGGGAGGAAAATCAATATATTGCTTATGTA
GCTTATCCTTTAGACCTTTTTGAAGAAGGTTCTGTTACTAACATGTTTACTTCCATTGTG
GGTAATGTATTTGGTTTCAAAGCCCTGCGAGCTCTACGTCTGGAAGATCTGCGAATTCCC
CCTTCTTATTCCAAAACTTTCCAAGGTCCGCCTCATGGCATCCAAGTTGAAAGAGATAAA
TTGAACAAGTA---TGGTCGTCCCCTATTGGGATGTACTATTAAACCAAAATTGGGATTA
TCTGCAAAAAACTACGGTAGAGCGGTTTATGAATGTCTAAGGGGTGGACTTGATTTTACT
AAGGATGATGAAAACGTAAATTCACAACCATTTATGCGTTGGAGAGATCG----------
------------------------------------------------------------
------------------------------------------------------------
------------------------------------------------------------
------------------------------------------------------------
------------------------------------------------------------
------------------------------------------------------------
------------------------------------------------------------
------------------------------------------------------------
------------------------------------------------------------
------------------------------------------------------------
------------------------------------------------------------
-----------------------------------
>JN005356Acampe_praemorsa
-----------------------------TGGATTTAAAGCTGGTGTTAAAGATTACAAA
TTGACTTATTATACTCCTGATTACGAAACCAAAGATACTGATATCTTGGCAGCATTCCGA
GTAACCCCTCAACCGGGAGTTCCGCCTGAAGAAGCAGGGGCTGCGGTAGCTGCCGAATCT
TCTACTGGTACATGGACAACTGTGTGGACTGATGGACTTACCAGTCTTGATCGTTACAAA
GGACGATGCTACCACATCGAGGTCGTTGTTGGGGAGGAAAATCAATATATTGCTTATGTA
GCTTATCCTTTAGACCTTTTTGAAGAAGGTTCTGTTACTAACATGTTTACTTCCATTGTG
GGTAATGTATTTGGTTTCAAAGCCCTGCGAGCTCTACGTCTGGAAGATCTGCGAATTCCC
CCTTCTTATTCCAAAACTTTCCAAGGTCCGCCTCATGGCATCCAAGTTGAAAGAGATAAA
TTGAACAAGTA---TGGTCGTCCCCTATTGGGATGTACTATTAAACCAAAATTGGGATTA
TCTGCAAAAAACTACGGTAGAGCGGTTTATGAATGTCTAAGGGGTGGACTTGATTTTACT
AAGGATGATGAAAACGTAAATTCACAACCATTTATGCGTTGGAGAGATC-----------
------------------------------------------------------------
------------------------------------------------------------
------------------------------------------------------------
------------------------------------------------------------
------------------------------------------------------------
------------------------------------------------------------
------------------------------------------------------------
------------------------------------------------------------
------------------------------------------------------------
------------------------------------------------------------
------------------------------------------------------------
-----------------------------------
>KF421858Acampe_rigida
---------ACAGAGACTAAAGCAAGTGTTGGATTTAAAGCTGGTGTTAAAGATTACAAA
TTGACTTATTATACTCCTGATTACGAAACCAAAGATACTGATATCTTGGCAGCATTCCGA
GTAACCCCTCAACCGGGAGTTCCGCCTGAAGAAGCAGGGGCTGCGGTAGCTGCCGAATCT
TCTACTGGTACATGGACAACTGTGTGGACTGATGGACTTACCAGTCTTGATCGTTACAAA
GGACGATGCTACCACATCGAGGTCGTTGTTGGGGAGGAAAATCAATATATTGCTTATGTA
GCTTATCCTTTAGACCTTTTTGAAGAAGGTTCTGTTACTAACATGTTTACTTCCATTGTG
GGTAATGTATTTGGTTTCAAAGCCCTGCGAGCTCTACGTCTGGAAGATCTGCGAATTCCC
CCTTCTTATTCCAAAACTTTCCAAGGTCCGCCTCATGGCATCCAAGTTGAAAGAGATAAA
TTGAACAAGTA---TGGTCGTCCCCTATTGGGATGTACTATTAAACCAAAATTGGGATTA
TCTGCAAAAAACTACGGTAGAGCGGTTTATGAATGTCTAAGGGGTGGACTTGATTTTACT
AAGGATGATGAAAACGTAAATTCACAACCATTTATGCGTTGGA-----------------
------------------------------------------------------------
------------------------------------------------------------
------------------------------------------------------------
------------------------------------------------------------
------------------------------------------------------------
------------------------------------------------------------
------------------------------------------------------------
------------------------------------------------------------
------------------------------------------------------------
------------------------------------------------------------
------------------------------------------------------------
-----------------------------------
>MG905912Acampe_rigida
---------------ACTAAAGCAAGTGTTGGATTTAAAGCTGGTGTTAAAGATTACAAA
TTGACTTATTATACTCCTGATTACGAAACCAAAGATACTGATATCTTGGCAGCATTCCGA
GTAACCCCTCAACCGGGAGTTCCGCCTGAAGAAGCAGGGGCTGCGGTAGCTGCCGAATCT
TCTACTGGTACATGGACAACTGTGTGGACTGATGGACTTACCAGTCTTGATCGTTACAAA
GGACGATGCTACCACATCGAGGTCGTTGTTGGGGAGGAAAATCAATATATTGCTTATGTA
GCTTATCCTTTAGACCTTTTTGAAGAAGGTTCTGTTACTAACATGTTTACTTCCATTGTG
GGTAATGTATTTGGTTTCAAAGCCCTGCGAGCTCTACGTCTGGAAGATCTGCGAATTCCC
CCTTCTTATTCCAAAACTTTCCAAGGTCCGCCTCATGGCATCCAAGTTGAAAGAGATAAA
TTGAACAAGTA---TGGTCGTCCCCTATTGGGATGTACTATTAAACCAAAATTGGGATTA
TCTGCAAAAAACTACGGTAGAGCGGTTTATGAATGTCTAAGGGGTGGACTTGATTTTACT
AAGGATGATGAAAACGTAAATTCACAACCATTTATGCGTTGGA-----------------
------------------------------------------------------------
------------------------------------------------------------
------------------------------------------------------------
------------------------------------------------------------
------------------------------------------------------------
------------------------------------------------------------
------------------------------------------------------------
------------------------------------------------------------
------------------------------------------------------------
------------------------------------------------------------
------------------------------------------------------------
-----------------------------------
>MW888236Acampe_rigida
------CAAACAGAGACTAAAGCAAGTGTTGGATTTAAAGCTGGTGTTAAAGATTACAAA
TTGACTTATTATACTCCTGATTACGAAACCAAAGATACTGATATCTTGGCAGCATTCCGA
GTAACCCCTCAACCGGGAGTTCCGCCTGAAGAAGCAGGGGCTGCGGTAGCTGCCGAATCT
TCTACTGGTACATGGACAACTGTGTGGACTGATGGACTTACCAGTCTTGATCGTTACAAA
GGACGATGCTACCACATCGAGGTCGTTGTTGGGGAGGAAAATCAATATATTGCTTATGTA
GCTTATCCTTTAGACCTTTTTGAAGAAGGTTCTGTTACTAACATGTTTACTTCCATTGTG
GGTAATGTATTTGGTTTCAAAGCCCTGCGAGCTCTACGTCTGGAAGATCTGCGAATTCCC
CCTTCTTATTCCAAAACTTTCCAAGGTCCGCCTCATGGCATCCAAGTTGAAAGAGATAAA
TTGAACAAGTA---TGGTCGTCCCCTATTGGGATGTACTATTAAACCAAAATTGGGATTA
TCTGCAAAAAACTACGGTAGAGCGGTTTATGAATGTCTAAGGGGTGGACTTGATTTTACT
AAGGATGATGAAAACGTAAATTCACAACCATTTATGCGTTGGAGAGATCGT---------
------------------------------------------------------------
------------------------------------------------------------
------------------------------------------------------------
------------------------------------------------------------
------------------------------------------------------------
------------------------------------------------------------
------------------------------------------------------------
------------------------------------------------------------
------------------------------------------------------------
------------------------------------------------------------
------------------------------------------------------------
-----------------------------------
>JN005656Polystachya_concreta
-------------------------GTGTTGGATTTAAAGCTGGTGTTAAAGATTACAAA
TTGACTTATTATACTCCTGATTACGAAACCAAAGATACTGATATCTTGGCAGCATTCCGA
GTAACTCCTCAACCGGGAGTTCCGCCTGAAGAAGCGGGGGCTGCGGTAGCTGCCGAATCT
TCTACTGGTACATGGACAACTGTGTGGACTGATGGACTTACCAGTCTTGATCGTTACAAA
GGACGATGCTACCACATCGAGGTCGTTGTTGGGGAGGAAAATCAATATATTGCTTATGTA
GCTTATCCTTTAGACCTTTTTGAAGAAGGTTCTGTTACTAATATGTTTACTTCCATTGTG
GGTAATGTATTTGGTTTCAAAGCCCTGCGAGCTCTACGTCTGGAAGATCTGCGAATTCCC
ACTTCTTATTCCAAAACTTTCCAAGGTCCGCCTCATGGCATCCAAGTTGAAAGAGATAAA
TTGAACAAGTA---TGGTCGTCCCCTATTGGGATGTACTATTAAACCAAAATTGGGATTA
TCCGCAAAAAACTACGGTAGAGCGGTTTATGAATGTCTACGGGGTGGACTTGATTTCACT
AAGGATGATGAAAACGTAAATTCACAACCATT----------------------------
------------------------------------------------------------
------------------------------------------------------------
------------------------------------------------------------
------------------------------------------------------------
------------------------------------------------------------
------------------------------------------------------------
------------------------------------------------------------
------------------------------------------------------------
------------------------------------------------------------
------------------------------------------------------------
------------------------------------------------------------
-----------------------------------
>JN005657Polystachya_concreta
-------------------AAGCAAGTGTTGGATTTAAAGCTGGTGTTAAAGATTACAAA
TTGACTTATTATACTCCTGATTACGAAACCAAAGATACTGATATCTTGGCAGCATTCCGA
GTAACTCCTCAACCGGGAGTTCCGCCTGAAGAAGCGGGGGCTGCGGTAGCTGCCGAATCT
TCTACTGGTACATGGACAACTGTGTGGACTGATGGACTTACCAGTCTTGATCGTTACAAA
GGACGATGCTACCACATCGAGGTCGTTGTTGGGGAGGAAAATCAATATATTGCTTATGTA
GCTTATCCTTTAGACCTTTTTGAAGAAGGTTCTGTTACTAATATGTTTACTTCCATTGTG
GGTAATGTATTTGGTTTCAAAGCCCTGCGAGCTCTACGTCTGGAAGATCTGCGAATTCCC
ACTTCTTATTCCAAAACTTTCCAAGGTCCGCCTCATGGCATCCAAGTTGAAAGAGATAAA
TTGAACAAGTA---TGGTCGTCCCCTATTGGGATGTACTATTAAACCAAAATTGGGATTA
TCCGCAAAAAACTACGGTAGAGCGGTTTATGAATGTCTACGGGGTGGACTTGATTTCACT
AAGGATGATGAAAACGTAAATTCACAACCATTTATGC-----------------------
------------------------------------------------------------
------------------------------------------------------------
------------------------------------------------------------
------------------------------------------------------------
------------------------------------------------------------
------------------------------------------------------------
------------------------------------------------------------
------------------------------------------------------------
------------------------------------------------------------
------------------------------------------------------------
------------------------------------------------------------
-----------------------------------
>JN005365Aerides_multiflora 
------------------------------------------------------TACAAA
TTGACTTATTATACTCCTGATTACGAAACCAAAGATACTGATATCTTGGCAGCATTCCGA
GTAACCCCTCAACCGGGAGTTCCGCCTGAAGAAGCAGGGGCTGCGGTAGCTGCCGAATCT
TCTACTGGTACATGGACAACTGTGTGGACTGATGGACTTACCAGTCTTGATCGTTACAAA
GGACGATGCTACCACATCGAGGTCGTTGTTGGTGAGGAAAATCAATATATTGCTTATGTA
GYTTATCCTTTAGACCTTTTTGAAGAAGGTTCTGTTACTAACATGTTTACTTCCATTGTG
GGTAATGTATTTGGTTTCAAAGCCTTGCGAGCTCTACGTCTGGAAGATCTGCGAATTCCC
CCTTCTTATTCCAAAACTTTCCAAGGTCCGCCTCATGGCATCCAAGTTGAAAGAGATAAA
TTGAACAAGTA---TGGTCGTCCCCTATTGGGATGTACTATTAAACCAAAATTGGGATTA
TCTGCAAAAAACTACGGTAGAGCGGTTTATGAATGTCTAAGGGGTGGGCTTGATTTTACT
AAGGATGATGAAAACGTAAATTCACAACCATTTATGCGTTGGAGAGATCGTTTCTTATT-
------------------------------------------------------------
------------------------------------------------------------
------------------------------------------------------------
------------------------------------------------------------
------------------------------------------------------------
------------------------------------------------------------
------------------------------------------------------------
------------------------------------------------------------
------------------------------------------------------------
------------------------------------------------------------
------------------------------------------------------------
-----------------------------------
>JN005366Aerides_multiflora
TCACCACAAACAGAAACTAAAGCAAGTGTTGGATTTAAAGCTGGTGTTAAAGATTACAAA
TTGACTTATTATACTCCTGATTACGAAACCAAAGATACTGATATCTTGGCAGCATTCCGA
GTAACCCCTCAACCGGGAGTTCCGCCTGAAGAAGCAGGGGCTGCGGTAGCTGCCGAATCT
TCTACTGGTACATGGACAACTGTGTGGACTGATGGACTTACCAGTCTTGATCGTTACAAA
GGACGATGCTACCACATCGAGGTCGTTGTTGGTGAGGAAAATCAATATATTGCTTATGTA
GYTTATCCTTTAGACCTTTTTGAAGAAGGTTCTGTTACTAACATGTTTACTTCCATTGTG
GGTAATGTATTTGGTTTCAAAGCCTTGCGAGCTCTACGTCTGGAAGATCTGCGAATTCCC
CCTTCTTATTCCAAAACTTTCCAAGGTCCGCCTCATGGCATCCAAGTTGAAAGAGATAAA
TTGAACAAGTA---TGGTCGTCCCCTATTGGGATGTACTATTAAACCAAAATTGGGATTA
TCTGCAAAAAACTACGGTAGAGCGGTTTATGAATGTCTAAGGGGTGGGCTTGATTTTACT
AAGGATGATGAAAACGTAAATTCACAACCATTTATGCGTTGGAGAGATCGTTTCTTATTT
------------------------------------------------------------
------------------------------------------------------------
------------------------------------------------------------
------------------------------------------------------------
------------------------------------------------------------
------------------------------------------------------------
------------------------------------------------------------
------------------------------------------------------------
------------------------------------------------------------
------------------------------------------------------------
------------------------------------------------------------
-----------------------------------
>JN005367Aerides_multiflora
-------AAACAGAAACTAAAGCAAGTGTTGGATTTAAAGCTGGTGTTAAAGATTACAAA
TTGACTTATTATACTCCTGATTACGAAACCAAAGATACTGATATCTTGGCAGCATTCCGA
GTAACCCCTCAACCGGGAGTTCCGCCTGAAGAAGCAGGGGCTGCGGTAGCTGCCGAATCT
TCTACTGGTACATGGACAACTGTGTGGACTGATGGACTTACCAGTCTTGATCGTTACAAA
GGACGATGCTACCACATCGAGGTCGTTGTTGGTGAGGAAAATCAATATATTGCTTATGTA
GYTTATCCTTTAGACCTTTTTGAAGAAGGTTCTGTTACTAACATGTTTACTTCCATTGTG
GGTAATGTATTTGGTTTCAAAGCCTTGCGAGCTCTACGTCTGGAAGATCTGCGAATTCCC
CCTTCTTATTCCAAAACTTTCCAAGGTCCGCCTCATGGCATCCAAGTTGAAAGAGATAAA
TTGAACAAGTA---TGGTCGTCCCCTATTGGGATGTACTATTAAACCAAAATTGGGATTA
TCTGCAAAAAACTACGGTAGAGCGGTTTATGAATGTCTAAGGGGTGGGCTTGATTTTACT
AAGGATGATGAAAACGTAAATTCACAACCATTTATGCGTTGGAG----------------
------------------------------------------------------------
------------------------------------------------------------
------------------------------------------------------------
------------------------------------------------------------
------------------------------------------------------------
------------------------------------------------------------
------------------------------------------------------------
------------------------------------------------------------
------------------------------------------------------------
------------------------------------------------------------
------------------------------------------------------------
-----------------------------------
>JN005368Aerides_multiflora
-------AAACAGAAACTAAAGCAAGTGTTGGATTTAAAGCTGGTGTTAAAGATTACAAA
TTGACTTATTATACTCCTGATTACGAAACCAAAGATACTGATATCTTGGCAGCATTCCGA
GTAACCCCTCAACCGGGAGTTCCGCCTGAAGAAGCAGGGGCTGCGGTAGCTGCCGAATCT
TCTACTGGTACATGGACAACTGTGTGGACTGATGGACTTACCAGTCTTGATCGTTACAAA
GGACGATGCTACCACATCGAGGTCGTTGTTGGTGAGGAAAATCAATATATTGCTTATGTA
GYTTATCCTTTAGACCTTTTTGAAGAAGGTTCTGTTACTAACATGTTTACTTCCATTGTG
GGTAATGTATTTGGTTTCAAAGCCTTGCGAGCTCTACGTCTGGAAGATCTGCGAATTCCC
CCTTCTTATTCCAAAACTTTCCAAGGTCCGCCTCATGGCATCCAAGTTGAAAGAGATAAA
TTGAACAAGTA---TGGTCGTCCCCTATTGGGATGTACTATTAAACCAAAATTGGGATTA
TCTGCAAAAAACTACGGTAGAGCGGTTTATGAATGTCTAAGGGGTGGGCTTGATTTTACT
AAGGATGATGAAAACGTAAATTCACAACCATTTATGCGTTGGAGAGATCGTTTCTTATT-
------------------------------------------------------------
------------------------------------------------------------
------------------------------------------------------------
------------------------------------------------------------
------------------------------------------------------------
------------------------------------------------------------
------------------------------------------------------------
------------------------------------------------------------
------------------------------------------------------------
------------------------------------------------------------
------------------------------------------------------------
-----------------------------------
>MK125052Aerides_multiflora
-------AAACAGAAACTAAAGCAAGTGTTGGATTTAAAGCTGGTGTTAAAGATTACAAA
TTGACTTATTATACTCCTGATTACGAAACCAAAGAGGCTGATATCTTGGCAGCATTCCGA
GTAACCCCTCAACCGGGAGTTCCGCCTGAAGAAGCAGGGGCTGCGGTAGCTGCCGAATCT
TCTACTGGTACATGGACAACTGTGTGGACTGATGGACTTACCAGTCTTGATCGTTACAAA
GGACGATGCTACCACATCGAGGTCGTTGTTGGTGAGGAAAATCAATATATTGCTTATGTA
GGTTATCCTTTAGACCTTTTTGAAGAAGGTTCTGTTACTAACATGTTTACTTCCATTGTG
GGTAATGTATTTGGTTTCAAAGCCTTGCGAGCTCTACGTCTGGAAGATCTGCGAATTGGG
CCTTCTTATTCCAAAACGGTCCAAGGTCCGCCTCATGGCATCCAAGTTGAAAGAGATAAA
TTGAACAAGTA---TGGTCGTCCCCTATTGGGATGTACTATTAAACCAAAATTGGGATTA
TCTGCAAAAAACTACGGTAGAGCGGTTTATGAATGTCTAAGGGGTGGGCTTGATTTTACT
AAGGATGATGAAAACGTAAATTCACAACCATTTATGCGTTGGAGAGATCGTTTCTTATT-
------------------------------------------------------------
------------------------------------------------------------
------------------------------------------------------------
------------------------------------------------------------
------------------------------------------------------------
------------------------------------------------------------
------------------------------------------------------------
------------------------------------------------------------
------------------------------------------------------------
------------------------------------------------------------
------------------------------------------------------------
-----------------------------------
>MK125047Aerides_crispa
----------------------------------TTAAAGCTGGTGTTAAAGATTACAAA
TTGACTTATTATACTCCTGATTACAAAACCAAAGATACTGATATCTTGGCAGCATTCCGA
GTAACCCCTCAATTTGGAGTTCCGCCTGAAGAAGCACCGGCTGCGGTAGCTGCCGAATCT
TCTACTGGTACATGGACAACTGTGTGGACTGATGGACTTACCAGTCTTGATCGTTACAAA
GGACGATGCTACCACATCGAGGTCGTTCTTGGGGAGGAAAATCAATATATTGCTTATGTA
GCTTATCCTTTAGACCTTAACGAAGAAGGTTCTGTTACTAACATGTTTACTTCCATTGTG
GGTAATGTATTTGGTTTCAAAGCCCTGCGAGCTCTACGTCTGGAAGATCTGCGAATTCCC
CCTTCTTATTCCAAAACTTTCCAAGGTCCGCCTCATGGCATCCAAGTTGAAAGAGATAAA
TTGAACAAGTA---TGGTCGTCCCCTATTGGGATGTACTATTAAACCAAAATTGGGATTA
TCTGCAAAAAACTACGGTAGAGCGGTTTATGAATGTCTA---------------------
------------------------------------------------------------
------------------------------------------------------------
------------------------------------------------------------
------------------------------------------------------------
------------------------------------------------------------
------------------------------------------------------------
------------------------------------------------------------
------------------------------------------------------------
------------------------------------------------------------
------------------------------------------------------------
------------------------------------------------------------
------------------------------------------------------------
-----------------------------------
>MK125046Aerides_crispa
----------------------------------TTAAAGCTGGTGTTAAAGATTACAAA
TTGACTTATTATACTCCTGATTACAAAACCAAAGATACTGATATCTTGGCAGCATTCCGA
GTAACCCCTCAATTTGGAGTTCCGCCTGAAGAAGCACCGGCTGCGGTAGCTGCCGAATCT
TCTACTGGTACATGGACAACTGTGTGGACTGATGGACTTACCAGTCTTGATCGTTACAAA
GGACGATGCTACCACATCGAGGTCGTTCTTGGGGAGGAAAATCAATATATTGCTTATGTA
GCTTATCCTTTAGACCAAAACGAAGAAGGTTCTGTTACTAACATGTTTACTTCCATTGTG
GGTAATGTATTTGGTTTCAAAGCCCTGCGAGCTCTACGTCTGGAAGATCTGCGAATTCCC
CCTTCTTATTCCAAAACTTTCCAAGGTCCGCCTCATGGCATCCAAGTTGAAAGAGATAAA
TTGAACAAGTA---TGGTCGTCCCCTATTGGGATGTACTATTAAACCAAAATTGGGATTA
TCTGCAAAAAACTACGGTAGAGCGGTTTATGAATGTCTA---------------------
------------------------------------------------------------
------------------------------------------------------------
------------------------------------------------------------
------------------------------------------------------------
------------------------------------------------------------
------------------------------------------------------------
------------------------------------------------------------
------------------------------------------------------------
------------------------------------------------------------
------------------------------------------------------------
------------------------------------------------------------
------------------------------------------------------------
-----------------------------------
>MK125051Aerides_odorata
-----------AGAAACTAAAGCAAGTGTTGGATTTAAAGCTGGTGTTAAAGATTACAAA
TTGACTTATTATACTCCTGATTACGAAACCAAAGATACTGATATCTTGGCAGCATTCCGA
GTAACCCCTCAACCGGGAGTTCCGCCTGAAGAAGCAGGGGCTGCGGTAGCTGCCGAATCT
TCTACTGGTACATCCACAACTGTGTGGACTGATGGACTTACCAGTCTTGATCGTTACAAA
GGACGATGCTACCACATCGAGGTCGTTGTTGGTGAGGAAAATCAATATATTGCTTATGTA
GCTTATCCTTTAGACCTTTTTGAAGAAGGAACTGTTACTAACATGTTTACTTCCATTGTG
GGTAATGTATTTGGTTTCAAAGCCTTGCGAGCTCTACGTCTGGAAGATCTGCGAATTCCC
CCTTCTTATTCCAAAACTTTCCAAGGTCCGCCTCATGGCATCCAAGTTGAAACCCATAAA
TTGAACAAGTA---TGGTCGTCCCCTATTGGGATGTACTATTAAACCAAAATTGGGATTA
TCTGCAAAAAACTACGGTAGAGCGGTTTATGAATGTCTAAGGTTTGGGCTTGATTTTACT
AAGGATGATGAAAACGTAAATTCACAACCATTTATGCGTTGGAGAGAT------------
------------------------------------------------------------
------------------------------------------------------------
------------------------------------------------------------
------------------------------------------------------------
------------------------------------------------------------
------------------------------------------------------------
------------------------------------------------------------
------------------------------------------------------------
------------------------------------------------------------
------------------------------------------------------------
------------------------------------------------------------
-----------------------------------
>MK125050Aerides_odorata
-----------AGAAACTAAAGCAAGTGTTGGATTTAAAGCTGGTGTTAAAGATTACAAA
TTGACTTATTATACTCCTGATTACGAAACCAAAGATACTGATATCTTGGCAGCATTCCGA
GTAACCCCTCAACCGGGAGTTCCGCCTGAAGTTCCAGGGGCTGCGGTAGCTGCCGAATCT
TCTACTGGTACATCCACAACTGTGTGGACTGATGGACTTACCAGTCTTGATCGTTACAAA
GGACGATGCTACCACATCGAGGTCGTTGTTGGTGAGGAAAATCAATATATTGCTTATGTA
GCTTATCCTTTAGACCTTTTTGAAGAAGGAACTGTTACTAACATGTTTACTTCCATTGTG
GGTAATGTATTTGGTTTCAAAGCCTTGCGAGCTCTACGTCTGGAAGATCTGCGAATTCCC
CCTTCTTATTCCAAAACTTTCCAAGGTCCGCCTCATGGCATCCAAGTTGAAACCCATAAA
TTGAACAAGTA---TGGTCGTCCCCTATTGGGATGTACTATTAAACCAAAATTGGGATTA
TCTGCAAAAAACTACGGTAGAGCGGTTTATGAATGTCTAAGGTTTGGGCTTGATTTTACT
AAGGATGATGAAAACGTAAATTCACAACCATTTATGCGTTGGAGAGAT------------
------------------------------------------------------------
------------------------------------------------------------
------------------------------------------------------------
------------------------------------------------------------
------------------------------------------------------------
------------------------------------------------------------
------------------------------------------------------------
------------------------------------------------------------
------------------------------------------------------------
------------------------------------------------------------
------------------------------------------------------------
-----------------------------------
>MN178484Aerides_odorata
-----------------------------------------TGGTGTTAAAGATTACAAA
TTGACTTATTATACTCCTGATTACGAAACCAAAGATACTGATATCTTGGCAGCATTCCGA
GTAACCCCTCAACCGGGAGTTCCGCCTGAAGAAGCAGGGGCTGCGGTAGCTGCCGAATCT
TCTACTGGTACATGGACAACTGTGTGGACTGATGGACTTACCAGTCTTGATCGTTACAAA
GGACGATGCTACCACATCGAGGTCGTTGGTGGGGAGGAAAATCAATATATTGCTTATGTA
GCTTATCCTTTACACCTTTTTGAAGAAGGTTCTGTTACTAACATGTTTACTTCCATTGTG
GGTAATGTATTTGGTTTCAAAGCCTTGCGAGCTCTACGTCTGGAAGATCTGCGAATTCCC
CCTTCTTATTCCAAAACTTTCCAAGGTCCGCCTCATGGCATCCAAGTTGAAAGAGATAAA
TTGAACAAGTA---TGGTCGTCCCCTATTGGGATGTACTATTAAACCAAAATTGGGATTA
TCTGCAAAAAACTACGGTAGAGCGGTTTATGAATGTCTAAGGGGTGGACTTGATTTTACT
AAGGATGATGAAAACGTAAATTCACAACCATTTATGCGTTGGAGAGATCGTTTCTTATTT
TGTG--------------------------------------------------------
------------------------------------------------------------
------------------------------------------------------------
------------------------------------------------------------
------------------------------------------------------------
------------------------------------------------------------
------------------------------------------------------------
------------------------------------------------------------
------------------------------------------------------------
------------------------------------------------------------
------------------------------------------------------------
-----------------------------------
>JN005424Cymbidium_aloifolium
-------------------------------GATTTAAAGCTGGTGTTAAAGATTACAAA
TTGACTTATTATACTCCTGATTACGAAACCAAAGATACTGATATCTTGGCAGCATTCCGG
GTAACTCCTCAACCGGGAGTTCCGCCGGAAGAAGCGGGGGCTGCGGTAGCAGCCGAATCT
TCTACTGGTACATGGACAACTGTGTGGACTGATGGACTTACCAGTCTTGATCGTTACAAA
GGACGATGCTACCACATCGAGGCTGTTGTTGGGGAGGAAAATCAATATATTGCTTATGTA
GCTTATCCTTTAGACCTTTTTGAAGAAGGTTCTGTTACTAACATGTTTACTTCCATTGTG
GGTAATGTTTTTGGTTTCAAAGCCCTGCGAGCTTTACGTCTGGAAGATCTGCGAATTCCC
CCTTCTTATTCCAAAACTTTCGAAGGTCCGCCTCATGGCATCCAAGTTGAAAGAGATAAA
TTGAACAAGTA---TGGTCGTCCCCTATTGGGATGTACTATTAAACCAAAATTGGGATTA
TCCGCAAAAAACTACGGTAGAGCAGTTTATGAATGTCTACGGGGTGGACTTGATTTTACT
AAGGATGAT---------------------------------------------------
------------------------------------------------------------
------------------------------------------------------------
------------------------------------------------------------
------------------------------------------------------------
------------------------------------------------------------
------------------------------------------------------------
------------------------------------------------------------
------------------------------------------------------------
------------------------------------------------------------
------------------------------------------------------------
------------------------------------------------------------
-----------------------------------
>JN005425Cymbidium_aloifolium
----------------CTAAAGCAAGCGTTGGATTTAAAGCTGGTGTTAAAGATTACAAA
TTGACTTATTATACTCCTGATTACGAAACCAAAGATACTGATATCTTGGCAGCATTCCGG
GTAACTCCTCAACCGGGAGTTCCGCCGGAAGAAGCGGGGGCTGCGGTAGCAGCCGAATCT
TCTACTGGTACATGGACAACTGTGTGGACTGATGGACTTACCAGTCTTGATCGTTACAAA
GGACGATGCTACCACATCGAGGCTGTTGTTGGGGAGGAAAATCAATATATTGCTTATGTA
GCTTATCCTTTAGACCTTTTTGAAGAAGGTTCTGTTACTAACATGTTTACTTCCATTGTG
GGTAATGTTTTTGGTTTCAAAGCCCTGCGAGCTTTACGTCTGGAAGATCTGCGAATTCCC
CCTTCTTATTCCAAAACTTTCGAAGGTCCGCCTCATGGCATCCAAGTTGAAAGAGATAAA
TTGAACAAGTA---TGGTCGTCCCCTATTGGGATGTACTATTAAACCAAAATTGGGATTA
TCCGCAAAAAACTACGGTAGAGCAGTTTATGAATGTCTACGGGGTGGACTTGATTTTACT
AAGGATGATGAAAACGTAAATTCACAACCATTTATGCGTTGGAGAGA-------------
------------------------------------------------------------
------------------------------------------------------------
------------------------------------------------------------
------------------------------------------------------------
------------------------------------------------------------
------------------------------------------------------------
------------------------------------------------------------
------------------------------------------------------------
------------------------------------------------------------
------------------------------------------------------------
------------------------------------------------------------
-----------------------------------
>KF421876Cymbidium_aloifolium
---------ACAGAGACTAAAGCAAGCGTTGGATTTAAAGCTGGTGTTAAAGATTACAAA
TTGACTTATTATACTCCTGATTACGAAACCAAAGATACTGATATCTTGGCAGCATTCCGG
GTAACTCCTCAACCGGGAGTTCCGCCGGAAGAAGCGGGGGCTGCGGTAGCAGCCGAATCT
TCTACTGGTACATGGACAACTGTGTGGACTGATGGACTTACCAGTCTTGATCGTTACAAA
GGACGATGCTACCACATCGAGGCTGTTGTTGGGGAGGAAAATCAATATATTGCTTATGTA
GCTTATCCTTTAGACCTTTTTGAAGAAGGTTCTGTTACTAACATGTTTACTTCCATTGTG
GGTAATGTTTTTGGTTTCAAAGCCCTGCGAGCTTTACGTCTGGAAGATCTGCGAATTCCC
CCTTCTTATTCCAAAACTTTCGAAGGTCCGCCTCATGGCATCCAAGTTGAAAGAGATAAA
TTGAACAAGTA---TGGTCGTCCCCTATTGGGATGTACTATTAAACCAAAATTGGGATTA
TCCGCAAAAAACTACGGTAGAGCAGTTTATGAATGTCTACGGGGTGGACTTGATTTTACT
AAGGATGATGAAAACGTAAATTCACAACCATTTATGCGTTGGA-----------------
------------------------------------------------------------
------------------------------------------------------------
------------------------------------------------------------
------------------------------------------------------------
------------------------------------------------------------
------------------------------------------------------------
------------------------------------------------------------
------------------------------------------------------------
------------------------------------------------------------
------------------------------------------------------------
------------------------------------------------------------
-----------------------------------
>MG019923Cymbidium_aloifolium 
TCACCACAAACAGAAACTAAAGCAAGCGTTGGATTTAAAGCTGGTGTTAAAGATTACAAA
TTGACTTATTATACTCCTGATTACGAAACCAAAGATACTGATATCTTGGCAGCATTCCGA
GTAACTCCTCAACCGGGAGTTCCGCCGGAAGAAGCGGGGGCTGCGGTAGCAGCCGAATCT
TCTACTGGTACATGGACAACTGTGTGGACTGATGGACTTACCAGTCTTGATCGTTACAAA
GGACGATGCTACCACATCGAGGCTGTTGTTGGGGAGGAAAATCAATATATTGCTTATGTA
GCTTATCCTTTAGACCTTTTTGAAGAAGGTTCTGTTACTAACATGTTTACTTCCATTGTG
GGTAATGTTTTTGGTTTCAAAGCCCTGCGAGCTTTACGTCTGGAAGATCTGCGAATTCCC
CCTTCTTATTCCAAAACTTTCGAAGGTCCGCCTCATGGCATCCAAGTTGAAAGAGATAAA
TTGAACAAGTA---TGGTCGTCCCCTATTGGGATGTACTATTAAACCAAAATTGGGATTA
TCCGCAAAAAACTACGGTAGAGCAGTTTATGAATGTCTACGGGGTGGACTTGATTTTACT
AAGGATGATGAAAACGTAAATTCACAACCATTTATGCGTTGGAGAGATCGTTTCTTATTT
TGTGCCGAAGCGCTTTTTAAAGCGCAAGCCGAAACGGGTGAAATTAAAGGACATTACTTG
AATGCAACTG--------------------------------------------------
------------------------------------------------------------
------------------------------------------------------------
------------------------------------------------------------
------------------------------------------------------------
------------------------------------------------------------
------------------------------------------------------------
------------------------------------------------------------
------------------------------------------------------------
------------------------------------------------------------
-----------------------------------
>MH748846Cymbidium_aloifolium
--------------------------------ATTTAAAGCTGGTGTTAAAGATTACAAA
TTGACTTATTATACTCCTGATTACGAAACCAAAGATACTGATATCTTGGCAGCATTCCGG
GTAACTCCTCAACCGGGAGTTCCGCCGGAAGAAGCGGGGGCTGCGGTAGCAGCCGAATCT
TCTACTGGTACATGGACAACTGTGTGGACTGATGGACTTACCAGTCTTGATCGTTACAAA
GGACGATGCTACCACATCGAGGCTGTTGTTGGGGAGGAAAATCAATATATTGCTTATGTA
GCTTATCCTTTAGACCTTTTTGAAGAAGGTTCTGTTACTAACATGTTTACTTCCATTGTG
GGTAATGTTTTTGGTTTCAAAGCCCTGCGAGCTTTACGTCTGGAAGATCTGCGAATTCCC
CCTTCTTATTCCAAAACTTTCGAAGGTCCGCCTCATGGCATCCAAGTTGAAAGAGATAAA
TTGAACAAGTA---TGGTCGTCCCCTATTGGGATGTACTATTAAACCAAAATTGGGATTA
TCCGCAAAAAACTACGGTAGAGCAGTTTATGAATGTCTA---------------------
------------------------------------------------------------
------------------------------------------------------------
------------------------------------------------------------
------------------------------------------------------------
------------------------------------------------------------
------------------------------------------------------------
------------------------------------------------------------
------------------------------------------------------------
------------------------------------------------------------
------------------------------------------------------------
------------------------------------------------------------
------------------------------------------------------------
-----------------------------------
>JN005428Cymbidium_devonianum
--------------------------CGTTGGATTTAAAGCTGGTGTTAAAGATTACAAA
TTGACTTATTATACTCCTGACTACGAAACCAAAGATACTGATATCTTGGCAGCATTCCGA
GTAACTCCTCAACCGGGAGTTCCGCCGGAAGAAGCGGGGGCTGCGGTAGCAGCCGAATCT
TCTACTGGTACATGGACAACTGTGTGGACTGATGGACTTACCAGTCTTGATCGTTACAAA
GGACGATGCTACCACATCGAGGCTGTTGTTGGGGAGGAAAATCAATATATTGCTTATGTA
GCTTATCCTTTAGACCTTTTTGAAGAAGGTTCTGTTACTAACATGTTTACTTCCATTGTG
GGTAATGTATTTGGTTTCAAAGCCCTGCGAGCTTTACGTCTGGAAGATCTGCGAATTCCC
ACTTCTTATTCCAAAACTTTCCAAGGTCCGCCTCATGGCATCCAAGTTGAAAGAGATAAA
TTGAACAAGTA---CGGTCGTCCCCTATTGGGATGTACTATTAAACCAAAATTGGGATTA
TCCGCAAAAAATTACGGTAGAGCAGTTTATGAATGTCTACGGGGTGGACTTGATTTTACT
AAGGATGATGAAAACGTAAATTCACAACCAT-----------------------------
------------------------------------------------------------
------------------------------------------------------------
------------------------------------------------------------
------------------------------------------------------------
------------------------------------------------------------
------------------------------------------------------------
------------------------------------------------------------
------------------------------------------------------------
------------------------------------------------------------
------------------------------------------------------------
------------------------------------------------------------
-----------------------------------
>KJ597948Cymbidium_ensifolium
----------CAGAGACTAAAGCAAGCGTTGGATTTAAAGCTGGTGTTAAAGATTACAAA
TTGAATTATTATACTCCTGACTACGAAACCAAAGATACTGATATCTTGGCAGCATTCCGA
GTAACTCCTCAACCGGGAGTTCCGCCGGAAGAAGCGGGGGCTGCGGTAGCAGCCGAATCT
TCTACTGGTACATGGACAACTGTGTGGACTGATGGACTTACCAGTCTTGATCGTTACAAA
GGACGATGCTACCACATCGAGGCTGTTGTTGGGGAGGAAAATCAATATATTGCTTATGTA
GCTTATCCTTTAGACCTTTTTGAAGAAGGTTCTGTTACTAACATGTTTACTTCCATTGTG
GGTAATGTATTTGGTTTCAAAGCCCTGCGAGCTTTACGTCTGGAAGATCTGCGAATTCCC
ACTTCTTATTCCAAAACTTTCCAAGGTCCGCCTCATGGCATCCAAGTTGAAAGAGATAAA
TTGAACAAGTA---CGGTCGTCCCCTATTGGGATGTACTATTAAACCAAAATTGGGATTA
TCCGCAAAAAACTACGGTAGAGCAGTTTATGAATGTCTACGCG-----------------
------------------------------------------------------------
------------------------------------------------------------
------------------------------------------------------------
------------------------------------------------------------
------------------------------------------------------------
------------------------------------------------------------
------------------------------------------------------------
------------------------------------------------------------
------------------------------------------------------------
------------------------------------------------------------
------------------------------------------------------------
------------------------------------------------------------
-----------------------------------
>KJ597947Cymbidium_ensifolium
----------CAGAGACCAAAGCAAGCGTTGGATTTAAAGCTGGTGTTAAAGATTACAAA
TTGAATTATTATACTCCTGACTACGAAACCAAAGATACTGATATCTTGGCAGCATTCCGA
GTAACTCCTCAACCGGGAGTTCCGCCGGAAGAAGCGGGGGCTGCGGTAGCAGCCGAATCT
TCTACTGGTACATGGACAACTGTGTGGACTGATGGACTTACCAGTCTTGATCGTTACAAA
GGACGATGCTACCACATCGAGGCTGTTGTTGGGGAGGAAAATCAATATATTGCTTATGTA
GCTTATCCTTTAGACCTTTTTGAAGAAGGTTCTGTTACTAACATGTTTACTTCCATTGTG
GGTAATGTATTTGGTTTCAAAGCCCTGCGAGCTTTACGTCTGGAAGATCTGCGAATTCCC
ACTTCTTATTCCAAAACTTTCCAAGGTCCGCCTCATGGCATCCAAGTTGAAAGAGATAAA
TTGAACAAGTA---CGGTCGTCCCCTATTGGGATGTACTATTAAACCAAAATTGGGATTA
TCCGCAAAAAACTACGGTAGAGCAGTTTATGAATGTCTACGCG-----------------
------------------------------------------------------------
------------------------------------------------------------
------------------------------------------------------------
------------------------------------------------------------
------------------------------------------------------------
------------------------------------------------------------
------------------------------------------------------------
------------------------------------------------------------
------------------------------------------------------------
------------------------------------------------------------
------------------------------------------------------------
------------------------------------------------------------
-----------------------------------
>KJ597946Cymbidium_ensifolium
----------CAGAGACTAAAGCAAGCGTTGGATTTAAAGCTGGTGTTAAAGATTACAAA
TTGAATTATTATACTCCTGACTACGAAACCAAAGATACTGATATCTTGGCAGCATTCCGA
GTAACTCCTCAACCGGGAGTTCCGCCGGAAGAAGCGGGGGCTGCGGTAGCAGCCGAATCT
TCTACTGGTACATGGACAACTGTGTGGACTGATGGACTTACCAGTCTTGATCGTTACAAA
GGACGATGCTACCACATCGAGGCTGTTGTTGGGGAGGAAAATCAATATATTGCTTATGTA
GCTTATCCTTTAGACCTTTTTGAAGAAGGTTCTGTTACTAACATGTTTACTTCCATTGTG
GGTAATGTATTTGGTTTCAAAGCCCTGCGAGCTTTACGTCTGGAAGATCTGCGAATTCCC
ACTTCTTATTCCAAAACTTTCCAAGGTCCGCCTCATGGCATCCAAGTTGAAAGAGATAAA
TTGAACAAGTA---CGGTCGTCCCCTATTGGGATGTACTATTAAACCAAAATTGGGATTA
TCCGCAAAAAACTACGGTAGAGCAGTTTATGAATGTCTACGCG-----------------
------------------------------------------------------------
------------------------------------------------------------
------------------------------------------------------------
------------------------------------------------------------
------------------------------------------------------------
------------------------------------------------------------
------------------------------------------------------------
------------------------------------------------------------
------------------------------------------------------------
------------------------------------------------------------
------------------------------------------------------------
------------------------------------------------------------
-----------------------------------
>KF296675Cymbidium_ensifolium
---------------ACTAAAGCAAGTGTTGGATTTAAAGCTGGTGTTAAAGATTACAAA
TTGAATTATTATACTCCTGACTACGAAACCAAAGATACTGATATCTTGGCAGCATTCCGA
GTAACTCCTCAACCGGGAGTTCCGCCGGAAGAAGCGGGGGCTGCGGTAGCAGCCGAATCT
TCTACTGGTACATGGACAACTGTGTGGACTGATGGACTTACCAGTCTTGATCGTTACAAA
GGACGATGCTACCACATCGAGGCTGTTGTTGGGGAGGAAAATCAATATATTGCTTATGTA
GCTTATCCTTTAGACCTTTTTGAAGAAGGTTCTGTTACTAACATGTTTACTTCCATTGTG
GGTAATGTATTTGGTTTCAAAGCCCTGCGAGCTTTACGTCTGGAAGATCTGCGAATTCCC
ACTTCTTATTCCAAAACTTTCCAAGGTCCGCCTCATGGCATCCAAGTTGAAAGAGATAAA
TTGAACAAGTA---CGGTCGTCCCCTATTGGGATGTACTATTAAACCAAAATTGGGATTA
TCCGCAAAAAACTACGGTAGAGCAGTTTATGAATGTCTA---------------------
------------------------------------------------------------
------------------------------------------------------------
------------------------------------------------------------
------------------------------------------------------------
------------------------------------------------------------
------------------------------------------------------------
------------------------------------------------------------
------------------------------------------------------------
------------------------------------------------------------
------------------------------------------------------------
------------------------------------------------------------
------------------------------------------------------------
-----------------------------------
>KJ597945Cymbidium_ensifolium
----------CAGAGACTAAAGCAAGCGTTGGATTTAAAGCTGGTGTTAAAGATTACAAA
TTGAATTATTATACTCCTGACTACGAAACCAAAGATACTGATATCTTGGCAGCATTCCGA
GTAACTCCTCAACCGGGAGTTCCGCCGGAAGAAGCGGGGGCTGCGGTAGCAGCCGAATCT
TCTACTGGTACATGGACAACTGTGTGGACTGATGGACTTACCAGTCTTGATCGTTACAAA
GGACGATGCTACCACATCGAGGCTGTTGTTGGGGAGGAAAATCAATATATTGCTTATGTA
GCTTATCCTTTAGACCTTTTTGAAGAAGGTTCTGTTACTAACATGTTTACTTCCATTGTG
GGTAATGTATTTGGTTTCAAAGCCCTGCGAGCTTTACGTCTGGAAGATCTGCGAATTCCC
ACTTCTTATTCCAAAACTTTCCAAGGTCCGCCTCATGGCATCCAAGTTGAAAGAGATAAA
TTGAACAAGTA---CGGTCGTCCCCTATTGGGATGTACTATTAAACCAAAATTGGGATTA
TCCGCAAAAAACTACGGTAGAGCAGTTTATGAATGTCTACGCG-----------------
------------------------------------------------------------
------------------------------------------------------------
------------------------------------------------------------
------------------------------------------------------------
------------------------------------------------------------
------------------------------------------------------------
------------------------------------------------------------
------------------------------------------------------------
------------------------------------------------------------
------------------------------------------------------------
------------------------------------------------------------
------------------------------------------------------------
-----------------------------------
>MF861097Cymbidium_ensifolium
---------------------------------------GCTGGTGTTAAAGATTACAAA
TTGAATTATTATACTCCTGACTACGAAACCAAAGATACTGATATCTTGGCAGCATTCCGA
GTAACTCCTCAACCGGGAGTTCCGCCGGAAGAAGCGGGGGCTGCGGTAGCAGCCGAATCT
TCTACTGGTACATGGACAACTGTGTGGACTGATGGACTTACCAGTCTTGATCGTTACAAA
GGACGATGCTACCACATCGAGGCTGTTGTTGGGGAGGAAAATCAATATATTGCTTATGTA
GCTTATCCTTTAGACCTTTTTGAAGAAGGTTCTGTTACTAACATGTTTACTTCCATTGTG
GGTAATGTATTTGGTTTCAAAGCCCTGCGAGCTTTACGTCTGGAAGATCTGCGAATTCCC
ACTTCTTATTCCAAAACTTTCCAAGGTCCGCCTCATGGCATCCAAGTTGAAAGAGATAAA
TTGAACAAGTA---CGGTCGTCCCCTATTGGGATGTACTATTAAACCAAAATTGGGATTA
TCCGCAAAAAACTACGGTAGAGCAGTTTATGAATGTCTACGGGGTGGACTTGATTTTACT
AAGGATGATGAAAACGTAAATTCACAACCATTTATGCGTTGGAGAGATCGTTTCTTATTT
TGTGCCGAAGCGCTTTTTAAAGCGCAAGCCGAAACGGGTGAAATTAAAGGACATTACTTG
AATGCAACTGCGGGTACATGTGAAGAAATGATGAAAAGAGCGGTATTTGCCAGAGAATTG
GGAACTCCTATCGTAATGCATGACTACTTAACTGGGGGGTTCACCGCAAATACTAGCTTG
GCTCATTATTGCCGCGACAATGGTCTACTTCTTCACATCCATCGCGCAATGCATGCAGTT
ATTGATAGACAGAAAAATCATGGTATGCATTTTCGTGTACTAGCTAAAGCATTACGTATG
TCTGGCGGAGATCATGTTCACGCTGGTACAGTAGTGGGTAAACTGGAAGGGGAACGTGAG
ATGACTTTGGGTTTTGTTGATTTATTACGTGATGATTTTATTGAAAAAGATCGAAGTCGT
GGTATTTTTTTCACTCAAGACTGGGTCTCTATGCCAGGTGTTATACCCGTGGCTTCAGGG
GGTATTCATGTTTGGCATATGCCTGCCCTAACCGAAATCTTTGGGGATGATTCTGTACTA
CAGTTCGGCGGAGGAACTTTAGGGCACCCTTGGGGAAATGCACCCGGTGCAGTAGCTAAT
CGAGTGGCTTTAGAAGCATGTGTACAAGCTCGTAATGAGGGACGTGATCTTGCTCGTGAA
GGTAATGATATTATT--------------------
>AF074141Cymbidium_ensifolium
------------------------AGCGTTGGATTTAAAGCTGGTGTTAAAGATTACAAA
TTGAATTATTATACTCCTGACTACGAAACCAAAGATACTGATATCTTGGCAGCATTCCGA
GTAACTCCTCAACCGGGAGTTCCGCCGGAAGAAGCGGGGGCTGCGGTAGCAGCCGAATCT
TCTACTGGTACATGGACAACTGTGTGGACTGATGGACTTACCAGTCTTGATCGTTACAAA
GGACGATGCTACCACATCGAGGCTGTTGTTGGGGAGGAAAATCAATATATTGCTTATGTA
GCTTATCCTTTAGACCTTTTTGAAGAAGGTTCTGTTACTAACATGTTTACTTCCATTGTG
GGTAATGTATTTGGTTTCAAAGCCCTGCGAGCTTTACGTCTGGAAGATCTGCGAATTCCC
ACTTCTTATTCCAGAACTTNCCAAGGTCCGCCTCATGGCATCCAAGTTGAAAGAGATAAA
TTGAACAAGTA---CGGTCGTCCCCTATTGGGATGTACTATTAAACCAAAATTGGGATTA
TCCGCAAAAAACTACGGTAGAGCAGTTTATGAATGTCTACGGGGTGGACTTGATTTTACT
AAGGATGATGAAAACGTAAATTCACAACCATTTATGCGTTGGAGAGATCGTTTCTTATTT
TGTGCCGAAGCGCTTTTTAAAGCGCAAGCCGAAACGGGTGAAATTAAAGGACATTACTTG
AATGCAACTGCGGGTACATGTGAAGAAATGATCAAAAGAGCGGTATTTGCCAGAGAATTG
GGAACTCCTATCGTAATGCATGACTACTTAACTGGGGGGTTCACCGCAAATACTAGCTTG
GCTCATTATTGCCGCGACAATGGTCTACTTCTTCACATCCATCGGGCAATGNATGCAGNT
ATTGATAGACAGAAAAATCATGGTATGCATTTTCGNGTACTAGCTAAAGCATTACGTATG
TCTGGCGGAGATCATATTCACGCTGGTACAGTAGTGGGTAAACTGGAAGGGGAACGTGAG
ATGACTTTGGGTTTTGTTGATTTATTACGTGATGATTTTATTGAAAAAGATCGAAGTCGT
GGTATTTNTTTCACTCAAGACTGGGTCTCTATGCCAGGTGTTATACCCGTGGTTTCAGGG
GGTATTCATGTTTGGCATATGCCTGCCCTAACCGAAATCTTTGGGGATGATTCTGTACTA
CAGTTCGGCGGAGGAACTTTAGGGCACCCTTGGGGAAATGCACCCGGTGCAGNAGCTAAT
CGAGTGGCTTCAGAAGCATGTNTACAAGCTCGTAATGAGGGACGTGATCTTGCTCGTGAA
GGTAATGATATTATTCGTNAAGCTAGCAAATGGAG
>MF861107Cymbidium_faberi
---------------------------------------GCTGGTGTTAAAGATTACAAA
TTGACTTATTATACTCCTGACTACGAAACCAAAGATACTGATATCTTGGCAGCATTCCGA
GTAACTCCTCAACCGGGAGTTCCGCCGGAAGAAGCGGGGGCTGCGGTAGCAGCCGAATCT
TCTACTGGTACATGGACAACTGTGTGGACTGATGGACTTACCAGTCTTGATCGTTACAAA
GGACGATGCTACCACATCGAGGCTGTTGTTGGGGAGGAAAATCAATATATTGCTTATGTA
GCTTATCCTTTAGACCTTTTTGAAGAAGGTTCTGTTACTAACATGTTTACTTCCATTGTG
GGTAATGTATTTGGTTTCAAAGCCCTGCGAGCTTTACGTCTGGAAGATCTGCGAATTCCC
ACTTCTTATTCCAAAACTTTCCAAGGTCCGCCTCATGGCATCCAAGTTGAAAGAGATAAA
TTGAACAAGTA---CGGTCGTCCCCTATTGGGATGTACTATTAAACCAAAATTGGGATTA
TCCGCAAAAAACTACGGTAGAGCAGTTTATGAATGTCTACGGGGTGGACTTGATTTTACT
AAGGATGATGAAAACGTAAATTCACAACCATTTATGCGTTGGAGAGATCGTTTCTTATTT
TGTGCCGAAGCGCTTTTTAAAGCGCAAGCCGAAACGGGTGAAATTAAAGGACATTACTTG
AATGCAACTGCGGGTACATGTGAAGAAATGATGAAAAGAGCGGTATTTGCCAGAGAATTG
GGAGTTCCTATCGTAATGCATGACTACTTAACTGGGGGGTTCACCGCAAATACTAGCTTG
GCTCATTATTGCCGCGACAATGGTCTACTTCTTCACATCCATCGCGCAATGCATGCAGTT
ATTGATAGACAGAAAAATCATGGTATGCATTTTCGTGTACTAGCTAAAGCATTACGTATG
TCTGGCGGAGATCATATTCACGCTGGTACAGTAGTGGGTAAACTGGAAGGGGAACGTGAG
ATGACTTTGGGTTTTGTTGATTTATTACGTGATGATTTTATTGAAAAAGATCGAAGTCGT
GGTATTTTTTTCACTCAAGACTGGGTCTCTATGCCAGGTGTTATACCCGTGGCTTCAGGG
GGTATTCATGTTTGGCATATGCCTGCCCTAACCGAAATCTTTGGGGATGATTCTGTACTA
CAGTTCGGCGGAGGAACTTTAGGGCACCCTTGGGGAAATGCACCCGGTGCAGTAGCTAAT
CGAGTGGCTTTAGAAGCATGTGTACAAGCTCGTAATGAGGGACGTGATCTTGCTCGTGAA
GGTAATGATATTATT--------------------
>KC840115Cymbidium_faberi
----------------------------------------------------ATTACATA
TTGACTTATTATACTCCTGACTACGAAACCAAAGATACTGATATCTTGGCAGCATTCCGA
GTAACTCCTCAACCGGGAGTTCCGCCGGAAGAAGCGGGGGCTGCGGTAGCAGCCGAATCT
TCTACTGGTACATGGACAACTGTGTGGACTGATGGACTTACCAGTCTTGATCGTTACAAA
GGACGATGCTACCACATCGAGGCTGTTGTTGGGGAGGAAAATCAATATATTGCTTATGTA
GCTTATCCTTTAGACCTTTTTGAAGAAGGTTCTGTTACTAACATGTTTACTTCCATTGTG
GGTAATGTATTTGGTTTCAAAGCCCTGCGAGCTTTACGTCTGGAAGATCTGCGAATTCCC
ACTTCTTATTCCAAAACTTTCCAAGGTCCGCCTCATGGCATCCAAGTTGAAAGAGATAAA
TTGAACAAGTA---CGGTCGTCCCCTATTGGGATGTACTATTAAACCAAAATTGGGATTA
TCCGCAAAAAACTACGTTAGAGCAGTTTATGAATGTCTACGGGGTGGACTTGATTTTACT
AAGGATGATGAAAACGTAAATTCACACCCATTTATGCATTGGAGAGATCTATTTCTACTC
TGTACCGAAGC-------------------------------------------------
------------------------------------------------------------
------------------------------------------------------------
------------------------------------------------------------
------------------------------------------------------------
------------------------------------------------------------
------------------------------------------------------------
------------------------------------------------------------
------------------------------------------------------------
------------------------------------------------------------
------------------------------------------------------------
-----------------------------------
>KJ597935Cymbidium_faberi
----------CAGAGACTAAAGCAAGCGTTGGATTTAAAGCTGGTGTTAAAGATTACAAA
TTGACTTATTATACTCCTGACTACGAAACCAAAGATACTGATATCTTGGCAGCATTCCGA
GTAACTCCTCAACCGGGAGTTCCGCCGGAAGAAGCGGGGGCTGCGGTAGCAGCCGAATCT
TCTACTGGTACATGGACAACTGTGTGGACTGATGGACTTACCAGTCTTGATCGTTACAAA
GGACGATGCTACCACATCGAGGCTGTTGTTGGGGAGGAAAATCAATATATTGCTTATGTA
GCTTATCCTTTAGACCTTTTTGAAGAAGGTTCTGTTACTAACATGTTTACTTCCATTGTG
GGTAATGTATTTGGTTTCAAAGCCCTGCGAGCTTTACGTCTGGAAGATCTGCGAATTCCC
ACTTCTTATTCCAAAACTTTCCAAGGTCCGCCTCATGGCATCCAAGTTGAAAGAGATAAA
TTGAACAAGTA---CGGTCGTCCCCTATTGGGATGTACTATTAAACCAAAATTGGGATTA
TCCGCAAAAAACTACGGTAGAGCAGTTTATGAATGTCTACGAG-----------------
------------------------------------------------------------
------------------------------------------------------------
------------------------------------------------------------
------------------------------------------------------------
------------------------------------------------------------
------------------------------------------------------------
------------------------------------------------------------
------------------------------------------------------------
------------------------------------------------------------
------------------------------------------------------------
------------------------------------------------------------
------------------------------------------------------------
-----------------------------------
>KJ597934Cymbidium_faberi
----------CAGAGACTAAAGCAAGCGTTGGATTTAAAGCTGGTGTTAAAGATTACAAA
TTGACTTATTATACTCCTGACTACGAAACCAAAGATACTGATATCTTGGCAGCATTCCGA
GTAACTCCTCAACCGGGAGTTCCGCCGGAAGAAGCGGGGGCTGCGGTAGCAGCCGAATCT
TCTACTGGTACATGGACAACTGTGTGGACTGATGGACTTACCAGTCTTGATCGTTACAAA
GGACGATGCTACCACATCGAGGCTGTTGTTGGGGAGGAAAATCAATATATTGCTTATGTA
GCTTATCCTTTAGACCTTTTTGAAGAAGGTTCTGTTACTAACATGTTTACTTCCATTGTG
GGTAATGTATTTGGTTTCAAAGCCCTGCGAGCTTTACGTCTGGAAGATCTGCGAATTCCC
ACTTCTTATTCCAAAACTTTCCAAGGTCCGCCTCATGGCATCCAAGTTGAAAGAGATAAA
TTGAACAAGTA---CGGTCGTCCCCTATTGGGATGTACTATTAAACCAAAATTGGGATTA
TCCGCAAAAAACTACGGTAGAGCAGTTTATGAATGTCTACGCG-----------------
------------------------------------------------------------
------------------------------------------------------------
------------------------------------------------------------
------------------------------------------------------------
------------------------------------------------------------
------------------------------------------------------------
------------------------------------------------------------
------------------------------------------------------------
------------------------------------------------------------
------------------------------------------------------------
------------------------------------------------------------
------------------------------------------------------------
-----------------------------------
>KJ597936Cymbidium_faberi
----------CAGAGACTAATACAAGCGTTGGATTTAAAGCTGGTGTTAAAGATTACAAA
TTGACTTATTATACTCCTGACTACGAAACCAAAGATACTGATATCTTGGCAGCATTCCGA
GTAACTCCTCAACCGGGAGTTCCGCCGGAAGAAGCGGGGGCTGCGGTAGCAGCCGAATCT
TCTACTGGTACATGGACAACTGTGTGGACTGATGGACTTACCAGTCTTGATCGTTACAAA
GGACGATGCTACCACATCGAGGCTGTTGTTGGGGAGGAAAATCAATATATTGCTTATGTA
GCTTATCCTTTAGACCTTTTTGAAGAAGGTTCTGTTACTAACATGTTTACTTCCATTGTG
GGTAATGTATTTGGTTTCAAAGCCCTGCGAGCTTTACGTCTGGAAGATCTGCGAATTCCC
ACTTCTTATTCCAAAACTTTCCAAGGTCCGCCTCATGGCATCCAAGTTGAAAGAGATAAA
TTGAACAAGTA---CGGTCGTCCCCTATTGGGATGTACTATTAAACCAAAATTGGGATTA
TCCGCAAAAAACTACGGTAGAGCAGTTTATGAATGACTACGCG-----------------
------------------------------------------------------------
------------------------------------------------------------
------------------------------------------------------------
------------------------------------------------------------
------------------------------------------------------------
------------------------------------------------------------
------------------------------------------------------------
------------------------------------------------------------
------------------------------------------------------------
------------------------------------------------------------
------------------------------------------------------------
------------------------------------------------------------
-----------------------------------
>KJ597961Cymbidium_floribundum
----------CAGAGACTAAAGCAAGCGTTGGATTTAAAGCTGGTGTTAAAGATTACAAA
TTGACTTATTATACTCCTGACTACGAAACCAAAGATACTGATATCTTGGCAGCATTCCGA
GTAACTCCTCAACCGGGAGTTCCGCCGGAAGAAGCGGGGGCTGCGGTAGCAGCCGAATCT
TCTACTGGTACATGGACAACTGTGTGGACTGATGGACTTACCAGTCTTGATCGTTACAAA
GGACGATGCTACCACATTGAGGCTGTTGTTGGGGAGGAAAATCAATATATTGCTTATGTA
GCTTATCCTTTAGACCTTTTTGAAGAAGGTTCTGTTACTAACATGTTTACTTCCATTGTG
GGTAATGTATTTGGTTTCAAAGCCCTGCGAGCTTTACGTCTGGAAGATCTGCGAATTCCC
CCTTCTTATTCCAAAACTTTCCAAGGTCCGCCTCATGGCATCCAAGTTGAAAGAGATAAA
TTGAACAAGTA---CGGTCGTCCCCTATTGGGATGTACTATTAAACCAAAATTGGGATTA
TCCGCAAAAAACTACGGTAGAGCAGTTTATGAATGTCTACGCG-----------------
------------------------------------------------------------
------------------------------------------------------------
------------------------------------------------------------
------------------------------------------------------------
------------------------------------------------------------
------------------------------------------------------------
------------------------------------------------------------
------------------------------------------------------------
------------------------------------------------------------
------------------------------------------------------------
------------------------------------------------------------
------------------------------------------------------------
-----------------------------------
>KF296676Cymbidium_goeringii  
---------------ACTAAAGCAAGCGTTGGATTTAAAGCTGGTGTTAAAGATTACAAA
TTGACTTATTATACTCCTGACTACGAAACCAAAGATACTGATATCTTGGCAGCATTCCGA
GTAACTCCTCAACCGGGAGTTCCGGCGGAAGAAGCGGGGGCTGCGGTAGCAGCCGAATCT
TCTACTGGTACATGGACAACTGTGTGGACTGATGGACTTACCAGTCTTGATCGTTACAAA
GGACGATGCTACCACATCGAGGCTGTTGTTGGGGAGGAAAATCAATATATTGCTTATGTA
GCTTATCCTTTAGACCTTTTTGAAGAAGGTTCTGTTACTAACATGTTTACTTCCATTGTG
GGTAATGTATTTGGTTTCAAAGCCCTGCGAGCTTTACGTCTGGAAGATCTGCGAATTCCC
ACTTCTTATTCCAAAACTTTCCAAGGTCCGCCTCATGGCATCCAAGTTGAAAGAGATAAA
TTGAACAAGTA---CGGTCGTCCCCTATTGGGATGTACTATTAAACCAAAATTGGGATTA
TCCGCAAAAAACTACGGTAGAGCAGTTTATGAATGTCTA---------------------
------------------------------------------------------------
------------------------------------------------------------
------------------------------------------------------------
------------------------------------------------------------
------------------------------------------------------------
------------------------------------------------------------
------------------------------------------------------------
------------------------------------------------------------
------------------------------------------------------------
------------------------------------------------------------
------------------------------------------------------------
------------------------------------------------------------
-----------------------------------
>KJ597931Cymbidium_goeringii
----------CAGAGACTAAAGCAAGCGTTGGATTTAAAGCTGGTGTTAAAGATTACAAA
TTGAATTATTATACTCCTGACTACGAAACCAAAGATACTGATATCTTGGCAGCATTCCGA
GTAACTCCTCAACCGGGAGTTCCGCCGGAAGAAGCGGGGGCTGCGGTAGCAGCCGAATCT
TCTACTGGTACATGGACAACTGTGTGGACTGATGGACTTACCAGTCTTGATCGTTACAAA
GGACGATGCTACCACATCGAGGCTGTTGTTGGGGAGGAAAATCAATATATTGCTTATGTA
GCTTATCCTTTAGACCTTTTTGAAGAAGGTTCTGTTACTAACATGTTTACTTCCATTGTG
GGTAATGTATTTGGTTTCAAAGCCCTGCGAGCTTTACGTCTGGAAGATCTGCGAATTCCC
ACTTCTTATTCCAAAACTTTCCAAGGTCCGCCTCATGGCATCCAAGTTGAAAGAGATAAA
TTGAACAAGTA---CGGTCGTCCCCTATTGGGATGTACTATTAAACCAAAATTGGGATTA
TCCGCAAAAAACTACGGTAGAGCAGTTTATGAATGTCTACGCG-----------------
------------------------------------------------------------
------------------------------------------------------------
------------------------------------------------------------
------------------------------------------------------------
------------------------------------------------------------
------------------------------------------------------------
------------------------------------------------------------
------------------------------------------------------------
------------------------------------------------------------
------------------------------------------------------------
------------------------------------------------------------
------------------------------------------------------------
-----------------------------------
>JF972910Cymbidium_goeringii  
------------------------------GGATTTAAAGCTGGTGTTAAAGATTACAAA
TTGACTTATTATACTCCTGACTACGAAACCAAAGATACTGATATCTTGGCAGCATTCCGA
GTAACTCCTCAACCGGGAGTTCCGGCGGAAGAAGCGGGGGCTGCGGTAGCAGCCGAATCT
TCTACTGGTACATGGACAACTGTGTGGACTGATGGACTTACCAGTCTTGATCGTTACAAA
GGACGATGCTACCACATCGAGGCTGTTGTTGGGGAGGAAAATCAATATATTGCTTATGTA
GCTTATCCTTTAGACCTTTTTGAAGAAGGTTCTGTTACTAACATGTTTACTTCCATTGTG
GGTAATGTATTTGGTTTCAAAGCCCTGCGAGCTTTACGTCTGGAAGATCTGCGAATTCCC
ACTTCTTATTCCAAAACTTTCCAAGGTCCGCCTCATGGCATCCAAGTTGAAAGAGATAAA
TTGAACAAGTA---CGGTCGTCCCCTATTGGGATGTACTATTAAACCAAAATTGGGATTA
TCCGCAAAAAACTACGGTAGAGCAGTTTATGAATGTCTACGGGGTGGACTTGATTTTACT
AAGGATGATGAAAACGTAAATTCACAACCATTTATGCGTTGGAGAGATCGTTTCTTATTT
TGTGCCGAAGCGCTTTTTAAAGCGCAAGCCGAAACGGGTGAAATTAAAGGACATTACTTG
AATGCAACTGCGGGTACATGTGAAGAAATGATCAAAAGAGCGGTATTTGCCAGAGAATTG
GGAGTTCCTATCGTAATGCATGACTACTTAACTGGGGGGTTCACCGCAAATACTAGCTTG
GCTCATTATTGCCGCGACAATGGTCTACTTCTTCACATCCATCGCGCAATGCATGCAGTT
ATTGATAGACAGAAAAATCATGGTATGCATTTTCGTGTACTAGCTAAAGCATTACGTATG
TCTGGCGGAGATCATATTCACGCTGGTACAGTAGTGGGTAAACTGGAAGGGGAACGTGAG
ATGACTTTGGGTTTTGTTGATTTATTACGTGATGATTTTATTGAAAAAGATCGAAGTCGT
GGTATTTTTTTCACTCAAGACTGGGTCTCTATGCCAGGTGTTATACCCGTGGCTTCAGGG
GGTATTCATGTTTGGCATATGCCTGCCCTAACCGAAATCTTTGGGGATGATTCTGTACTA
CAGTTCGGCGGAGGAACTTTAGGGCACCCTTGGGGAAATGCACCCGGTGCAGTAGCTAAT
CGAGTGGCTTTAGAAGCATGTGTACAAGCTCGTAATGAGGGACGTGATCTTGCTCGTGAA
GGTAATGATATTATTCGTGAAGCTAGCAAATGGAG
>KC704881Cymbidium_goeringii
-----------------TAAAGCAAGCGTTGGATTTAAAGCTGGTGTTAAAGATTACAAA
TTGACTTATTATACTCCTGACTACGAAACCAAAGATACTGATATCTTGGCAGCATTCCGA
GTAACTCCTCAACCGGGAGTTCCGGCGGAAGAAGCGGGGGCTGCGGTAGCAGCCGAATCT
TCTACTGGTACATGGACAACTGTGTGGACTGATGGACTTACCAGTCTTGATCGTTACAAA
GGACGATGCTACCACATCGAGGCTGTTGTTGGGGAGGAAAATCAATATATTGCTTATGTA
GCTTATCCTTTAGACCTTTTTGAAGAAGGTTCTGTTACTAACATGTTTACTTCCATTGTG
GGTAATGTATTTGGTTTCAAAGCCCTGCGAGCTTTACGTCTGGAAGATCTGCGAATTCCC
ACTTCTTATTCCAAAACTTTCCAAGGTCCGCCTCATGGCATCCAAGTTGAAAGAGATAAA
TTGAACAAGTA---CGGTCGTCCCCTATTGGGATGTACTATTAAACCAAAATTGGGATTA
TCCGCAAAAAACTACGGTAGAGCAGTTTATGAATGTCTACGGGGTGGACTTGATTTTACT
AAGGATGATGAAAACGTAAATTCACAACCATTTATGCGTTGGAGAGATCGTTTCTTATTT
TGTGCCGAAGCGCTTTTTAAAGCGCAAGCCGAAACGGGTGAAATTAAAGGACATTACTTG
AAT---------------------------------------------------------
------------------------------------------------------------
------------------------------------------------------------
------------------------------------------------------------
------------------------------------------------------------
------------------------------------------------------------
------------------------------------------------------------
------------------------------------------------------------
------------------------------------------------------------
------------------------------------------------------------
-----------------------------------
>KC704882Cymbidium_goeringii 
-----------------TAAAGCAAGCGTTGGATTTAAAGCTGGTGTTAAAGATTACAAA
TTGACTTATTATACTCCTGACTACGAAACCAAAGATACTGATATCTTGGCAGCATTCCGA
GTAACTCCTCAACCGGGAGTTCCGGCGGAAGAAGCGGGGGCTGCGGTAGCAGCCGAATCT
TCTACTGGTACATGGACAACTGTGTGGACTGATGGACTTACCAGTCTTGATCGTTACAAA
GGACGATGCTACCACATCGAGGCTGTTGTTGGGGAGGAAAATCAATATATTGCTTATGTA
GCTTATCCTTTAGACCTTTTTGAAGAAGGTTCTGTTACTAACATGTTTACTTCCATTGTG
GGTAATGTATTTGGTTTCAAAGCCCTGCGAGCTTTACGTCTGGAAGATCTGCGAATTCCC
ACTTCTTATTCCAAAACTTTCCAAGGTCCGCCTCATGGCATCCAAGTTGAAAGAGATAAA
TTGAACAAGTA---CGGTCGTCCCCTATTGGGATGTACTATTAAACCAAAATTGGGATTA
TCCGCAAAAAACTACGGTAGAGCAGTTTATGAATGTCTACGGGGTGGACTTGATTTTACT
AAGGATGATGAAAACGTAAATTCACAACCATTTATGCGTTGGAGAGATCGTTTCTTATTT
TGTGCCGAAGCGCTTTTTAAAGCGCAAGCCGAAACGGGTGAAATTAAAGGACATTACTTG
AAT---------------------------------------------------------
------------------------------------------------------------
------------------------------------------------------------
------------------------------------------------------------
------------------------------------------------------------
------------------------------------------------------------
------------------------------------------------------------
------------------------------------------------------------
------------------------------------------------------------
------------------------------------------------------------
-----------------------------------
>KC704883Cymbidium_goeringii
-----------------TAAAGCAAGCGTTGGATTTAAAGCTGGTGTTAAAGATTACAAA
TTGACTTATTATACTCCTGACTACGAAACCAAAGATACTGATATCTTGGCAGCATTCCGA
GTAACTCCTCAACCGGGAGTTCCGGCGGAAGAAGCGGGGGCTGCGGTAGCAGCCGAATCT
TCTACTGGTACATGGACAACTGTGTGGACTGATGGACTTACCAGTCTTGATCGTTACAAA
GGACGATGCTACCACATCGAGGCTGTTGTTGGGGAGGAAAATCAATATATTGCTTATGTA
GCTTATCCTTTAGACCTTTTTGAAGAAGGTTCTGTTACTAACATGTTTACTTCCATTGTG
GGTAATGTATTTGGTTTCAAAGCCCTGCGAGCTTTACGTCTGGAAGATCTGCGAATTCCC
ACTTCTTATTCCAAAACTTTCCAAGGTCCGCCTCATGGCATCCAAGTTGAAAGAGATAAA
TTGAACAAGTA---CGGTCGTCCCCTATTGGGATGTACTATTAAACCAAAATTGGGATTA
TCCGCAAAAAACTACGGTAGAGCAGTTTATGAATGTCTACGGGGTGGACTTGATTTTACT
AAGGATGATGAAAACGTAAATTCACAACCATTTATGCGTTGGAGAGATCGTTTCTTATTT
TGTGCCGAAGCGCTTTTTAAAGCGCAAGCCGAAACGGGTGAAATTAAAGGACATTACTTG
AAT---------------------------------------------------------
------------------------------------------------------------
------------------------------------------------------------
------------------------------------------------------------
------------------------------------------------------------
------------------------------------------------------------
------------------------------------------------------------
------------------------------------------------------------
------------------------------------------------------------
------------------------------------------------------------
-----------------------------------
>MF861080Cymbidium_mannii
---------------------------------------GCTGGTGTTAAAGATTACAAA
TTGACTTATTATACTCCTGATTACGAAACCAAAGATACTGATATCTTGGCAGCATTCCGA
GTAACTCCTCAACCGGGAGTTCCGCCGGAAGAAGCGGGGGCTGCGGTAGCAGCCGAATCT
TCTACTGGTACATGGACAACTGTGTGGACTGATGGACTTACCAGTCTTGATCGTTACAAA
GGACGATGCTACCACATCGAGGCTGTTGTTGGGGAGGAAAATCAATATATTGCTTATGTA
GCTTATCCTTTAGACCTTTTTGAAGAAGGTTCTGTTACTAACATGTTTACTTCCATTGTG
GGTAATGTTTTTGGTTTCAAAGCCCTGCGAGCTTTACGTCTGGAAGATCTGCGAATTCCC
CCTTCTTATTCCAAAACTTTCGAAGGTCCGCCTCATGGCATCCAAGTTGAAAGAGATAAA
TTGAACAAGTA---TGGTCGTCCCCTATTGGGATGTACTATTAAACCAAAATTGGGATTA
TCCGCAAAAAACTACGGTAGAGCAGTTTATGAATGTCTACGGGGTGGACTTGATTTTACT
AAGGATGATGAAAACGTAAATTCACAACCATTTATGCGTTGGAGAGATCGTTTCTTATTT
TGTGCCGAAGCGCTTTTTAAAGCGCAAGCCGAAACGGGTGAAATTAAAGGACATTACTTG
AATGCAACTGCGGGTACATGTGAAGAAATGATCAAAAGAGCGGTATTTGCCAGAGAATTG
GGAGTTCCTATCGTAATGCATGACTACTTAACTGGGGGGTTCACCGCAAATACTAGCTTG
GCTCCTTATTGCCGCGACAATGGTCTACTTCTTCACATCCATCGCGCAATGCATGCAGTT
ATTGATAGACAGAAAAATCTTGGTATGCATTTTCGTGTACTAGCTAAAGCATTACGTATG
TCTGGCGGAGATCATATTCACGCTGGTACAGTAGTGGGTAAACTGGAAGGGGAACGTGAG
ATGACTTTGGGTTTTGTTGATTTATTACGTGATGATTTTATTGAAAAAGATCGAAGTCGT
GGTATTTTTTTCACTCAAGACTGGGTCTCTATGCCAGGTGTTATACCCGTGGCTTCAGGG
GGTATTCATGTTTGGCATATGCCTGCCCTAACCGAAATCTTTGGGGATGATTCTGTACTA
CAGTTCGGCGGAGGAACTTTAGGGCACCCTTGGGGAAATGCACCCGGTGCAGTAGCTAAT
CGAGTGGCTTTAGAAGCATGTGTACAAGCTCGTAATGAGGGACGTGATCTTGCTCGTGAA
GGTAATGATATTATT--------------------
>MW888237Cymbidium_mannii
------------------AAAGCAAGCGTTGGATTTAAAGCTGGTGTTAAAGATTACAAA
TTGACTTATTATACTCCTGATTACGAAACCAAAGATACTGATATCTTGGCAGCATTCCGA
GTAACTCCTCAACCGGGAGTTCCGCCGGAAGAAGCGGGGGCTGCGGTAGCAGCCGAATCT
TCTACTGGTACATGGACAACTGTGTGGACTGATGGACTTACCAGTCTTGATCGTTACAAA
GGACGATGCTACCACATCGAGGCTGTTGTTGGGGAGGAAAATCAATATATTGCTTATGTA
GCTTATCCTTTAGACCTTTTTGAAGAAGGTTCTGTTACTAACATGTTTACTTCCATTGTG
GGTAATGTTTTTGGTTTCAAAGCCCTGCGAGCTTTACGTCTGGAAGATCTGCGAATTCCC
CCTTCTTATTCCAAAACTTTCGAAGGTCCGCCTCATGGCATCCAAGTTGAAAGAGATAAA
TTGAACAAGTA---TGGTCGTCCCCTATTGGGATGTACTATTAAACCAAAATTGGGATTA
TCCGCAAAAAACTACGGTAGAGCAGTTTATGAATGTCTACGGGGTGGACTTGATTTTACT
AAGGATGATGAAAACGTAAATTCACAACCATTTATGCGTTGGAGAGATCGTTTCTTATTT
TGTGCCGAAGCGCTTTTTAAAGCGCAAGCCGAAACGGGTGAAATTAAAGGACATTACTTG
AATGCAACTGCGGGTACATGTGAAGAAATGATCAAAAGAGCGGTATTTGCCAGAGAATTG
GGAGTTCCTATCGTAATGCATGACTACTTAACTGGGGGGTTCACCGCAAATACTAGCTTG
GCTCCTTATTGCCGCGACAATGGTCTACTTCTTCACATCCATCGCGCAATGCATGCAGTT
ATTGATAGACAGAAAAATCTTGGTATGCATTTTCGTGTACTAGCTAAAGCATTACGTATG
TCTGGCGGAGATCATATTCACGCTGGTACAGTAGTGGGTAAACTGGAAGGGGAACGTGAG
ATGACTTTGGGTTTTGTTGATTTATTACGTGATGATTTTATTGAAAAAGATCGAAGTCGT
GGTATTTTTTTCACTCAAGACTGGGTCTCTATGCCAGGTGTTATACCCGTGGCTTCAGGG
GGTATTCATGTTTGGCATATGCCTGCCCTAACCGAAATCTTTGGGGATGATTCTGTACTA
CAGTTCGGCGGAGGAACTTTAGGGCACCCTTGGGGAAATGCACCCGGTGCAGTAGCTAAT
CGAGTGGCTTTAGAAGCATGTGTACAAGCTCGTAATGAGGGACGTGATCTTGCTCGTGAA
GGTAATGATATTATTCGT-----------------
>MF861114Cymbidium_wilsonii
---------------------------------------GCTGGTGTTAAAGATTACAAA
TTGACTTATTATACTCCTGACTACGAAACCAAGGATACTGATATCTTGGCAGCATTCCGA
GTAACTCCTCAACCGGGAGTTCCGCCGGAAGAAGCGGGGGCTGCGGTAGCAGCCGAATCT
TCTACTGGTACATGGACAACTGTGTGGACTGATGGACTTACCAGTCTTGATCGTTACAAA
GGACGATGCTACCACATCGAGGCTGTTGTTGGGGAGGAAAATCAATATATTGCTTATGTA
GCTTATCCTTTAGACCTTTTTGAAGAAGGTTCTGTTACTAACATGTTTACTTCCATTGTG
GGTAATGTATTTGGTTTCAAAGCCCTGCGAGCTTTACGTCTGGAAGATCTGCGAATTCCC
ACTTCTTATTCCAAAACTTTCCAAGGTCCGCCTCATGGCATCCAAGTTGAAAGAGATAAA
TTGAACAAGTA---CGGTCGTCCCCTATTGGGATGTACTATTAAACCAAAATTGGGATTA
TCCGCAAAAAACTACGGTAGAGCAGTTTATGAATGTCTACGGGGTGGACTTGATTTTACT
AAGGATGATGAAAACGTAAATTCACAACCATTTATGCGTTGGAGAGATCGTTTCTTATTT
TGTGCCGAAGCGCTTTTTAAAGCGCAAGCTGAAACGGGTGAAATTAAAGGACATTACTTG
AATGCAACTGCGGGTACATGTGAAGAAATGATGAAAAGAGCGGTATTTGCCAGAGAATTG
GGAGTTCCTATTGTAATGCATGACTACTTAACTGGAGGGTTCACCGCAAATACTAGCTTG
GCTCATTATTGCCGCGACAATGGTCTACTTCTTCACATCCATCGCGCAATGCATGCAGTT
ATTGATAGACAGAAAAATCATGGTATGCATTTTCGTGTACTAGCTAAAGCATTACGTATG
TCTGGCGGAGATCATATTCACGCTGGTACAGTAGTGGGTAAACTGGAAGGGGAACGTGAG
ATGACTTTGGGTTTTGTTGATTTATTACGTGATGATTTTATTGAAAAAGATCGAAGTCGT
GGTATTTTTTTCACTCAAGACTGGGTCTCTATGCCAGGTGTTATACCCGTGGCTTCAGGG
GGTATTCATGTTTGGCATATGCCTGCCCTAACCGAAATCTTTGGGGATGATTCTGTACTA
CAGTTTGGCGGAGGAACTTTAGGGCACCCTTGGGGAAATGCACCCGGTGCAGTAGCTAAT
CGAGTGGCTTTAGAAGCATGTGTACAAGCTCGTAATGAGGGACGTGATCTTGCTCGTGAA
GGTAATGATATTATT--------------------
>MF861106Cymbidium_elegans
---------------------------------------GCTGGTGTTAAAGATTACAAA
TTGACTTATTATACTCCTGACTACGAAACCAAGGATACTGATATCTTGGCAGCATTCCGA
GTAACTCCTCAACCGGGAGTTCCGCCGGAAGAAGCGGGGGCTGCGGTAGCAGCCGAATCT
TCTACTGGTACATGGACAACTGTGTGGACTGATGGACTTACCAGTCTTGATCGTTACAAA
GGACGATGCTACCACATCGAGGCTGTTGTTGGGGAGGAAAATCAATATATTGCTTATGTA
GCTTATCCTTTAGACCTTTTTGAAGAAGGTTCTGTTACTAACATGTTTACTTCCATTGTG
GGTAATGTATTTGGTTTCAAAGCCCTGCGAGCTTTACGTCTGGAAGATCTGCGAATTCCC
ACTTCTTATTCCAAAACTTTCCAAGGTCCGCCTCATGGCATCCAAGTTGAAAGAGATAAA
TTGAACAAGTA---CGGTCGTCCCCTATTGGGATGTACTATTAAACCAAAATTGGGATTA
TCCGCAAAAAACTACGGTAGAGCAGTTTATGAATGTCTACGGGGTGGACTTGATTTTACT
AAGGATGATGAAAACGTAAATTCACAACCATTTATGCGTTGGAGAGATCGTTTCTTATTT
TGTGCCGAAGCGCTTTTTAAAGCGCAAGCTGAAACGGGTGAAATTAAAGGACATTACTTG
AATGCAACTGCGGGTACATGTGAAGAAATGATGAAAAGAGCGGTATTTGCCAGAGAATTG
GGAGTTCCTATCGTAATGCATGACTACTTAACTGGAGGGTTCACCGCAAATACTAGCTTG
GCTCATTATTGCCGCGACAATGGTCTACTTCTTCACATCCATCGCGCAATGCATGCAGTT
ATTGATAGACAGAAAAATCATGGTATGCATTTTCGTGTACTAGCTAAAGCATTACGTATG
TCTGGCGGAGATCATATTCACGCTGGTACAGTAGTGGGTAAACTGGAAGGGGAACGTGAG
ATGACTTTGGGTTTTGTTGATTTATTACGTGATGATTTTATTGAAAAAGATCGAAGTCGT
GGTATTTTTTTCACTCAAGACTGGGTCTCTATGCCAGGTGTTATACCCGTGGCTTCAGGG
GGTATTCATGTTTGGCATATGCCTGCCCTAACCGAAATCTTTGGGGATGATTCTGTACTA
CAGTTCGGCGGAGGAACTTTAGGGCACCCTTGGGGAAATGCACCCGGTGCAGTAGCTAAT
CGAGTGGCTTTAGAAGCATGTGTACAAGCTCGTAATGAGGGACGTGATCTTGCTCGTGAA
GGTAATGATATTATT--------------------
>KJ597956Cymbidium_hookerianum
----------CAGAGACTAAATCAAGCGCCGGATTTAAAGCTGGTGTTGACGATTAAAAT
TAGACTTATTATACTCCTGACTACGAAACCAAGGATACTGATATCTTGGCAGCATTCCGA
GTAACTCCTCAACCGGGAGTTCCGCCGGAAGAAGCGGGGGCTGCGGTACCACCCGAATCT
TCTACTGGTACATGGACAACTGTGTGGACTGATGGACTTACCAGTCTTGATCGTTACAAA
GGACAATGCTACCACATCGAGGCTGTTGTTGGGGAGGAAAATCAATATATTGCTTATGTA
GCTTATCCTTTAAACCTTTTTGAAGAAGGTTCTGTTACTAACATGTTTACTTCCATTGTG
GGTAATGTATTTGGTTTCAAAGCCCTGCGAGCTTTACGTCTGGAACATCTGCCAATTCCC
ACTTCTTATTCCAAAACTTTCCAAGGTCCGCCTCATGGCATCCAAGTTGAAAGAGATAAA
TTGAACAAGTA---CGGTCGTCCCCTATTGGGATGTACTATTAAACCAAAATTGGGATTA
TCCGCAAAAAACTACGGTAGAGCATTTTATTAATATCTACGCG-----------------
------------------------------------------------------------
------------------------------------------------------------
------------------------------------------------------------
------------------------------------------------------------
------------------------------------------------------------
------------------------------------------------------------
------------------------------------------------------------
------------------------------------------------------------
------------------------------------------------------------
------------------------------------------------------------
------------------------------------------------------------
------------------------------------------------------------
-----------------------------------
>KJ597955Cymbidium_iridioides
----------CAGAGACTAAAGCAAGCGTTGGATTTAAAGCTGGTGTTAAAGATTACAAA
TTGACTTATTATACTCCTGACTACGAAACCAAGGATACTGATATCTTGGCAGCATTCCGA
GTAACTCCTCAACCGGGAGTTCCGCCGGAAGAAGCGGGGGCTGCGGTAGCAGCCGAATCT
TCTACTGGTACATGGACAACTGTGTGGACTGATGGACTTACCAGTCTTGATCGTTACAAA
GGACGATGCTACCACATCGAGGCTGTTGTTGGGGAGGAAAATCAATATATTGCTTATGTA
GCTTATCCTTTAGACCTTTTTGAAGAAGGTTCTGTTACTAACATGTTTACTTCCATTGTG
GGTAATGTATTTGGTTTCAAAGCCCTGCGAGCTTTACGTCTGGAAGATCTGCGAATTCCC
ACTTCTTATTCCAAAACTTTCCAAGGTCCGCCTCATGGCATCCAAGTTGAAAGAGATAAA
TTGAACAAGTA---CGGTCGTCCCCTATTGGGATGTACTATTAAACCAAAATTGGGATTA
TCCGCAAAAAACTACGGTAGAGCAGTTTATGAATGTCTACGCG-----------------
------------------------------------------------------------
------------------------------------------------------------
------------------------------------------------------------
------------------------------------------------------------
------------------------------------------------------------
------------------------------------------------------------
------------------------------------------------------------
------------------------------------------------------------
------------------------------------------------------------
------------------------------------------------------------
------------------------------------------------------------
------------------------------------------------------------
-----------------------------------
>KF296678Cymbidium_kanran 
---------------ACTAAAGCAAGTGTTGGATTTAAAGCTGGTGTTAAAGATTACAAA
TTGACTTATTATACTCCTGACTACGAAACCAAAGATACTGATATCTTGGCAGCATTCCGA
GTAACTCCTCAACCGGGAGTTCCGGCGGAAGAAGCGGGGGCTGCGGTAGCAGCCGAATCT
TCTACTGGTACATGGACAACTGTGTGGACTGATGGACTTACCAGTCTTGATCGTTACAAA
GGACGATGCTACCACATCGAGGCTGTTGTTGGGGAGGAAAATCAATATATTGCTTATGTA
GCTTATCCTTTAGACCTTTTTGAAGAAGGTTCTGTTACTAACATGTTTACTTCCATTGTG
GGTAATGTATTTGGTTTCAAAGCCCTGCGAGCTTTACGTCTGGAAGATCTGCGAATTCCC
ACTTCTTATTCCAAAACTTTCCAAGGTCCGCCTCATGGCATCCAAGTTGAAAGAGATAAA
TTGAACAAGTA---CGGTCGTCCCCTATTGGGATGTACTATTAAACCAAAATTGGGATTA
TCCGCAAAAAACTACGGTAGAGCAGTTTATGAATGTCTA---------------------
------------------------------------------------------------
------------------------------------------------------------
------------------------------------------------------------
------------------------------------------------------------
------------------------------------------------------------
------------------------------------------------------------
------------------------------------------------------------
------------------------------------------------------------
------------------------------------------------------------
------------------------------------------------------------
------------------------------------------------------------
------------------------------------------------------------
-----------------------------------
>KJ597938Cymbidium_kanran
----------CAGAGACTAAAGCAAGCGTTGGATTTAAAGCTGGTGTTAAAGATTACAAA
TTGAATTATTATACTCCTGACTACGAAACCAAAGATACTGATATCTTGGCAGCATTCCGA
GTAACTCCTCAACCGGGAGTTCCGCCGGAAGAAGCGGGGGCTGCGGTAGCAGCCGAATCT
TCTACTGGTACATGGACAACTGTGTGGACTGATGGACTTACCAGTCTTGATCGTTACAAA
GGACGATGCTACCACATCGAGGCTGTTGTTGGGGAGGAAAATCAATATATTGCTTATGTA
GCTTATCCTTTAGACCTTTTTGAAGAAGGTTCTGTTACTAACATGTTTACTTCCATTGTG
GGTAATGTATTTGGTTTCAAAGCCCTGCGAGCTTTACGTCTGGAAGATCTGCGAATTCCC
ACTTCTTATTCCAAAACTTTCCAAGGTCCGCCTCATGGCATCCAAGTTGAAAGAGATAAA
TTGAACAAGTA---CGGTCGTCCCCTATTGGGATGTACTATTAAACCAAAATTGGGATTA
TCCGCAAAAAACTACGGTAGAGCAGTTTATGAATGTCTACGCG-----------------
------------------------------------------------------------
------------------------------------------------------------
------------------------------------------------------------
------------------------------------------------------------
------------------------------------------------------------
------------------------------------------------------------
------------------------------------------------------------
------------------------------------------------------------
------------------------------------------------------------
------------------------------------------------------------
------------------------------------------------------------
------------------------------------------------------------
-----------------------------------
>KJ597940Cymbidium_kanran
----------CAGAGACTAAAGCAAGCGTTGGATTTAAAGCTGGTGTTAAAGATTACAAA
TTGAATTATTATACTCCTGACTACGAAACCAAAGATACTGATATCTTGGCAGCATTCCGA
GTAACTCCTCAACCGGGAGTTCCGCCGGAAGAAGCGGGGGCTGCGGTAGCAGCCGAATCT
TCTACTGGTACATGGACAACTGTGTGGACTGATGGACTTACCAGTCTTGATCGTTACAAA
GGACGATGCTACCACATCGAGGCTGTTGTTGGGGAGGAAAATCAATATATTGCTTATGTA
GCTTATCCTTTAGACCTTTTTGAAGAAGGTTCTGTTACTAACATGTTTACTTCCATTGTG
GGTAATGTATTTGGTTTCAAAGCCCTGCGAGCTTTACGTCTGGAAGATCTGCGAATTCCC
ACTTCTTATTCCAAAACTTTCCAAGGTCCGCCTCATGGCATCCAAGTTGAAAGAGATAAA
TTGAACAAGTA---CGGTCGTCCCCTATTGGGATGTACTATTAAACCAAAATTGGGATTA
TCCGCAAAAAACTACGGTAGAGCAGTTTATGAATGTCTACGCG-----------------
------------------------------------------------------------
------------------------------------------------------------
------------------------------------------------------------
------------------------------------------------------------
------------------------------------------------------------
------------------------------------------------------------
------------------------------------------------------------
------------------------------------------------------------
------------------------------------------------------------
------------------------------------------------------------
------------------------------------------------------------
------------------------------------------------------------
-----------------------------------
>KJ597941Cymbidium_kanran
----------CAGAGACTAAAGCAAGCGTTGGATTTAAAGCTGGTGTTAAAGATTACAAA
TTGAATTATTATACTCCTGACTACGAAACCAAAGATACTGATATCTTGGCAGCATTCCGA
GTAACTCCTCAACCGGGAGTTCCGCCGGAAGAAGCGGGGGCTGCGGTAGCAGCCGAATCT
TCTACTGGTACATGGACAACTGTGTGGACTGATGGACTTACCAGTCTTGATCGTTACAAA
GGACGATGCTACCACATCGAGGCTGTTGTTGGGGAGGAAAATCAATATATTGCTTATGTA
GCTTATCCTTTAGACCTTTTTGAAGAAGGTTCTGTTACTAACATGTTTACTTCCATTGTG
GGTAATGTATTTGGTTTCAAAGCCCTGCGAGCTTTACGTCTGGAAGATCTGCGAATTCCC
ACTTCTTATTCCAAAACTTTCCAAGGTCCGCCTCATGGCATCCAAGTTGAAAGAGATAAA
TTGAACAAGTA---CGGTCGTCCCCTATTGGGATGTACTATTAAACCAAAATTGGGATTA
TCCGCAAAAAACTACGGTAGAGCAGTTTATGAATGTCTACGCG-----------------
------------------------------------------------------------
------------------------------------------------------------
------------------------------------------------------------
------------------------------------------------------------
------------------------------------------------------------
------------------------------------------------------------
------------------------------------------------------------
------------------------------------------------------------
------------------------------------------------------------
------------------------------------------------------------
------------------------------------------------------------
------------------------------------------------------------
-----------------------------------
>KC704885Cymbidium_kanran
-----------------TAAAGCAAGCGTTGGATTTAAAGCTGGTGTTAAAGATTACAAA
TTGAATTATTATACTCCTGACTACGAAACCAAAGATACTGATATCTTGGCAGCATTCCGA
GTAACTCCTCAACCGGGAGTTCCGCCGGAAGAAGCGGGGGCTGCGGTAGCAGCCGAATCT
TCTACTGGTACATGGACAACTGTGTGGACTGATGGACTTACCAGTCTTGATCGTTACAAA
GGACGATGCTACCACATCGAGGCTGTTGTTGGGGAGGAAAATCAATATATTGCTTATGTA
GCTTATCCTTTAGACCTTTTTGAAGAAGGTTCTGTTACTAACATGTTTACTTCCATTGTG
GGTAATGTATTTGGTTTCAAAGCCCTGCGAGCTTTACGTCTGGAAGATCTGCGAATTCCC
ACTTCTTATTCCAAAACTTTCCAAGGTCCGCCTCATGGCATCCAAGTTGAAAGAGATAAA
TTGAACAAGTA---CGGTCGTCCCCTATTGGGATGTACTATTAAACCAAAATTGGGATTA
TCCGCAAAAAACTACGGTAGAGCAGTTTATGAATGTCTACGGGGTGGACTTGATTTTACT
AAGGATGATGAAAACGTAAATTCACAACCATTTATGCGTTGGAGAGATCGTTTCTTATTT
TGTGCCGAAGCGCTTTTTAAAGCGCAAGCCGAAACGGGTGAAATTAAAGGACATTACTTG
AAT---------------------------------------------------------
------------------------------------------------------------
------------------------------------------------------------
------------------------------------------------------------
------------------------------------------------------------
------------------------------------------------------------
------------------------------------------------------------
------------------------------------------------------------
------------------------------------------------------------
------------------------------------------------------------
-----------------------------------
>KJ597939Cymbidium_kanran
----------CAGAGACTAAAGCAAGCGTTGGATTTAAAGCTGGTGTTAAAGATTACAAA
TTGAATTATTATACTCCTGACTACGAAACCAAAGATACTGATATCTTGGCAGCATTCCGA
GTAACTCCTCAACCGGGAGTTCCGCCGGAAGAAGCGGGGGCTGCGGTAGCAGCCGAATCT
TCTACTGGTACATGGACAACTGTGTGGACTGATGGACTTACCAGTCTTGATCGTTACAAA
GGACGATGCTACCACATCGAGGCTGTTGTTGGGGAGGAAAATCAATATATTGCTTATGTA
GCTTATCCTTTAGACCTTTTTGAAGAAGGTTCTGTTACTAACATGTTTACTTCCATTGTG
GGTAATGTATTTGGTTTCAAAGCCCTGCGAGCTTTACGTCTGGAAGATCTGCGAATTCCC
ACTTCTTATTCCAAAACTTTCCAAGGTCCGCCTCATGGCATCCAAGTTGAAAGAGATAAA
TTGAACAAGTA---CGGTCGTCCCCTATTGGGATGTACTATTAAACCAAAATTGGGATTA
TCCGCAAAAAACTACGGTAGAGCAGTTTATGAATGTCTACGCG-----------------
------------------------------------------------------------
------------------------------------------------------------
------------------------------------------------------------
------------------------------------------------------------
------------------------------------------------------------
------------------------------------------------------------
------------------------------------------------------------
------------------------------------------------------------
------------------------------------------------------------
------------------------------------------------------------
------------------------------------------------------------
------------------------------------------------------------
-----------------------------------
>KJ597953Cymbidium_lancifolium
----------CAGAGACTAAAGCAAGCGTTGGATTTAAAGCTGGTGTTAAAGATTACAAA
TTGAATTATTATACTCCTAACTACGAAACCAAAGATACTGATATCTTGGCAGCATTCCGA
GTAACTCCTCAACCGGGAGTTCCGCCGGAAGAAGCGGGGGCTGCGGTAGCAGCCGAATCT
TCTACTGGTACATGGACAACTGTGTGGACTGATGGACTTACCAGTCTTGATCGTTACAAA
GGACGATGCTACCACATCGAGGCTGTTGTTGGGGAGGAAAATCAATATATTGCTTATGTA
GCTTATCCTTTAGACCTTTTTGAAGAAGGTTCTGTTACTAACATGTTTACTTCCATTGTG
GGTAATGTATTTGGTTTCAAAGCCCTGCGAGCTTTACGTCTGGAAGATCTGCGAATTCCC
CCTTCTTATTCCAAAACTTTCCAAGGTCCGCCTCATGGCATCCAAGTTGAAAGAGATAAA
TTGAACAAGTA---CGGTCGTCCCCTATTGGGATGTACTATTAAACCAAAATTGGGATTA
TCCGCAAAAAACTACGGTAGAGCAGTTTATGAATGTCTACGCG-----------------
------------------------------------------------------------
------------------------------------------------------------
------------------------------------------------------------
------------------------------------------------------------
------------------------------------------------------------
------------------------------------------------------------
------------------------------------------------------------
------------------------------------------------------------
------------------------------------------------------------
------------------------------------------------------------
------------------------------------------------------------
------------------------------------------------------------
-----------------------------------
>KJ597954Cymbidium_lancifolium
----------CAGAGACTAAAGCAAGCGTTGGATTTAAAGCTGGTGTTAAAGATTACAAA
TTGAATTATTATACTCCTAACTACGAAACCAAAGATACTGATATCTTGGCAGCATTCCGA
GTAACTCCTCAACCGGGAGTTCCGCCGGAAGAAGCGGGGGCTGCGGTAGCAGCCGAATCT
TCTACTGGTACATGGACAACTGTGTGGACTGATGGACTTACCAGTCTTGATCGTTACAAA
GGACGATGCTACCACATCGAGGCTGTTGTTGGGGAGGAAAATCAATATATTGCTTATGTA
GCTTATCCTTTAGACCTTTTTGAAGAAGGTTCTGTTACTAACATGTTTACTTCCATTGTG
GGTAATGTATTTGGTTTCAAAGCCCTGCGAGCTTTACGTCTGGAAGATCTGCGAATTCCC
CCTTCTTATTCCAAAACTTTCCAAGGTCCGCCTCATGGCATCCAAGTTGAAAGAGATAAA
TTGAACAAGTA---CGGTCGTCCCCTATTGGGATGTACTATTAAACCAAAATTGGGATTA
TCCGCAAAAAACTACGGTAGAGCAGTTTATGAATGTCTACGCG-----------------
------------------------------------------------------------
------------------------------------------------------------
------------------------------------------------------------
------------------------------------------------------------
------------------------------------------------------------
------------------------------------------------------------
------------------------------------------------------------
------------------------------------------------------------
------------------------------------------------------------
------------------------------------------------------------
------------------------------------------------------------
------------------------------------------------------------
-----------------------------------
>KC704886Cymbidium_lancifolium 
-----------------TAAAGCAAGCGTTGGATTTAAAGCTGGTGTTAAAGATTACAAA
TTGAATTATTATACTCCTAACTACGAAACCAAAGATACTGATATCTTGGCAGCATTCCGA
GTAACTCCTCAACCGGGAGTTCCGCCGGAAGAAGCGGGGGCTGCGGTAGCAGCCGAATCT
TCTACTGGTACATGGACAACTGTGTGGACTGATGGACTTACCAGTCTTGATCGTTACAAA
GGACGATGCTACCACATCGAGGCTGTTGTTGGGGAGGAAAATCAATATATTGCTTATGTA
GCTTATCCTTTAGACCTTTTTGAAGAAGGTTCTGTTACTAACATGTTTACTTCCATTGTG
GGTAATGTATTTGGTTTCAAAGCCCTGCGAGCTTTACGTCTGGAAGATCTGCGAATTCCC
CCTTCTTATTCCAAAACTTTCCAAGGTCCGCCTCATGGCATCCAAGTTGAAAGAGATAAA
TTGAACAAGTA---CGGTCGTCCTCTATTGGGATGTACTATTAAACCAAAATTGGGATTA
TCCGCAAAAAACTACGGTAGAGCAGTTTATGAATGTCTACGGGGTGGACTTGATTTTACT
AAGGATGATGAAAACGTAAATTCACAACCATTTATGCGTTGGAGAGATCGTTTCTTATTT
TGTGCCGAAGCGCTTTTTAAAGCGCAAGCCGAAACGGGTGAAATTAAAGGACATTACTTG
AAT---------------------------------------------------------
------------------------------------------------------------
------------------------------------------------------------
------------------------------------------------------------
------------------------------------------------------------
------------------------------------------------------------
------------------------------------------------------------
------------------------------------------------------------
------------------------------------------------------------
------------------------------------------------------------
-----------------------------------
>KF296680Cymbidium_macrorhizon
---------------ACTAAAGCAAGTGTTGGATTTAAAGCTGGTGTTAAAGATTACAAA
TTAAATTATTATACTCCTGACTACGAAACCAAAGATACTGATATCTTGGCAGCATTCCGA
GTAACTCCTCAACCGGGAGTTCCGCCGGAAGAAGCGGGGGCTGCGGTAGCAGCCGAATCT
TCTACTGGTACATGGACAACTGTGTGGACTGATGGACTTACCAGTCTTGATCGTTACAAA
GGACGATGCTACCACATCGAGGCTGTTGTTGGGGAGGAAAATCAATATATTGCTTATGTA
GCTTATCCTTTAGACCTTTTTGAAGAAGGTTCTGTTACTAACATGTTTACTTCCATTGTG
GGTAATGTATTTGGTTTCAAAGCCCTGCGAGCTTTACGTCTGGAAGATCTGCGAATTCCC
CCTTCTTATTCCAAAACTTTCCAAGGTCCGCCTCATGGCATCCAAGTTGAAAGAGATAAA
TTGAACAAGTA---CGGTCGTCCCCTATTGGGATGTACTATTAAACCAAAATTGGGATTA
TCCGCAAAAAACTACGGTAGAGCAGTTTATGAATGTCTA---------------------
------------------------------------------------------------
------------------------------------------------------------
------------------------------------------------------------
------------------------------------------------------------
------------------------------------------------------------
------------------------------------------------------------
------------------------------------------------------------
------------------------------------------------------------
------------------------------------------------------------
------------------------------------------------------------
------------------------------------------------------------
------------------------------------------------------------
-----------------------------------
>KJ597949Cymbidium_sinense
----------CAGAGACTAAAGCAAGCGTTGGATTTAAAGCTGGTGTTAAAGATTACAAA
TTGAATTATTATACTCCTGACTACGAAACCAAAGATACTGATATCTTGGCAGCATTCCGA
GTAACTCCTCAACCGGGAGTTCCGCCGGAAGAAGCGGGGGCTGCGGTAGCAGCCGAATCT
TCTACTGGTACATGGACAACTGTGTGGACTGATGGACTTACCAGTCTTGATCGTTACAAA
GGACGATGCTACCACATCGAGGCTGTTGTTGGGGAGGAAAATCAATATATTGCTTATGTA
GCTTATCCTTTAGACCTTTTTGAAGAAGGTTCTGTTACTAACATGTTTACTTCCATTGTG
GGTAATGTATTTGGTTTCAAAGCCCTGCGAGCTTTACGTCTGGAAGATCTGCGAATTCCC
ACTTCTTATTCCAAAACTTTCCAAGGTCCGCCTCATGGCATCCAAGTTGAAAGAGATAAA
TTGAACAAGTA---CGGTCGTCCCCTATTGGGATGTACTATTAAACCAAAATTGGGATTA
TCCGCAAAAAACTACGGTAGAGCAGTTTATGAATGTCTACGCG-----------------
------------------------------------------------------------
------------------------------------------------------------
------------------------------------------------------------
------------------------------------------------------------
------------------------------------------------------------
------------------------------------------------------------
------------------------------------------------------------
------------------------------------------------------------
------------------------------------------------------------
------------------------------------------------------------
------------------------------------------------------------
------------------------------------------------------------
-----------------------------------
>KJ597950Cymbidium_sinense 
----------CAGAGACTAAAGCAAGCGTTGGATTTAAAGCTGGTGTTAAAGATTACAAA
TTGAATTATTATACTCCTGACTACGAAACCAAAGATACTGATATCTTGGCAGCATTCCGA
GTAACTCCTCAACCGGGAGTTCCGCCGGAAGAAGCGGGGGCTGCGGTAGCAGCCGAATCT
TCTACTGGTACATGGACAACTGTGTGGACTGATGGACTTACCAGTCTTGATCGTTACAAA
GGACGATGCTACCACATCGAGGCTGTTGTTGGGGAGGAAAATCAATATATTGCTTATGTA
GCTTATCCTTTAGACCTTTTTGAAGAAGGTTCTGTTACTAACATGTTTACTTCCATTGTG
GGTAATGTATTTGGTTTCAAAGCCCTGCGAGCTTTACGTCTGGAAGATCTGCGAATTCCC
ACTTCTTATTCCAAAACTTTCCAAGGTCCGCCTCATGGCATCCAAGTTGAAAGAGATAAA
TTGAACAAGTA---CGGTCGTCCCCTATTGGGATGTACTATTAAACCAAAATTGGGATTA
TCCGCAAAAAACTACGGTAGAGCAGTTTATGAATGTCTACGCG-----------------
------------------------------------------------------------
------------------------------------------------------------
------------------------------------------------------------
------------------------------------------------------------
------------------------------------------------------------
------------------------------------------------------------
------------------------------------------------------------
------------------------------------------------------------
------------------------------------------------------------
------------------------------------------------------------
------------------------------------------------------------
------------------------------------------------------------
-----------------------------------
>KJ597951Cymbidium_sinense 
----------CAGAGACTAAAGCAAGCGTTGGATTTAAAGCTGGTGTTAAAGATTACAAA
TTGAATTATTATACTCCTGACTACGAAACCAAAGATACTGATATCTTGGCAGCATTCCGA
GTAACTCCTCAACCGGGAGTTCCGCCGGAAGAAGCGGGGGCTGCGGTAGCAGCCGAATCT
TCTACTGGTACATGGACAACTGTGTGGACTGATGGACTTACCAGTCTTGATCGTTACAAA
GGACGATGCTACCACATCGAGGCTGTTGTTGGGGAGGAAAATCAATATATTGCTTATGTA
GCTTATCCTTTAGACCTTTTTGAAGAAGGTTCTGTTACTAACATGTTTACTTCCATTGTG
GGTAATGTATTTGGTTTCAAAGCCCTGCGAGCTTTACGTCTGGAAGATCTGCGAATTCCC
ACTTCTTATTCCAAAACTTTCCAAGGTCCGCCTCATGGCATCCAAGTTGAAAGAGATAAA
TTGAACAAGTA---CGGTCGTCCCCTATTGGGATGTACTATTAAACCAAAATTGGGATTA
TCCGCAAAAAACTACGGTAGAGCAGTTTATGAATGTCTACGCG-----------------
------------------------------------------------------------
------------------------------------------------------------
------------------------------------------------------------
------------------------------------------------------------
------------------------------------------------------------
------------------------------------------------------------
------------------------------------------------------------
------------------------------------------------------------
------------------------------------------------------------
------------------------------------------------------------
------------------------------------------------------------
------------------------------------------------------------
-----------------------------------
>KJ597952Cymbidium_sinense
----------CAGAGACTAAAGCAAGCGTTGGATTTAAAGCTGGTGTTAAAGATTACAAA
TTGAATTATTATACTCCTGACTACGAAACCAAAGATACTGATATCTTGGCAGCATTCCGA
GTAACTCCTCAACCGGGAGTTCCGCCGGAAGAAGCGGGGGCTGCGGTAGCAGCCGAATCT
TCTACTGGTACATGGACAACTGTGTGGACTGATGGACTTACCAGTCTTGATCGTTACAAA
GGACGATGCTACCACATCGAGGCTGTTGTTGGGGAGGAAAATCAATATATTGCTTATGTA
GCTTATCCTTTAGACCTTTTTGAAGAAGGTTCTGTTACTAACATGTTTACTTCCATTGTG
GGTAATGTATTTGGTTTCAAAGCCCTGCGAGCTTTACGTCTGGAAGATCTGCGAATTCCC
ACTTCTTATTCCAAAACTTTCCAAGGTCCGCCTCATGGCATCCAAGTTGAAAGAGATAAA
TTGAACAAGTA---CGGTCGTCCCCTATTGGGATGTACTATTAAACCAAAATTGGGATTA
TCCGCAAAAAACTACGGTAGAGCAGTTTATGAATGTCTACGCG-----------------
------------------------------------------------------------
------------------------------------------------------------
------------------------------------------------------------
------------------------------------------------------------
------------------------------------------------------------
------------------------------------------------------------
------------------------------------------------------------
------------------------------------------------------------
------------------------------------------------------------
------------------------------------------------------------
------------------------------------------------------------
------------------------------------------------------------
-----------------------------------
>KT750220Grammatophyllum_scriptum 
------------------------------------------------------------
--GACTTATTATACTCCTGACTACGAAACCAAAGATACTGATATCTTGGCAGCATTCCGA
GTAACTCCTCAACCGGGAGTTCCCCCGGAAGAAGCGGGGGCTGCGGTAGCAGCCGAATCT
TCTACTGGTACATGGACAACTGTGTGGACTGATGGACTTACCAGTCTTGATCGTTATAAA
GGACGATGCTACCACATCGAGGCCGTTGTTGGGGAGGAAAATCAATATATTGCTTATGTA
GCTTATCCTTTAGACCTTTTTGAAGAAGGTTCTGTTACTAACATGTTTACTTCCATTGTG
GGTAATGTATTCGGTTTCAAAGCCCTGCGAGCTCTACGTCTGGAAGATCTGCGAATTCCC
ACTTCTTATTCCAAAACTTTCCAAGGTCCGCCTCATGGCATCCAAGTTGAAAGAGATAAA
TTGAACAAGTA---CGGTCGTCCCCTATTGGGATGTACTATTAAACCAAAATTGGGATTA
TCCGCAAAAAACTACGGTAGAGCAGTTTATGAATGTCTACGGGGTGGACTTGATTTTACT
AAGGATGATGAAAACGTAAATTCACAACCATTTATGCGTTGGAGAGATCGTTTCTTATTT
TGTGCCGAAGCACTTTATAAAGCGCAAGCCGAAACGGGTGAAATTAAAGGACATTACTTG
AATGCAACTGCGGGTACATGTGAAGAAATGATCAAAAGAGCGGTATTTGCCAGAGAATTG
GGAGTTCCTATCATAATGCATGACTACTTAACTGGGGGGTTCACCGCAAATACTAGCTTG
GCTCATTATTGCCGCGACAATGGTCTACTTCTTCACATCCATCGCGCAATGCATGCAGTT
ATTGATAGACAGAAAAATCATGGTATGCATTTTCGTGTACTAGCTAAAGCATTACGTATG
TCTGGCGGAGATCATATTCACGCTGGTACAGTAGTGGGTAAACTGGAAGGGGAACGTGAG
ATGACTTTGGGTTTTGTTGATTTATTACGTGATGATTTTATTGAAAAAGATCGAAGTCGT
GGTATTTTTTTCACTCAAGACTGGGTCTCTATGCCAGGTGTTATACCCGTGGCTTCAGGG
GGTATTCATGTTTGGCATATGCCTGCCCTAACCGAAATCTTTGGGGATGATTCTGTGCTA
CAGTTCGGCGGAGGAACTTTAGGGCACCCTTGGGGAAATGCACCCGGTGCAGTAGCTAAT
CGAGTGGCTTTAGAAGCATGTGTACAAGCTCGTA--------------------------
-----------------------------------
>AF074176Grammatophyllum_speciosum 
------------------------AACGTTGGATTTAAAGCTGGTGTTAAAGATTACAAA
TTGACTTATTATACTCCTGACTACGAAACCAAAGATACTGATATCTTGGCAGCATTCCGA
GTAACTCCTCAACCGGGAGTTCCCCCGGAAGAAGCGGGGGCTGCGGTAGCAGCCGAATCT
TCTACTGGTACATGGACAACTGTGTGGACTGATGGACTTACCAGTCTTGATCGTTATAAA
GGACGATGCTACCACATCGAGGCCGTTGTTGGGGAGGAAAATCAATATATTGCTTATGTA
GCTTATCCTTTAGACCTTTTTGAAGAAGGTTCTGTTACTAACATGTTTACTTCCATTGTG
GGTAATGTATTCGGTTTCAAAGCCCTGCGAGCTCTACGTCTGGAAGATCTGCGAATTCCC
ACTTCTTATTCCAAAACTTTCCAAGGTCCGCCTCATGGCATCCAAGTTGAAAGAGATAAA
TTGAACAAGTA---CGGTCGTCCCCTATTGGGATGTACTATTAAACCAAAATTGGGATTA
TCCGCAAAAAACTACGGTAGAGCAGTTTATGAATGTCTACGGGGTGGACTTGATTTTACT
AAGGATGATGAAAACGTAAATTCACAACCATTTATGCGTTGGAGAGATCGTTTCTTATTT
TGTGCCGAAGCACTTTATAAAGCGCAAGCCGAAACGGGTGAAATTAAAGGACATTACTTG
AATGCAACTGCGGGTACATGTGAAGAAATGATCAAAAGAGCGGTATTTGCCAGAGAATTG
GGAGTTCCTATCATAATGCATGACTACTTAACTGGGGGGTTCACCGCAAATACTAGCTTG
GCTCATTATTGCCGCGACAATGGTCTACTTCTTCACATCCATCGCGCAATGCATGCAGTT
ATTGATAGACAGAAAAATCATGGTATGCATTTTCGCGTACTAGCTAAAGCATTACGTATG
TCTGGCGGAGATCATATTCACGCTGGTACAGTAGTGGGTAAACTGGAAGGGGAACGTGAG
ATGACTTTGGGTTTTGTTGATTTATTACGTGATGATTTTATTGAAAAAGATCGAAGTCGT
GGTATTTTTTTCACTCAAGACTGGGTCTCTATGCCAGGTGTTATACCCGTGGCTTCAGGG
GGTATTCATGTTTGGCATATGNCTGCCCTAACCGAAATCTTTGGGGATGATTCTGTGCTA
CAGNNCGGNGGAGGAACTTTAGGGCACCCTTGGGGAAATGCACCCGGTGCAGNAGCTANT
CGAGTGGCTTTAGAAGCATGTGTACAAGCTCGTAATGAGGGACGTGATCTTGTTCGT---
-----------------------------------
>KF852736Calanthe_alpina
-------------------------------------------------AAGATTACAAA
TTGACTTATTATACTCCTGACTACGAAACCAAAGATACTGATATCTTGGCAGCATTCCGA
GTAACTCCTCAACCGGGAGTTCCGCCTGAAGAAGCGGGGGCTGCGGTAGCTGCCGAATCT
TCTACTGGTACATGGACAACTGTGTGGACTGATGGACTTACCAGTCTTGATCGTTACAAA
GGACGATGCTACCACATCGAGGTCGTTGTTGGGGAGGAAAATCAATATATTGCTTATGTA
GCTTATCCTTTAGACCTTTTTGAAGAAGGTTCTGTTACTAACATGTTTACTTCCATTGTG
GGTAATGTATTTGGTTTCAAAGCCCTGCGAGCTCTACGTCTGGAAGATCTGCGAATTCCC
ACTTCTTATTCCAAAACTTTCCAAGGTCCGCCTCATGGCATCCAAGTTGAAAGAGATAAA
TTGAACAAGTA---CGGTCGTCCCCTATTGGGATGTACTATTAAACCAAAATTGGGATTA
TCCGCAAAAAACTACGGTAGAGCGGTTTATGAATGTCTACGGGGTGGACTTGATTTTACT
AAGGATGATGAAAACGTAAATTCACAACCATTTATGCGTTGGAGAGATCGTTTCTTATTT
TGTGCCGAAGCGCTTTATAAAGCGCAAACCGAAACGGGTGAAATTAAAGGACATTACTTG
AATGCAACTGCGGGTACATGTGAAGAAATGATCAAAAGAGCGGTATTTGCCAGAGAATTG
GGAGTTCCTATCGTAATGCATGACTACTTAACTGGGGGATTCACCGCAAATACTAGCTTG
GCTCATTATTGCCGCGACAATGGTCTACTTCTTCACATCCATCGCGCAATGCATGCAGTT
ATTGATAGACAGAAAAATCATGGTATGCATTTTCGTGTACTAGCTAAAGCATTACGTATG
TCTGGTGGAGATCATATTCACGCTGGTACAGTAGTGGGTAAACTGGAGGGGGAACGTGAG
ATGACTTTGGGTTTTGTTGATTTGTTACGTGATGATTTTATTGAAAAAGATCGAAGTCGT
GGTATTTTTTTCACTCAAGACTGGGTCTCTATGCCAGGTGTTCTGCCCGTGGCTTCAGGG
GGTATTCATGTTTGGCATATGCCTGCCCTAACCGAAATCTTTGGGGATGATTCCGTACTA
CAGTTCGGTGGAGGAACTTTAGGGCACCCTTGGGGAAATGCACCCGGTGCAGTAGCTAAT
CGGGTGGCTTTAGAAGCATGTGTACAAGCTCGTAATGAGGGACGCGATCTTGCTCGTGAA
GGTAATGATATTATTC-------------------
>MK235043Calanthe_alpina
------------------------------------------------------TACAAA
TTGACTTATTATACTCCTGACTACGAAACCAAAGATACTGATATCTTGGCAGCATTCCGA
GTAACTCCTCAACCGGGAGTTCCGCCTGAAGAAGCGGGGGCTGCGGTAGCTGCCGAATCT
TCTACTGGTACATGGACAACTGTGTGGACTGATGGACTTACCAGTCTTGATCGTTACAAA
GGACGATGCTACCACATCGAGGTCGTTGTTGGGGAGGAAAATCAATTTATTGCTTATGTA
GCTTATCCTTTAGACCTTTTCGAAGAAGGTTCTGTTACTAACATGTTTACTTCCATTGTG
GGTAATGTATTTGGTTTCAAAGCCCTGCGAGCTCTACGTCTGGAAGATCTGCGAATTCCC
CCTTCTTATTCCAAAACTTTCCAAGGTCCGCCTCATGGCATCCAAGTTGAAAGAGATAAA
TTGAACAAATA---CGGTCGTCCCCTATTGGGATGTACTATTAAACCAAAATTGGGATTA
TCCGCAAAAAACTACGGTAGAGCGGTTTATGAATGTCTACGGGGTGGACTTGATTTTACT
AAGGATGATGAAAACGTAAATTCACAACCATTTATGCGTTGGAGAGATCGTTTCTTATTT
TGTGCCGAAGCGCTTTATAAAGCGCAAGCCGAAACGGGTGAAATTAAAGGACATTACTTG
AATGCAACTGCGGCTACATGTGAAGAAATGATGAAAAGAGCGATATTTGCCAGAGAATTG
GGAGTTCCTATCGTAATGCATGACTATTTAACTGGGGGGTTCACCGCAAATACTAGCTTG
GCTCATTATTGCCGCGACAATGGTCTACTTCTTCACATCCATCGCGCAATGCATGCAGTT
ATTGATAGACAGAAAAATCATGGTATGCATTTTCGTGTACTAGCTAAAGCATTACGTATG
TCTGGTGGAGATCATATTCACGCTGGTACAGTAGTGGGTAAACTGGAGGGGGAACGTGAG
ATGACTTTGGGTTTTGTTGATTTGTTACGTGATGATTTTATTGAAAAAGATCGAAGTCGT
GGTATTTTTTTCACTCAAGACTGGGTCTCTATGCCAGGTGTTCTGCCCGTGGCTTCAGGG
GGTATTCATGTTTGGCATATGCCTGCCCTAACCGAAATCTTTGGGGATGATTCCGTACTA
CAGTTCGGTGGAGGAACTTTAGGGCACCCTTGGGGAAATGCACCCGGTGCAGTAGCTAAT
CGGGTG------------------------------------------------------
-----------------------------------
>KF852738Calanthe_brevicornu
------------------------------------------------------------
-----TTATTATACTCCTGACTACGAAACCAAAGATACTGATATCTTGGCAGCATTCCGA
GTAACTCCTCAACCGGGAGTTCCGCCTGAAGAAGCGGGGGCTGCGGTAGCTGCCGAATCT
TCTACTGGTACATGGACAACTGTGTGGACTGATGGACTTACCAGTCTTGATCGTTACAAA
GGACGATGCTACCACATCGAGGTCGTTGTTGGGGAGGAAAATCAATATATTGCTTATGTA
GCTTATCCTTTAGACCTTTTTGAAGAAGGTTCTGTTACTAACATGTTTACTTCCATTGTG
GGTAATGTATTTGGTTTCAAAGCCCTGCGAGCTCTACGTCTGGAAGATCTGCGAATTCCC
ACTTCTTATTCCAAAACTTTCCAAGGTCCGCCTCATGGCATCCAAGTTGAAAGAGATAAA
TTGAACAAGTA---CGGTCGTCCCCTATTGGGATGTACTATTAAACCAAAATTGGGATTA
TCCGCAAAAAACTACGGTAGAGCGGTTTATGAATGTCTACGGGGTGGACTTGATTTTACT
AAGGATGATGAAAACGTAAATTCACAACCATTTATGCGTTGGAGAGATCGTTTCTTATTT
TGTGCCGAAGCGCTTTWTAAAGCGCAAGCCGAAACGGGTGAAATTAAAGGACATTACTTG
AATGCAACTGCGGGTACCTGTGAAGAAATGATGAAAAGAGCGATATTTGCCAGAGAATTG
GGAGTTCCTATCGTAATGCATGACTACTTAACTGGGGGGTTCACCGCAAATACTAGCTTG
GCTCATTATTGCCGCGACAATGGTCTACTTCTTCACATCCATCGCGCAATGCATGCAGTT
ATTGATAGACAGAAAAATCATGGTATGCATTTTCGTGTACTAGCTAAAGCATTACGTATG
TCTGGTGGAGATCATGTTCACGCTGGTACAGTAGTGGGTAAACTGGAGGGGGAACGTGAG
ATGACTTTGGGTTTTGTTGATTTGTTACGTGATGATTTTATTGAAAAAGATCGAAGTCGT
GGTATTTTTTTCACTCAAGACTGGGTCTCTATGCCAGGTGTTCTGCCCGTGGCTTCAGGG
GGTATTCATGTTTGGCATATGCCTGCCCTAACCGAAATATTTGGGGATGATTCCGTACTA
CAGTTCGGTGGAGGAACTTTAGGACACCCTTGGGGAAATGCACCCGGTGCAGTAGCTAAT
CGGGTGGCTTTAGAAGCATGTGTACAAGCTCGTAATGAGGGACGCGATCTTGCTCGT---
-----------------------------------
>MK235051Calanthe_brevicornu
------------------------------------------------------TACAAA
TTGAATTATTATACTCCTGACTACGAAACCAAAGATACTGATATCTTGGCAGCATTCCGA
GTAACTCCTCAACCGGGAGTTCCGCCTGAAGAAGCGGGGGCTGCGGTAGCTGCCGAATCT
TCTACTGGTACATGGACAACTGTGTGGACTGATGGACTTACCAGTCTTGATCGTTACAAA
GGACGATGCTACCACATCGAGGTCGTTGTTGGGGAGGAAAATCAATATATTGCTTATGTA
GCTTATCCTTTAGACCTTTTTGAAGAAGGTTCTGTTACTAACATGTTTACTTCCATTGTG
GGTAATGTATTTGGTTTCAAAGCCCTGCGAGCTCTACGTCTGGAAGATCTGCGAATTCCC
ACTTCTTATTCCAAAACTTTCCAAGGTCCGCCTCATGGCATCCAAGTTGAAAGAGATAAA
TTGAACAAGTA---CGGTCGTCCCCTATTGGGATGTACTATTAAACCAAAATTGGGATTA
TCCGCAAAAAACTACGGTAGAGCGGTTTATGAATGTCTACGGGGTGGACTTGATTTTACT
AAGGATGATGAAAACGTAAATTCACAACCATTTATGCGTTGGAGAGATCGTTTCTTATTT
TGTGCCGAAGCGCTTTTTAAAGCGCAAGCCGAAACGGGTGAAATTAAAGGACATTACTTG
AATGCAACTGCGGGTACCTGTGAAGAAATGATGAAAAGAGCGATATTTGCCAGAGAATTG
GGAGTTCCTATCGTAATGCATGACTACTTAACTGGGGGGTTCACCGCAAATACTAGCTTG
GCTCATTATTGCCGCGACAATGGTCTACTTCTTCACATCCATCGCGCAATGCATGCAGTT
ATTGATAGACAGAAAAATCATGGTATGCATTTTCGTGTACTAGCTAAAGCATTACGTATG
TCTGGTGGAGATCATGTTCACGCTGGTACAGTAGTGGGTAAACTGGAGGGGGAACGTGAG
ATGACTTTGGGTTTTGTTGATTTGTTACGTGATGATTTTATTGAAAAAGATCGAAGTCGT
GGTATTTTTTTCACTCAAGACTGGGTCTCTATGCCAGGTGTTCTGCCCGTGGCTTCAGGG
GGTATTCATGTTTGGCATATGCCTGCCCTAACCGAAATATTTGGGGATGATTCCGTACTA
CAGTTCGGTGGAGGAACTTTAGGACACCCTTGGGGAAATGCACCCGGTGCAGTAGCTAAT
CGGGTG------------------------------------------------------
-----------------------------------
>KF852740Calanthe_davidii
---------------------------------------------------GATTACAAA
TTGACTTATTATACTCCTGACTACGAAACCAAAGATACTGATATCTTGGCAGCATTCCGA
GTAACTCCTCAACCGGGAGTTCCGCCTGAAGAAGCGGGGGCTGCGGTAGCTGCCGAATCT
TCTACTGGTACATGGACAACTGTGTGGACTGATGGACTTACCAGTCTTGATCGTTACAAA
GGACGATGCTACCACATCGAGGTCGTTGTTGGGGAGGAAAATCAATATATTGCTTATGTA
GCTTATCCTTTAGACCTTTTTGAAGAAGGTTCTGTTACTAACATGTTTACTTCCATTGTG
GGTAATGTATTTGGTTTCAAAGCCCTGCGAGCTCTACGTCTGGAAGATCTGCGAATTCCC
ACTTCTTATTCCAAAACTTTCCAAGGTCCGCCTCACGGCATCCAAGTTGAAAGAGATAAA
TTGAACAAGTA---CGGTCGTCCCCTATTGGGATGTACTATTAAACCAAAATTGGGATTA
TCCGCAAAAAACTACGGTAGAGCGGTTTATGAATGTCTACGGGGTGGACTTGATTTTACT
AAGGATGATGAAAACGTAAATTCACAACCATTTATGCGTTGGAGAGATCGTTTCTTATTT
TGTGCCGAAGCGCTTTATAAAGCGCAAGCCGAAACGGGTGAAATTAAAGGACATTACTTG
AATGCAACTGCGGGTACATGTGAAGAAATGATGAAAAGAGCGGTATTTGCCAGAGAATTG
GGAGTTCCTATCGTAATGCATGACTACTTAACTGGGGGGTTCACCGCAAATACTAGCTTG
GCTCATTATTGCCGCGACAATGGTCTACTTCTTCACATCCATCGCGCAATGCATGCAGTT
ATTGATAGACAGAAAAATCATGGTATGCATTTTCGTGTACTAGCTAAAGCATTACGTATG
TCTGGTGGAGATCATATTCACGCTGGTACAGTAGTGGGTAAACTGGAGGGGGAACGTGAG
ATGACTTTGGGTTTTGTTGATTTGTTACGTGATGATTTTATTGAAAAAGATAGAAGTCGT
GGTATTTTTTTCACTCAAGACTGGGTCTCTATGCCAGGTGTTCTGCCCGTGGCTTCAGGG
GGTATTCATGTTTGGCATATGCCTGCCCTAACCGAAATCTTTGGGGATGATTCCGTACTA
CAGTTCGGTGGAGGAACTATAGGGCACCCTTGGGGAAATGCACCCGGTGCAGTAGCTAAT
CGGGTGGCTTTAGAAGCATGTGTACAAGCTCGTAATGAGGGACGCGATCTTGCTCG----
-----------------------------------
>MK235055Calanthe_davidii
------------------------------------------------------TACAAA
TTGACTTATTATACTCCTGACTACGAAACCAAAGATACTGATATCTTGGCAGCATTCCGA
GTAACTCCTCAACCGGGAGTTCCGCCTGAAGAAGCGGGGGCTGCGGTAGCTGCCGAATCT
TCTACTGGTACATGGACAACTGTGTGGACTGATGGACTTACCAGTCTTGATCGTTACAAA
GGACGATGCTACCACATCGAGGTCGTTGTTGGGGAGGAAAATCAATATATTGCTTATGTA
GCTTATCCTTTAGACCTTTTTGAAGAAGGTTCTGTTACTAACATGTTTACTTCCATTGTG
GGTAATGTATTTGGTTTCAAAGCCCTGCGAGCTCTACGTCTGGAAGATCTGCGAATTCCC
ACTTCTTATTCCAAAACTTTCCAAGGTCCGCCTCACGGCATCCAAGTTGAAAGAGATAAA
TTGAACAAGTA---CGGTCGTCCCCTATTGGGATGTACTATTAAACCAAAATTGGGATTA
TCCGCAAAAAACTACGGTAGAGCGGTTTATGAATGTCTACGGGGTGGACTTGATTTTACT
AAGGATGATGAAAACGTAAATTCACAACCATTTATGCGTTGGAGAGATCGTTTCTTATTT
TGTGCCGAAGCGCTTTATAAAGCGCAAGCCGAAACGGGTGAAATTAAAGGACATTACTTG
AATGCAACTGCGGGTACATGTGAAGAAATGATGAAAAGAGCGGTATTTGCCAGAGAATTG
GGAGTTCCTATCGTAATGCATGACTACTTAACTGGGGGGTTCACCGCAAATACTAGCTTG
GCTCATTATTGCCGCGACAATGGTCTACTTCTTCACATCCATCGCGCAATGCATGCAGTT
ATTGATAGACAGAAAAATCATGGTATGCATTTTCGTGTACTAGCTAAAGCATTACGTATG
TCTGGTGGAGATCATATTCACGCTGGTACAGTAGTGGGTAAACTGGAGGGGGAACGTGAG
ATGACTTTGGGTTTTGTTGATTTGTTACGTGATGATTTTATTGAAAAAGATAGAAGTCGT
GGTATTTTTTTCACTCAAGACTGGGTCTCTATGCCAGGTGTTCTGCCCGTGGCTTCAGGG
GGTATTCATGTTTGGCATATGCCTGCCCTAACCGAAATCTTTGGGGATGATTCCGTACTA
CAGTTCGGTGGAGGAACTATAGGGCACCCTTGGGGAAATGCACCCGGTGCAGTAGCTAAT
CGGGTG------------------------------------------------------
-----------------------------------
>KF852742Calanthe_densiflora
---------------------------------------------------GATTACAAA
TTGACTTATTATACTCCTGACTACGAAACCAAAGATACTGATATCTTGGCAGCATTCCGA
GTAACTCCTCAACCGGGAGTTCCGCCTGAAGAAGCGGGGGCTGCGGTAGCTGCCGAATCT
TCTACTGGTACATGGACAACTGTGTGGACTGATGGACTTACCAGTCTGGATCGTTACAAA
GGACGATGCTACCACATCGAGGTCGTTGTTGGGGAGGAAAATCAATATATTGCTTATGTA
GCTTATCCTTTAGACCTTTTTGAAGAAGGTTCTGTTACTAACATGTTTACTTCCATTGTG
GGTAATGTATTTGGTTTCAAAGCCCTGCGAGCTCTACGTCTGGAAGATCTGCGAATTCCC
ACTTCTTATTCCAAAACTTTTCAAGGTCCGCCTCATGGCATCCAAGTTGAAAGAGATAAA
TTGAACAAGTA---CGGTCGTCCCCTATTGGGATGTACTATTAAACCAAAATTGGGATTA
TCCGCAAAAAACTACGGTAGAGCGGTTTATGAATGTCTACGGGGTGGACTTGATTTTACT
AAGGATGATGAAAACGTAAATTCACAACCATTTATGCGTTGGAGAGATCGTTTCTTATTT
TGTGCCGAAGCGCTTTATAAAGCGCAAACCGAAACGGGTGAAATTAAAGGACATTACTTG
AATGCAACTGCGGGTACATGTGAAGAAATGATGAAAAGAGCGGTATTTGCCAGAGAATTG
GGAGTTCCTATCGTAATGCATGACTACTTAACTGGGGGTTTCACCGCAAATACTAGCTTG
GCTCATTATTGCCGCGACAATGGTCTACTTCTTCACATCCATCGCGCAATGCATGCAGTT
ATTGATAGACAGAAAAATCATGGTATGCATTTTCGTGTACTAGCTAAAGCATTACGTATG
TCTGGTGGAGATCATATTCACGCTGGTACAGTAGTGGGTAAACTGGAAGGGGAACGTGAG
ATGACTTTGGGTTTTGTTGATTTGTTACGTGATGATTTTATTGAAAAAGATCGAAGTCGT
GGTATTTTTTTCACTCAAGACTGGGTCTCTATGCCGGGTGTTCTGCCCGTGGCTTCAGGG
GGTATTCATGTTTGGCATATGCCTGCCCTAACCGAAATCTTTGGGGATGATTCCGTACTA
CAGTTCGGTGGAGGAACTTTAGGGCACCCTTGGGGAAATGCACCCGGTGCAGTAGCTAAT
CGGGTGGCTTTAGAAGCATGTGTACAAGCTCGTAATGAGGGACGCGATCTTGCTCGTGAA
GGT--------------------------------
>MK235054Calanthe_densiflora
------------------------------------------------------TACAAA
TTGACTTATTATACTCCTGACTACGAAACCAAAGATACTGATATCTTGGCAGCATTCCGA
GTAACTCCTCAACCGGGAGTTCCGCCTGAAGAAGCGGGGGCTGCGGTAGCTGCCGAATCT
TCTACTGGTACATGGACAACTGTGTGGACTGATGGACTTACCAGTCTGGATCGTTACAAA
GGACGATGCTACCACATCGAGGTCGTTGTTGGGGAGGAAAATCAATATATTGCTTATGTA
GCTTATCCTTTAGACCTTTTTGAAGAAGGTTCTGTTACTAACATGTTTACTTCCATTGTG
GGTAATGTATTTGGTTTCAAAGCCCTGCGAGCTCTACGTCTGGAAGATCTGCGAATTCCC
ACTTCTTATTCCAAAACTTTTCAAGGTCCGCCTCATGGCATCCAAGTTGAAAGAGATAAA
TTGAACAAGTA---CGGTCGTCCCCTATTGGGATGTACTATTAAACCAAAATTGGGATTA
TCCGCAAAAAACTACGGTAGAGCGGTTTATGAATGTCTACGGGGTGGACTTGATTTTACT
AAGGATGATGAAAACGTAAATTCACAACCATTTATGCGTTGGAGAGATCGTTTCTTATTT
TGTGCCGAAGCGCTTTATAAAGCGCAAACCGAAACGGGTGAAATTAAAGGACATTACTTG
AATGCAACTGCGGGTACATGTGAAGAAATGATGAAAAGAGCGGTATTTGCCAGAGAATTG
GGAGTTCCTATCGTAATGCATGACTACTTAACTGGGGGTTTCACCGCAAATACTAGCTTG
GCTCATTATTGCCGCGACAATGGTCTACTTCTTCACATCCATCGCGCAATGCATGCAGTT
ATTGATAGACAGAAAAATCATGGTATGCATTTTCGTGTACTAGCTAAAGCATTACGTATG
TCTGGTGGAGATCATATTCACGCTGGTACAGTAGTGGGTAAACTGGAAGGGGAACGTGAG
ATGACTTTGGGTTTTGTTGATTTGTTACGTGATGATTTTATTGAAAAAGATCGAAGTCGT
GGTATTTTTTTCACTCAAGACTGGGTCTCTATGCCGGGTGTTCTGCCCGTGGCTTCAGGG
GGTATTCATGTTTGGCATATGCCTGCCCTAACCGAAATCTTTGGGGATGATTCCGTACTA
CAGTTCGGTGGAGGAACTTTAGGGCACCCTTGGGGAAATGCACCCGGTGCAGTAGCTAAT
CGGGTG------------------------------------------------------
-----------------------------------
>MK235068Calanthe_plantaginea
------------------------------------------------------TACAAA
TTGAATTATTATACTCCTGACTACGAAACCAAAGATACTGATATCTTGGCAGCATTCCGA
GTAACTCCTCAACCGGGAGTTCCGCCTGAAGAAGCGGGGGCTGCGGTAGCTGCCGAATCT
TCTACTGGTACATGGACAACTGTGTGGACTGATGGACTTACCAGTCTTGATCGTTACAAA
GGACGATGCTACCACATCGAGGTCGTTGTTGGGGAGGAAAATCAATATATTGCTTATGTA
GCTTATCCTTTAGACCTTTTTGAAGAAGGTTCTGTTACTAACATGTTTACTTCCATTGTG
GGTAATGTATTTGGTTTCAAAGCCCTGCGAGCTCTACGTCTGGAAGATCTGCGAATTCCC
ACTTCTTATTCCAAAACTTTCCAAGGTCCGCCTCATGGCATCCAAGTTGAAAGAGATAAA
TTGAACAAGTA---CGGTCGTCCCCTATTGGGATGTACTATTAAACCAAAATTGGGATTA
TCCGCAAAAAACTACGGTAGAGCGGTTTATGAATGTCTACGGGGTGGACTTGATTTTACT
AAGGATGATGAAAACGTAAATTCACAACCATTTATGCGTTGGAGAGATCGTTTCTTATTT
TGTGCCGAAGCGCTTTTTAAAGCGCAAGCCGAAACGGGTGAAATTAAAGGACATTACTTG
AATGCAACTGCGGGTACCTGTGAAGAAATGATGAAAAGAGCGATATTTGCCAGAGAATTG
GGAGTTCCTATCGTAATGCATGACTACTTAACTGGGGGGTTCACCGCAAATACTAGCTTG
GCTCATTATTGCCGCGACAATGGTCTACTTCTTCACATCCATCGCGCAATGCATGCAGTT
ATTGATAGACAGAAAAATCATGGTATGCATTTTCGTGTACTAGCTAAAGCATTACGTATG
TCTGGTGGAGATCATGTTCACGCTGGTACAGTAGTGGGTAAACTGGAGGGGGAACGTGAG
ATGACTTTGGGTTTTGTTGATTTGTTACGTGATGATTTTATTGAAAAAGATCGAAGTCGT
GGTATTTTTTTCACTCAAGACTGGGTCTCTATGCCAGGTGTTCTGCCCGTGGCTTCAGGG
GGTATTCATGTTTGGCATATGCCTGCCCTAACCGAAATATTTGGGGATGATTCCGTACTA
CAGTTCGGTGGAGGAACTTTAGGACACCCTTGGGGAAATGCACCCGGTGCAGTAGCTAAT
CGGGTG------------------------------------------------------
-----------------------------------
>MW888238Calanthe_plantaginea
-------------------------GTGTTGGATTTAAAGCTGGTGTTAAAGATTACAAA
TTGAATTATTATACTCCTGACTACGAAACCAAAGATACTGATATCTTGGCAGCATTCCGA
GTAACTCCTCAACCGGGAGTTCCGCCTGAAGAAGCGGGGGCTGCGGTAGCTGCCGAATCT
TCTACTGGTACATGGACAACTGTGTGGACTGATGGACTTACCAGTCTTGATCGTTACAAA
GGACGATGCTACCACATCGAGGTCGTTGTTGGGGAGGAAAATCAATATATTGCTTATGTA
GCTTATCCTTTAGACCTTTTTGAAGAAGGTTCTGTTACTAACATGTTTACTTCCATTGTG
GGTAATGTATTTGGTTTCAAAGCCCTGCGAGCTCTACGTCTGGAAGATCTGCGAATTCCC
ACTTCTTATTCCAAAACTTTCCAAGGTCCGCCTCATGGCATCCAAGTTGAAAGAGATAAA
TTGAACAAGTA---CGGTCGTCCCCTATTGGGATGTACTATTAAACCAAAATTGGGATTA
TCCGCAAAAAACTACGGTAGAGCGGTTTATGAATGTCTACGGGGTGGACTTGATTTTACT
AAGGATGATGAAAACGTAAATTCACAACCATTTATGCGTTGGAGAGATCGTTTCTTATTT
TGTGCCGAAGCGCTTTTTAAAGCGCAAGCCGAAACGGGTGAAATTAAAGGACATTACTTG
AATGCAACTGCGGGTACCTGTGAAGAAATGATGAAAAGAGCGATATTTGCCAGAGAATTG
GGAGTTCCTATCGTAATGCATGACTACTTAACTGGGGGGTTCACCGCAAATACTAGCTTG
GCTCATTATTGCCGCGACAATGGTCTACTTCTTCACATCCATCGCGCAATGCATGCAGTT
ATTGATAGACAGAAAAATCATGGTATGCATTTTCGTGTACTAGCTAAAGCATTACGTATG
TCTGGTGGAGATCATGTTCACGCTGGTACAGTAGTGGGTAAACTGGAGGGGGAACGTGAG
ATGACTTTGGGTTTTGTTGATTTGTTACGTGATGATTTTATTGAAAAAGATCGAAGTCGT
GGTATTTTTTTCACTCAAGACTGGGTCTCTATGCCAGGTGTTCTGCCCGTGGCTTCAGGG
GGTATTCATGTTTGGCATATGCCTGCCCTAACCGAAATATTTGGGGATGATTCCGTACTA
CAGTTCGGTGGAGGAACTTTAGGACACCCTTGGGGAAATGCACCCGGTGCAGTAGCTAAT
CGGGTGGCTTT-------------------------------------------------
-----------------------------------
>MK235069Calanthe_puberula
------------------------------------------------------TACAAA
TTGACTTATTATACTCCTGACTACGAAACCAAAGATACTGATATCTTGGCAGCATTCCGA
GTAACTCCTCAACCGGGAGTTCCGCCTGAAGAAGCGGGGGCTGCGGTAGCTGCCGAATCT
TCTACTGGTACATGGACAACTGTGTGGACTGATGGACTTACCAGTCTTGATCGTTACAAA
GGACGATGCTACCACATCGAGGTCGTTGTTGGGGAGGAAAATCAATTTATTGCTTATGTA
GCTTATCCTTTAGACCTTTTTGAAGAAGGTTCTGTTACTAACATGTTTACTTCCATTGTG
GGTAATGTATTTGGTTTCAAAGCCCTGCGAGCTCTACGTCTGGAAGATCTGCGAATTCCC
CCTTCTTATTCCAAAACTTTCCAAGGTCCGCCTCATGGCATCCAAGTTGAAAGAGATAAA
TTGAACAAGTA---CGGTCGTCCCCTATTGGGATGTACTATTAAACCAAAATTGGGATTA
TCCGCAAAAAACTACGGTAGAGCGGTTTATGAATGTCTACGGGGTGGACTTGATTTTACT
AAGGATGATGAAAACGTAAATTCACAACCATTTATGCGTTGGAGAGATCGTTTCTTATTT
TGTGCCGAAGCGCTTTATAAAGCGCAAGCCGAAACGGGTGAAATTAAAGGACATTACTTG
AATGCAACTGCGGCTACATGTGAAGAAATGATCAAAAGAGCGGTATTTGCCAGAGAATTG
GGAGTTCCTATCGTAATGCATGACTACTTAACTGGGGGGTTCACCGCAAATACTAGCTTG
GCTCATTATTGCCGCGACAATGGTCTACTTCTTCACATCCATCGCGCAATGCATGCAGTT
ATTGATAGACAGAAAAATCATGGTATGCATTTTCGTGTACTAGCTAAAGCATTACGTATG
TCTGGTGGAGATCATATTCACGCTGGTACAGTAGTGGGTAAACTGGAGGGGGAACGTGAG
ATGACTTTGGGTTTTGTTGATTTGTTACGTGATGATTTTATTGAAAAAGATCGAAGTCGT
GGTATTTTTTTCACTCAAGACTGGGTCTCTATGCCAGGTGTTCTGCCCGTGGCTTCAGGG
GGTATTCATGTTTGGCATATGCCTGCCCTAACCGAAATCTTTGGGGATGATTCCGTACTA
CAGTTCGGTGGAGGAACTTTAGGACACCCTTGGGGAAATGCACCCGGTGCAGTAGCTAAT
CGGGTG------------------------------------------------------
-----------------------------------
>MK235053Calanthe_cardioglossa
------------------------------------------------------TACAAA
TTGACTTATTATACTCCTGACTACGAAACCAAAGATACTGATATCTTGGCAGCATTCCGA
GTAACTCCTCAACCGGGAGTTCCGCCTGAAGAAGCGGGGGCTGCGGTAGCTGCCGAATCT
TCTACTGGTACATGGACAACTGTGTGGACTGATGGACTTACCAGTCTTGATCGTTACAAA
GGACGATGCTACCACATCGAGGTCGTTGTTGGGGAGGAAAATCAATATATTGCTTATGTA
GCTTATCCTTTAGACCTTTTTGAAGAAGGTTCTGTTACTAACATGTTTACTTCCATTGTG
GGTAATGTATTTGGTTTCAAAGCCCTACGAGCTCTACGTCTGGAAGATCTGCGAATTCCC
ACTTCTTATTCCAAAACTTTCCAAGGTCCGCCTCATGGCATCCAAGTTGAAAGAGATAAA
TTGAACAAGTA---CGGTCGTCCCCTATTGGGATGTACTATTAAACCAAAATTGGGATTA
TCCGCAAAAAACTACGGTAGAGCGGTTTATGAATGTCTACGGGGTGGACTTGATTTTACT
AAGGATGATGAAAACGTAAATTCACAACCATTTATGCGTTGGAGAGATCGTTTCTTATTT
TGTGCCGAAGCGCTTTATAAAGCGCAAGCCGAAACGGGTGAAATTAAAGGACATTACTTG
AATGCAACTGCGGGTACATGTGAAGAAATGATGAAAAGAGCGGTATTTGCCAGAGAATTG
GGAGTTCCTATCGTAATGCATGACTACTTAACTGGGGGGTTCACTGCAAATACTAGCTTG
GCTCATTATTGCCGCGACAATGGTCTACTTCTTCACATCCATCGCGCAATGCATGCAGTT
ATTGATAGACAGAAAAATCATGGTATGCATTTTCGTGTACTAGCTAAAGCATTACGTATG
TCTGGTGGAGATCATATTCACGCTGGTACAGTAGTGGGTAAACTGGAGGGGGAACGTGAG
ATGACTTTGGGTTTTGTTGATTTGTTACGTGATGATTTTATTGAAAAAGATCGAAGTCGT
GGTATTTTTTTCACTCAAGACTGGGTCTCTATGCCAGGTGTTCTGCCCGTGGCTTCAGGG
GGTATTCATGTTTGGCATATGCCTGCCCTAACCGAAATCTTTGGGGATGATTCCGTACTA
CAGTTCGGTGGAGGAACTTTAGGGCACCCTTGGGGAAATGCGCCCGGTGCAGTAGCTAAT
CGGGTG------------------------------------------------------
-----------------------------------
>MW888239Calanthe_puberula
------------------------------------------------------TACAAA
TTGACTTATTATACTCCTGACTACGAAACCAAAGATACTGATATCTTGGCAGCATTCCGA
GTAACTCCTCAACCGGGAGTTCCGCCTGAAGAAGCGGGGGCTGCGGTAGCTGCCGAATCT
TCTACTGGTACATGGACAACTGTGTGGACTGATGGACTTACCAGTCTTGATCGTTACAAA
GGACGATGCTACCACATCGAGGTCGTTGTTGGGGAGGAAAATCAATTTATTGCTTATGTA
GCTTATCCTTTAGACCTTTTTGAAGAAGGTTCTGTTACTAACATGTTTACTTCCATTGTG
GGTAATGTATTTGGTTTCAAAGCCCTGCGAGCTCTACGTCTGGAAGATCTGCGAATTCCC
CCTTCTTATTCCAAAACTTTCCAAGGTCCGCCTCATGGCATCCAAGTTGAAAGAGATAAA
TTGAACAAGTA---CGGTCGTCCCCTATTGGGATGTACTATTAAACCAAAATTGGGATTA
TCCGCAAAAAACTACGGTAGAGCGGTTTATGAATGTCTACGGGGTGGACTTGATTTTACT
AAGGATGATGAAAACGTAAATTCACAACCATTTATGCGTTGGAGAGATCGTTTCTTATTT
TGTGCCGAAGCGCTTTATAAAGCGCAAGCCGAAACGGGTGAAATTAAAGGACATTACTTG
AATGCAACTGCGGCTACATGTGAAGAAATGATCAAAAGAGCGGTATTTGCCAGAGAATTG
GGAGTTCCTATCGTAATGCATGACTACTTAACTGGGGGGTTCACCGCAAATACTAGCTTG
GCTCATTATTGCCGCGACAATGGTCTACTTCTTCACATCCATCGCGCAATGCATGCAGTT
ATTGATAGACAGAAAAATCATGGTATGCATTTTCGTGTACTAGCTAAAGCATTACGTATG
TCTGGTGGAGATCATATTCACGCTGGTACAGTAGTGGGTAAACTGGAGGGGGAACGTGAG
ATGACTTTGGGTTTTGTTGATTTGTTACGTGATGATTTTATTGAAAAAGATCGAAGTCGT
GGTATTTTTTTCACTCAAGACTGGGTCTCTATGCCAGGTGTTCTGCCCGTGGCTTCAGGG
GGTATTCATGTTTGGCATATGCCTGCCCTAACCGAAATCTTTGGGGATGATTCCGTACTA
CAGTTCGGTGGAGGAACTTTAGGACACCCTTGGGGAAATGCACCCG--------------
------------------------------------------------------------
-----------------------------------
>KF296664Calanthe_discolor
---------------ACTAAAGCAAGTGTTGGATTTAAAGCTGGTGTTAAAGATTACAAA
TTGAATTATTATACTCCTGACTACGAAACCAAAGATACTGATATCTTGGCAGCATTCCGA
GTAACTCCTCAACCGGGAGTTCCGCCTGAAGAAGCGGGGGCTGCGGTAGCTGCCGAATCT
TCTACTGGTACATGGACAACTGTGTGGACTGATGGACTTACCAGTCTTGATCGTTACAAA
GGACGATGCTACCACATCGAGGTCGTTGTTGGGGAGGAAAATCAATATATTGCTTATGTA
GCTTATCCTTTAGACCTTTTTGAAGAAGGTTCTGTTACTAACATGTTTACTTCCATTGTG
GGTAATGTATTTGGTTTCAAAGCCCTGCGAGCTCTACGTCTGGAAGATCTGCGAATTCCC
ACTTCTTATTCCAAAACTTTCCAAGGTCCGCCTCATGGCATCCAAGTTGAAAGAGATAAA
TTGAACAAGTA---CGGTCGTCCCCTATTGGGATGTACTATTAAACCAAAATTGGGATTA
TCCGCAAAAAACTACGGTAGAGCGGTTTATGAATGTCTA---------------------
------------------------------------------------------------
------------------------------------------------------------
------------------------------------------------------------
------------------------------------------------------------
------------------------------------------------------------
------------------------------------------------------------
------------------------------------------------------------
------------------------------------------------------------
------------------------------------------------------------
------------------------------------------------------------
------------------------------------------------------------
------------------------------------------------------------
-----------------------------------
>KF296665Calanthe_discolor 
---------------ACTAAAGCAAGTGTTGGATTTAAAGCTGGTGTTAAAGATTACAAA
TTGAATTATTATACTCCTGACTACGAAACCAAAGATACTGATATCTTGGCAGCATTCCGA
GTAACTCCTCAACCGGGAGTTCCGCCTGAAGAAGCGGGGGCTGCGGTAGCTGCCGAATCT
TCTACTGGTACATGGACAACTGTGTGGACTGATGGACTTACCAGTCTTGATCGTTACAAA
GGACGATGCTACCACATCGAGGTCGTTGTTGGGGAGGAAAATCAATATATTGCTTATGTA
GCTTATCCTTTAGACCTTTTTGAAGAAGGTTCTGTTACTAACATGTTTACTTCCATTGTG
GGTAATGTATTTGGTTTCAAAGCCCTGCGAGCTCTACGTCTGGAAGATCTGCGAATTCCC
ACTTCTTATTCCAAAACTTTCCAAGGTCCGCCTCATGGCATCCAAGTTGAAAGAGATAAA
TTGAACAAGTA---CGGTCGTCCCCTATTGGGATGTACTATTAAACCAAAATTGGGATTA
TCCGCAAAAAACTACGGTAGAGCGGGTTATGAATGTCTA---------------------
------------------------------------------------------------
------------------------------------------------------------
------------------------------------------------------------
------------------------------------------------------------
------------------------------------------------------------
------------------------------------------------------------
------------------------------------------------------------
------------------------------------------------------------
------------------------------------------------------------
------------------------------------------------------------
------------------------------------------------------------
------------------------------------------------------------
-----------------------------------
>KF296667Calanthe_discolor
---------------ACTAAAGCAAGTGTTGGATTTAAAGCTGGTGTTAAAGATTACAAA
TTGAATTATTATACTCCTGACTACGAAACCAAAGATACTGATATCTTGGCAGCATTCCGA
GTAACTCCTCAACCGGGAGTTCCGCCTGAAGAAGCGGGGGCTGCGGTAGCTGCCGAATCT
TCTACTGGTACATGGACAACTGTGTGGACTGATGGACTTACCAGTCTTGATCGTTACAAA
GGACGATGCTACCACATCGAGGTCGTTGTTGGGGAGGAAAATCAATATATTGCTTATGTA
GCTTATCCTTTAGACCTTTTTGAAGAAGGTTCTGTTACTAACATGTTTACTTCCATTGTG
GGTAATGTATTTGGTTTCAAAGCCCTGCGAGCTCTACGTCTGGAAGATCTGCGAATTCCC
ACTTCTTATTCCAAAACTTTCCAAGGTCCGCCTCATGGCATCCAAGTTGAAAGAGATAAA
TTGAACAAGTA---CGGTCGTCCCCTATTGGGATGTACTATTAAACCAAAATTGGGATTA
TCCGCAAAAAACTACGGTAGAGCGGTTTATGAATGTCTA---------------------
------------------------------------------------------------
------------------------------------------------------------
------------------------------------------------------------
------------------------------------------------------------
------------------------------------------------------------
------------------------------------------------------------
------------------------------------------------------------
------------------------------------------------------------
------------------------------------------------------------
------------------------------------------------------------
------------------------------------------------------------
------------------------------------------------------------
-----------------------------------
>KF296668Calanthe_discolor
---------------ACTAAAGCAAGTGTTGGATTTAAAGCTGGTGTTAAAGATTACAAA
TTGAATTATTATACTCCTGACTACGAAACCAAAGATACTGATATCTTGGCAGCATTCCGA
GTAACTCCTCAACCGGGAGTTCCGCCTGAAGAAGCGGGGGCTGCGGTAGCTGCCGAATCT
TCTACTGGTACATGGACAACTGTGTGGACTGATGGACTTACCAGTCTTGATCGTTACAAA
GGACGATGCTACCACATCGAGGTCGTTGTTGGGGAGGAAAATCAATATATTGCTTATGTA
GCTTATCCTTTAGACCTTTTTGAAGAAGGTTCTGTTACTAACATGTTTACTTCCATTGTG
GGTAATGTATTTGGTTTCAAAGCCCTGCGAGCTCTACGTCTGGAAGATCTGCGAATTCCC
ACTTCTTATTCCAAAACTTTCCAAGGTCCGCCTCATGGCATCCAAGTTGAAAGAGATAAA
TTGAACAAGTA---CGGTCGTCCCCTATTGGGATGTACTATTAAACCAAAATTGGGATTA
TCCGCAAAAAACTACGGTAGAGCGGTTTATGAATGTCTA---------------------
------------------------------------------------------------
------------------------------------------------------------
------------------------------------------------------------
------------------------------------------------------------
------------------------------------------------------------
------------------------------------------------------------
------------------------------------------------------------
------------------------------------------------------------
------------------------------------------------------------
------------------------------------------------------------
------------------------------------------------------------
------------------------------------------------------------
-----------------------------------
>KF296669Calanthe_discolor
---------------ACTAAAGCAAGCGTTGGATTTAAAGCTGGTGTTAAAGATTACAAA
TTGAATTATTATACTCCTGACTACGAAACCAAAGATACTGATATCTTGGCAGCATTCCGA
GTAACTCCTCAACCGGGAGTTCCGCCTGAAGAAGCGGGGGCTGCGGTAGCTGCCGAATCT
TCTACTGGTACATGGACAACTGTGTGGACTGATGGACTTACCAGTCTTGATCGTTACAAA
GGACGATGCTACCACATCGAGGTCGTTGTTGGGGAGGAAAATCAATATATTGCTTATGTA
GCTTATCCTTTAGACCTTTTTGAAGAAGGTTCTGTTACTAACATGTTTACTTCCATTGTG
GGTAATGTATTTGGTTTCAAAGCCCTGCGAGCTCTACGTCTGGAAGATCTGCGAATTCCC
ACTTCTTATTCCAAAACTTTCCAAGGTCCGCCTCATGGCATCCAAGTTGAAAGAGATAAA
TTGAACAAGTA---CGGTCGTCCCCTATTGGGATGTACTATTAAACCAAAATTGGGATTA
TCCGCAAAAAACTACGGTAGAGCGGTTTATGAATGTCTA---------------------
------------------------------------------------------------
------------------------------------------------------------
------------------------------------------------------------
------------------------------------------------------------
------------------------------------------------------------
------------------------------------------------------------
------------------------------------------------------------
------------------------------------------------------------
------------------------------------------------------------
------------------------------------------------------------
------------------------------------------------------------
------------------------------------------------------------
-----------------------------------
>MF349422Calanthe_discolor 
-----------------------AAGCGTTGGATTTAAAGCTGGTGTTAAAGATTACAAA
TTGAATTATTATACTCCTGACTACGAAACCAAAGATACTGATATCTTGGCAGCATTCCGA
GTAACTCCTCAACCGGGAGTTCCGCCTGAAGAAGCGGGGGCTGCGGTAGCTGCCGAATCT
TCTACTGGTACATGGACAACTGTGTGGACTGATGGACTTACCAGTCTTGATCGTTACAAA
GGACGATGCTACCACATCGAGGTCGTTGTTGGGGAGGAAAATCAATATATTGCTTATGTA
GCTTATCCTTTAGACCTTTTTGAAGAAGGTTCTGTTACTAACATGTTTACTTCCATTGTG
GGTAATGTATTTGGTTTCAAAGCCCTGCGAGCTCTACGTCTGGAAGATCTGCGAATTCCC
ACTTCTTATTCCAAAACTTTCCAAGGTCCGCCTCATGGCATCCAAGTTGAAAGAGATAAA
TTGAACAAGTA---CGGTCGTCCCCTATTGGGATGTACTATTAAACCAAAATTGGGATTA
TCCGCAAAAAACTACGGTAGAGCGGTTTATGAATGTCTA---------------------
------------------------------------------------------------
------------------------------------------------------------
------------------------------------------------------------
------------------------------------------------------------
------------------------------------------------------------
------------------------------------------------------------
------------------------------------------------------------
------------------------------------------------------------
------------------------------------------------------------
------------------------------------------------------------
------------------------------------------------------------
------------------------------------------------------------
-----------------------------------
>KC704864Calanthe_discolor 
-----------------TAAAGCAAGCGTTGGATTTAAAGCTGGTGTTAAAGATTACAAA
TTGAATTATTATACTCCTGACTACGAAACCAAAGATACTGATATCTTGGCAGCATTCCGA
GTAACTCCTCAACCGGGAGTTCCGCCTGAAGAAGCGGGGGCTGCGGTAGCTGCCGAATCT
TCTACTGGTACATGGACAACTGTGTGGACTGATGGACTTACCAGTCTTGATCGTTACAAA
GGACGATGCTACCACATCGAGGTCGTTGTTGGGGAGGAAAATCAATATATTGCTTATGTA
GCTTATCCTTTAGACCTTTTTGAAGAAGGTTCTGTTACTAACATGTTTACTTCCATTGTG
GGTAATGTATTTGGTTTCAAAGCCCTGCGAGCTCTACGTCTGGAAGATCTGCGAATTCCC
ACTTCTTATTCCAAAACTTTCCAAGGTCCGCCTCATGGCATCCAAGTTGAAAGAGATAAA
TTGAACAAGTA---CGGTCGTCCCCTATTGGGATGTACTATTAAACCAAAATTGGGATTA
TCCGCAAAAAACTACGGTAGAGCGGTTTATGAATGTCTACGGGGTGGACTTGATTTTACT
AAGGATGATGAAAACGTAAATTCACAACCATTTATGCGTTGGAGAGATCGTTTCTTATTT
TGTGCCGAAGCGCTTTTTAAAGCGCAAGCCGAAACGGGTGAAATTAAAGGACATTACTTG
AAT---------------------------------------------------------
------------------------------------------------------------
------------------------------------------------------------
------------------------------------------------------------
------------------------------------------------------------
------------------------------------------------------------
------------------------------------------------------------
------------------------------------------------------------
------------------------------------------------------------
------------------------------------------------------------
-----------------------------------
>KF296666Calanthe_discolor    
---------------ACTAAAGCAAGTGTTGGATTTAAAGCTGGTGTTAAAGATTACAAA
TTGAATTATTATACTCCTGACTACGAAACCAAAGATACTGATATCTTGGCAGCATTCCGA
GTAACTCCTCAACCGGGAGTTCCGCCTGAAGAAGCGGGGGCTGCGGTAGCTGCCGAATCT
TCTACTGGTACATGGACAACTGTGTGGACTGATGGACTTACCAGTCTTGATCGTTACAAA
GGACGATGCTACCACATCGAGGTCGTTGTTGGGGAGGAAAATCAATATATTGCTTATGTA
GCTTATCCTTTAGACCTTTTTGAAGAAGGTTCTGTTACTAACATGTTTACTTCCATTGTG
GGTAATGTATTTGGTTTCAAAGCCCTGCGAGCTCTACGTCTGGAAGATCTGCGAATTCCC
ACTTCTTATTCCAAAACTTTCCAAGGTCCGCCTCATGGCATCCAAGTTGAAAGAGATAAA
TTGAACAAGTA---CGGTCGTCCCCTATTGGGATGTACTATTAAACCAAAATTGGGATTA
TCCGCAAAAAACTACGGTAGAGCGGTTTATGAATGTCTA---------------------
------------------------------------------------------------
------------------------------------------------------------
------------------------------------------------------------
------------------------------------------------------------
------------------------------------------------------------
------------------------------------------------------------
------------------------------------------------------------
------------------------------------------------------------
------------------------------------------------------------
------------------------------------------------------------
------------------------------------------------------------
------------------------------------------------------------
-----------------------------------
>MK235056Calanthe_discolor
------------------------------------------------------TACAAA
TTGAATTATTATACTCCTGACTACGAAACCAAAGATACTGATATCTTGGCAGCATTCCGA
GTAACTCCTCAACCGGGAGTTCCGCCTGAAGAAGCGGGGGCTGCGGTAGCTGCCGAATCT
TCTACTGGTACATGGACAACTGTGTGGACTGATGGACTTACCAGTCTTGATCGTTACAAA
GGACGATGCTACCACATCGAGGTCGTTGTTGGGGAGGAAAATCAATATATTGCTTATGTA
GCTTATCCTTTAGACCTTTTTGAAGAAGGTTCTGTTACTAACATGTTTACTTCCATTGTG
GGTAATGTATTTGGTTTCAAAGCCCTGCGAGCTCTACGTCTGGAAGATCTGCGAATTCCC
ACTTCTTATTCCAAAACTTTCCAAGGTCCGCCTCATGGCATCCAAGTTGAAAGAGATAAA
TTGAACAAGTA---CGGTCGTCCCCTATTGGGATGTACTATTAAACCAAAATTGGGATTA
TCCGCAAAAAACTACGGTAGAGCGGTTTATGAATGTCTA---------------------
------------------------------------------------------------
------------------------------------------------------------
------------------------------------------------------------
------------------------------------------------------------
------------------------------------------------------------
------------------------------------------------------------
------------------------------------------------------------
------------------------------------------------------------
------------------------------------------------------------
------------------------------------------------------------
------------------------------------------------------------
------------------------------------------------------------
-----------------------------------
>KF852743Calanthe_graciliflora
-----------------------------------------------------------A
TTGAATTATTATACTCCTGACTACGAAACCAAAGATACTGATATCTTGGCAGCATTCCGA
GTAACTCCTCAACCGGGAGTTCCGCCTGAAGAAGCGGGGGCTGCGGTAGCTGCCGAATCT
TCTACTGGTACATGGACAACTGTGTGGACTGATGGACTTACCAGTCTTGATCGTTACAAA
GGACGATGCTACCACATCGAGGTCGTTGTTGGGGAGGAAAATCAATATATTGCTTATGTA
GCTTATCCTTTAGACCTTTTTGAAGAAGGTTCTGTTACTAACATGTTTACTTCCATTGTG
GGTAATGTATTTGGTTTCAAAGCCCTGCGAGCTCTACGTCTGGAAGATCTGCGAATTCCC
ACTTCTTATTCCAAAACTTTCCAAGGTCCGCCTCATGGCATCCAAGTTGAAAGAGATAAA
TTGAACAAGTA---CGGTCGTCCCCTATTGGGATGTACTATTAAACCAAAATTGGGATTA
TCCGCAAAAAACTACGGTAGAGCGGTTTATGAATGTCTACGGGGTGGACTTGATTTTACT
AAGGATGATGAAAACGTAAATTCACAACCATTTATGCGTTGGAGAGATCGTTTCTTATTT
TGTGCCGAAGCGCTTTTTAAAGCGCAAGCCGAAACGGGTGAAATTAAAGGACATTACTTG
AATGCAACTGCGGGTACCTGTGAAGAAATGATGAAAAGAGCGATATTTGCCAGAGAATTG
GGAGTTCCTATCGTAATGCATGACTACTTAACTGGGGGGTTCACCGCAAATACTAGCTTG
GCTCATTATTGCCGCGACAATGGTCTACTTCTTCACATCCATCGCGCAATGCATGCAGTT
ATTGATAGACAGAAAAATCATGGTATGCATTTTCGTGTACTAGCTAAAGCATTACGTATG
TCTGGTGGAGATCATGTTCACGCTGGTACAGTAGTGGGTAAACTGGAGGGGGAACGTGAG
ATGACTTTGGGTTTTGTTGATTTGTTACGTGATGATTTTATTGAAAAAGATCGAAGTCGT
GGTATTTTTTTCACTCAAGACTGGGTCTCTATGCCAGGTGTTCTGCCCGTGGCTTCAGGG
GGTATTCATGTTTGGCATATGCCTGCCCTAACCGAAATATTTGGGGATGATTCCGTACTA
CAGTTCGGTGGAGGAACTTTAGGACACCCTTGGGGAAATGCACCCGGTGCAGTAGCTAAT
CGGGTGGCTTTAGAAGCATGTGTACAAGCTCGTAATGAGGGACGCGATCTTGCTCGTGAA
GGTA-------------------------------
>MK235058Calanthe_graciliflora
------------------------------------------------------TACAAA
TTGAATTATTATACTCCTGACTACGAAACCAAAGATACTGATATCTTGGCAGCATTCCGA
GTAACTCCTCAACCGGGAGTTCCGCCTGAAGAAGCGGGGGCTGCGGTAGCTGCCGAATCT
TCTACTGGTACATGGACAACTGTGTGGACTGATGGACTTACCAGTCTTGATCGTTACAAA
GGACGATGCTACCACATCGAGGTCGTTGTTGGGGAGGAAAATCAATATATTGCTTATGTA
GCTTATCCTTTATACCTTTTTGAAGAAGGTTCTGTTACTAACATGTTTACTTCCATTGTG
GGTAATGTATTTGGTTTCAAAGCCCTGCGAGCTCTACGTCTGGAAGATCTGCGAATTCCC
ACTTCTTATTCCAAAACTTTCCAAGGTCCGCCTCATGGCATCCAAGTTGAAAGAGATAAA
TTGAACAAGTA---CGGTCGTCCCCTATTGGGATGTACTATTAAACCAAAATTGGGATTA
TCCGCAAAAAACTACGGTAGAGCGGTTTATGAATGTCTACGGGGTGGACTTGATTTTACT
AAGGATGATGAAAACGTAAATTCACAACCATTTATGCGTTGGAGAGATCGTTTCTTATTT
TGTGCCGAAGCGCTTTTTAAAGCGCAAGCCGAAACGGGTGAAATTAAAGGACATTACTTG
AATGCAACTGCGGGTACCTGTGAAGAAATGATGAAAAGAGCGATATTTGCCAGAGAATTG
GGAGTTCCTATCGTAATGCATGACTACTTAACTGGGGGGTTCACCGCAAATACTAGCTTG
GCTCATTATTGCCGCGACAATGGTCTACTTCTTCACATCCATCGCGCAATGCATGCAGTT
ATTGATAGACAGAAAAATCATGGTATGCATTTTCGTGTACTAGCTAAAGCATTACGTATG
TCTGGTGGAGATCATGTTCACGCTGGTACAGTAGTGGGTAAACTGGAGGGGGAACGTGAG
ATGACTTTGGGTTTTGTTGATTTGTTACGTGATGATTTTATTGAAAAAGATCGAAGTCGT
GGTATTTTTTTCACTCAAGACTGGGTCTCTATGCCAGGTGTTCTGCCCGTGGCTTCAGGG
GGTATTCATGTTTGGCATATGCCTGCCCTAACCGAAATATTTGGGGATGATTCCGTACTA
CAGTTCGGTGGAGGAACTTTAGGACACCCTTGGGGAAATGCACCCGGTGCAGTAGCTAAT
CGGGTG------------------------------------------------------
-----------------------------------
>KF852746Calanthe_mannii
------------------------------------------------AAAGATTACAAA
TTGACTTATTATACTCCTGACTACGAAACCAAAGATACTGATATCTTGGCAGCATTCCGA
GTAACTCCTCAACCGGGAGTTCCGCCTGAAGAAGCGGGGGCTGCGGTAGCTGCCGAATCT
TCTACTGGTACATGGACAACTGTGTGGACTGATGGACTTACCAGTCTTGATCGTTACAAA
GGACGATGCTACCACATCGAGGTCGTTGTTGGGGAGGAAAATCAATATATTGCTTATGTA
GCTTATCCTTTAGACCTTTTTGAAGAAGGTTCTGTTACTAACATGTTTACTTCCATTGTG
GGTAATGTATTTGGTTTCAAAGCCCTGCGAGCTCTACGTCTGGAAGATCTGCGAATTCCC
CCTTCTTATTCCAAAACTTTCCAAGGTCCGCCTCATGGCATCCAAGTTGAAAGAGATAAA
TTGAACAAGTA---CGGTCGTCCCCTATTGGGATGTACTATTAAACCAAAATTGGGATTA
TCCGCAAAAAACTACGGTAGAGCGGTTTATGAATGTCTACGGGGTGGACTTGATTTTACT
AAGGATGATGAAAACGTAAATTCACAACCATTTATGCGTTGGAGAGATCGTTTCTTATTT
TGTGCCGAAGCGCTTTTTAAAGCGCAAGCCGAAACGGGTGAAATTAAAGGACATTACTTG
AATGCAACTGCGGGTACATGTGAAGAAATGATCAAAAGAGCGGTATTTGCCAGAGAATTG
GGAGTTCCTATCGTAATGCATGACTACATAACTGGGGGGTTCACCGCAAATACTAGTTTG
GCTCATTATTGCCGCGACAATGGTCTACTTCTTCACATCCATCGCGCAATGCATGCAGTT
ATTGATAGACAGAAAAATCATGGTATGCATTTTCGTGTACTAGCTAAAGCATTACGTATG
TCTGGTGGAGATCATATTCACGCTGGTACAGTAGTGGGTAAACTGGAGGGGGAACGTGAG
ATGACTTTGGGTTTTGTTGATTTGTTACGTGATGATTTTATTGAAAAAGATCGAAGTCGT
GGTATTTTTTTCACTCAAGACTGGGTCTCTATGCCAGGTGTTCTGCCCGTGGCTTCAGGG
GGTATTCATGTTTGGCATATGCCTGCCCTAACCGAAATCTTTGGGGATGATTCCGTACTA
CAGTTCGGTGGAGGAACTTTAGGGCACCCTTGGGGAAATGCACCCGGTGCAGTAGCTAAT
CGGGTGGCTTTAGAAGCATGTG--------------------------------------
-----------------------------------
>MW888240Calanthe_mannii
-------------------------------------------------------ACAAA
TTGACTTATTATACTCCTGACTACGAAACCAAAGATACTGATATCTTGGCAGCATTCCGA
GTAACTCCTCAACCGGGAGTTCCGCCTGAAGAAGCGGGGGCTGCGGTAGCTGCCGAATCT
TCTACTGGTACATGGACAACTGTGTGGACTGATGGACTTACCAGTCTTGATCGTTACAAA
GGACGATGCTACCACATCGAGGTCGTTGTTGGGGAGGAAAATCAATATATTGCTTATGTA
GCTTATCCTTTAGACCTTTTTGAAGAAGGTTCTGTTACTAACATGTTTACTTCCATTGTG
GGTAATGTATTTGGTTTCAAAGCCCTGCGAGCTCTACGTCTGGAAGATCTGCGAATTCCC
CCTTCTTATTCCAAAACTTTCCAAGGTCCGCCTCATGGCATCCAAGTTGAAAGAGATAAA
TTGAACAAGTA---CGGTCGTCCCCTATTGGGATGTACTATTAAACCAAAATTGGGATTA
TCCGCAAAAAACTACGGTAGAGCGGTTTATGAATGTCTACGGGGTGGACTTGATTTTACT
AAGGATGATGAAAACGTAAATTCACAACCATTTATGCGTTGGAGAGATCGTTTCTTATTT
TGTGCCGAAGCGCTTTTTAAAGCGCAAGCCGAAACGGGTGAAATTAAAGGACATTACTTG
AATGCAACTGCGGGTACATGTGAAGAAATGATCAAAAGAGCGGTATTTGCCAGAGAATTG
GGAGTTCCTATCGTAATGCATGACTACATAACTGGGGGGTTCACCGCAAATACTAGTTTG
GCTCATTATTGCCGCGACAATGGTCTACTTCTTCACATCCATCGCGCAATGCATGCAGTT
ATTGATAGACAGAAAAATCATGGTATGCATTTTCGTGTACTAGCTAAAGCATTACGTATG
TCTGGTGGAGATCATATTCACGCTGGTACAGTAGTGGGTAAACTGGAGGGGGAACGTGAG
ATGACTTTGGGTTTTGTTGATTTGTTACGTGATGATTTTATTGAAAAAGATCGAAGTCGT
GGTATTTTTTTCACTCAAGACTGGGTCTCTATGCCAGGTGTTCTGCCCGTGGCTTCAGGG
GGTATTCATGTTTGGCATATGCCTGCCCTAACCGAAATCTTTGGGGATGATTCCGTACTA
CAGTTCGGTGGAGGAACTTTAGGGCACCCTTGGGGAAATGCACCCGGTGCAGTAGCTAAT
CGGGTGGCTTTAGAAGCATGTGTACAAGCTCGTAATGAGGGACGCGATCTTGCTCGTGAA
GGTAATGATAT------------------------
>MK235042Calanthe_alismifolia
------------------------------------------------------TACAAA
TTGAATTATTATACTCCTGACTACGAAACCAAAGATACTGATATCTTGGCAGCATTCCGA
GTAACTCCTCAACCGGGAGTTCCGCCTGAAGAAGCGGGGGCTGCGGTAGCTGCCGAATCT
TCTACTGGTACATGGACAACTGTGTGGACTGATGGACTTACCAGTCTTGATCGTTACAAA
GGACGATGCTACCACATCGAGGTCGTTGTTGGGGAGGAAAATCAATATATTGCTTATGTA
GCTTATCCTTTAGACCTTTTTGAAGAAGGTTCTGTTACTAACATGTTTACTTCCATTGTG
GGTAATGTATTTGGTTTCAAAGCCCTGCGAGCTCTACGTCTGGAAGATCTGCGAATTCCT
ACTTCTTATTCCAAAACTTTCCAAGGTCCGCCTCATGGCATCCAAGTTGAAAGAGATAAA
TTGAACAAGTA---CGGTCGTCCCCTATTGGGATGTACTATTAAACCAAAATTGGGATTA
TCCGCAAAAAACTACGGTAGAGCGGTTTATGAATGTCTACGGGGTGGACTTGATTTTACT
AAGGATGATGAAAACGTAAATTCACAACCATTTATGCGTTGGAGAGATCGTTTCTTATTT
TGTGCCGAAGCGCTTTATAAAGCGCAAGCCGAAACGGGTGAAATTAAAGGACATTACTTG
AATGCAACTGCGGGTACATGTGAAGAAATGATGAAAAGAGCGGTATTTGCCAGAGAATTG
GGAGTTCCTATCGTAATGCATGACTACTTAACTGGGGGGTTCACCGCAAATACTAGCTTG
GCTCATTATTGCCGCGACAATGGTCTACTTCTTCACATCCATCGCGCAATGCATGCAGTT
ATTGATAGACAGAAAAATCATGGTATGCATTTTCGTGTACTAGCTAAAGCATTACGTATG
TCTGGTGGAGATCATGTTCACGGTGGTACAGTAGTGGGTAAACTGGAGGGGGAACGTGAG
ATGACTTTGGGTTTTGTTGATTTGTTACGTGATGATTTTATTGAAAAAGATCGAAGTCGT
GGTATTTTTTTCACTCAAGACTGGGTCTCTATGCCAGGTGTTCTGCCCGTGGCTTCAGGG
GGTATTCATGTTTGGCATATGCCTGCCCTAACCGAAATCTTTGGAGATGATTCCGTACTA
CAGTTCGGTGGAGGAACTTTAGGGCACCCTTGGGGAAATGCACCCGGTGCAGTAGCTAAT
CGGGTG------------------------------------------------------
-----------------------------------
>MK235065Calanthe_sylvatica
------------------------------------------------------TACAAA
TTGAATTATTATACTCCTGACTACGAAACCAAAGATACTGATATCTTGGCAGCATTCCGA
GTAACTCCTCAACCGGGAGTTCCGCCTGAAGAAGCGGGGGCTGCGGTAGCTGCCGAATCT
TCTACTGGTACATGGACAACTGTGTGGACTGATGGACTTACCAGTCTTGATCGTTACAAA
GGACGATGCTACCACATCGAGGTCGTTGTTGGGGAGGAAAATCAATATATTGCTTATGTA
GCTTATCCTTTAGACCTTTTTGAAGAAGGTTCTGTTACTAACATGTTTACTTCCATTGTG
GGTAATGTATTTGGTTTCAAAGCCCTGCGAGCTCTACGTCTGGAAGATCTGCGAATTCCT
ACTTCTTATTCCAAAACTTTCCAAGGTCCGCCTCATGGCATCCAAGTTGAAAGAGATAAA
TTGAACAAGTA---CGGTCGTCCCCTATTGGGATGTACTATTAAACCAAAATTGGGATTA
TCCGCAAAAAACTACGGTAGAGCGGTTTATGAATGTCTACGGGGTGGACTTGATTTTACT
AAGGATGATGAAAACGTAAATTCACAACCATTTATGCGTTGGAGAGATCGTTTCTTATTT
TGTGCCGAAGCGCTTTATAAAGCGCAAGCCGAAACGGGTGAAATTAAAGGACATTACTTG
AATGCAACTGCGGGTACATGTGAAGAAATGATGAAAAGAGCGATATTTGCCAGAGAATTG
GGAGTTCCTATCGTAATGCATGACTACTTAACTGGGGGGTTCACCGCAAATACTAGCTTG
GCTCATTATTGCCGCGACAATGGTCTACTTCTTCACATCCATCGCGCAATGCATGCAGTT
ATTGATAGACAGAAAAATCATGGTATGCATTTTCGTGTACTAGCTAAAGCATTACGTATG
TCTGGTGGAGATCATGTTCACGGTGGTACAGTAGTGGGTAAACTGGAGGGGGAACGTGAG
ATGACTTTGGGTTTTGTTGATTTGTTACGTGATGATTTTATTGAAAAAGATCGAAGTCGT
GGTATTTTTTTCACTCAAGACTGGGTCTCTATGCCAGGTGTTCTGCCCGTGGCTTCAGGG
GGTATTCATGTTTGGCATATGCCTGCCCTAACCGAAATCTTTGGGGATGATTCCGTACTA
CAGTTCGGTGGAGGAACTTTAGGGCACCCTTGGGGAAATGCACCCGGTGCAGTAGCTAAT
CGGGTG------------------------------------------------------
-----------------------------------
>MK235075Calanthe_sylvatica
------------------------------------------------------TACAAA
TTGAATTATTATACTCCTGACTACGAAACCAAAGATACTGATATCTTGGCAGCATTCCGA
GTAACTCCTCAACCGGGAGTTCCGCCTGAAGAAGCGGGGGCTGCGGTAGCTGCCGAATCT
TCTACTGGTACATGGACAACTGTGTGGACTGATGGACTTACCAGTCTTGATCGTTACAAA
GGACGATGCTACCACATCGAGGTCGTTGTCGGGGAGGAAAATCAATATATTGCTTATGTA
GCTTATCCTTTAGACCTTTTTGAAGAAGGTTCTGTTACTAACATGTTTACTTCCATTGTG
GGTAATGTATTTGGTTTCAAAGCCCTGCGAGCTCTACGTCTGGAAGATCTGCGAATTCCT
ACTTCTTATTCCAAAACTTTCCAAGGTCCGCCTCATGGCATCCAAGTTGAAAGAGATAAA
TTGAACAAGTA---TGGTCGTCCCCTATTGGGATGTACTATTAAACCAAAATTGGGATTA
TCCGCAAAAAACTACGGTAGAGCGGTTTATGAATGTCTACGGGGTGGACTTGATTTTACT
AAGGATGATGAAAACGTAAATTCACAACCATTTATGCGTTGGAGAGATCGTTTCTTATTT
TGTGCCGAAGCGCTTTATAAAGCGCAAGCCGAAACGGGTGAAATTAAAGGACATTACTTG
AATGCAACTGCGGGTACATGTGAAGAAATGATGAAAAGAGCGGTATTTGCCAGAGAATTG
GGAGTTCCTATCGTAATGCATGACTACTTAACTGGGGGGTTCACCGCAAATACTAGCTTG
GCTCATTATTGCCGCGACAATGGTCTACTTCTTCACATCCATCGCGCAATGCATGCAGTT
ATTGATAGACAGAAAAATCATGGTATGCATTTTCGTGTACTAGCTAAAGCATTACGTATG
TCTGGTGGAGATCATGTTCACGGTGGTACAGTAGTGGGTAAACTGGAGGGGGAACGTGAG
ATGACTTTGGGTTTTGTTGATTTGTTACGTGATGATTTTATTGAAAAAGATCGAAGTCGT
GGTATTTTTTTCACTCAAGACTGGGTCTCTATGCCAGGTGTTCTGCCCGTGGCTTCAGGG
GGTATTCATGTTTGGCATATGCCTGCCCTAACCGAAATCTTTGGGGATGATTCCGTACTA
CAGTTCGGTGGAGGAACTTTAGGGCACCCTTGGGGAAATGCACCCGGTGCAGTAGCTAAT
CGGGTG------------------------------------------------------
-----------------------------------
>MH116090Calanthe_tricarinata 
------------------------------------------GGTGTTAAAGATTACAAA
TTGACTTATTATACTCCTGACTACGAAACCAAAGATACTGATATCTTGGCAGCATTCCGA
GTAACTCCTCAACCGGGAGTTCCGCCTGAAGAAGCGGGGGCTGCGGTAGCTGCCGAATCT
TCTACTGGTACATGGACAACTGTGTGGACTGATGGACTTACCAGTCTTGATCGTTACAAA
GGACGATGCTACCACATCGAGGTCGTTGTTGGGGAGGAAAATCAATATATTGCTTATGTA
GCTTATCCTTTAGACCTTTTTGAAGAAGGTTCTGTTACTAACATGTTTACTTCCATTGTG
GGTAATGTATTTGGTTTCAAAGCCCTGCGAGCTCTACGTCTGGAAGATCTGCGAATTCCC
CCTTCTTATTCCAAAACTTTCCAAGGTCCGCCTCATGGCATCCAAGTTGAAAGAGATAAA
TTGAACAAGTA---CGGTCGTCCCCTATTGGGATGTACTATTAAACCAAAATTGGGATTA
TCCGCAAAAAACTACGGTAGAGCGGTTTATGAATGTCTACGGGGTGGACTTGATTTTACT
AAGGATGATGAAAACGTAAATTCACAACCATTTATGCGTTGGAGAGATCGTTTCTTATTT
TGTGCCGAAGCGCTTTTTAAAGCGCAAGCCGAAACGGGTGAAATTAAAGGACA-------
------------------------------------------------------------
------------------------------------------------------------
------------------------------------------------------------
------------------------------------------------------------
------------------------------------------------------------
------------------------------------------------------------
------------------------------------------------------------
------------------------------------------------------------
------------------------------------------------------------
------------------------------------------------------------
-----------------------------------
>AF264160Calanthe_tricarinata 
---------------------------------TTTAAAGCTGGTGTTAAAGATTACAAA
TTGACTTATTATACTCCTGACTACGAAACCAAAGATACTGATATCTTGGCAGCATTCCGA
GTAACTCCTCAACCGGGAGTTCCGCCTGAAGAAGCGGGGGCTGCGGTAGCTGCCGAATCT
TCTACTGGTACATGGACAACTGTGTGGACTGATGGACTTACCAGTCTTGATCGTTACAAA
GGACGATGCTACCACATCGAGGTCGTTGTTGGGGAGGAAAATCAATATATTGCTTATGTA
GCTTATCCTTTAGACCTTTTTGAAGAAGGTTCTGTTACTAACATGTTTACTTCCATTGTG
GGTAATGTATTTGGTTTCAAAGCCCTGCGAGCTCTACGTCTGGAAGATCTGCGAATTCCC
CCTTCTTATTCCAAAACTTTCCAAGGTCCGCCTCATGGCATCCAAGTTGAGAGAGATAAA
TTGAACAAGTA---CGGTCGTCCCCTATTGGGATGTACTATTAAACCAAAATTGGGATTA
TCCGCAAAAAACTACGGTAGAGCGGTTTATGAATGTCTACGGGGTGGACTTGATTTTACT
AAGGATGATGAAAACGTAAATTCACAACCATTTATGCGTTGGAGAGATCGTTTCTTATTT
TGTGCCGAAGCGCTTTTTAAAGCGCAAGCCGAAACGGGTGAAATTAAAGGACATTACTTG
AATGCAACTGCGGGTACATGTGAAGAAATGATCAAAAGAGCGGTATTTGCCAGAGAATTG
GGAGTTCCTATCGTAATGCATGACTACATAACTGGGGGGTTCACCGCAAATACTAGTTTG
GCTCATTATTGCCGCGACAATGGTCTACTTCTTCACATCCATCGCGCAATGCATGCAGTT
ATTGATAGACAGAAAAATCATGGTATGCATTTTCGTGTACTAGCTAAAGCATTACGTATG
TCTGGTGGAGATCATATTCACGCTGGTACAGTAGTGGGTAAACTGGAGGGGGAACGTGAG
ATGACTTTGGGTTTTGTTGATTTGTTACGTGATGATTTTATTGAAAAAGATCGAAGTCGT
GGTATTTTTTTCACTCAAGACTGGGTCTCTATGCCAGGTGTTCTGCCCGTGGCTTCAGGG
GGTATTCATGTTTGGCATATGCCTGCCCTAACCGAAATCTTTGGGGATGATTCCGTACTA
CAGTTCGGTGGAGGAACTTTAGGGCACCCTTGGGGAAATGCACCCGGTGCAGTAGCTAAT
CGGGTGGCTTTAGAAGCATGTGTACAAGCTCGTAATGAGGGACGCGATCTTGCTCGTGAA
GGTAATGATATTATTCGTGAAGCTACCAAATGGAG
>KF852748Calanthe_tricarinata
-------------------------------------------------AAGATTACAAA
TTGACTTATTATACTCCTGACTACGAAACCAAAGATACTGATATCTTGGCAGCATTCCGA
GTAACTCCTCAACCGGGAGTTCCGCCTGAAGAAGCGGGGGCTGCGGTAGCTGCCGAATCT
TCTACTGGTACATGGACAACTGTGTGGACTGATGGACTTACCAGTCTTGATCGTTACAAA
GGACGATGCTACCACATCGAGGTCGTTGTTGGGGAGGAAAATCAATATATTGCTTATGTA
GCTTATCCTTTAGACCTTTTTGAAGAAGGTTCTGTTACTAACATGTTTACTTCCATTGTG
GGTAATGTATTTGGTTTCAAAGCCCTGCGAGCTCTACGTCTGGAAGATCTGCGAATTCCC
ACTTCTTATTCCAAAACTTTCCAAGGTCCGCCTCATGGCATCCAAGTTGAAAGAGATAAA
TTGAACAAGTA---CGGTCGTCCCCTATTGGGATGTACTATTAAACCAAAATTGGGATTA
TCCGCAAAAAACTACGGTAGAGCGGTTTATGAATGTCTACGGGGTGGACTTGATTTTACT
AAGGATGATGAAAACGTAAATTCACAACCATTTATGCGTTGGAGAGATCGTTTCTTATTT
TGTGCCGAAGCGCTTTATAAAGCGCAAACCGAAACGGGTGAAATTAAAGGACATTACTTG
AATGCAACTGCGGGTACATGTGAAGAAATGATGAAAAGAGCGGTATTTGCCAGAGAATTG
GGAGTTCCTATCGTAATGCATGACTACTTAACTGGGGGATTCACCGCAAATACTAGCTTG
GCTCATTATTGCCGCGACAATGGTCTACTTCTTCACATCCATCGCGCAATGCATGCAGTT
ATTGATAGACAGAAAAATCATGGTATGCATTTTCGTGTACTAGCTAAAGCATTACGTATG
TCTGGTGGAGATCATATTCACGCTGGTACAGTAGTGGGTAAACTGGAGGGGGAACGTGAG
ATGACTTTGGGTTTTGTTGATTTGTTACGTGATGATTTTATTGAAAAAGATCGAAGTCGT
GGTATTTTTTTCACTCAAGACTGGGTCTCTATGCCAGGTGTTCTGCCCGTGGCTTCAGGG
GGTATTCATGTTTGGCATATGCCTGCCCTAACCGAAATCTTTGGGGATGATTCCGTACTA
CAGTTCGGTGGAGGAACTTTAGGGCACCCTTGGGGAAATGCACCCGGTGCAGTAGCTAAT
CGGGTGGCTTTAGAAGCATGTGTACAAGCTCGTAATGAGGGACGCGATCTTGCTCGTGAA
GGTAATGATA-------------------------
>AF074117Calanthe_vestita
---------------------------------------------GTTAAAGATTACAAA
TTGACTTATTATACTCCTGACTACGAAACCAAAGATACTGATATCTTGGCAGCATTCCGA
GTAACTCCTCAACCGGGAGTTCCGCCTGAAGAAGCGGGGGCTGCGGTAGCTGCCGAATCT
TCTACTGGTACATGGACAACTGTGTGGACTGATGGACTTACCAGTCTTGATCGTTACAAA
GGACGATGCTACCACATCGAGGTCGTTGTTGGGGAGGAAAATCAATATATTGCTTATGTA
GCTTATCCTTTAGACCTTTTTGAAGAAGGTTCTGTTACTAACATGTTTACTTCCATTGTG
GGTAATGTATTTGGTTTCAAAGCCCTACGAGCTCTACGTCTGGAAGATCTGCGAATTCCC
ACTTCTTATTCCAAAACTTTCCAAGGTCCGCCTCATGGCATCCAAGTTGAAAGAGATAAA
TTGAACAAGTA---CGGTCGTCCCCTATTGGGATGTACTATTAAACCAAAATTGGGATTA
TCCGCAAAAAACTACGGTAGAGCGGTTTATGAATGTCTACGGGGTGGACTTGATTTTACT
AAGGATGATGAAAACGTAAATTCACAACCATTTATGCGTTGGAGAGATCGTTTCTTATTT
TGTGCCGAAGCGCTTTATAAAGCGCAAGCCGAAACGGGTGAAATTAAAGGACATTACTTG
AATGCAACTGCGGGTACATGTGAAGAAATGATCAAAAGAGCGGTATTTGCCAGAGAATTG
GGAGTTCCTATCGTAATGCATGACTACTTAACTGGGGGGTTCACTGCAAATACTAGCTTG
GCTCATTATTGCCGCGACAATGGTCTACTTCTTCACATCCATCGCGCAATGCATGCAGTT
ATTGATAGACAGAAAAATCATGGTATGCATTTTCGTGTACTAGCTAAAGCATTACGTATG
TCTGGTGGAGATCATATTCACGCTGGTACAGTAGTGGGTAAACTGGAGGGGGAACGTGAG
ATGACTTTGGGTTTTGTTGATTTGTTACGTGATGATTTTATTGAAAAAGATCGAAGTCGT
GGTATTTTTTTCACTCAAGACTGGGTCTCTATGCCAGGTGTTCTGCCCGTGGCTTCAGGG
GGTATTCATGTTTGGCATATGCCTGCCCTAACCGAAATCTTTGGGGATGATTCCGTACTA
CAGTTCGGTGGAGGAACTTTAGGACACCCTTGGGGAAATGCACCCGGTGCAGTAGCTAAT
CGGGTGGCTTTAGAAGCATGTGTACAAGCTCGTAATGAGGGACGCGATCTTGCTCGTGAA
GGTAATGATATTATTCGTGAAGCTAGCAAATGGAG
>KM896061Calanthe_triplicata 
---------------------------------------------GTTAAAGATTACAAA
TTGAATTATTATACTCCTGACTACGAAACCAAAGATACTGATATCTTGGCAGCATTCCGA
GTAACTCCTCAACCGGGAGTTCCGCCTGAAGAAGCGGGGGCTGCGGTAGCTGCCGAATCT
TCTACTGGTACATGGACAACTGTGTGGACTGATGGACTTACCAGTCTTGATCGTTACAAA
GGACGATGCTACCACATCGAGGTCGTTGTTGGGGAGGAAAATCAATATATTGCTTATGTA
GCTTATCCTTTAGACCTTTTTGAAGAAGGTTCTGTTACTAACATGTTTACTTCCATTGTG
GGTAATGTATTTGGTTTCAAAGCCCTGCGAGCTCTACGTCTGGAAGATCTGCGAATTCCT
ACTTCTTATTCCAAAACTTTCCAAGGTCCGCCTCATGGCATCCAAGTTGAAAGAGATAAA
TTGAACAAGTA---CGGTCGTCCCCTATTGGGATGTACTATTAAACCAAAATTGGGATTA
TCCGCAAAAAACTACGGTAGAGCGGTTTATGAATGTCTA---------------------
------------------------------------------------------------
------------------------------------------------------------
------------------------------------------------------------
------------------------------------------------------------
------------------------------------------------------------
------------------------------------------------------------
------------------------------------------------------------
------------------------------------------------------------
------------------------------------------------------------
------------------------------------------------------------
------------------------------------------------------------
------------------------------------------------------------
-----------------------------------
>KF852731Calanthe_triplicata
-------------------------------------------------AAGATTACAAA
TTGACTTATTATACTCCTGACTACGAAACCAAAGATACTGATATATTGGCAGCATTCCGA
GTAACTCCTCAACCAGGAGTTCCGCCTGAAGAAGCGGGGGCTGCGGTAGCTGCCGAATCT
TCTACTGGTACATGGACAACTGTGTGGACTGATGGACTTACCAGTCTTGATCGTTACAAA
GGACGATGCTACCACATCGAGGCCGTTGTTGGGGAGGAAAATCAATATATTGCTTATGTA
GCTTATCCTTTAGACCTTTTTGAAGAAGGTTCTGTTACTAACATGTTTACTTCCATTGTG
GGTAATGTATTTGGTTTCAAAGCCCTGCGAGCTCTACGTCTGGAAGATCTGCGAATTCCC
ACTTCTTATTCCAAAACTTTCCAAGGTCCGCCTCATGGCATCCAAGTTGAAAGAGATAAA
TTGAACAAGTA---CGGTCGTCCCCTATTGGGATGTACTATTAAACCAAAATTGGGATTA
TCCGCAAAAAACTACGGTAGAGCGGTTTATGAATGTCTACGGGGTGGACTTGATTTTACT
AAGGATGATGAAAACGTAAATTCACAACCATTTATGCGTTGGAGAGATCGTTTCGTATTT
TGTGCCGAAGCACTTTATAAAGCGCAAGCCGAAACGGGTGAAATTAAAGGACATTACTTG
AATGCAACTGCGGGTACATGTGAAGAAATGATGAAAAGAGCGGTATTTGCCAGAGAATTG
GGAGTTCCTATCGTAATGCATGACTACTTAACTGGGGGGTTCACCGCAAATACTAGCTTG
GCTCATTATTGCCGCGACAATGGTCTACTTCTTCACATCCATCGCGCAATGCATGCAGTT
ATTGATAGACAGAAAAATCATGGTATGCATTTTCGTGTACTAGCTAAAGCATTACGTATG
TCTGGTGGAGATCATATTCACGCTGGTACAGTAGTGGGTAAACTGGAGGGGGAACGTGAG
ATGACTTTGGGTTTTGTTGATTTGTTACGTGATGATTTTATTGAAAAAGATCGAAGTCGT
GGTATTTTTTTCACTCAAGACTGGGTCTCTATGCCAGGTGTTCTGCCCGTGGCTTCAGGG
GGTATTCATGTTTGGCATATGCCTGCCCTAACCGAAATCTTTGGGGATGATTCCGTACTA
CAGTTCGGTGGAGGAACTATAGGGCACCCTTGGGGAAATGCACCCGGTGCAGTAGCTAAT
CGGGTGGCTTTAGAAGCATGTGTACAAGCTCGTAATGAGGGACGCGATCTTGCTCGTGAA
GGTAATGATA-------------------------
>KF852727Calanthe_flavus
------------------------------------------------------------
---ACTTATTATACTCCTGACTACGAAACCAAAGATACTGATATCTTGGCAGCATTCCGA
GTAACTCCTCAACCGGGAGTTCCGCCTGAAGAAGCGGGGGCTGCGGTAGCTGCCGAATCT
TCTACTGGTACATGGACAACTGTGTGGACTGATGGACTTACCAGTCTTGATCGTTACAAA
GGACGATGCTACCACATCGAGGTCGTTGTTGGGGAGGAAAATCAATATATTGCTTATGTA
GCTTATCCTTTAGACCTTTTTGAAGAAGGTTCTGTTACTAACATGTTTACTTCCATTGTG
GGTAATGTATTTGGTTTCAAAGCCCTGCGAGCTCTACGTCTGGAAGATCTGCGAATTCCC
ACTTCTTATTCCAAAACTTTCCAAGGTCCGCCTCATGGCATCCAAGTTGAAAGAGATAAA
TTGAACAAGTA---CGGTCGTCCCCTATTGGGATGTACTATTAAACCAAAATTGGGATTA
TCCGCAAAAAACTACGGTAGAGCGGTTTATGAATGTCTACGGGGTGGACTTGATTTTACT
AAGGATGATGAAAACGTAAATTCACAACCATTTATGCGTTGGAGAGATCGTTTCTTATTT
TGTGCCGAAGCGCTTTTTAAAGCGCAAGCCGAAACGGGTGAAATTAAAGGACATTACTTG
AATGCAACTGCGGGTACATGTGAAGAAATGATGAAAAGAGCGGTATTTGCCAGAGAATTG
GGAACTCCTATCGTAATGCATGACTACTTAACTGGGGGGTTCACCGCAAATACTAGCTTG
GCTCATTATTGCCGCGACAATGGTCTACTTCTTCACATCCATCGCGCAATGCATGCAGTT
ATTGATAGACAGAAAAATCATGGTATGCATTTTCGTGTACTAGCTAAAGCATTACGTATG
TCTGGTGGAGATCATATTCACGCTGGTACAGTAGTGGGTAAACTGGAAGGGGAACGCGAG
ATGACTTTGGGTTTTGTTGATTTGTTACGTGATGATTTTATTGAAAAAGATCGAAGTCGT
GGTATTTTTTTCACTCAAGACTGGGTCTCTATGCCAGGTGTTCTGCCCGTGGCTTCAGGG
GGTATTCATGTTTGGCATATGCCTGCCCTAACCGAAATCTTTGGGGATGATTCCGTACTA
CAGTTCGGTGGAGGAACTTTAGGGCACCCTTGGGGAAATGCACCCGGTGCAGTAGCTAAT
CGGGTGGCTTTAGAAGCATGTGTACAAGCTCGTAATGAGGGACGCGATCT----------
-----------------------------------
>MK235090Calanthe_flavus
------------------------------------------------------TACAAA
TTGAATTATTATACTCCTGACTACGAAACCAAAGATACTGATATCTTGGCAGCATTCCGA
GTAACTCCTCAACCGGGAGTTCCGCCTGAAGAAGCGGGGGCTGCGGTAGCTGCCGAATCT
TCTACTGGTACATGGACAACTGTGTGGACTGATGGACTTACCAGTCTTGATCGTTACAAA
GGACGATGCTACCACATCGAGGTCGTTGTTGGGGAGGAAAATCAATATATTGCTTATGTA
GCTTATCCTTTAGACCTTTTTGAAGAAGGTTCTGTTACTAACATGTTTACTTCCATTGTG
GGTAATGTATTTGGTTTCAAAGCCCTGCGAGCTCTACGTCTGGAAGATCTGCGAATTCCC
ACTTCTTATTCCAAAACTTTCCAAGGTCCGCCTCATGGCATCCAAGTTGAAAGAGATAAA
TTGAACAAGTA---CGGTCGTCCCCTATTGGGATGTACTATTAAACCAAAATTGGGATTA
TCCGCAAAAAACTACGGTAGAGCGGTTTATGAATGTCTACGGGGTGGACTTGATTTTACT
AAGGATGATGAAAACGTAAATTCACAACCATTTATGCGTTGGAGAGATCGTTTCTTATTT
TGTGCCGAAGCGCTTTTTAAAGCGCAAGCCGAAACGGGTGAAATTAAAGGACATTACTTG
AATGCAACTGCGGGTACATGTGAAGAAATGATGAAAAGAGCGGTATTTGCCAGAGAATTG
GGAACTCCTATCGTAATGCATGACTACTTAACTGGGGGGTTCACCGCAAATACTAGCTTG
GCTCATTATTGCCGCGACAATGGTCTACTTCTTCACATCCATCGCGCAATGCATGCAGTT
ATTGATAGACAGAAAAATCATGGTATGCATTTTCGTGTACTAGCTAAAGCATTACGTATG
TCTGGTGGAGATCATATTCACGCTGGTACAGTAGTGGGTAAACTGGAAGGGGAACGCGAG
ATGACTTTGGGTTTTGTTGATTTGTTACGTGATGATTTTATTGAAAAAGATCGAAGTCGT
GGTATTTTTTTCACTCAAGACTGGGTCTCTATGCCAGGTGTTCTGCCCGTGGCTTCAGGG
GGTATTCATGTTTGGCATATGCCTGCCCTAACCGAAATCTTTGGGGATGATTCCGTACTA
CAGTTCGGTGGAGGAACTTTAGGGCACCCTTGGGGAAATGCACCCGGTGCAGTAGCTAAT
CGGGTG------------------------------------------------------
-----------------------------------
>KF852752Calanthe_tancarvilleae 
------------------------------------------------------TACAAA
TTGAATTATTATACTCCTGACTACGAAACCAAAGATACTGATATCTTGGCAGCATTCCGA
GTAACTCCTCAACCGGGAGTTCCGCCTGAAGAAGCGGGGGCTGCGGTAGCTGCCGAATCT
TCTACTGGTACATGGACAACTGTGTGGACTGATGGACTTACCAGTCTTGATCGTTACAAA
GGACGATGCTACCACATCGAGGTCGTTGTTGGGGAGGAAAATCAATATATTGCTTATGTA
GCTTATCCTTTAGACCTTTTTGAAGAAGGTTCTGTTACTAACATGTTTACTTCCATTGTG
GGTAATGTATTTGGTTTCAAAGCCCTGCGAGCTCTACGTCTGGAAGATCTGCGAATTCCT
ACTTCTTATTCCAAAACTTTCCAAGGTCCGCCTCATGGCATCCAAGTTGAAAGAGATAAA
TTGAACAAGTA---CGGTCGTCCCCTATTGGGATGTACTATTAAACCAAAATTGGGATTA
TCCGCAAAAAACTACGGTAGAGCGGTTTATGAATGTCTACGGGGTGGACTTGATTTTACT
AAGGATGATGAAAACGTAAATTCACAACCATTTATGCGTTGGAGAGATCGTTTCTTATTT
TGTGCCGAAGCGCTTTATAAAGCGCAAGCCGAAACGGGTGAAATTAAAGGACATTACTTG
AATGCAACTGCGGGTACATGTGAAGAAATGATGAAAAGAGCGGTATTTGCCAGAGAATTG
GGAGTTCCTATCGTAATGCATGACTACTTAACTGGGGGGTTCACCGCAAATACTAGCTTG
GCTCATTATTGCCGCGACAATGGTCTACTTCTTCACATCCATCGCGCAATGCATGCAGTT
ATTGATAGACAGAAAAATCATGGTATGCATTTTCGTGTACTAGCTAAAGCATTACGTATG
TCTGGTGGAGATCATGTTCACGGTGGTACAGTAGTGGGTAAACTGGAGGGGGAACGTGAG
ATGACTTTGGGTTTTGTTGATTTGTTACGTGATGATTTTATTGAAAAAGATCGAAGTCGT
GGTATTTTTTTCACTCAAGACTGGGTCTCTATGCCAGGTGTTCTGCCCGTGGCTTCAGGG
GGTATTCATGTTTGGCATATGCCTGCCCTAACCGAAATCTTTGGGGATGATTCCGTACTA
CAGTTCGGTGGAGGAACTTTAGGGCACCCTTGGGGAAATGCACCCGGTGCAGTAGCTAAT
CGGGTG------------------------------------------------------
-----------------------------------
>KF852749Calanthe_tancarvilleae
------------------------------------------------------TACAAA
TTGACTTATTATACTCCTGACTACGAAACCAAAGATACTGATATATTGGCAGCATTCCGA
GTAACTCCTCAACCGGGAGTTCCGCCTGAAGAAGCGGGGGCTGCGGTAGCTGCCGAATCT
TCTACTGGTACATGGACAACTGTGTGGACTGATGGACTTACCAGTCTTGATCGTTACAAA
GGACGATGCTACCACATCGAGGCCGTTGTTGGGGAGGAAAATCAATATATTGCTTATGTA
GCTTATCCTTTAGATCTTTTTGAAGAAGGTTCTGTTACTAACATGTTTACTTCCATTGTG
GGTAATGTATTTGGTTTCAAAGCCCTGCGAGCTCTACGTCTGGAAGATCTGCGAATTCCC
ACTTCTTATTCCAAAACTTTCCAAGGTCCGCCTCATGGCATCCAAGTTGAAAGAGATAAA
TTGAACAAGTA---CGGTCGTCCCCTATTGGGATGTACTATTAAACCAAAATTGGGATTA
TCCGCAAAAAACTACGGTAGAGCGGTTTATGAATGTCTACGGGGTGGACTTGATTTCACT
AAGGATGATGAAAACGTAAATTCACAACCATTTATGCGTTGGAGAGATCGTTTCGTATTT
TGTGCCGAAGCGCTTTATAAAGCGCAAGCCGAAACGGGTGAAATTAAAGGACATTACTTG
AATGCAACTGCGGGTACATGTGAAGAAATGATCAAAAGAGCGGTATTTGCCAGAGAATTG
GGAGTTCCTATCGTAATGCATGACTACTTAACTGGGGGGTTCACCGCAAATACTAGCTTG
GCTCATTATTGCCGCGACAATGGTCTACTTCTTCACATCCATCGCGCAATGCATGCAGTT
ATTGATAGACAGAAAAATCATGGTATGCATTTTCGTGTACTAGCTAAAGCATTACGTATG
TCTGGTGGAGATCATGTTCACGCTGGTACAGTAGTGGGTAAACTGGAGGGGGAACGTGAG
ATGACTTTGGGTTTTGTTGATTTGTTACGTGATGATTTTATTGAAAAAGATCGAAGTCGT
GGTATTTTTTTCACTCAAGACTGGGTCTCTATGCCAGGTGTTCTGCCCGTGGCTTCAGGG
GGTATTCATATTTGGCATATGCCTGCCCTAACCGAAATCTTTGGGGATGATTCCGTACTA
CAGTTCGGTGGAGGAACTTTAGGGCACCCTTGGGGAAATGCACCCGGTGCAGTAGCTAAT
CGGGTG------------------------------------------------------
-----------------------------------
>JN005629Calanthe_tancarvilleae 
----------------CTAAAGCAAGCGTTGGATTTAAAGCTGGTGTGAAAGATTACAAA
TTGACTTATTATACTCCTAACTACGAAACCAAAGATACTGATATCTTGGCAGCATTCCGA
GTAACTCCTCAACCGGGAGTTCCGCCTGAAGAAGCGGGGGCTGCGGTAGCTGCCGAATCT
TCTACTGGTACATGGACAACTGTGTGGACTGATGGACTTACCAGTCTTGATCGTTACAAA
GGACGATGCTACCACATCGAGGCCGTTGTTGGGGAGGAAAATCAATATATTGCTTATGTA
GCTTATCCTTTAGACCTTTTTGAAGAAGGTTCTGTTACTAACATGTTTACTTCCATTGTG
GGTAATGTATTTGGTTTCAAAGCCCTGCGAGCTCTACGTCTCGAAGATCTGCGAATTCCC
CCTTCTTATTCCAAAACTTTCCAAGGTCCGCCTCATGGCATCCAAGTTGAAAGAGATAAA
TTGAACAAGTA---CGGTCGTCCCCTATTGGGATGTACTATTAAACCAAAATTGGGATTA
TCCGCAAAAAACTACGGTAGAGCGGTTTATGAATGTCTACGGGGTGGACTTGATTTTACT
AAGGATGATGAAAACGTAAATTCACAACCATTTATGCGTTGGAGA---------------
------------------------------------------------------------
------------------------------------------------------------
------------------------------------------------------------
------------------------------------------------------------
------------------------------------------------------------
------------------------------------------------------------
------------------------------------------------------------
------------------------------------------------------------
------------------------------------------------------------
------------------------------------------------------------
------------------------------------------------------------
-----------------------------------
>MK235097Calanthe_tancarvilleae 
------------------------------------------------------TACAAA
TTGACTTATTATACTCCTGACTACGAAACCAAAGATACTGATATCTTGGCAGCATTCCGA
GTAACTCCTCAACCGGGAGTTCCGCCTGAAGAAGCGGGGGCTGCGGTAGCTGCCGAATCT
TCTACTGGTACATGGACAACTGTGTGGACTGATGGACTTACCAGTCTTGATCGTTACAAA
GGACGATGCTACCACATCGAGGTCGTTGTTGGGGAGGAAAATCAATATATTGCTTATGTA
GCTTATCCTTTAGACCTTTTTGAAGAAGGTTCTGTTACTAACATGTTTACTTCCATTGTG
GGTAATGTATTTGGTTTCAAAGCCCTGCGAGCTCTACGTCTGGAAGATCTGCGAATTCCC
ACTTCTTATTCCAAAACTTTCCAAGGTCCGCCTCATGGCATCCAAGTTGAAAGAGATAAA
TTGAACAAGTA---CGGTCGTCCCCTATTGGGATGTACTATTAAACCAAAATTGGGATTA
TCCGCAAAAAACTACGGTAGAGCGGTTTATGAATGTCTACGGGGTGGACTTGATTTTACT
AAGGATGATGAAAACGTAAATTCACAACCATTTATGCGTTGGAGAGATCGTTTCTTATTT
TGTGCCGAAGCGCTTTATAAAGCGCAAACCGAAACGGGTGAAATTAAAGGACATTACTTG
AATGCAACTGCGGGTACATGTGAAGAAATGATGAAAAGAGCGGTATTTGCCAGAGAATTG
GGAGTTCCTATCGTAATGCATGACTACTTAACTGGGGGATTCACCGCAAATACTAGCTTG
GCTCATTATTGCCGCGACAATGGTCTACTTCTTCACATCCATCGCGCAATGCATGCAGTT
ATTGATAGACAGAAAAATCATGGTATGCATTTTCGTGTACTAGCTAAAGCATTACGTATG
TCTGGTGGAGATCATATTCACGCTGGTACAGTAGTGGGTAAACTGGAGGGGGAACGTGAG
ATGACTTTGGGTTTTGTTGATTTGTTACGTGATGATTTTATTGAAAAAGATCGAAGTCGT
GGTATTTTTTTCACTCAAGACTGGGTCTCTATGCCAGGTGTTCTGCCCGTGGCTTCAGGG
GGTATTCATGTTTGGCATATGCCTGCCCTAACCGAAATCTTTGGGGATGATTCCGTACTA
CAGTTCGGTGGAGGAACTTTAGGGCACCCTTGGGGAAATGCACCCGGTGCAGTAGCTAAT
CGGGTG------------------------------------------------------
-----------------------------------
>JN005458Eulophia_spectabilis
--------------AACTAAAGCAAGCGTTGGATTTAAAGCTGGTGTTAAAGATTACAAA
TTGACTTACTATACTCCTGACTACGAAACCAAAGATACTGATATCTTGGCAGCATTCCGA
GTAACTCCTCAACCGGGAGTTCCGCCCGAAGAAGCGGGGGCTGCGGTAGCAGCCGAATCT
TCTACTGGTACATGGACAACTGTGTGGACTGATGGACTTACCAGTCTTGATCGTTACAAA
GGACGATGCTACCACATCGAGGCCGTTGTTGGGGAGGAAAATCAATATATTGCTTATGTA
GCTTATCCTTTAGACCTTTTTGAAGAAGGTTCTGTTACTAACATGTTTACTTCCATTGTG
GGTAATGTATTTGGTTTCAAAGCCCTGCGAGCTCTACGTCTGGAAGATCTGCGAATTCCC
ACTTCTTATTCCAAAACTTTCCAAGGTCCGCCTCATGGCATACAAGTTGAAAGAGATAAA
TTGAACAAGTA---TGGTCGTCCTTTATTGGGATGTACTATTAAACCAAAATTGGGATTA
TCCGCAAAAAACTACGGTAGAGCGGTTTATGAATGTCTACGGGGTGGACTTGATTTTACT
AAGGATGATGAAAACGTAAACTCACAACCATTTATGCGTTGGAGAGATCGTTTCTTA---
------------------------------------------------------------
------------------------------------------------------------
------------------------------------------------------------
------------------------------------------------------------
------------------------------------------------------------
------------------------------------------------------------
------------------------------------------------------------
------------------------------------------------------------
------------------------------------------------------------
------------------------------------------------------------
------------------------------------------------------------
-----------------------------------
>JN005459Eulophia_spectabilis
----------------CTAAAGCAAGCGTTGGATTTAAAGCTGGTGTTAAAGATTACAAA
TTGACTTACTATACTCCTGACTACGAAACCAAAGATACTGATATCTTGGCAGCATTCAGA
GTAACTCCTCAACCGGGAGTTCCGCCCGAAGAAGCGGGGGCTGCGGTAGCAGCCGAATCT
TCTACTGGTACATGGACAACTGTGTGGACTGATGGACTTACCAGTCTTGATCGTTACAAA
GGACGATGCTACCACATCGAGGCCGTTGTTGGGGAGGAAAATCAATATATTGCTTATGTA
GCTTATCCTTTAGACCTTTTTGAAGAAGGTTCTGTTACTAACATGTTTACTTCCATTGTG
GGTAATGTATTTGGTTTCAAAGCCCTGCGAGCTCTACGTCTGGAAGATCTGCGAATTCCC
ACTTCTTATTCCAAAACTTTCCAAGGTCCGCCTCATGGCATACAAGTTGAAAGAGATAAA
TTGAACAAGTA---TGGTCGTCCTTTATTGGGATGTACTATTAAACCAAAATTGGGATTA
TCCGCAAAAAACTACGGTAGAGCGGTTTATGAATGTCTACGGGGTGGACTTGATTTTACT
AAGGATGATGAAAACGTAAACTCACAACCATTTATGCGTTGGAGAGATCGTTTCTT----
------------------------------------------------------------
------------------------------------------------------------
------------------------------------------------------------
------------------------------------------------------------
------------------------------------------------------------
------------------------------------------------------------
------------------------------------------------------------
------------------------------------------------------------
------------------------------------------------------------
------------------------------------------------------------
------------------------------------------------------------
-----------------------------------
>JN005460Eulophia_spectabilis 
----------CAGAAACTAAAGCAAGCGTTGGATTTAAAGCTGGTGTTAAAGATTACAAA
TTGACTTACTATACTCCTGACTACGAAACCAAAGATACTGATATCTTGGCAGCATTCCGA
GTAACTCCTCAACCGGGAGTTCCGCCCGAAGAAGCGGGGGCTGCGGTAGCAGCCGAATCT
TCTACTGGTACATGGACAACTGTGTGGACTGATGGACTTACCAGTCTTGATCGTTACAAA
GGACGATGCTACCACATCGAGGCCGTTGTTGGGGAGGAAAATCAATATATTGCTTATGTA
GCTTATCCTTTAGACCTTTTTGAAGAAGGTTCTGTTACTAACATGTTTACTTCCATTGTG
GGTAATGTATTTGGTTTCAAAGCCCTGCGAGCTCTACGTCTGGAAGATCTGCGAATTCCC
ACTTCTTATTCCAAAACTTTCCAAGGTCCGCCTCATGGCATACAAGTTGAAAGAGATAAA
TTGAACAAGTA---TGGTCGTCCTTTATTGGGATGTACTATTAAACCAAAATTGGGATTA
TCCGCAAAAAACTACGGTAGAGCGGTTTATGAATGTCTACGGGGTGGACTTGATTTTACT
AAGGATGATGAAAACGTAAACTCACAACCATTTATGCGTTGGAGAGATCGTTTCT-----
------------------------------------------------------------
------------------------------------------------------------
------------------------------------------------------------
------------------------------------------------------------
------------------------------------------------------------
------------------------------------------------------------
------------------------------------------------------------
------------------------------------------------------------
------------------------------------------------------------
------------------------------------------------------------
------------------------------------------------------------
-----------------------------------
>JN005461Eulophia_spectabilis 
----------------CTAAAGCAAGCGTTGGATTTAAAGCTGGTGTTAAAGATTACAAA
TTGACTTACTATACTCCTGACTACGAAACCAAAGATACTGATATCTTGGCAGCATTCCGA
GTAACTCCTCAACCGGGAGTTCCGCCCGAAGAAGCGGGGGCTGCGGTAGCAGCCGAATCT
TCTACTGGTACATGGACAACTGTGTGGACTGATGGACTTACCAGTCTTGATCGTTACAAA
GGACGATGCTACCACATCGAGGCCGTTGTTGGGGAGGAAAATCAATATATTGCTTATGTA
GCTTATCCTTTAGACCTTTTTGAAGAAGGTTCTGTTACTAACATGTTTACTTCCATTGTG
GGTAATGTATTTGGTTTCAAAGCCCTGCGAGCTCTACGTCTGGAAGATCTGCGAATTCCC
ACTTCTTATTCCAAAACTTTCCAAGGTCCGCCTCATGGCATACAAGTTGAAAGAGATAAA
TTGAACAAGTA---TGGTCGTCCTTTATTGGGATGTACTATTAAACCAAAATTGGGATTA
TCCGCAAAAAACTACGGTAGAGCGGTTTATGAATGTCTACGGGGTGGACTTGATTTTACT
AAGGATGATGAAAACGTAAACTCACAACCATTTATGCGTTGGAGAG--------------
------------------------------------------------------------
------------------------------------------------------------
------------------------------------------------------------
------------------------------------------------------------
------------------------------------------------------------
------------------------------------------------------------
------------------------------------------------------------
------------------------------------------------------------
------------------------------------------------------------
------------------------------------------------------------
------------------------------------------------------------
-----------------------------------
>KF358040Eulophia_graminea
------------------------------------------------------------
-----TTATTATACTCCTGACTACGAAACCAAAGATACTGATATCTTGGCAGCATTCCGA
GTAACTCCTCAACCGGGAGTTCCGCCCGAAGAAGCGGGGGCTGCGGTAGCAGCCGAATCT
TCTACTGGTACATGGACAACTGTGTGGACTGATGGACTTACCAGTCTTGATCGTTACAAA
GGACGATGCTACCACATCGAGGCCGTTGTTGGGGAGGAAAATCAATATATTGCTTATGTA
GCTTATCCTTTAGACCTTTTTGAAGAAGGTTCTGTTACTAACATGTTTACTTCCATTGTG
GGTAATGTATTTGGTTTCAAAGCCCTGCGAGCTCTACGTCTGGAAGATCTGCGAATTCCC
ACTTCTTATTCCAAAACTTTCCAAGGTCCGCCTCATGGCATACAAGTTGAAAGAGATAAA
TTGAACAAGTA---TGGCCGTCCCTTATTGGGATGTACTATTAAACCAAAATTGGGATTA
TCCGCAAAAAACTACGGTAGAGCGGTTTATGAATGTCTACGGGGTGGACTTGATTTTACT
AAGGATGATGAAAACGTAAACTCACAACCATTTATGCGTTGGAGAGATCGTTTCTTATTT
TGTGCCGAAGCACTTTATAAAGCACAAGCCGAAACGGGTGAAATTAAAGGACATTACTTG
AATGCAACTGCGGGTACATGTGAAGAAATGATGAAAAGAGCGGTATTTGCCAGAGAATTG
GGAGTTCCTATCGTAATGCATGACTACTTAACCGGGGGGTTCACCGCAAATACTAGCTTG
GCTCATTATTGCCGCGACAATGGTCTACTTCTCCACATCCATCGCGCAATGCATGCAGTT
ATTGATAGACAGAAAAATCATGGTATGCATTTTCGTGTACTAGCTAAAGCATTACGTATG
TCTGGTGGAGATCATATTCACGCTGGTACAGTTGTGGGTAAACTGGAGGGGGAACGTGAG
ATGACTTTGGGTTTTGTTGATTTGTTACGTGATGATTTTATTGAAAAAGATCGAAGTCGT
GGTATTTTTTTCACTCAGGACTGGGTCTCTATGCCAGGTGTTATACCCGTGGCTTCTGGG
GGTATTCATGTTTGGCATATGCCTGCTCTAACCGAAATCTTTGGGGATGATTCCGTACTA
CAGTTCGGTGGAGGAACTTTAGGGCACCCTTGGGGAAATGCACCCGGTGCAGTAGCTAAT
CGAGTGGCTTTAGAAGCATGTGTACAAGCTCGTAATGAG---------------------
-----------------------------------
>MH549841Eulophia_graminea
---------------ACTAAAGCAAGCGTTGGATTTAAAGCTGGTGTTAAAGATTACAAA
TTGACTTATTATACTCCTGACTACGAAACCAAAGATACTGATATCTTGGCAGCATTCCGA
GTAACTCCTCAACCGGGAGTTCCGCCCGAAGAAGCGGGGGCTGCGGTAGCAGCCGAATCT
TCTACTGGTACATGGACAACTGTGTGGACTGATGGACTTACCAGTCTTGATCGTTACAAA
GGACGATGCTACCACATCGAGGCCGTTGTTGGGGAGGAAAATCAATATATTGCTTATGTA
GCTTATCCTTTAGACCTTTTTGAAGAAGGTTCTGTTACTAACATGTTTACTTCCATTGTG
GGTAATGTATTTGGTTTCAAAGCCCTGCGAGCTCTACGTCTGGAAGATCTGCGAATTCCC
ACTTCTTATTCCAAAACTTTCCAAGGTCCGCCTCATGGCATACAAGTTGAAAGAGATAAA
TTGAACAAGTA---TGGCCGTCCCTTATTGGGATGTACTATTAAACCAAAATTGGGATTA
TCCGCAAAAAACTACGGTAGAGCGGTTTATGA----------------------------
------------------------------------------------------------
------------------------------------------------------------
------------------------------------------------------------
------------------------------------------------------------
------------------------------------------------------------
------------------------------------------------------------
------------------------------------------------------------
------------------------------------------------------------
------------------------------------------------------------
------------------------------------------------------------
------------------------------------------------------------
------------------------------------------------------------
-----------------------------------
>JN005462Eulophia_spectabilis
-----------AGAAACTAAAGCAAGCGTTGGATTTAAAGCTGGTGTTAAAGATTACAAA
TTGACTTACTATACTCCTGACTACGAAACCAAAGATACTGATATCTTGGCAGCATTCAGA
GTAACTCCTCAACCGGGAGTTCCGCCCGAAGAAGCGGGGGCTGCGGTAGCAGCCGAATCT
TCTACTGGTACATGGACAACTGTGTGGACTGATGGACTTACCAGTCTTGATCGTTACAAA
GGACGATGCTACCACATCGAGGCCGTTGTTGGGGAGGAAAATCAATATATTGCTTATGTA
GCTTATCCTTTAGACCTTTTTGAAGAAGGTTCTGTTACTAACATGTTTACTTCCATTGTG
GGTAATGTATTTGGTTTCAAAGCCCTGCGAGCTCTACGTCTGGAAGATCTGCGAATTCCC
ACTTCTTATTCCAAAACTTTCCAAGGTCCGCCTCATGGCATACAAGTTGAAAGAGATAAA
TTGAACAAGTA---TGGTCGTCCTTTATTGGGATGTACTATTAAACCAAAATTGGGATTA
TCCGCAAAAAACTACGGTAGAGCGGTTTATGAATGTCTACGGGGTGGACTTGATTTTACT
AAGGATGATGAAAACGTAAACTCACAACCATTTATGCGTTGGAGAGATCGTTTCTTATT-
------------------------------------------------------------
------------------------------------------------------------
------------------------------------------------------------
------------------------------------------------------------
------------------------------------------------------------
------------------------------------------------------------
------------------------------------------------------------
------------------------------------------------------------
------------------------------------------------------------
------------------------------------------------------------
------------------------------------------------------------
-----------------------------------
>JN005463Geodorum_densiflorum
-------------------------GCGTTGGATTTAAAGCTGGTGTTAAAGATTATAAA
TTGACTTATTATACTCCTGACTACGAAACCAAAGATACTGATATCTTGGCAGCATTCCGA
GTAACTCCTCAACCGGGAGTTCCGCCCGAAGAAGCGGGGGCTGCGGTAGCAGCCGAATCT
TCTACTGGTACATGGACAACTGTGTGGACTGATGGACTTACCAGTCTTGATCGTTACAAA
GGACGATGCTACCACATCGAGGCCGTTGTTGGGGAGGAAAATCAATATATTGCTTATGTA
GCTTACCCTTTAGACCTTTTTGAAGAAGGTTCTGTTACTAACATGTTTACTTCCATTGTG
GGTAATGTATTTGGTTTCAAAGCCCTGCGAGCTCTACGTCTGGAAGATCTGCGAATTCCC
ACTTCTTATTCCAAAACTTTCCAAGGTCCGCCTCATGGCATACAAGTTGAGAGAGATAAA
TTGAACAAGTA---TGGTCGTCCTTTATTGGGATGTACTATTAAACCAAAATTGGGATTA
TCCGCAAAAAACTACGGTAGAGCGGTTTATGAATGTCTACGGGGTGGACTTGATTTTACT
AAGGATGATGAAAACGTAAACTCACAACCATTTATGCGTT--------------------
------------------------------------------------------------
------------------------------------------------------------
------------------------------------------------------------
------------------------------------------------------------
------------------------------------------------------------
------------------------------------------------------------
------------------------------------------------------------
------------------------------------------------------------
------------------------------------------------------------
------------------------------------------------------------
------------------------------------------------------------
-----------------------------------
>JN005465Geodorum_densiflorum
------------------------------GGATTTAAAGCTGGTGTTAAAGATTATAAA
TTGACTTATTATACTCCTGACTACGAAACCAAAGATACTGATATCTTGGCAGCATTCCGA
GTAACTCCTCAACCGGGAGTTCCGCCCGAAGAAGCGGGGGCTGCGGTAGCAGCCGAATCT
TCTACTGGTACATGGACAACTGTGTGGACTGATGGACTTACCAGTCTTGATCGTTACAAA
GGACGATGCTACCACATCGAGGCCGTTGTTGGGGAGGAAAATCAATATATTGCTTATGTA
GCTTACCCTTTAGACCTTTTTGAAGAAGGTTCTGTTACTAACATGTTTACTTCCATTGTG
GGTAATGTATTTGGTTTCAAAGCCCTGCGAGCTCTACGTCTGGAAGATCTGCGAATTCCC
ACTTCTTATTCCAAAACTTTCCAAGGTCCGCCTCATGGCATACAAGTTGAGAGAGATAAA
TTGAACAAGTA---TGGTCGTCCTTTATTGGGATGTACTATTAAACCAAAATTGGGATTA
TCCGCAAAAAACTACGGTAGAGCGGTTTATGAATGTCTACGGGGTGGACTTGATTTTACT
AAGGATGATGAAAACGTAAACTCACAACCATTT---------------------------
------------------------------------------------------------
------------------------------------------------------------
------------------------------------------------------------
------------------------------------------------------------
------------------------------------------------------------
------------------------------------------------------------
------------------------------------------------------------
------------------------------------------------------------
------------------------------------------------------------
------------------------------------------------------------
------------------------------------------------------------
-----------------------------------
>JN005466Geodorum_densiflorum
----------------------------------TTAAAGCTGGTGTTAAAGATTATAAA
TTGACTTATTATACTCCTGACTACGAAACCAAAGATACTGATATCTTGGCAGCATTCCGA
GTAACTCCTCAACCGGGAGTTCCGCCCGAAGAAGCGGGGGCTGCGGTAGCAGCCGAATCT
TCTACTGGTACATGGACAACTGTGTGGACTGATGGACTTACCAGTCTTGATCGTTACAAA
GGACGATGCTACCACATCGAGGCCGTTGTTGGGGAGGAAAATCAATATATTGCTTATGTA
GCTTACCCTTTAGACCTTTTTGAAGAAGGTTCTGTTACTAACATGTTTACTTCCATTGTG
GGTAATGTATTTGGTTTCAAAGCCCTGCGAGCTCTACGTCTGGAAGATCTGCGAATTCCC
ACTTCTTATTCCAAAACTTTCCAAGGTCCGCCTCATGGCATACAAGTTGAGAGAGATAAA
TTGAACAAGTA---TGGTCGTCCTTTATTGGGATGTACTATTAAACCAAAATTGGGATTA
TCCGCAAAAAACTACGGTAGAGCGGTTTATGAATGTCTACGGGGTGGACTTGATTTTACT
AAGGATGATGAAAACGTAAACTCACAACCATTT---------------------------
------------------------------------------------------------
------------------------------------------------------------
------------------------------------------------------------
------------------------------------------------------------
------------------------------------------------------------
------------------------------------------------------------
------------------------------------------------------------
------------------------------------------------------------
------------------------------------------------------------
------------------------------------------------------------
------------------------------------------------------------
-----------------------------------
>JN005467Geodorum_densiflorum
-----------------------------TGGATTTAAAGCTGGTGTTAAAGATTATAAA
TTGACTTATTATACTCCTGACTACGAAACCAAAGATACTGATATCTTGGCAGCATTCCGA
GTAACTCCTCAACCGGGAGTTCCGCCCGAAGAAGCGGGGGCTGCGGTAGCAGCCGAATCT
TCTACTGGTACATGGACAACTGTGTGGACTGATGGACTTACCAGTCTTGATCGTTACAAA
GGACGATGCTACCACATCGAGGCCGTTGTTGGGGAGGAAAATCAATATATTGCTTATGTA
GCTTACCCTTTAGACCTTTTTGAAGAAGGTTCTGTTACTAACATGTTTACTTCCATTGTG
GGTAATGTATTTGGTTTCAAAGCCCTGCGAGCTCTACGTCTGGAAGATCTGCGAATTCCC
ACTTCTTATTCCAAAACTTTCCAAGGTCCGCCTCATGGCATACAAGTTGAGAGAGATAAA
TTGAACAAGTA---TGGTCGTCCTTTATTGGGATGTACTATTAAACCAAAATTGGGATTA
TCCGCAAAAAACTACGGTAGAGCGGTTTATGAATGTCTACGGGGTGGACTTGATTTTACT
AAGGATGATGAAAACGTAAACTCACAACCATTTATGCGTTGGAGAGATC-----------
------------------------------------------------------------
------------------------------------------------------------
------------------------------------------------------------
------------------------------------------------------------
------------------------------------------------------------
------------------------------------------------------------
------------------------------------------------------------
------------------------------------------------------------
------------------------------------------------------------
------------------------------------------------------------
------------------------------------------------------------
-----------------------------------
>KF421874Geodorum_densiflorum 
-------------------------GCGCCGGATTTAAAGCTGGTGTCAAAGATTATAAA
TTGACTTATTATACTCCTGCCTACGCAACCCAAGATACTGATATCTTGGCAGCATTCCGA
GTAACTCCTCAACCGGGAGTTCCGCCTGAAGAAGCGGGGGCTGCGGTAGCAGCCGAATCT
TCTACTGGTACATGGACAACTGTGTGGACTGATGGACTTACCAGTCTTGATCGTTACAAA
GGACGATGCTACCACATCGAGGCCGTTGTTGGGGAGGAAAATCAATATATTGCTTATGTA
GCTTACCCTTTAGACCTTTTTGAAGAAGGTTCTGTTACTAACATGTTTACTTCCATTGTG
GGTAATGTATTTGGTTTCAAAGCCCTGCGAGCTCTACGTCTGGAATATCTGCGAATTCCC
ACTTCTTATTCCAAAACTCTCCAAGGTCCGCCTCATGGCATACAACTTGAGAGAGATAAA
TTGAAACAATGTATCGGTCGTCCTTTATTGGGATGTACTATTAAACCAAAATTGGGATTA
TCCGCAAAAAACTACGGTAGAGCGGTTTATGAATGTCTACCGGGTGGACTTGATTTTACT
AAGGATGATGAAAACGTAAACTCACAACCATTTATGCGTTGGA-----------------
------------------------------------------------------------
------------------------------------------------------------
------------------------------------------------------------
------------------------------------------------------------
------------------------------------------------------------
------------------------------------------------------------
------------------------------------------------------------
------------------------------------------------------------
------------------------------------------------------------
------------------------------------------------------------
------------------------------------------------------------
-----------------------------------
>FN870826Geodorum_densiflorum 
----------------------------TTGGATTTAAAGCTGGTGTTAAAGATTATAAA
TTGACTTATTATACTCCTGACTACGAAACCAAAGATACTGATATCTTGGCAGCATTCCGA
GTAACTCCTCAACCGGGAGTTCCGCCCGAAGAAGCGGGGGCTGCGGTAGCAGCCGAATCT
TCTACTGGTACATGGACAACTGTGTGGACTGATGGACTTACCAGTCTTGATCGTTACAAA
GGACGATGCTACCACATCGAGGCCGTTGTTGGGGAGGAAAATCAATATATTGCTTATGTA
GCTTACCCTTTAGACCTTTTTGAAGAAGGTTCTGTTACTAACATGTTTACTTCCATTGTG
GGTAATGTATTTGGTTTCAAAGCCCTGCGAGCTCTACGTCTGGAAGATCTGCGAATTCCC
ACTTCTTATTCCAAAACTTTCCAAGGTCCGCCTCATGGCATACAAGTTGAGAGAGATAAA
TTGAACAAGTA---TGGTCGTCCTTTATTGGGATGTACTATTAAACCAAAATTGGGATTA
TCCGCAAAAAACTACGGTAGAGCGGTTTATGAATGTCTACGGGGTGGACTTGATTTTACT
AAGGATGATGAAAACGTAAACTCACAACCATTTATGCGTTGGAGAGATCGTTTCTTATTT
TGTGCCGAAGCAATTTATAAAGCGCAAGCCGAAACAGGTGAAATTAAAGGACATTACTTG
AATGCAACTGCGGGTACATGTGAAGAAATGATGAAAAGAGCGGTATTTGCCAGAGAATTG
GGAGTTCCTATCGTAATGCATGACTACTTAACCGGGGGGTTCACCGCAAATACTAGCTTG
GCTCATTATTGCCGCGACAATGGTCTACTTCTCCACATCCATCGCGCAATGCATGCAGTT
ATTGATAGACAGAAAAATCATGGTATGCATTTTCGTGTACTAGCTAAAGCATTACGTATG
TCTGGTGGAGATCATATTCACGCTGGTACAGTTGTGGGTAAACTGGAGGGGGAACGTGAG
ATGACTTTGGGTTTTGTTGATTTGTTACGTGATGATTTTATTGAAAAAGATCGAAGTCGT
GGTATTTTTTTCACTCAAGACTGGGTCTCTATGCCAGGTGTTATACCCGTGGCTTCTGGG
GGTATTCATGTTTGGCATATGCCTGCTCTAACCGAAATCTTTGGGGATGATTCCGTACTA
CAGTTCGGTGGAGGAACTTTAGGGCACCCTTGGGGAAATGCACCCGGTGCGGTAGCTAAC
CGAGTGGCTTTAGAAGCATGTGTACAAGCTCGTAATGAGGGACGTGATCTTGCTCGTGAA
GGTAATGAGA-------------------------
>JQ933343Geodorum_densiflorum
----------------------------------------------GTAAAGATTATAAA
TTGACTTATTATACTCCTGACTACGAAACCAAAGATACTGATATCTTGGCAGCATTCCGA
GTAACTCCTCAACCGGGAGTTCCGCCCGAAGAAGCGGGGGCTGCGGTAGCAGCCGAATCT
TCTACTGGTACATGGACAACTGTGTGGACTGATGGACTTACCAGTCTTGATCGTTACAAA
GGACGATGCTACCACATCGAGGCCGTTGTTGGGGAGGAAAATCAATATATTGCTTATGTA
GCTTACCCTTTAGACCTTTTTGAAGAAGGTTCTGTTACTAACATGTTTACTTCCATTGTG
GGTAATGTATTTGGTTTCAAAGCCCTGCGAGCTCTACGTCTGGAAGATCTGCGAATTCCC
ACTTCTTATTCCAAAACTTTCCAAGGTCCGCCTCATGGCATACAAGTTGAGAGAGATAAA
TTGAACAAGTA---TGGTCGTCCTTTATTGGGATGTACTATTAAACCAAAATTGGGATTA
TCCGCAAAAAACTACGGTAGAGCGGTTTATGAATGTCTACGGGGTGGACTTGATTTTACT
AAGGATGATGAAAACGTAAACTCACAACCATTTATGCGTTGGAGAGATCGTTTCTTATTT
TGTGCCGAAGCAATTTATAAAGCGCAAGCCGAAACAGGTGAAATTAAAGGACATTACTTG
AATGCAACTGCGGGTACATGTGAAGAAATGATGAAAAGAGCGGTTTTTGCCAGAGAATTG
GGAGTTCCTATCGTAATGCATGACTACTTAACCGGGGGGTTCACCGCAAATACTAGCTTG
GCTCATTATTGCCGCGACAATGGTCTACTTCTCCACATCCATCGCGCAATGCATGCAGTT
ATTGATAGACAGAAAAATCATGGTATGCATTTTCGTGTACTAGCTAAAGCATTACGTATG
TCTGGTGGAGATCATATTCACGCTGGTACAGTTGTGGGTAAACTGGAGGGGGAACGTGAG
ATGACTTTGGGTTTTGTTGATTTGTTACGTGATGATTTTATTGAAAAAGATCGAAGTCGT
GGTATTTTTTTCACTCAAGACTGGGTCTCTATGCCAGGTGTTATACCCGTGGCTTCTGGG
GGTNTTCATGTTTGGCATATGCCTGCTCTAACCGAAATCTTTGGGGATGATTCCGTACTA
CAGTTCGGTGGAGGAACTTTAGGGCACCCTTGGGGAAATGCACCCGGTGCGGTAGCTAAC
CGAGTGGCTTTAGAAGCATGTGTACAAGCTCGTAATGAGGGACGTGATCTTGCTCGTGAA
GGTAATGAGATTATTC-------------------
>MG019925Geodorum_densiflorum  
------------------------------------------------------TATAAA
TTGACTTATTATACTCCTGACTACGAAACCAAAGATACTGATATCTTGGCAGCATTCCGA
GTAACTCCTCAACCGGGAGTTCCGCCCGAAGAAGCGGGGGCTGCGGTAGCAGCCGAATCT
TCTACTGGTACATGGACAACTGTGTGGACTGATGGACTTACCAGTCTTGATCGTTACAAA
GGACGATGCTACCACATCGAGGCCGTTGTTGGGGAGGAAAATCAATATATTGCTTATGTA
GCTTACCCTTTAGACCTTTTTGAAGAAGGTTCTGTTACTAACATGTTTACTTCCATTGTG
GGTAATGTATTTGGTTTCAAAGCCCTGCGAGCTCTACGTCTGGAAGATCTGCGAATTCCC
ACTTCTTATTCCAAAACTTTCCAAGGTCCGCCTCATGGCATACAAGTTGAGAGAGATAAA
TTGAACAAGTA---TGGTCGTCCTTTATTGGGATGTACTATTAAACCAAAATTGGGATTA
TCCGCAAAAAACTACGGTAGAGCGGTTTATGAATGTCTACGGGGTGGACTTGATTTTACT
AAGGATGATGAAAACGTAAACTCACAACCATTTATGCGTTGGAGAGATCGTTTCTTATTT
TGTGCCGAAGCAATTTATAAAGCGCAAGCCGAAACAGGTGAAATTAAAGGACATTACTTG
AATGCAACTGCGGGTACATGTGAA------------------------------------
------------------------------------------------------------
------------------------------------------------------------
------------------------------------------------------------
------------------------------------------------------------
------------------------------------------------------------
------------------------------------------------------------
------------------------------------------------------------
------------------------------------------------------------
------------------------------------------------------------
-----------------------------------
>MK235083Geodorum_recurvum
------------------------------------------------------TATAAA
TTGACTTATTATACTCCTGACTACGAAACCAAAGATACTGATATCTTGGCAGCATTCCGA
GTAACTCCTCAACCGGGAGTTCCGCCCGAAGAAGCGGGGGCTGCGGTAGCAGCCGAATCT
TCTACTGGTACATGGACAACTGTGTGGACTGATGGACTTACCAGTCTTGATCGTTACAAA
GGACGATGCTACCACATCGAGGCCGTTGTTGGGGAGGAAAATCAATATATTGCTTATGTA
GCTTACCCTTTAGACCTTTTTGAAGAAGGTTCTGTTACTAACATGTTTACTTCCATTGTG
GGTAATGTATTTGGTTTCAAAGCCCTGCGAGCTCTACGTCTGGAAGATCTGCGAATTCCC
ACTTCTTATTCCAAAACTTTCCAAGGTCCGCCTCATGGCATACAAGTTGAGAGAGATAAA
TTGAACAAGTA---TGGTCGTCCTTTATTGGGATGTACTATTAAACCAAAATTGGGATTA
TCCGCAAAAAACTACGGTAGAGCGGTTTATGAATGTCTACGGGGTGGACTTGATTTTACT
AAGGATGATGAAAACGTAAACTCACAACCATTTATGCGTTGGAGAGATCGTTTCTTATTT
TGTGCCGAAGCAATTTATAAAGCGCAAGCCGAAACAGGTGAAATTAAAGGACATTACTTG
AATGCAACTGCGGGTACATGTGAAGAAATGATGAAAAGAGCGGTTTTTGCCAGAGAATTG
GGAGTTCCTATCGTAATGCATGACTACTTAACCGGGGGGTTCACCGCAAATACTAGCTTG
GCTCATTATTGCCGCGACAATGGTCTACTTCTCCACATCCATCGCGCAATGCATGCAGTT
ATTGATAGACAGAAAAATCATGGTATGCATTTTCGTGTACTAGCTAAAGCATTACGTATG
TCTGGTGGAGATCATATTCACGCTGGTACAGTTGTGGGTAAACTGGAGGGGGAACGTGAG
ATGACTTTGGGTTTTGTTGATTTGTTACGTGATGATTTTATTGAAAAAGATCGAAGTCGT
GGTATTTTTTTCACTCAAGACTGGGTCTCTATGCCAGGTGTTATACCCGTGGCTTCTGGG
GGTATTCATGTTTGGCATATGCCTGCTCTAACCGAAATCTTTGGGGATGATTCCGTACTA
CAGTTCGGTGGAGGAACTTTAGGGCACCCTTGGGGAAATGCACCCGGTGCGGTAGCTAAC
CGAGTG------------------------------------------------------
-----------------------------------
>KJ462098Bulbophyllum_affine 
TCACCACAAACAGAAACTAAAGCAAGCGTTGGATTTAAAGCTGGTGTT-AAGATTACAAA
TTGACTTATTATACTCCTGACTACGAAACCAAAGATACTGATATCTTGGCAGCATTCCGA
GTAACTCCTCAACCGGGAGTTCCGCCTGAAGAAGCGGGGGCTGCGGTAGCTGCCGAATCT
TCTACTGGTACATGGACAACTGTGTGGACTGATGGACTTACCAGTCTTGATCGTTACAAA
GGACGATGCTACCACATCGAGTCCGTTGTTGGGGAGGAAAATCAATATATTGCTTATGTA
GCTTATCCTTTAGACCTTTTTGAAGAAGGTTCTGTTACTAACATGTTTACTTCCATTGTG
GGTAATGTATTTGGTTTCAAAGCCCTGCGAGCTCTACGTCTGGAAGATCTGCGAATTCCC
CCTTCTTATTCCAAAACTTTCCAAGGTCCGCCTCATGGCATCCAAGTTGAAAGAGATAAA
TTGAACAAGTA---CGGTCGTCCCCTATTGGGATGTACTATTAAACCAAAATTGGGATTA
TCCGCAAAAAACTACGGTAGAGCGGTTTATGAATGTCTACGGGGTGGACTTGATTTTACT
AAGGATGATGAAAACGTAAATTCACAACCATTTATGCGTTGGAGAGATCGTTTCTT----
------------------------------------------------------------
------------------------------------------------------------
------------------------------------------------------------
------------------------------------------------------------
------------------------------------------------------------
------------------------------------------------------------
------------------------------------------------------------
------------------------------------------------------------
------------------------------------------------------------
------------------------------------------------------------
------------------------------------------------------------
-----------------------------------
>KM924499Bulbophyllum_disciflorum
------------------------------------------------------------
----CTTATTATACTCCTGACTACGAAACCAAAGATACTGATATCTTGGCAGCATTCCGA
GTAACTCCTCAACCGGGAGTTCCGCCTGAAGAAGCGGGCGCTGCGGTAGCTGCCGAATCT
TCTACTGGTACATGGACAACTGTGTGGACTGATGGACTTACCAGTCTTGATCGTTACAAA
GGACGATGCTACCACATCGAGGGCGTTGTTGGGGAGGAAAATCAATATATTGCTTATGTA
GCTTATCCTTTAGACCTTTTTGAAGAAGGTTCTGTTACTAACATGTTTACTTCCATTGTG
GGTAATGTATTTGGTTTCAAAGCCCTGCGAGCTCTACGTCTGGAAGATCTGCGAATTCCC
CCTTCTTATTCCAAAACTTTCCAAGGTCCGCCTCATGGCATCCAAGTTGAAAGAGATAAA
TTGAACAAGTA---CGGTCGTCCCCTATTGGGATGTACTATTAAACCAAAATTGGGATTA
TCCGCAAAAAACTACGGTAGAGCGGTTTATGAATGTCTACGGGGTGGACTTGATTTTACT
AAGGATGATGAAAACGTAAATTCACAACCATTTATGCGTTGGAGAGATCGTTTCTTATTT
TGTGCCGAAGCACTTTTTAAAGCGCAAGCCGAAACGGGTGAAATTAAAGGACATTACTTG
AATGCAACTGCGGGTACATGTGAAGAAATGATCAAAAGAGCGGTATTTGCCAGAGAATTG
GGAGTTCCTATCGTAATGCATGACTACTTAACTGGGGGGTTCACCGCAAATACTAGCCTG
GCTCAGTATTGCCGCGACAATGGTCTACTTCTTCACATTCATCGCGCAATGCATGCAGTT
ATTGATAGACAGAAAAATCATGGTATGCATTTTCGTGTACTAGCTAAAGCATTACGTATG
TCTGGTGGAGATCATATTCACGCTGGTACAGTAGTGGGTAAACTGGAAGGGGAACGTGAG
ATGACTTTGGGTTTTGTTGATTTGTTACGTGATGATTTTATTAAAAAAGATCGAAGTCGT
GGTATTTTTTTCACTCAAGACTGGGTCTCTATGCCAGGTGTTCTGCCCGTGGCTTCAGGG
GGTATTCATGTTTGGCATATGCCTGCCCTAACCGAAATCTTTGGGGATGATTCCGTACTA
CAGTTCGGTGGAGGAACTTTAGGGCACCCTTGGGGAAATGCACCCGGTGCAGTAGCTAAT
CGGGTGGCTTTAGAAGCATGTGTACAAGCTCGTAATGAGGG-------------------
-----------------------------------
>KM924500Bulbophyllums_disciflorum
------------------------------------------------------------
TTGACTTATTATACTCCTGACTACGAAACCAAAGATACTGATATCTTGGCAGCATTCCGA
GTAACTCCTCAACCGGGAGTTCCGCCTGAAGAAGCGGGCGCTGCGGTAGCTGCCGAATCT
TCTACTGGTACATGGACAACTGTGTGGACTGATGGACTTACCAGTCTTGATCGTTACAAA
GGACGATGCTACCACATCGAGGGCGTTGTTGGGGAGGAAAATCAATATATTGCTTATGTA
GCTTATCCTTTAGACCTTTTTGAAGAAGGTTCTGTTACTAACATGTTTACTTCCATTGTG
GGTAATGTATTTGGTTTCAAAGCCCTGCGAGCTCTACGTCTGGAAGATCTGCGAATTCCC
CCTTCTTATTCCAAAACTTTCCAAGGTCCGCCTCATGGCATCCAAGTTGAAAGAGATAAA
TTGAACAAGTA---CGGTCGTCCCCTATTGGGATGTACTATTAAACCAAAATTGGGATTA
TCCGCAAAAAACTACGGTAGAGCGGTTTATGAATGTCTACGGGGTGGACTTGATTTTACT
AAGGATGATGAAAACGTAAATTCACAACCATTTATGCGTTGGAGAGATCGTTTCTTATTT
TGTGCCGAAGCACTTTTTAAAGCGCAAGCCGAAACGGGTGAAATTAAAGGACATTACTTG
AATGCAACTGCGGGTACATGTGAAGAAATGATCAAAAGAGCGGTATTTGCCAGAGAATTG
GGAGTTCCTATCGTAATGCATGACTACTTAACTGGGGGGTTCACCGCAAATACTAGCCTG
GCTCAGTATTGCCGCGACAATGGTCTACTTCTTCACATTCATCGCGCAATGCATGCAGTT
ATTGATAGACAGAAAAATCATGGTATGCATTTTCGTGTACTAGCTAAAGCATTACGTATG
TCTGGTGGAGATCATATTCACGCTGGTACAGTAGTGGGTAAACTGGAAGGGGAACGTGAG
ATGACTTTGGGTTTTGTTGATTTGTTACGTGATGATTTTATTAAAAAAGATCGAAGTCGT
GGTATTTTTTTCACTCAAGACTGGGTCTCTATGCCAGGTGTTCTGCCCGTGGCTTCAGGG
GGTATTCATGTTTGGCATATGCCTGCCCTAACCGAAATCTTTGGGGATGATTCCGTACTA
CAGTTCGGTGGAGGAACTTTAGGGCACCCTTGGGGAAATGCACCCGGTGCAGTAGCTAAT
CGGGTGGCTTTAGAAGCATGTGTACAAGCTCGTAATGAGGGACGTGATCTTGCTCGTGAA
GGTAATGATATTATTCGTGAAGCT-----------
>KM924501Bulbophyllum_disciflorum
------------------------------------------------------------
--------------------------------------------------------CCGA
GTAACTCCTCAACCGGGAGTTCCGCCTGAAGAAGCGGGCGCTGCGGTAGCTGCCGAATCT
TCTACTGGTACATGGACAACTGTGTGGACTGATGGACTTACCAGTCTTGATCGTTACAAA
GGACGATGCTACCACATCGAGGGCGTTGTTGGGGAGGAAAATCAATATATTGCTTATGTA
GCTTATCCTTTAGACCTTTTTGAAGAAGGTTCTGTTACTAACATGTTTACTTCCATTGTG
GGTAATGTATTTGGTTTCAAAGCCCTGCGAGCTCTACGTCTGGAAGATCTGCGAATTCCC
CCTTCTTATTCCAAAACTTTCCAAGGTCCGCCTCATGGCATCCAAGTTGAAAGAGATAAA
TTGAACAAGTA---CGGTCGTCCCCTATTGGGATGTACTATTAAACCAAAATTGGGATTA
TCCGCAAAAAACTACGGTAGAGCGGTTTATGAATGTCTACGGGGTGGACTTGATTTTACT
AAGGATGATGAAAACGTAAATTCACAACCATTTATGCGTTGGAGAGATCGTTTCTTATTT
TGTGCCGAAGCACTTTTTAAAGCGCAAGCCGAAACGGGTGAAATTAAAGGACATTACTTG
AATGCAACTGCGGGTACATGTGAAGAAATGATCAAAAGAGCGGTATTTGCCAGAGAATTG
GGAGTTCCTATCGTAATGCATGACTACTTAACTGGGGGGTTCACCGCAAATACTAGCCTG
GCTCAGTATTGCCGCGACAATGGTCTACTTCTTCACATTCATCGCGCAATGCATGCAGTT
ATTGATAGACAGAAAAATCATGGTATGCATTTTCGTGTACTAGCTAAAGCATTACGTATG
TCTGGTGGAGATCATATTCACGCTGGTACAGTAGTGGGTAAACTGGAAGGGGAACGTGAG
ATGACTTTGGGTTTTGTTGATTTGTTACGTGATGATTTTATTAAAAAAGATCGAAGTCGT
GGTATTTTTTTCACTCAAGACTGGGTCTCTATGCCAGGTGTTCTGCCCGTGGCTTCAGGG
GGTATTCATGTTTGGCATATGCCTGCCCTAACCGAAATCTTTGGGGATGATTCCGTACTA
CAGTTCGGTGGAGGAACTTTAGGGCACCCTTGGGGAAATGCACCCGGTGCAGTAGCTAAT
CGGGTGGCTTTAGAAGCATGTGTACAAGCTCGTAATGAGGGACGTGATCTTGCTCGTGAA
GGTAATGATATTATTCGTGAAGCT-----------
>KM924502Bulbophyllum_disciflorum
------------------------------------------------------------
------------------------------------------------------------
-------------------------------------GCGCTGCGGTAGCTGCCGAATCT
TCTACTGGTACATGGACAACTGTGTGGACTGATGGACTTACCAGTCTTGATCGTTACAAA
GGACGATGCTACCACATCGAGGGCGTTGTTGGGGAGGAAAATCAATATATTGCTTATGTA
GCTTATCCTTTAGACCTTTTTGAAGAAGGTTCTGTTACTAACATGTTTACTTCCATTGTG
GGTAATGTATTTGGTTTCAAAGCCCTGCGAGCTCTACGTCTGGAAGATCTGCGAATTCCC
CCTTCTTATTCCAAAACTTTCCAAGGTCCGCCTCATGGCATCCAAGTTGAAAGAGATAAA
TTGAACAAGTA---CGGTCGTCCCCTATTGGGATGTACTATTAAACCAAAATTGGGATTA
TCCGCAAAAAACTACGGTAGAGCGGTTTATGAATGTCTACGGGGTGGACTTGATTTTACT
AAGGATGATGAAAACGTAAATTCACAACCATTTATGCGTTGGAGAGATCGTTTCTTATTT
TGTGCCGAAGCACTTTTTAAAGCGCAAGCCGAAACGGGTGAAATTAAAGGACATTACTTG
AATGCAACTGCGGGTACATGTGAAGAAATGATCAAAAGAGCGGTATTTGCCAGAGAATTG
GGAGTTCCTATCGTAATGCATGACTACTTAACTGGGGGGTTCACCGCAAATACTAGCCTG
GCTCAGTATTGCCGCGACAATGGTCTACTTCTTCACATTCATCGCGCAATGCATGCAGTT
ATTGATAGACAGAAAAATCATGGTATGCATTTTCGTGTACTAGCTAAAGCATTACGTATG
TCTGGTGGAGATCATATTCACGCTGGTACAGTAGTGGGTAAACTGGAAGGGGAACGTGAG
ATGACTTTGGGTTTTGTTGATTTGTTACGTGATGATTTTATTAAAAAAGATCGAAGTCGT
GGTATTTTTTTCACTCAAGACTGGGTCTCTATGCCAGGTGTTCTGCCCGTGGCTTCAGGG
GGTATTCATGTTTGGCATATGCCTGCCCTAACCGAAATCTTTGGGGATGATTCCGTACTA
CAGTTCGGTGGAGGAACTTTAGGGCACCCTTGGGGAAATGCACCCGGTGCAGTAGCTAAT
CGGGTGGCTTTAGAAGCATGTGTACAAGCTCGTAATGAGGGACGTGATCTTGCTCGTGAA
GGTAATGATATTATTCGTGAA--------------
>KX527388Bulbophyllum_disciflorum
------------------------------------------------------------
------------ACTCCTGACTACGAAACCAAAGATACTGATATCTTGGCAGCATTCCGA
GTAACTCCTCAACCGGGAGTTCCGCCTGAAGAAGCGGGCGCTGCGGTAGCTGCCGAATCT
TCTACTGGTACATGGACAACTGTGTGGACTGATGGACTTACCAGTCTTGATCGTTACAAA
GGACGATGCTACCACATCGAGGGCGTTGTTGGGGAGGAAAATCAATATATTGCTTATGTA
GCTTATCCTTTAGACCTTTTTGAAGAAGGTTCTGTTACTAACATGTTTACTTCCATTGTG
GGTAATGTATTTGGTTTCAAAGCCCTGCGAGCTCTACGTCTGGAAGATCTGCGAATTCCC
CCTTCTTATTCCAAAACTTTCCAAGGTCCGCCTCATGGCATCCAAGTTGAAAGAGATAAA
TTGAACAAGTA---CGGTCGTCCCCTATTGGGATGTACTATTAAACCAAAATTGGGATTA
TCCGCAAAAAACTACGGTAGAGCGGTTTATGAATGTCTACGGGGTGGACTTGATTTTACT
AAGGATGATGAAAACGTAAATTCACAACCATTTATGCGTTGGAGAGATCGTTTCTTATTT
TGTGCCGAAGCACTTTTTAAAGCGCAAGCCGAAACGGGTGAAATTAAAGGACATTACTTG
AATGCAACTGCGGGTACATGTGAAGAAATGATCAAAAGAGCGGTATTTGCCAGAGAATTG
GGAGTTCCTATCGTAATGCATGACTACTTAACTGGGGGGTTCACCGCAAATACTAGCCTG
GCTCAGTATTGCCGCGACAATGGTCTACTTCTTCACATTCATCGCGCAATGCATGCAGTT
ATTGATAGACAGAAAAATCATGGTATGCATTTTCGTGTACTAGCTAAAGCATTACGTATG
TCTGGTGGAGATCATATTCACGCTGGTACAGTAGTGGGTAAACTGGAAGGGGAACGTGAG
ATGACTTTGGGTTTTGTTGATTTGTTACGTGATGATTTTATTAAAAAAGATCGAAGTCGT
GGTATTTTTTTCACTCAAGACTGGGTCTCTATGCCAGGTGTTCTGCCCGTGGCTTCAGGG
GGTATTCATGTTTGGCATATGCCTGCCCTAACCGAAATCTTTGGGGATGATTCCGTACTA
CAGTTCGGTGGAGGAACTTTAGGGCACCCTTGGGGAAATGCACCCGGTGCAGTAGCTAAT
CGGGTGGCTTTAGAAGCATGTGTACAAGCTCGTAATGAGGGACGTGATCTTGCTCGTGAA
GGTAATGATATTATTCGTGAAGCTACCAAA-----
>KJ462101Bulbophyllum_lobbii
TCACCACAAACAGAAACTAAAGCAAGCGTTGGATTTAAAGCTGGTGTTAA-GATTACAAA
TTGACTTATTATACTCCTGACTACGAAACCAAAGATACTGATATCTTGGCAGCATTCCGA
GTAACTCCTCAACCGGGAGTTCCGCCTGAAGAAGCGGGGGCTGCGGTAGCTGCCGAATCT
TCTACTGGTACATGGACAACTGTGTGGACTGATGGACTTACCAGTCTTGATCGTTACAAA
GGACGATGCTACCACATCGAGTCCGTTGTTGGGGAGGAAAATCAATATATTGCTTATGTA
GCTTATCCTTTAGACCTTTTTGAAGAAGGTTCTGTTACTAACATGTTTACTTCCATTGTG
GGTAATGTATTTGGTTTCAAAGCCCTGCGAGCTCTACGTCTGGAAGATCTGCGAATTCCC
CCTTCTTATTCCAAAACTTTCCAAGGTCCGCCTCATGGCATCCAAGTTGAAAGAGATAAA
TTGAACAAGTA---TGGTCGTCCCCTATTGGGATGTACTATTAAACCAAAATTGGGATTA
TCCGCAAAAAACTACGGTAGAGCGGTTTATGAATGTCTACGGGGTGGACTTGATTTTACT
AAGGATGATGAAAACGTAAATTCACAACCATTTATGCGTTGGAGAGATCGTTTCTT----
------------------------------------------------------------
------------------------------------------------------------
------------------------------------------------------------
------------------------------------------------------------
------------------------------------------------------------
------------------------------------------------------------
------------------------------------------------------------
------------------------------------------------------------
------------------------------------------------------------
------------------------------------------------------------
------------------------------------------------------------
-----------------------------------
>_MN719138Bulbophyllum_lobbii
TCACCACAAACAGAGACTAAAGCAAGCGTTGGATTTAAAGCTGGTGTTAAAGATTACAAA
TTGACTTATTATACTCCTGACTACGAAACCAAAGATACTGATATCTTGGCAGCATTCCGA
GTAACTCCTCAACCGGGAGTTCCGCCTGAAGAAGCGGGGGCTGCGGTAGCTGCCGAATCT
TCTACTGGTACATGGACAACTGTGTGGACTGATGGACTTACCAGTCTTGATCGTTACAAA
GGACGATGCTACCACATCGAGTCCGTTGTTGGGGAGGAAAATCAATATATTGCTTATGTA
GCTTATCCTTTAGACCTTTTTGAAGAAGGTTCTGTTACTAACATGTTTACTTCCATTGTG
GGTAATGTATTTGGTTTCAAAGCCCTGCGAGCTCTACGTCTGGAAGATCTGCGAATTCCC
CCTTCTTATTCCAAAACTTTCCAAGGTCCGCCTCATGGCATCCAAGTTGAAAGAGATAAA
TTGAACAAGTA---TGGTCGTCCCCTATTGGGATGTACTATTAAACCAAAATTGGGATTA
TCCGCAAAAAACTACGGTAGAGCGGTTTATGAATGTCTACGGGGTGGACTTGATTTTACT
AAGGATGATGAAAACGTAAATTCACAACCATTTATGCGTTGGAGAGATCGTTTCTTATTT
TGTGCCGAAGCGCTTTTTAAAGCGCAAGCCGAAACGGGTGAAATTAAAGGACATTACTTG
AATGCAACTGCGGGTACATGTGAAGAAATGATCAAAAGAGCCGTATTTGCCAGAGAATTG
GGAGTTCCTATCGTAATGCATGACTACTTAACTGGGGGGTTCACCGCAAATACTAGCCTG
GCTCAGTATTGCCGCGACAATGGTCTACTTCTTCACATCCATCGCGCAATGCATGCAGTT
ATTGATAGACAGAAAAATCATGGTATGCATTTTCGTGTACTAGCTAAAGCATTACGTATG
TCTGGTGGAGATCATATTCACGCTGGTACAGTAGTGGGTAAACTGGAGGGGGAACGTGAG
ATGACTTTGGGTTTTGTTGATTTGTTACGTGATGATTTTATTAAAAAAGATCGAAGTCGT
GGTATTTTTTTCACTCAAGACTGGGTCTCTATGCCAGGTGTTCTGCCCGTGGCTTCAGGG
GGTATTCATGTTTGGCATATGCCTGCCCTAACCGAAATCTTTGGGGATGATTCCGTACTA
CAGTTCGGTGGAGGAACTTTAGGGCACCCTTGGGGAAATGCACCCGGTGCAGTAGCTAAT
CGGGTGGCTTTAGAAGCATGTGTACAAGCTCGTAATGAGGGACGTGATCTTGCTCGTGAA
GGTAATGATATTATTCGTGAAGCTACCAAATGGAG
>JF427996Bulbophyllum_flabellumveneris
---------------------------------------------------GATTACAAA
TTGACTTATTATACTCCTGACTACGAAACCAAAGATACTGATATCTTGGCAGCATTCCGA
GTAACTCCTCAACCGGGAGTTCCGCCTGAAGAAGCGGGGGCTGCGGTAGCTGCCGAATCT
TCTACTGGTACATGGACAACTGTGTGGACTGATGGACTTACCAGTCTTGATCGTTACAAA
GGACGATGCTACCACATCGAGGCCGTTATTGGGGAGGACAATCAATATATTGCTTATGTA
GCTTATCCTTTAGACCTTTTTGAAGAAGGTTCTGTTACTAACATGTTTACTTCCATTGTG
GGTAATGTATTTGGTTTCAAAGCCCTGCGAGCTCTACGTCTGGAAGATCTGCGAATTCCC
CCTTCTTATTCCAAAACTTTCCAAGGTCCGCCTCATGGCATCCAAGTTGAAAGAGATAAA
TTGAACAAGTA---TGGTCGTCCCCTATTGGGATGTACTATTAAACCAAAATTGGGATTA
TCCGCAA-----------------------------------------------------
------------------------------------------------------------
------------------------------------------------------------
------------------------------------------------------------
------------------------------------------------------------
------------------------------------------------------------
------------------------------------------------------------
------------------------------------------------------------
------------------------------------------------------------
------------------------------------------------------------
------------------------------------------------------------
------------------------------------------------------------
------------------------------------------------------------
-----------------------------------
>KF296683Bulbophyllum_inconspicuum
---------------ACTAAAGCAAGTGTTGGATTTAAAGCTGGTGTTAAAGATTACAAA
TTGACTTATTATACTCCTGACTACGAAACCAAAGATACTGATATCTTGGCAGCATTCCGA
GTAACTCCTCAACCGGGAGTTCCGCCTGAAGAAGCGGGGGCTGCGGTAGCTGCCGAATCT
TCTACTGGTACATGGACAACTGTGTGGACTGATGGACTTACCAGTCTTGATCGTTACAAA
GGACGATGCTACCACATCGAGGTCGTTATTGGGGAGGATAATCAATATATTGCTTATGTA
GCTTATCCTTTAGACCTTTTTGAAGAAGGTTCTGTTACTAACATGTTTACTTCCATTGTG
GGTAATGTTTTTGGTTTCAAAGCCCTGCGAGCTCTACGTCTGGAAGATCTGCGAATTCCC
CCTTCTTATTCCAAAACTTTCCAAGGTCCGCCTCATGGCATCCAAGTTGAAAGAGATAAA
TTGAACAAGTA---TGGTCGTCCTCTATTGGGATGTACTATTAAACCAAAATTGGGATTA
TCCGCAAAAAACTACGGTAGAGCGGTTTATGAATGTCTA---------------------
------------------------------------------------------------
------------------------------------------------------------
------------------------------------------------------------
------------------------------------------------------------
------------------------------------------------------------
------------------------------------------------------------
------------------------------------------------------------
------------------------------------------------------------
------------------------------------------------------------
------------------------------------------------------------
------------------------------------------------------------
------------------------------------------------------------
-----------------------------------
>KC704863Bulbophyllum_inconspicuum 
-----------------TAAAGCAAGCGTTGGATTTAAAGCTGGTGTTAAAGATTACAAA
TTGACTTATTATACTCCTGACTACGAAACCAAAGATACTGATATCTTGGCAGCATTCCGA
GTAACTCCTCAACCGGGAGTTCCGCCTGAAGAAGCGGGGGCTGCGGTAGCTGCCGAATCT
TCTACTGGTACATGGACAACTGTGTGGACTGATGGACTTACCAGTCTTGATCGTTACAAA
GGACGATGCTACCACATCGAGGCCGTTGTTGGGGAGGACAATCAATATATTGCTTATGTA
GCTTATCCTTTAGACCTTTTTGAAGAAGGTTCTGTTACTAACATGTTTACTTCCATTGTG
GGTAATGTTTTTGGTTTCAAAGCCCTGCGAGCTCTACGTCTGGAAGATCTGCGAATTCCC
CCTTCTTATTCCAAAACTTTCCAAGGTCCGCCTCATGGCATCCAAGTTGAAAGAGATAAA
TTGAACAAGTA---CGGTCGTCCCCTATTGGGATGTACTATTAAACCAAAATTGGGATTA
TCCGCAAAAAACTACGGTAGAGCGGTTTATGAATGTCTACGGGGTGGACTTGATTTTACT
AAGGATGATGAAAACGTAAATTCACAACCATTTATGCGTTGGAGAGATCGTTTCTTATTT
TGTGCCGAAGCGCTTTTTAAAGCGCAAGCCGAAACGGGTGAAATTAAAGGACATTACTTG
AAT---------------------------------------------------------
------------------------------------------------------------
------------------------------------------------------------
------------------------------------------------------------
------------------------------------------------------------
------------------------------------------------------------
------------------------------------------------------------
------------------------------------------------------------
------------------------------------------------------------
------------------------------------------------------------
-----------------------------------
>AF074115Bulbophyllum_lobbii
TCACCACAAACAGAAACTAAAGCAAGCGTTGGATTTAAAGCTGGTGTT-AAGATTACAAA
TTGACTTATTATACTCCTGACTACGAAACCAAAGATACTGATATCTTGGCAGCATTCCGA
GTAACTCCTCAACCGGGAGTTCCGCCTGAAGAAGCGGGGGCTGCGGTAGCTGCCGAATCT
TCTACTGGTACATGGACAACTGTGTGGACTGATGGACTTACCAGTCTTGATCGTTACAAA
GGACGATGCTACCACATCGAGTCCGTTGTTGGGGAGGAAAATCAATATATTGCTTATGTA
GCTTATCCTTTAGACCTTTTTGAAGAAGGTTCTGTTACTAACATGTTTACTTCCATTGTG
GGTAATGTATTTGGTTTCAAAGCCCTGCGAGCTCTACGTCTGGAAGATCTGCGAATTCCC
CCTTCTTATTCCAAAACTTTCCAAGGTCCGCCTCATGGCATCCAAGTTGAAAGAGATAAA
TTGAACAAGTA---TGGTCGTCCCCTATTGGGATGTACTATTAAACCAAAATTGGGATTA
TCCGCAAAAAACTACGGTAGAGCGGTTTATGAATGTCTACGGGGTGGACTTGATTTTACT
AAGGATGATGAAAACGTAAATTCACAACCATTTATGCGTTGGAGAGATCGTTTCTT----
------------------------------------------------------------
------------------------------------------------------------
------------------------------------------------------------
------------------------------------------------------------
------------------------------------------------------------
------------------------------------------------------------
------------------------------------------------------------
------------------------------------------------------------
------------------------------------------------------------
------------------------------------------------------------
------------------------------------------------------------
-----------------------------------
>KM924509Bulbophyllum nasutum
------------------------------------------------------------
-----------------TGACTACGAAACCAAAGATACTGATATCTTGGCAGCATTCCGA
GTAACTCCTCAACCGGGAGTTCCGCCTGAAGAAGCGGGCGCTGCGGTAGCTGCCGAATCT
TCTACTGGTACATGGACAACTGTGTGGACTGATGGACTTACCAGTCTTGATCGTTACAAA
GGACGATGCTACCACATCGAGGGCGTTGTTGGGGAGGAAAATCAATATATTGCTTATGTA
GCTTATCCTTTAGACCTTTTTGAAGAAGGTTCTGTTACTAACATGTTTACTTCCATTGTG
GGTAATGTATTTGGTTTCAAAGCCCTGCGAGCTCTACGTCTGGAAGATCTGCGAATTCCC
CCTTCTTATTCCAAAACTTTCCAAGGTCCGCCTCATGGCATCCAAGTTGAAAGAGATAAA
TTGAACAAGTA---CGGTCGTCCCCTATTGGGATGTACTATTAAACCAAAATTGGGATTA
TCCGCAAAAAACTACGGTAGAGCGGTTTATGAATGTCTACGGGGTGGACTTGATTTTACT
AAGGATGATGAAAACGTAAATTCACAACCATTTATGCGTTGGAGAGATCGTTTCTTATTT
TGTGCCGAAGCACTTTTTAAAGCGCAAGCCGAAACGGGTGAAATTAAAGGACATTACTTG
AATGCAACTGCGGGTACATGTGAAGAAATGATCAAAAGAGCGGTATTTGCCAGAGAATTG
GGAGTTCCTATCGTAATGCATGACTACTTAACTGGGGGGTTCACCGCAAATACTAGCCTG
GCTCAGTATTGCCGCGACAATGGTCTACTTCTTCACATTCATCGCGCAATGCATGCAGTT
ATTGATAGACAGAAAAATCATGGTATGCATTTTCGTGTACTAGCTAAAGCATTACGTATG
TCTGGTGGAGATCATATTCACGCTGGTACAGTAGTGGGTAAACTGGAAGGGGAACGTGAG
ATGACTTTGGGTTTTGTTGATTTGTTACGTGATGATTTTATTAAAAAAGATCGAAGTCGT
GGTATTTTTTTCACTCAAGACTGGGTCTCTATGCCAGGTGTTCTGCCCGTGGCTTCAGGG
GGTATTCATGTTTGGCATATGCCTGCCCTAACCGAAATCTTTGGGGATGATTCCGTACTA
CAGTTCGGTGGAGGAACTTTAGGGCACCCTTGGGGAAATGCACCCGGTGCAGTAGCTAAT
CGGGTGGCTTTAGAAGCATGTGTACAAGCTCGTAATGAGGGACGTGATCTTGCTCGTGAA
GGTAATGATATTATTCGTGAAGCT-----------
>KM924510Bulbophyllum nasutum
---------------------------------------------------GATTACAAA
TTGACTTATTATACTCCTGACTACGAAACCAAAGATACTGATATCTTGGCAGCATTCCGA
GTAACTCCTCAACCGGGAGTTCCGCCTGAAGAAGCGGGCGCTGCGGTAGCTGCCGAATCT
TCTACTGGTACATGGACAACTGTGTGGACTGATGGACTTACCAGTCTTGATCGTTACAAA
GGACGATGCTACCACATCGAGGGCGTTGTTGGGGAGGAAAATCAATATATTGCTTATGTA
GCTTATCCTTTAGACCTTTTTGAAGAAGGTTCTGTTACTAACATGTTTACTTCCATTGTG
GGTAATGTATTTGGTTTCAAAGCCCTGCGAGCTCTACGTCTGGAAGATCTGCGAATTCCC
CCTTCTTATTCCAAAACTTTCCAAGGTCCGCCTCATGGCATCCAAGTTGAAAGAGATAAA
TTGAACAAGTA---CGGTCGTCCCCTATTGGGATGTACTATTAAACCAAAATTGGGATTA
TCCGCAAAAAACTACGGTAGAGCGGTTTATGAATGTCTACGGGGTGGACTTGATTTTACT
AAGGATGATGAAAACGTAAATTCACAACCATTTATGCGTTGGAGAGATCGTTTCTTATTT
TGTGCCGAAGCACTTTTTAAAGCGCAAGCCGAAACGGGTGAAATTAAAGGACATTACTTG
AATGCAACTGCGGGTACATGTGAAGAAATGATCAAAAGAGCGGTATTTGCCAGAGAATTG
GGAGTTCCTATCGTAATGCATGACTACTTAACTGGGGGGTTCACCGCAAATACTAGCCTG
GCTCAGTATTGCCGCGACAATGGTCTACTTCTTCACATTCATCGCGCAATGCATGCAGTT
ATTGATAGACAGAAAAATCATGGTATGCATTTTCGTGTACTAGCTAAAGCATTACGTATG
TCTGGTGGAGATCATATTCACGCTGGTACAGTAGTGGGTAAACTGGAAGGGGAACGTGAG
ATGACTTTGGGTTTTGTTGATTTGTTACGTGATGATTTTATTAAAAAAGATCGAAGTCGT
GGTATTTTTTTCACTCAAGACTGGGTCTCTATGCCAGGTGTTCTGCCCGTGGCTTCAGGG
GGTATTCATGTTTGGCATATGCCTGCCCTAACCGAAATCTTTGGGGATGATTCCGTACTA
CAGTTCGGTGGAGGAACTTTAGGGCACCCTTGGGGAAATGCACCCGGTGCAGTAGCTAAT
CGGGTGGCTTTAGAAGCATGTGTACAAGCTCGTAATGAGGGACGTGATCTTGCTCGTGAA
GGTAATGATATTATTCGTGAAGCT-----------
>KM924511Bulbophyllum nasutum
------------------------------------------------------------
TTGACTTATTATACTCCTGACTACGAAACCAAAGATACTGATATCTTGGCAGCATTCCGA
GTAACTCCTCAACCGGGAGTTCCGCCTGAAGAAGCGGGCGCTGCGGTAGCTGCCGAATCT
TCTACTGGTACATGGACAACTGTGTGGACTGATGGACTTACCAGTCTTGATCGTTACAAA
GGACGATGCTACCACATCGAGGGCGTTGTTGGGGAGGAAAATCAATATATTGCTTATGTA
GCTTATCCTTTAGACCTTTTTGAAGAAGGTTCTGTTACTAACATGTTTACTTCCATTGTG
GGTAATGTATTTGGTTTCAAAGCCCTGCGAGCTCTACGTCTGGAAGATCTGCGAATTCCC
CCTTCTTATTCCAAAACTTTCCAAGGTCCGCCTCATGGCATCCAAGTTGAAAGAGATAAA
TTGAACAAGTA---CGGTCGTCCCCTATTGGGATGTACTATTAAACCAAAATTGGGATTA
TCCGCAAAAAACTACGGTAGAGCGGTTTATGAATGTCTACGGGGTGGACTTGATTTTACT
AAGGATGATGAAAACGTAAATTCACAACCATTTATGCGTTGGAGAGATCGTTTCTTATTT
TGTGCCGAAGCACTTTTTAAAGCGCAAGCCGAAACGGGTGAAATTAAAGGACATTACTTG
AATGCAACTGCGGGTACATGTGAAGAAATGATCAAAAGAGCGGTATTTGCCAGAGAATTG
GGAGTTCCTATCGTAATGCATGACTACTTAACTGGGGGGTTCACCGCAAATACTAGCCTG
GCTCAGTATTGCCGCGACAATGGTCTACTTCTTCACATTCATCGCGCAATGCATGCAGTT
ATTGATAGACAGAAAAATCATGGTATGCATTTTCGTGTACTAGCTAAAGCATTACGTATG
TCTGGTGGAGATCATATTCACGCTGGTACAGTAGTGGGTAAACTGGAAGGGGAACGTGAG
ATGACTTTGGGTTTTGTTGATTTGTTACGTGATGATTTTATTAAAAAAGATCGAAGTCGT
GGTATTTTTTTCACTCAAGACTGGGTCTCTATGCCAGGTGTTCTGCCCGTGGCTTCAGGG
GGTATTCATGTTTGGCATATGCCTGCCCTAACCGAAATCTTTGGGGATGATTCCGTACTA
CAGTTCGGTGGAGGAACTTTAGGGCACCCTTGGGGAAATGCACCCGGTGCAGTAGCTAAT
CGGGTGGCTTTAGAAGCATGTGTACAAGCTCGTAATGAGGGACGTGATCTTGCTCGTGAA
GGTAATGATATTATTCGTGAAGCT-----------
>FJ216552Bulbophyllum_odoratissimum
-----------------TAAAGCAAGCGTTGGATTTAAAGCTGGTGTTAAAGATTACAAA
TTGACTTATTATACTCCTGACTACGAAACCAAAGATACTGATATCTTGGCAGCATTCCGA
GTAACTCCTCAACCGGGAGTTCCGCCTGAAGAAGCGGGGGCTGCGGTAGCTGCCGAATCT
TCTACTGGTACATGGACAACTGTGTGGACTGATGGACTTACCAGTCTTGATCGTTACAAA
GGACGATGCTACCACATCGAGGCCGTTGTTGGGGAGGACAATCAATATATTGCTTATGTA
GCTTATCCTTTAGACCTTTTTGAAGAAGGTTCTGTTACTAACATGTTTACTTCCATTGTG
GGTAATGTATTTGGTTTCAAAGCCCTGCGAGCTCTACGTCTGGAAGATCTGCGAATTCCC
CCTTCTTATTCCAAAACTTTCCAAGGTCCGCCTCATGGCATCCAAGTTGAAAGAGATAAA
TTGAACAAGTA---TGGTCGTCCCCTATTGGGATGTACTATTAAACCAAAATTGGGATTA
TCCGCAAAAAACTACGGTAGAGCGGTTTATGAATGTCTACGGGGTGGACTTGATTTTACT
AAGGATGATGAAAACGTAAATTCACAACCATTTATGCGTTGGAGAGATCGTTTCTTATTT
TGTGCCGAAGCGCTTTTTAAAGCGCAAGCCGAAACGGGTGAAATTAAAGGACATTACTTG
AAT---------------------------------------------------------
------------------------------------------------------------
------------------------------------------------------------
------------------------------------------------------------
------------------------------------------------------------
------------------------------------------------------------
------------------------------------------------------------
------------------------------------------------------------
------------------------------------------------------------
------------------------------------------------------------
-----------------------------------
>KP704496Bulbophyllum_odoratissimum
------------------------------------------------------------
------------------------------------------------------------
------------------------------------------------------------
-----------------------------------------------------TTACAAA
GGACGATGCTACCACATCGAGGCCGTTGTTGGGGAGGACAATCAATATATTGCTTATGTA
GCTTATCCTTTAGACCTTTTTGAAGAAGGTTCTGTTACTAACATGTTTACTTCCATTGTG
GGTAATGTATTTGGTTTCAAAGCCCTGCGAGCTCTACGTCTGGAAGATCTGCGAATTCCC
CCTTCTTATTCCAAAACTTTCCAAGGTCCGCCTCATGGCATCCAAGTTGAAAGAGATAAA
TTGAACAAGTA---TGGTCGTCCCCTATTGGGATGTACTATTAAACCAAAATTGGGATTA
TCCGCAAAAAACTACGGTAGAGCGGTTTATGAATGTCTACGGGGTGGACTTGATTTTACT
AAGGATGATGAAAACGTAAATTCACAACCATTTATGCGTTGGAGAGATCGTTTCTTATTT
TGTGCCGAAGCGCTTTTTAAAGCGCAAGCCGAAACGGGTGAAATTAAAGGACATTACTTG
AAT---------------------------------------------------------
------------------------------------------------------------
------------------------------------------------------------
------------------------------------------------------------
------------------------------------------------------------
------------------------------------------------------------
------------------------------------------------------------
------------------------------------------------------------
------------------------------------------------------------
------------------------------------------------------------
-----------------------------------
>KJ462105Bulbophyllum_pectinatum 
TCACCACAAACAGAAACTAAAGCAAGCGTTGGATTTAAAGCTGGTGTT-AAGATTACAAA
TTGACTTATTATACTCCTGACTACGAAACCAAAGATACTGATATCTTGGCAGCATTCCGA
GTAACTCCTCAACCGGGAGTTCCGCCTGAAGAAGCGGGAGCTGCGGTAGCTGCCGAATCT
TCTACTGGTACATGGACAACTGTGTGGACTGATGGACTTACCAGTCTTGATCGTTACAAA
GGACGATGCTACCACATCGAGAGCGTTGTTGGGGAGGACAATCAATATATTGCTTATGTA
GCTTATCCTTTAGACCTTTTTGAAGAAGGTTCTGTTACTAACATGTTTACTTCCATTGTG
GGTAATGTATTTGGTTTCAAAGCCCTGCGAGCTCTACGTCTGGAAGATCTGCGAATTCCC
CCTTCTTATTCCAAAACTTTCCAAGGTCCGCCTCATGGCATCCAAGTTGAAAGAGATAAA
TTGAACAAGTA---CGGTCGTCCCCTATTGGGATGTACTATTAAACCAAAATTGGGATTA
TCCGCAAAAAACTACGGTAGAGCGGTTTATGAATGTCTACGGGGTGGACTTGATTTTACT
AAGGATGATGAAAACGTAAATTCACAACCATTTATGCGTTGGAGAGATCGTTTCTT----
------------------------------------------------------------
------------------------------------------------------------
------------------------------------------------------------
------------------------------------------------------------
------------------------------------------------------------
------------------------------------------------------------
------------------------------------------------------------
------------------------------------------------------------
------------------------------------------------------------
------------------------------------------------------------
------------------------------------------------------------
-----------------------------------
>JN005377Bulbophyllum_reptans
----------------CTAAAGCAAGCGTTGGATTTAAAGCTGGTGTTAAAGATTACAAA
TTGACTTATTATACTCCTGAATACGAAACCAAAGATACTGATATCTTAGCAGCATTCCGA
GTAACTCCTCAACCGGGAGTTCCGCCTGAAGAAGCGGGGGCTGCGGTAGCTGCCGAATCT
TCTACTGGTACATGGACAACTGTGTGGACTGATGGACTTACCAGTCTTGATCGTTACAAA
GGACGATGCTACCACATCGAGGTCGTTGTTGGGGAGGAAAATCAATATATTGCTTATGTA
GCTTATCCTTTAGACCTTTTTGAAGAAGGTTCTGTTACTAACATGTTTACTTCCATTGTG
GGTAATGTCTTTGGTTTCAAAGCCCTGCGAGCTCTACGTCTGGAAGATCTGCGAATTCCC
CCTGCTTATTCCAAAACTTTCCAAGGTCCCCCTCATGGCATCCAAGTTGAAAGAGATAAA
TTGAACAAGTA---CGGTCGTCCCCTATTGGGATGTACTATTAAACCAAAATTGGGATTA
TCCGCAAAAAACTACGGTAGAGCGGTTTATGAATGTCTACGGGGTGGACTTGATTTTACT
AAGGATGATGAAAACGTAAATTCACAACCATTTATGCGTTGGAGAG--------------
------------------------------------------------------------
------------------------------------------------------------
------------------------------------------------------------
------------------------------------------------------------
------------------------------------------------------------
------------------------------------------------------------
------------------------------------------------------------
------------------------------------------------------------
------------------------------------------------------------
------------------------------------------------------------
------------------------------------------------------------
-----------------------------------
>JN005378Bulbophyllum_reptans 
--------------------AGCAAGCGTTGGATTTAAAGCTGGTGTTAAAGATTACAAA
TTGACTTATTATACTCCTGAATACGAAACCAAAGATACTGATATCTTAGCAGCATTCCGA
GTAACTCCTCAACCGGGAGTTCCGCCTGAAGAAGCGGGGGCTGCGGTAGCTGCCGAATCT
TCTACTGGTACATGGACAACTGTGTGGACTGATGGACTTACCAGTCTTGATCGTTACAAA
GGACGATGCTACCACATCGAGGTCGTTGTTGGGGAGGAAAATCAATATATTGCTTATGTA
GCTTATCCTTTAGACCTTTTTGAAGAAGGTTCTGTTACTAACATGTTTACTTCCATTGTG
GGTAATGTCTTTGGTTTCAAAGCCCTGCGAGCTCTACGTCTGGAAGATCTGCGAATTCCC
CCTGCTTATTCCAAAACTTTCCAAGGTCCCCCTCATGGCATCCAAGTTGAAAGAGATAAA
TTGAACAAGTA---CGGTCGTCCCCTATTGGGATGTACTATTAAACCAAAATTGGGATTA
TCCGCAAAAAACTACGGTAGAGCGGTTTATGAATGTCTACGGGGTGGACTTGATTTTACT
AAGGATGATGAAAACGTAAATTCACAACCATTTATGCGTTGGAGAGATC-----------
------------------------------------------------------------
------------------------------------------------------------
------------------------------------------------------------
------------------------------------------------------------
------------------------------------------------------------
------------------------------------------------------------
------------------------------------------------------------
------------------------------------------------------------
------------------------------------------------------------
------------------------------------------------------------
------------------------------------------------------------
-----------------------------------
>JN005379Bulbophyllum_reptans
--------------------AGCAAGCGTTGGATTTAAAGCTGGTGTTAAAGATTACAAA
TTGACTTATTATACTCCTGAATACGAAACCAAAGATACTGATATCTTAGCAGCATTCCGA
GTAACTCCTCAACCGGGAGTTCCGCCTGAAGAAGCGGGGGCTGCGGTAGCTGCCGAATCT
TCTACTGGTACATGGACAACTGTGTGGACTGATGGACTTACCAGTCTTGATCGTTACAAA
GGACGATGCTACCACATCGAGGTCGTTGTTGGGGAGGAAAATCAATATATTGCTTATGTA
GCTTATCCTTTAGACCTTTTTGAAGAAGGTTCTGTTACTAACATGTTTACTTCCATTGTG
GGTAATGTCTTTGGTTTCAAAGCCCTGCGAGCTCTACGTCTGGAAGATCTGCGAATTCCC
CCTGCTTATTCCAAAACTTTCCAAGGTCCCCCTCATGGCATCCAAGTTGAAAGAGATAAA
TTGAACAAGTA---CGGTCGTCCCCTATTGGGATGTACTATTAAACCAAAATTGGGATTA
TCCGCAAAAAACTACGGTAGAGCGGTTTATGAATGTCTACGGGGTGGACTTGATTTTACT
AAGGATGATGAAAACGTAAATTCACAACCATTTATGCGTTGGAGAGATCG----------
------------------------------------------------------------
------------------------------------------------------------
------------------------------------------------------------
------------------------------------------------------------
------------------------------------------------------------
------------------------------------------------------------
------------------------------------------------------------
------------------------------------------------------------
------------------------------------------------------------
------------------------------------------------------------
------------------------------------------------------------
-----------------------------------
>JF428005Bulbophyllum_vaginatum 
---------------------------------------------------GATTACAAA
TTGACTTATTATACTCCTGACTACGAAACCAAAGATACTGATATCTTGGCAGCATTCCGA
GTAACTCCTCAACCGGGAGTTCCGCCTGAAGAAGCGGGGGCTGCGGTAGCTGCCGAATCT
TCTACTGGTACATGGACAACTGTGTGGACTGATGGACTTACCAGTCTTGATCGTTACAAA
GGACGATGCTACCACATCGAGGCCGTTGTTGGGGAGGACAATCAATATATTGCTTATGTA
GCTTATCCTTTAGACCTTTTTGAAGAAGGTTCTGTTACTAACATGTTTACTTCCATTGTG
GGTAATGTATTTGGTTTCAAAGCCCTGCGAGCTCTACGTCTGGAAGATCTGCGAATTCCC
CCTTCTTATTCCAAAACTTTCCAAGGTCCGCCTCATGGCATCCAAGTTGAAAGAGATAAA
TTGAACAAGTA---CGGTCGTCCCCTATTGGGATGTACTATTAAACCAAAATTGGGATTA
TCCGCAA-----------------------------------------------------
------------------------------------------------------------
------------------------------------------------------------
------------------------------------------------------------
------------------------------------------------------------
------------------------------------------------------------
------------------------------------------------------------
------------------------------------------------------------
------------------------------------------------------------
------------------------------------------------------------
------------------------------------------------------------
------------------------------------------------------------
------------------------------------------------------------
-----------------------------------
>MW888241Bulbophyllum_cariniflorum
------------------------------------------------AA-GATTACAAA
TTAACTTATTATACTCCTGACTACGAAACCAAAGATACTGATATCTTGGCAGCATTCCGA
GTAACTCCTCAACCGGGAGTTCCGCCTGAAGAAGCAGGGGCTGCGGTAGCTGCCGAATCT
TCTACTGGTACATGGACAACTGTGTGGACTGATGGACTTACCAGTCTTGATCGTTACAAA
GGACGATGCTACCACATCGAGGTCGTTGTTGGGGAGGAAAATCAATATATTGCTTATGTA
GCTTATCCTTTAGACCTTTTTGAAGAAGGTTCTGTTACTAACATGTTTACTTCCATTGTG
GGTAATGTATTTGGTTTCAAAGCCCTGCGAGCTCTACGTCTGGAAGATCTGCGAATTCCC
CCTTCTTATTCCAAAACTTTCCAAGGTCCGCCTCATGGCATCCAAGTTGAAAGAGATAAA
TTGAACAAGTA---CGGTCGTCCCCTATTGGGATGTACTATTAAACCAAAATTGGGATTA
TCCGCAAAAAACTACGGTAGAGCGGTTTATGAATGTCTACGGGGTGGACTTGATTTTACT
AAGGATGATGAAAACGTAAATTCACAACCATTTATGCGTTGGAGAGATCGTTTCTTATTT
TGTGCCGAAGCGCTTTTTAAAGCGCAAGCCGAAACGGGTGAAATTAAAGGACATTACTTG
AATGCAACTGCGGGTACATGTGAAGAAATGATCAAAAGAGCGGTATTTGCCAGAGAATTG
GGAGTTCCTATCGTAATGCATGACTACTTAACTGGGGGGTTCACCGCAAATACTAGCCTG
GCTCAGTATTGCCGCGACAATGGTCTACTTCTTCACATCCATCGCGCAATGCATGCAGTT
ATTGATAGACAGAAAAATCATGGTATGCATTTTCGTGTACTAGCTAAAGCATTACGTATG
TCTGGTGGAGATCATATTCACGCTGGTACAGTAGTGGGTAAACTGGAAGGGGAACGTGAG
ATGACTTTGGGTTTTGTTGATTTGTTACGTGATGATTTTATTAAAAAAGATCGAAGTCGT
GGTATTTTTTTCACTCAAGACTGGGTCTCTATGCCAGGTGTTCTGCCCGTGGCTTCAGGG
GGTATTCATGTTTGGCATATGCCTGCCCTAACCGAAATCTTTGGGGATGATTCTGTACTA
CAGTTCGGTGGAGGAACTTTAGGGCACCCTTGGGGAAATGCACCCGGTGCAGTAGCTAAT
CGGGTGGCTTTAGAAGCATGTGTACAAGCTCGTAATGAGGGACGTGATCTTGCTCGTGAA
GGTAATGATATTATTC-------------------
>MW888242Bulbophyllum_cariniflorum
------------------------------------------------AA-GATTACAAA
TTAACTTATTATACTCCTGACTACGAAACCAAAGATACTGATATCTTGGCAGCATTCCGA
GTAACTCCTCAACCGGGAGTTCCGCCTGAAGAAGCAGGGGCTGCGGTAGCTGCCGAATCT
TCTACTGGTACATGGACAACTGTGTGGACTGATGGACTTACCAGTCTTGATCGTTACAAA
GGACGATGCTACCACATCGAGGTCGTTGTTGGGGAGGAAAATCAATATATTGCTTATGTA
GCTTATCCTTTAGACCTTTTTGAAGAAGGTTCTGTTACTAACATGTTTACTTCCATTGTG
GGTAATGTATTTGGTTTCAAAGCCCTGCGAGCTCTACGTCTGGAAGATCTGCGAATTCCC
CCTTCTTATTCCAAAACTTTCCAAGGTCCGCCTCATGGCATCCAAGTTGAAAGAGATAAA
TTGAACAAGTA---CGGTCGTCCCCTATTGGGATGTACTATTAAACCAAAATTGGGATTA
TCCGCAAAAAACTACGGTAGAGCGGTTTATGAATGTCTACGGGGTGGACTTGATTTTACT
AAGGATGATGAAAACGTAAATTCACAACCATTTATGCGTTGGAGAGATCGTTTCTTATTT
TGTGCCGAAGCGCTTTTTAAAGCGCAAGCCGAAACGGGTGAAATTAAAGGACATTACTTG
AATGCAACTGCGGGTACATGTGAAGAAATGATCAAAAGAGCGGTATTTGCCAGAGAATTG
GGAGTTCCTATCGTAATGCATGACTACYTAACTGGGGGGTTCACCGCAAATACTAGCCTG
GCTCAGTATTGCCGCGACAATGGTCTACTTCTTCACATCCATCGCGCAATGCATGCAGTT
ATTGATAGACAGAAAAATCATGGTATGCATTTTCGTGTACTAGCTAAAGCATTACGTATG
TCTGGTGGAGATCATATTCACGCTGGTACAGTAGTGGGTAAACTGGAAGGGGAACGTGAG
ATGACTTTGGGTTTTGTTGATTTGTTACGTGATGATTTTATTAAAAAAGATCGAAGTCGT
GGTATTTTTTTCACTCAAGACTGGGTCTCTATGCCAGGTGTTCTGCCCGTGGCTTCAGGG
GGTATTCATGTTTGGCATATGCCTGCCCTAACCGAAATCTTTGGGGATGATTCTGTACTA
CAGTTCGGTGGAGGAACTTTAGGGCACCCTTGGGGAAATGCACCCGGTGCAGTAGCTAAT
CGGGTGGCTTTAGAAGCATGTGTACAAGCTCGTAATGAGGGACGTGATCTTGCTCGTGAA
GGTAATGATATTATTC-------------------
>MW888243Bulbophyllum_cariniflorum
------------------------------------------------AA-GATTACAAA
TTAACTTATTATACTCCTGACTACGAAACCAAAGATACTGATATCTTGGCAGCATTCCGA
GTAACTCCTCAACCGGGAGTTCCGCCTGAAGAAGCAGGGGCTGCGGTAGCTGCCGAATCT
TCTACTGGTACATGGACAACTGTGTGGACTGATGGACTTACCAGTCTTGATCGTTACAAA
GGACGATGCTACCACATCGAGGTCGTTGTTGGGGAGGAAAATCAATATATTGCTTATGTA
GCTTATCCTTTAGACCTTTTTGAAGAAGGTTCTGTTACTAACATGTTTACTTCCATTGTG
GGTAATGTATTTGGTTTCAAAGCCCTGCGAGCTCTACGTCTGGAAGATCTGCGAATTCCC
CCTTCTTATTCCAAAACTTTCCAAGGTCCGCCTCATGGCATCCAAGTTGAAAGAGATAAA
TTGAACAAGTA---CGGTCGTCCCCTATTGGGATGTACTATTAAACCAAAATTGGGATTA
TCCGCAAAAAACTACGGTAGAGCGGTTTATGAATGTCTACGGGGTGGACTTGATTTTACT
AAGGATGATGAAAACGTAAATTCACAACCATTTATGCGTTGGAGAGATCGTTTCTTATTT
TGTGCCGAAGCGCTTTTTAAAGCGCAAGCCGAAACGGGTGAAATTAAAGGACATTACTTG
AATGCAACTGCGGGTACATGTGAAGAAATGATCAAAAGAGCGGTATTTGCCAGAGAATTG
GGAGTTCCTATCGTAATGCATGACTACTTAACTGGGGGGTTCACCGCAAATACTAGCCTG
GCTCAGTATTGCCGCGACAATGGTCTACTTCTTCACATCCATCGCGCAATGCATGCAGTT
ATTGATAGACAGAAAAATCATGGTATGCATTTTCGTGTACTAGCTAAAGCATTACGTATG
TCTGGTGGAGATCATATTCACGCTGGTACAGTAGTGGGTAAACTGGAAGGGGAACGTGAG
ATGACTTTGGGTTTTGTTGATTTGTTACGTGATGATTTTATTAAAAAAGATCGAAGTCGT
GGTATTTTTTTCACTCAAGACTGGGTCTCTATGCCAGGTGTTCTGCCCGTGGCTTCAGGG
GGTATTCATGTTTGGCATATGCCTGCCCTAACCGAAATCTTTGGGGATGATTCTGTACTA
CAGTTCGGTGGAGGAACTTTAGGGCACCCTTGGGGAAATGCACCCGGTGCAGTAGCTAAT
CGGGTGGCTTTAGAAGCATGTGTACAAGCTCGTAATGAGGGACGTGATCTTGCTCGTGAA
GGTAATGATATTATTC-------------------
>MW888244Bulbophyllum_cariniflorum
------------------------------------------------AA-GATTACAAA
TTAACTTATTATACTCCTGACTACGAAACCAAAGATACTGATATCTTGGCAGCATTCCGA
GTAACTCCTCAACCGGGAGTTCCGCCTGAAGAAGCAGGGGCTGCGGTAGCTGCCGAATCT
TCTACTGGTACATGGACAACTGTGTGGACTGATGGACTTACCAGTCTTGATCGTTACAAA
GGACGATGCTACCACATCGAGGTCGTTGTTGGGGAGGAAAATCAATATATTGCTTATGTA
GCTTATCCTTTAGACCTTTTTGAAGAAGGTTCTGTTACTAACATGTTTACTTCCATTGTG
GGTAATGTATTTGGTTTCAAAGCCCTGCGAGCTCTACGTCTGGAAGATCTGCGAATTCCC
CCTTCTTATTCCAAAACTTTCCAAGGTCCGCCTCATGGCATCCAAGTTGAAAGAGATAAA
TTGAACAAGTA---CGGTCGTCCCCTATTGGGATGTACTATTAAACCAAAATTGGGATTA
TCCGCAAAAAACTACGGTAGAGCGGTTTATGAATGTCTACGGGGTGGACTTGATTTTACT
AAGGATGATGAAAACGTAAATTCACAACCATTTATGCGTTGGAGAGATCGTTTCTTATTT
TGTGCCGAAGCGCTTTTTAAAGCGCAAGCCGAAACGGGTGAAATTAAAGGACATTACTTG
AATGCAACTGCGGGTACATGTGAAGAAATGATCAAAAGAGCGGTATTTGCCAGAGAATTG
GGAGTTCCTATCGTAATGCATGACTACTTAACTGGGGGGTTCACCGCAAATACTAGCCTG
GCTCAGTATTGCCGCGACAATGGTCTACTTCTTCACATCCATCGCGCAATGCATGCAGTT
ATTGATAGACAGAAAAATCATGGTATGCATTTTCGTGTACTAGCTAAAGCATTACGTATG
TCTGGTGGAGATCATATTCACGCTGGTACAGTAGTGGGTAAACTGGAAGGGGAACGTGAG
ATGACTTTGGGTTTTGTTGATTTGTTACGTGATGATTTTATTAAAAAAGATCGAAGTCGT
GGTATTTTTTTCACTCAAGACTGGGTCTCTATGCCAGGTGTTCTGCCCGTGGCTTCAGGG
GGTATTCATGTTTGGCATATGCCTGCCCTAACCGAAATCTTTGGGGATGATTCTGTACTA
CAGTTCGGTGGAGGAACTTTAGGGCACCCTTGGGGAAATGCACCCGGTGCAGTAGCTAAT
CGGGTGGCTTTAGAAGCATGTGTACAAGCTCGTAATGAGGGACGTGATCTTGCTCGTGAA
GGTAATGATATTATTC-------------------
>MW888245Bulbophyllum_cariniflorum
------------------------------------------------AA-GATTACAAA
TTAACTTATTATACTCCTGACTACGAAACCAAAGATACTGATATCTTGGCAGCATTCCGA
GTAACTCCTCAACCGGGAGTTCCGCCTGAAGAAGCAGGGGCTGCGGTAGCTGCCGAATCT
TCTACTGGTACATGGACAACTGTGTGGACTGATGGACTTACCAGTCTTGATCGTTACAAA
GGACGATGCTACCACATCGAGGTCGTTGTTGGGGAGGAAAATCAATATATTGCTTATGTA
GCTTATCCTTTAGACCTTTTTGAAGAAGGTTCTGTTACTAACATGTTTACTTCCATTGTG
GGTAATGTATTTGGTTTCAAAGCCCTGCGAGCTCTACGTCTGGAAGATCTGCGAATTCCC
CCTTCTTATTCCAAAACTTTCCAAGGTCCGCCTCATGGCATCCAAGTTGAAAGAGATAAA
TTGAACAAGTA---CGGTCGTCCCCTATTGGGATGTACTATTAAACCAAAATTGGGATTA
TCCGCAAAAAACTACGGTAGAGCGGTTTATGAATGTCTACGGGGTGGACTTGATTTTACT
AAGGATGATGAAAACGTAAATTCACAACCATTTATGCGTTGGAGAGATCGTTTCTTATTT
TGTGCCGAAGCGCTTTTTAAAGCGCAAGCCGAAACGGGTGAAATTAAAGGACATTACTTG
AATGCAACTGCGGGTACATGTGAAGAAATGATCAAAAGAGCGGTATTTGCCAGAGAATTG
GGAGTTCCTATCGTAATGCATGACTACYTAACTGGGGGGTTCACCGCAAATACTAGCCTG
GCTCAGTATTGCCGCGACAATGGTCTACTTCTTCACATCCATCGCGCAATGCATGCAGTT
ATTGATAGACAGAAAAATCATGGTATGCATTTTCGTGTACTAGCTAAAGCATTACGTATG
TCTGGTGGAGATCATATTCACGCTGGTACAGTAGTGGGTAAACTGGAAGGGGAACGTGAG
ATGACTTTGGGTTTTGTTGATTTGTTACGTGATGATTTTATTAAAAAAGATCGAAGTCGT
GGTATTTTTTTCACTCAAGACTGGGTCTCTATGCCAGGTGTTCTGCCCGTGGCTTCAGGG
GGTATTCATGTTTGGCATATGCCTGCCCTAACCGAAATCTTTGGGGATGATTCTGTACTA
CAGTTCGGTGGAGGAACTTTAGGGCACCCTTGGGGAAATGCACCCGGTGCAGTAGCTAAT
CGGGTGGCTTTAGAAGCATGTGTACAAGCTCGTAATGAGGGACGTGATCTTGCTCGTGAA
GGTAATGATATTATTC-------------------
>MW888246Bulbophyllum_leopardinum
------------------------------------------------AA-GATTACAAA
TTGACTTATTATACTCCTGACTACGAAACCAAAGATACTGATATCTTGGCAGCATTCCGA
GTAACTCCTCAACCGGGAGTTCCGCCTGAAGAAGCGGGAGCTGCGGTAGCTGCCGAATCT
TCTACTGGTACATGGACAACTGTGTGGACTGATGGACTTACCAGTCTTGATCGTTACAAA
GGACGATGCTACCACATCGAGAGCGTTGTTGGGGAGGACAATCAATATATTGCTTATGTA
GCTTATCCTTTAGACCTTTTTGAAGAAGGTTCTGTTACTAACATGTTTACTTCCATTGTG
GGTAATGTATTTGGTTTCAAAGCCCTGCGAGCTCTACGTCTGGAAGATCTGCGAATTCCC
CCTTCTTATTCCAAAACTTTCCAAGGTCCGCCTCATGGCATCCAAGTTGAAAGAGATAAA
TTGAACAAGTA---CGGTCGTCCCCTATTGGGATGTACTATTAAACCAAAATTGGGATTA
TCCGCAAAAAACTACGGTAGAGCGGTTTATGAATGTCTACGGGGTGGACTTGATTTTACT
AAGGATGATGAAAACGTAAATTCACAACCATTTATGCGTTGGAGAGATCGTTTCTTATTT
TGTGCCGAAGCGCTTTTTAAAGCGCAAGCCGAAACGGGTGAAATTAAAGGACATTACTTG
AATGCAACTGCGGGTACATGTGAAGAAATGATCAAAAGAGCGGTATTTGCTCGAGAATTG
GGAGCTCCTATCGTAATGCATGATTACTTAACTGGGGGGTTCACCGCAAATACTAGCCTG
GCTCAGTATTGCCGCGACAATGGTCWACTTCTTCACATCCATCGCGCAATGCATGCAGTT
ATTGATAGACAGAAAAATCATGGTATGCATTTTCGTGTACTAGCTAAAGCATTACGTATG
TCTGGTGGAGATCATATTCACGCTGGTACAGTAGTGGGTAAACTGGAAGGGGAACGTGAG
ATGACTTTGGGTTTTGTTGATTTGTTACGTGATGATTTTATTAAAAAAGATCGAAGTCGT
GGTATTTTTTTCACTCAAGACTGGGTCTCTATGCCAGGTGTTCTGCCCGTGGCTTCAGGG
GGTATTCATGTTTGGCATATGCCTGCCCTAACCGAAATCTTTGGGGATGATTCCGTACTA
CAGTTCGGTGGAGGAACTTTAGGGCACCCTTGGGGAAATGCACCCGGTGCAGTAGCTAAT
CGGGTGGCTTCAGAAGCATGTGTACAAGCTCGTAATGAGGGACGTGATCTTGCTCGTGAA
GGTAATGAGATTATCGGAAGCAG------------
>MW888247Bulbophyllum_leopardinum
------------------------------------------------AA-GATTACAAA
TTGACTTATTATACTCCTGACTACGAAACCAAAGATACTGATATCTTGGCAGCATTCCGA
GTAACTCCTCAACCGGGAGTTCCGCCTGAAGAAGCGGGAGCTGCGGTAGCTGCCGAATCT
TCTACTGGTACATGGACAACTGTGTGGACTGATGGACTTACCAGTCTTGATCGTTACAAA
GGACGATGCTACCACATCGAGAGCGTTGTTGGGGAGGACAATCAATATATTGCTTATGTA
GCTTATCCTTTAGACCTTTTTGAAGAAGGTTCTGTTACTAACATGTTTACTTCCATTGTG
GGTAATGTATTTGGTTTCAAAGCCCTGCGAGCTCTACGTCTGGAAGATCTGCGAATTCCC
CCTTCTTATTCCAAAACTTTCCAAGGTCCGCCTCATGGCATCCAAGTTGAAAGAGATAAA
TTGAACAAGTA---CGGTCGTCCCCTATTGGGATGTACTATTAAACCAAAATTGGGATTA
TCCGCAAAAAACTACGGTAGAGCGGTTTATGAATGTCTACGGGGTGGACTTGATTTTACT
AAGGATGATGAAAACGTAAATTCACAACCATTTATGCGTTGGAGAGATCGTTTCTTATTT
TGTGCCGAAGCGCTTTTTAAAGCGCAAGCCGAAACGGGTGAAATTAAAGGACATTACTTG
AATGCAACTGCGGGTACATGTGAAGAAATGATCAAAAGAGCGGTATTTGCTCGAGAATTG
GGAGCTCCTATCGTAATGCATGATTACTTAACTGGGGGGTTCACCGCAAATACTAGCCTG
GCTCAGTATTGMCGCGACAATGGTCWACTTCTTCACATCCATCGCGCAATGCATGCAGTT
ATTGATAGACAGAAAAATCATGGTATGCATTTTCGTGTACTAGCTAAAGCATTACGTATG
TCTGGTGGAGATCATATTCACGCTGGTACAGTAGTGGGTAAACTGGAAGGGGAACGTGAG
ATGACTTTGGGTTTTGTTGATTTGTTACGTGATGATTTTATTAAAAAAGATCGAAGTCGT
GGTATTTTTTTCACTCAAGACTGGGTCTCTATGCCAGGTGTTCTGCCCGTGGCTTCAGGG
GGTATTCATGTTTGGCATATGCCTGCCCTAACCGAAATCTTTGGGGATGATTCCGTACTA
CAGTTCGGTGGAGGAACTTTAGGGCACCCTTGGGGAAATGCACCCGGTGCAGTAGCTAAT
CGGGTGGCTTCAGAAGCATGTGTACAAGCTCGTAATGAGGGACGTGATCTTGCTCGTGAA
GGTAATGAGATTATCGGAAGCAG------------
>MW888248Bulbophyllum_leopardinum
------------------------------------------------AA-GATTACAAA
TTGACTTATTATACTCCTGACTACGAAACCAAAGATACTGATATCTTGGCAGCATTCCGA
GTAACTCCTCAACCGGGAGTTCCGCCTGAAGAAGCGGGAGCTGCGGTAGCTGCCGAATCT
TCTACTGGTACATGGACAACTGTGTGGACTGATGGACTTACCAGTCTTGATCGTTACAAA
GGACGATGCTACCACATCGAGAGCGTTGTTGGGGAGGACAATCAATATATTGCTTATGTA
GCTTATCCTTTAGACCTTTTTGAAGAAGGTTCTGTTACTAACATGTTTACTTCCATTGTG
GGTAATGTATTTGGTTTCAAAGCCCTGCGAGCTCTACGTCTGGAAGATCTGCGAATTCCC
CMTTCTTATTCCAAAACTTTCCAAGGTCCGCCTCATGGCATCCAAGTTGAAAGAGATAAA
TTGAACAAGTA---CGGTCGTCCCCTATTGGGATGTACTATTAAACCAAAATTGGGATTA
TCCGCAAAAAACTACGGTAGAGCGGTTTATGAATGTCTACGGGGTGGACTTGATTTTACT
AAGGATGATGAAAACGTAAATTCACAACCATTTATGCGTTGGAGAGATCGTTTCTTATTT
TGTGCCGAAGCGCTTTTTAAAGCGCAAGCCGAAACGGGTGAAATTAAAGGACATTACTTG
AATGCAACTGCGGGTACATGTGAAGAAATGATCAAAAGAGCGGTATTTGCTCGAGAATTG
GGAGCTCCTATCGTAATGCATGATTACTTAACTGGGGGGTTCACCGCAAATACTAGCCTG
GCTCAGTATTGCCGCGACAATGGTCTACTTCTTCACATCCATCGCGCAATGCATGCAGTT
ATTGATAGACAGAAAAATCATGGTATGCATTTTCGTGTACTAGCTAAAGCATTACGTATG
TCTGGTGGAGATCATATTCACGCTGGTACAGTAGTGGGTAAACTGGAAGGGGAACGTGAG
ATGACTTTGGGTTTTGTTGATTTGTTACGTGATGATTTTATTAAAAAAGATCGAAGTCGT
GGTATTTTTTTCACTCAAGACTGGGTCTCTATGCCAGGTGTTCTGCCCGTGGCTTCAGGG
GGTATTCATGTTTGGCATATGCCTGCCCTAACCGAAATCTTTGGGGATGATTCCGTACTA
CAGTTCGGTGGAGGAACTTTAGGGCACCCTTGGGGAAATGCACCCGGTGCAGTAGCTAAT
CGGGTGGCTTCAGAAGCATGTGTACAAGCTCGTAATGAGGGACGTGATCTTGCTCGTGAA
GGTAATGAGATTATCGGAAGCAG------------
>MW888249Bulbophyllum_leopardinum
------------------------------------------------AA-GATTACAAA
TTGACTTATTATACTCCTGACTACGAAACCAAAGATACTGATATCTTGGCAGCATTCCGA
GTAACTCCTCAACCGGGAGTTCCGCCTGAAGAAGCGGGAGCTGCGGTAGCTGCCGAATCT
TCTACTGGTACATGGACAACTGTGTGGACTGATGGACTTACCAGTCTTGATCGTTACAAA
GGACGATGCTACCACATCGAGAGCGTTGTTGGGGAGGACAATCAATATATTGCTTATGTA
GCTTATCCTTTAGACCTTTTTGAAGAAGGTTCTGTTACTAACATGTTTACTTCCATTGTG
GGTAATGTATTTGGTTTCAAAGCCCTGCGAGCTCTACGTCTGGAAGATCTGCGAATTCCC
CCTTCTTATTCCAAAACTTTCCAAGGTCCGCCTCATGGCATCCAAGTTGAAAGAGATAAA
TTGAACAAGTA---CGGTCGTCCCCTATTGGGATGTACTATTAAACCAAAATTGGGATTA
TCCGCAAAAAACTACGGTAGAGCGGTTTATGAATGTCTACGGGGTGGACTTGATTTTACT
AAGGATGATGAAAACGTAAATTCACAACCATTTATGCGTTGGAGAGATCGTTTCTTATTT
TGTGCCGAAGCGCTTTTTAAAGCGCAAGCCGAAACGGGTGAAATTAAAGGACATTACTTG
AATGCAACTGCGGGTACATGTGAAGAAATGATCAAAAGAGCGGTATTTGCTCGAGAATTG
GGAGCTCCTATCGTAATGCATGATTACTTAACTGGGGGGTTCACCGCAAATACTAGCCTG
GCTCAGTATTGCCGCGACAATGGTCTACTTCTTCACATCCATCGCGCAATGCATGCAGTT
ATTGATAGACAGAAAAATCATGGTATGCATTTTCGTGTACTAGCTAAAGCATTACGTATG
TCTGGTGGAGATCATATTCACGCTGGTACAGTAGTGGGTAAACTGGAAGGGGAACGTGAG
ATGACTTTGGGTTTTGTTGATTTGTTACGTGATGATTTTATTAAAAAAGATCGAAGTCGT
GGTATTTTTTTCACTCAAGACTGGGTCTCTATGCCAGGTGTTCTGCCCGTGGCTTCAGGG
GGTATTCATGTTTGGCATATGCCTGCCCTAACCGAAATCTTTGGGGATGATTCCGTACTA
CAGTTCGGTGGAGGAACTTTAGGGCACCCTTGGGGAAATGCACCCGGTGCAGTAGCTAAT
CGGGTGGCTTCAGAAGCATGTGTACAAGCTCGTAATGAGGGACGTGATCTTGCTCGTGAA
GGTAATGAGATTATCGGAAGCAG------------
>MW888250Bulbophyllum_leopardinum
------------------------------------------------AA-GATTACAAA
TTGACTTATTATACTCCTGACTACGAAACCAAAGATACTGATATCTTGGCAGCATTCCGA
GTAACTCCTCAACCGGGAGTTCCGCCTGAAGAAGCGGGAGCTGCGGTAGCTGCCGAATCT
TCTACTGGTACATGGACAACTGTGTGGACTGATGGACTTACCAGTCTTGATCGTTACAAA
GGACGATGCTACCACATCGAGAGCGTTGTTGGGGAGGACAATCAATATATTGCTTATGTA
GCTTATCCTTTAGACCTTTTTGAAGAAGGTTCTGTTACTAACATGTTTACTTCCATTGTG
GGTAATGTATTTGGTTTCAAAGCCCTGCGAGCTCTACGTCTGGAAGATCTGCGAATTCCC
CCTTCTTATTCCAAAACTTTCCAAGGTCCGCCTCATGGCATCCAAGTTGAAAGAGATAAA
TTGAACAAGTA---CGGTCGTCCCCTATTGGGATGTACTATTAAACCAAAATTGGGATTA
TCCGCAAAAAACTACGGTAGAGCGGTTTATGAATGTCTACGGGGTGGACTTGATTTTACT
AAGGATGATGAAAACGTAAATTCACAACCATTTATGCGTTGGAGAGATCGTTTCTTATTT
TGTGCCGAAGCGCTTTTTAAAGCGCAAGCCGAAACGGGTGAAATTAAAGGACATTACTTG
AATGCAACTGCGGGTACATGTGAAGAAATGATCAAAAGAGCGGTATTTGCTCGAGAATTG
GGAGCTCCTATCGTAATGCATGATTACTTAACTGGGGGGTTCACCGCAAATACTAGCCTG
GCTCAGTATTGCCGCGACAATGGTCWACTTCTTCACATCCATCGCGCAATGCATGCAGTT
ATTGATAGACAGAAAAATCATGGTATGCATTTTCGTGTACTAGCTAAAGCATTACGTATG
TCTGGTGGAGATCATATTCACGCTGGTACAGTAGTGGGTAAACTGGAAGGGGAACGTGAG
ATGACTTTGGGTTTTGTTGATTTGTTACGTGATGATTTTATTAAAAAAGATCGAAGTCGT
GGTATTTTTTTCACTCAAGACTGGGTCTCTATGCCAGGTGTTCTGCCCGTGGCTTCAGGG
GGTATTCATGTTTGGCATATGCCTGCCCTAACCGAAATCTTTGGGGATGATTCCGTACTA
CAGTTCGGTGGAGGAACTTTAGGGCACCCTTGGGGAAATGCACCCGGTGCAGTAGCTAAT
CGGGTGGCTTCAGAAGCATGTGTACAAGCTCGTAATGAGGGACGTGATCTTGCTCGTGAA
GGTAATGAGATTATCGGAAGCAG------------
>KP704484Dendrobium_huoshanense
------------------------------------------------------------
------------------------------------------------------------
------------------------------------------------------------
-----------------------------------------------------TTACAAA
GGACGATGCTACCACATCGAGGTCGTTCTTGGGGAGGAAAATCAATATATTGCTTATGTA
GCTTATCCTTTAGACCTTTTTGAAGAAGGTTCTGTTACTAACATGTTTACTTCCATTGTG
GGTAATGTATTTGGTTTCAAAGCCCTGCGAGCTCTACGTCTGGAAGATCTGCGAATTCCT
ACTTCTTATTCCAAAACTTTCCAAGGTCCGCCTCATGGCATCCAAGTTGAAAGAGATAAA
TTGAACAAGTA---TGGTCGTCCCCTATTGGGATGTACTATTAAACCAAAATTGGGATTA
TCCGCAAAAAACTACGGTAGAGCGGTTTATGAATGTCTACGGGGTGGACTTGATTTTACT
AAGGATGATGAAAACGTAAATTCACAACCATTTATGCGTTGGAGAGATCGTTTCTTATTT
TGTGCCGAAGCAATCTTTAAAGCGCAAGCCGAAACGGGTGAAATTAAAGGACATTACTTG
AAT---------------------------------------------------------
------------------------------------------------------------
------------------------------------------------------------
------------------------------------------------------------
------------------------------------------------------------
------------------------------------------------------------
------------------------------------------------------------
------------------------------------------------------------
------------------------------------------------------------
------------------------------------------------------------
-----------------------------------
>KP704483Dendrobium_huoshanense
------------------------------------------------------------
------------------------------------------------------------
------------------------------------------------------------
-----------------------------------------------------TTACAAA
GGACGATGCTACCACATCGAGGTCGTTCTTGGGGAGGAAAATCAATATATTGCTTATGTA
GCTTATCCTTTAGACCTTTTTGAAGAAGGTTCTGTTACTAACATGTTTACTTCCATTGTG
GGTAATGTATTTGGTTTCAAAGCCCTGCGAGCTCTACGTCTGGAAGATCTGCGAATTCCT
ACTTCTTATTCCAAAACTTTCCAAGGTCCGCCTCATGGCATCCAAGTTGAAAGAGATAAA
TTGAACAAGTA---TGGTCGTCCCCTATTGGGATGTACTATTAAACCAAAATTGGGATTA
TCCGCAAAAAACTACGGTAGAGCGGTTTATGAATGTCTACGGGGTGGACTTGATTTTACT
AAGGATGATGAAAACGTAAATTCACAACCATTTATGCGTTGGAGAGATCGTTTCTTATTT
TGTGCCGAAGCAATCTTTAAAGCGCAAGCCGAAACGGGTGAAATTAAAGGACATTACTTG
AAT---------------------------------------------------------
------------------------------------------------------------
------------------------------------------------------------
------------------------------------------------------------
------------------------------------------------------------
------------------------------------------------------------
------------------------------------------------------------
------------------------------------------------------------
------------------------------------------------------------
------------------------------------------------------------
-----------------------------------
>KP704482Dendrobium_huoshanense 
------------------------------------------------------------
------------------------------------------------------------
------------------------------------------------------------
-----------------------------------------------------TTACAAA
GGACGATGCTACCACATCGAGGTCGTTCTTGGGGAGGAAAATCAATATATTGCTTATGTA
GCTTATCCTTTAGACCTTTTTGAAGAAGGTTCTGTTACTAACATGTTTACTTCCATTGTG
GGTAATGTATTTGGTTTCAAAGCCCTGCGAGCTCTACGTCTGGAAGATCTGCGAATTCCT
ACTTCTTATTCCAAAACTTTCCAAGGTCCGCCTCATGGCATCCAAGTTGAAAGAGATAAA
TTGAACAAGTA---TGGTCGTCCCCTATTGGGATGTACTATTAAACCAAAATTGGGATTA
TCCGCAAAAAACTACGGTAGAGCGGTTTATGAATGTCTACGGGGTGGACTTGATTTTACT
AAGGATGATGAAAACGTAAATTCACAACCATTTATGCGTTGGAGAGATCGTTTCTTATTT
TGTGCCGAAGCAATCTTTAAAGCGCAAGCCGAAACGGGTGAAATTAAAGGACATTACTTG
AAT---------------------------------------------------------
------------------------------------------------------------
------------------------------------------------------------
------------------------------------------------------------
------------------------------------------------------------
------------------------------------------------------------
------------------------------------------------------------
------------------------------------------------------------
------------------------------------------------------------
------------------------------------------------------------
-----------------------------------
>KF177617Dendrobium_huoshanense
------------------------------------------------------------
----CTTATTATACTCCTGACTACGAAACCAAAGATACTGATATCTTGGCAGCATTCCGA
GTAACTCCTCAACCGGGAGTTCCGCCTGAAGAAGCGGGGGCTGCGGTAGCTGCCGAATCT
TCTACTGGTACATGGACAACTGTGTGGACTGATGGACTTACCAGTCTTGATCGTTACAAA
GGACGATGCTACCACATCGAGGTCGTTCTTGGGGAGGAAAATCAATATATTGCTTATGTA
GCTTATCCTTTAGACCTTTTTGAAGAAGGTTCTGTTACTAACATGTTTACTTCCATTGTG
GGTAATGTATTTGGTTTCAAAGCCCTGCGAGCTCTACGTCTGGAAGATCTGCGAATTCCT
ACTTCTTATTCCAAAACTTTCCAAGGTCCGCCTCATGGCATCCAAGTTGAAAGAGATAAA
TTGAACAAGTA---TGGTCGTCCCCTATTGGGATGTACTATTAAACCAAAATTGGGATTA
TCCGCAAAAAACTACGGTAGAGCGGTTTATGAATGTCTACGGGGTGGACTTGATTTTACT
AAGGATGATGAAAACGTAAATTCACAACCATTTATGCGTTGGAGAGATCGTTTCTTATTT
TGTGCCGAAGCAATCTTTAAAGCGCAAGCCGAAACGGGTGAAATTAAAGGACATTACTTG
AATGCAACTGCGGGTACATGTGAAGAAATGATCAAAAGAGCGGTATTTGCCAGAGAATTG
GGAGTTCCTATCGTAATGCATGACTACTTAACTGGGGGGTTCACCGCAAATACTAGCCTG
GCTCATTATTGCCGCGACAATGGTCTACTTCTTCACATCCATCGCGCAATGCATGCAGTT
ATTGATAGACAGAAAAATCATGGTATGCATTTTCGTGTACTAGCTAAAGCATTACGTATG
TCTGGCGGAGATCATATTCACGCTGGTACAGTAGTGGGTAAACTGGAAGGGGAACGTGAG
ATGACTTTGGGTTTTGTTGATTTGTTACGTGATGATTTTATTGAAAAAGATCGAAGTCGT
GGTATTTTTTTCACTCAAGACTGGGTCTCTATGCCAGGTGTTCTGCCCGTGGCTTCAGGG
GGTATTCATGTTTGGCATATGCCTGCCCTAACCGAAATCTTTGGGGATGATTCCGTACTA
CAGTTTGGTGGAGGAACTTTAGGGCACCCTTGGGGAAATGCACCCGGTGCAGTAGCTAAT
CGGGTGTCTTTAGAAGCATGTGTACAAGCTCGTAATGAGGGACGTGATCT----------
-----------------------------------
>FN870867Macodes_petola
----------------------CAAGTGTTGGATTTAAAGCTGGTGTTAAAGATTACAAA
TTGACTTATTATACTCCTGATTACGAAACCAAAGATACTGATATCTTGGCAGCATTCCGA
GTAACCCCTCAACCGGGAGTTCCGCCTGAAGAAGCAGGGGCTGCGGTAGCTGCCGAATCT
TCTACTGGTACATGGACAACTGTGTGGACTGATGGACTTACCAGTCTTGATCGTTACAAA
GGACGATGCTACCACATCGAGGTCGTTGTTGGGGAGGAAAATCAATATATTGCTTATGTA
GCTTATCCTTTAGACCTTTTTGAAGAAGGTTCTGTTACTAACATGTTTACTTCCATTGTG
GGTAATGTATTTGGTTTCAAAGCCCTGCGAGCTCTACGTCTGGAAGATCTGCGAATTCCC
CCTTCTTATTCCAAAACTTTCCAAGGTCCGCCTCATGGCATCCAAGTTGAAAGAGATAAA
TTGAACAAGTA---TGGTCGTCCCCTATTGGGATGTACTATTAAACCAAAATTGGGATTA
TCTGCAAAAAACTACGGTAGAGCGGTTTATGAATGTCTAAGGGGTGGACTTGATTTTACT
AAGGATGATGAAAACGTAAATTCACAACCATTTATGCGTTGGAGAGATCGTTTCTTATTT
TGTGCCGAAGCAATTTATAAAGCGCAAGCCGAAACNNNNNAAATAAAAGGACATTACTTG
AATGCAACTGCGGGTACATGTGAAGAAATGATCAAAAGAGCGGTATTTGCCAGAGAATTG
GGAGTTCCTATCGTAATGCACGACTACTTAACTGGGGGATTCACCGCAAATACTAGCTTG
GCTCATTATTGCCGCGACAACGGTCTACTTCTTCACATCCATCGCGCAATGCATGCAGTT
ATTGATAGACAGAAAAATCATGGTATGCATTTTCGTGTACTAGCTAAAGCATTACGTATG
TCTGGTGGAGATCATATTCACGGTGGTACAGTAGTAGGTAAACTGGAGGGGGAACGTGAT
ATGACTTTGGGTTTTGTTGATTTATTACGTGATGATTATATTGAAAAAGATAGAAATCGT
GGTATTTATTTCACTCAAGACTGGGTCTCTATGCCAGGTGTTCTGCCCGTGGCTTCAGGG
GGTATTCATGTTTGGCATATGCCTGCCCTAACCGAAATCTTTGGGGATGATTCCGTACTA
CAGTTCGGTGGAGGAACTTTAGGACACCCCTGGGGAAATGCACCCGGTGCAGTAGCTAAT
CGGGTGGCTTTAGAAGCA------------------------------------------
-----------------------------------
>EF221845Dendrobium_officinale
------------------------------------------------------------
------------------------------------------------------------
------------------------------------------------------------
------------------------------------------------------------
--------------------GGTCGTTGTTGGGGAGGAAAATCAATATATTGCTTATGTA
GCTTATCCTTTAGACCTTTTTGAAGAAGGTTCTGTTACTAACATGTTTACTTCCATTGTG
GGTAATGTATTTGGTTTCAAAGCCCTGCGAGCTCTACGTCTGGAAGATCTGCGAATTCCT
ACTTCTTATTCCAAAACTTTCCAAGGTCCGCCTCATGGCATCCAAGTTGAAAGAGATAAA
TTGAACAAGTA---TGGTCGTCCCCTATTGGGATGTACTATTAAACCAAAATTGGGATTA
TCCGCAAAAAACTACGGTAGAGCGGTTTATGAATGTCTACGGGGTGGACTTGATTTTACT
AAGGATGATGAAAACGTAAATTCACAACCATTTATGCGTTGGAGAGATCGTTTCTTATTT
TGTGCCGAAGCAATCTTTAAAGCGCAAGCCGAAACGGGTGAAATTAAAGGACATTACTTG
AATGCAACTGCGGGTACATGTGAAGAAATGATCAAAAGAGCGGTATTTGCCAGAGAATTG
GGAGTTCCTATCGTAATGCATGACTACTTAACTGGGGGGTTCACCGCAAATACTAGCCTG
GCTCATTATTGCCGCGACAATGGTCTACTTCTTCACATCCATCGCGCAATGCATGCAGTT
ATTGATAGACAGAAAAATCATGGTATGCATTTTCGTGTACTAGCTAAAGCATTACGTATG
TCTGGCGGAGATCATATTCACGCTGGTACAGTAGTGGGTAAACTGGAAGGGGAACGTGAG
ATGACTTTGGGTTTTGTTGATTTGTTACGTGATGATTTTATTGAAAAAGATCGAAGTCGT
GGTATTTTTTTCACTCAAGACTGGGTCTCTATGCCAG-----------------------
------------------------------------------------------------
------------------------------------------------------------
------------------------------------------------------------
-----------------------------------
>FJ216567Dendrobium_officinale
-----------------TAAAGCAAGCGTTGGATTTAAAGCTGGTGTTAAAGATTACAAA
TTGACTTATTATACTCCTGACTACGAAACCAAAGATACTGATATCTTGGCAGCATTCCGA
GTAACTCCTCAACCGGGAGTTCCGCCTGAAGAAGCGGGGGCTGCGGTAGCTGCCGAATCT
TCTACTGGTACATGGACAACTGTGTGGACTGATGGACTTACCAGTCTTGATCGTTACAAA
GGACGATGCTACCACATCGAGGTCGTTGTTGGGGAGGAAAATCAATATATTGCTTATGTA
GCTTATCCTTTAGACCTTTTTGAAGAAGGTTCTGTTACTAACATGTTTACTTCCATTGTG
GGTAATGTATTTGGTTTCAAAGCCCTGCGAGCTCTACGTCTGGAAGATCTGCGAATTCCT
ACTTCTTATTCCAAAACTTTCCAAGGTCCGCCTCATGGCATCCAAGTTGAAAGAGATAAA
TTGAACAAGTA---TGGTCGTCCCCTATTGGGATGTACTATTAAACCAAAATTGGGATTA
TCCGCAAAAAACTACGGTAGAGCGGTTTATGAATGTCTACGGGGTGGACTTGATTTTACT
AAGGATGATGAAAACGTAAATTCACAACCATTTATGCGTTGGAGAGATCGTTTCTTATTT
TGTGCCGAAGCAATCTTTAAAGCGCAAGCCGAAACGGGTGAAATTAAAGGACATTACTTG
AAT---------------------------------------------------------
------------------------------------------------------------
------------------------------------------------------------
------------------------------------------------------------
------------------------------------------------------------
------------------------------------------------------------
------------------------------------------------------------
------------------------------------------------------------
------------------------------------------------------------
------------------------------------------------------------
-----------------------------------
>KF177669Dendrobium_amplum
------------------------------------------------------------
-------ATTATACTCCTGACTACGAAACCAAAGATACTGATATTTTGGCAGCATTCCGA
GTAACTCCTCAACCGGGAGTTCCGCCTGAAGAAGCGGGGGCTGCGGTAGCTGCCGAATCT
TCTACTGGTACATGGACAACTGTGTGGACTGATGGACTTACCAGTCTTGATCGTTACAAA
GGACGATGCTACCACATCGAGGTCGTTGTTGGGGAGGAAAATCAATATATTGCTTATGTA
GCTTATCCTTTAGACCTTTTTGAAGAAGGTTCTGTTACTAACATGTTTACTTCCATTGTG
GGTAATGTATTTGGTTTCAAAGCCCTGCGAGCTCTACGTCTGGAAGATCTGCGAATTCCC
ACTTCTTATTCCAAAACTTTCCAAGGTCCGCCTCATGGCATCCAAGTTGAAAGAGATAAA
TTGAACAAGTA---TGGTCGTCCCCTATTGGGATGTACTATTAAACCAAAATTGGGATTA
TCCGCAAAAAACTACGGTAGAGCGGTTTATGAATGTCTACGGGGTGGACTTGATTTTACT
AAGGATGATGAAAACGTAAATTCACAACCATTTATGCGTTGGAGAGATCGTTTCTTATTT
TGTGCCGAAGCGCTTTTTAAAGCGCAAGCCGAAACGGGTGAAATTAAAGGACATTACTTG
AATGCAACTGCGGGTACATGTGAAGAAATGATAAAAAGAGCGGTATTTGCCAGAGAATTG
GGAGTTCCTATCGTAATGCATGACTACTTAACTGGGGGGTTCACCGCAAATACTAGCCTG
GCTCATTATTGCCGCGACAATGGTCTACTTCTTCACATCCATCGCGCAATGCATGCAGTT
ATTGATAGACAGAAAAATCATGGTATGCATTTTCGTGTACTAGCTAAAGCATTACGTATG
TCTGGTGGAGATCATATTCACGCTGGTACAGTAGTGGGTAAACTGGAAGGGGAACGTGAG
ATGACTTTGGGTTTTGTTGATTTGTTACGTGATGATTTTATTTTAAAAGATCGAAGTCGT
GGTATTTTTTTCACTCAAGACTGGGTCTCTATGCCAGGTGTTCTGCCCGTGGCTTCAGGG
GGTATTCATGTTTGGCATATGCCTGCCCTAACCGAAATCTTTGGGGATGATTCCGTACTA
CAGTTCGGTGGAGGAACTTTAGGGCACCCTTGGGGAAATGCACCCGGTGCAGTAGCTAAT
CGGGTGGCTTTAGAAGCATGTGTACAAGCTCGTAATGAGGGACGTGATCTTGCTCGTGC-
-----------------------------------
>FJ216578Dendrobium_acinaciforme 
-----------------TAAAGCAAGCGTTGGATTTAAAGCTGGTGTTAAAGATTACAAA
TTGACTTATTATACTCCTGACTACGAAACCAAGGATACTGATATCTTGGCAGCATTCCGA
GTAACTCCTCAACCGGGAGTTCCGCCTGAAGAAGCGGGGGCTGCGGTAGCTGCCGAATCT
TCTACTGGTACATGGACAACTGTGTGGACTGATGGACTTACCAGTCTTGATCGTTACAAA
GGACGATGCTACCACATCGAGGTCGTTGTTGGGGAGGACGATCAATATATTGCTTATGTA
GCTTATCCTTTAGACCTTTTTGAAGAAGGTTCTGTTACTAACATGTTTACTTCCATTGTG
GGTAATGTATTTGGTTTCAAAGCCCTGCGAGCTCTACGTCTGGAAGATCTGCGAATTCCC
ACTTCTTATTCCAAAACTTTCCAAGGTCCGCCTCACGGCATCCAAGTTGAAAGAGATAAA
TTGAACAAGTA---TGGTCGTCCCCTATTGGGATGTACTATTAAACCAAAATTGGGATTA
TCCGCAAAAAACTACGGTAGAGCGGTTTATGAATGTCTACGGGGTGGACTTGATTTTACT
AAGGATGATGAAAACGTAAATTCACAACCATTTATGCGTTGGAGAGATCGTTTCTTATTT
TGTGCCGAAGCAATCTTTAAAGCGCAAGCCGAAACGGGTGAAATTAAAGGACATTACTTG
AAT---------------------------------------------------------
------------------------------------------------------------
------------------------------------------------------------
------------------------------------------------------------
------------------------------------------------------------
------------------------------------------------------------
------------------------------------------------------------
------------------------------------------------------------
------------------------------------------------------------
------------------------------------------------------------
-----------------------------------
>JF713125Dendrobium_aduncum 
--------------------AGCAAGCGTTGGATTTAAAGCTGGTGTTAAAGATTACAAA
TTGACTTATTATACTCCTGACTACGAAACCAAAGATACTGATATCTTGGCAGCATTCCGA
GTAACTCCTCAACCGGGAGTTCCGCCTGAAGAAGCGGGGGCTGCGGTAGCTGCCGAATCT
TCTACTGGTACATGGACAACTGTGTGGACTGATGGACTTACCAGTCTTGATCGTTACAAA
GGACGATGCTACCACATCGAGTCCGTTGTTGGGGAGGAAAATCAATATATTGCTTATGTA
GCTTATCCTTTAGACCTTTTTGAAGAAGGTTCTGTTACTAACATGTTTACTTCCATTGTG
GGTAATGTATTTGGTTTCAAAGCCCTGCGAGCTCTACGTCTGGAAGATCTGCGAATTCCT
ACTTCTTATTCCAAAACTTTCCAAGGTCCGCCTCATGGCATCCAAGTTGAAAGAGATAAA
TTGAACAAGTA---TGGTCGTCCCCTATTGGGATGTACTATTAAACCAAAATTGGGATTA
TCCGCAAAAAACTACGGTAGAGCGGTTTATGAATGTCTACGGGGTGGACTTGATTTTACT
AAGGATGATGAAAACGTAAATTCACAACCATTTATGCGTTGGAGA---------------
------------------------------------------------------------
------------------------------------------------------------
------------------------------------------------------------
------------------------------------------------------------
------------------------------------------------------------
------------------------------------------------------------
------------------------------------------------------------
------------------------------------------------------------
------------------------------------------------------------
------------------------------------------------------------
------------------------------------------------------------
-----------------------------------
>FJ216572Dendrobium_aduncum
-----------------TAAAGCAAGCGTTGGATTTAAAGCTGGTGTTAAAGATTACAAA
TTGACTTATTATACTCCTGACTACGAAACCAAAGATACTGATATCTTGGCAGCATTCCGA
GTAACTCCTCAACCGGGAGTTCCGCCTGAAGAAGCGGGGGCTGCGGTAGCTGCCGAATCT
TCTACTGGTACATGGACAACTGTGTGGACTGATGGACTTACCAGTCTTGATCGTTACAAA
GGACGATGCTACCACATCGAGGTCGTTGTTGGGGAGGAAAATCAATATATTGCTTATGTA
GCTTATCCTTTAGACCTTTTTGAAGAAGGTTCTGTTACTAACATGTTTACTTCCATTGTG
GGTAATGTATTTGGTTTCAAAGCCCTGCGAGCTCTACGTCTGGAAGATCTGCGAATTCCT
ACTTCTTATTCCAAAACTTTCCAAGGTCCGCCTCATGGCATCCAAGTTGAAAGAGATAAA
TTGAACAAGTA---TGGTCGTCCCCTATTGGGATGTACTATTAAACCAAAATTGGGATTA
TCCGCAAAAAACTACGGTAGAGCGGTTTATGAATGTCTACGGGGTGGACTTGATTTTACT
AAGGATGATGAAAACGTAAATTCACAACCATTTATGCGTTGGAGAGATCGTTTCTTATTT
TGTGCCGAAGCACTCTTTAAAGCGCAAGCCGAAACGGGTGAAATTAAAGGACATTACTTG
AAT---------------------------------------------------------
------------------------------------------------------------
------------------------------------------------------------
------------------------------------------------------------
------------------------------------------------------------
------------------------------------------------------------
------------------------------------------------------------
------------------------------------------------------------
------------------------------------------------------------
------------------------------------------------------------
-----------------------------------
>KF177571Dendrobium_aduncum 
------------------------------------------------------------
--GACTTATTATACTCCTGACTACGAAACCAAAGATACTGATATCTTGGCAGCATTCCGA
GTAACTCCTCAACCGGGAGTTCCGCCTGAAGAAGCGGGGGCTGCGGTAGCTGCCGAATCT
TCTACTGGTACATGGACAACTGTGTGGACTGATGGACTTACCAGTCTTGATCGTTACAAA
GGACGATGCTACCACATCGAGTCCGTTGTTGGGGAGGAAAATCAATATATTGCTTATGTA
GCTTATCCTTTAGACCTTTTTGAAGAAGGTTCTGTTACTAACATGTTTACTTCCATTGTG
GGTAATGTATTTGGTTTCAAAGCCCTGCGAGCTCTACGTCTGGAAGATCTGCGAATTCCT
ACTTCTTATTCCAAAACTTTCCAAGGTCCGCCTCATGGCATCCAAGTTGAAAGAGATAAA
TTGAACAAGTA---TGGTCGTCCCCTATTGGGATGTACTATTAAACCAAAATTGGGATTA
TCCGCAAAAAACTACGGTAGAGCGGTTTATGAATGTCTACGGGGTGGACTTGATTTTACT
AAGGATGATGAAAACGTAAATTCACAACCATTTATGCGTTGGAGAGATCGTTTCTTATTT
TGTGCCGAAGCAATCTTTAAAGCGCAAGCCGAAACGGGTGAAATTAAAGGACATTACTTG
AATGCAACTGCGGGTACATGTGAAGAAATGATCAAAAGAGCGGTATTTGCCAGAGAATTG
GGAGCTCCTATCGTAATGCATGACTACTTAACTGGGGGGTTCACCGCAAATACTAGCCTG
GCTCATTATTGCCGCGACAATGGTCTACTTCTTCACATCCATCGCGCAATGCATGCAGTT
ATTGATAGACAGAAAAATCATGGTATGCATTTTCGTGTACTAGCTAAAGCATTACGTATG
TCTGGCGGAGATCATATTCACGCTGGTACAGTAGTGGGTAAACTGGAAGGGGAGCGTGAG
ATGACTTTGGGTTTTGTTGATTTGTTACGTGATGATTTTATTGAAAAAGATCGAAGTCGT
GGTATTTTTTTCACTCAAGACTGGGTCTCTATGCCAGGTGTTCTGCCCGTGGCTTCAGGG
GGTATTCATGTTTGGCATATGCCTGCCCTAACCGAAATCTTTGGGGATGATTCCGTACTA
CAGTTTGGTGGAGGAACTTTAGGGCACCCTTGGGGAAATGCACCCGGTGCAGTAGCTAAT
CGGGTGTCTTTAGAAGCATGTGTACAGGCTCGTAATGAGGGACGTGATCTTGCTCGTGAA
GGTAATG----------------------------
>KJ187352Dendrobium_aduncum
------------------------------------------------------------
-----TTATTATACTCCTGACTACGAAACCAAAGATACTGATATCTTGGCAGCATTCCGA
GTAACTCCTCAACCGGGAGTTCCGCCTGAAGAAGCGGGGGCTGCGGTAGCTGCCGAATCT
TCTACTGGTACATGGACAACTGTGTGGACTGATGGACTTACCAGTCTTGATCGTTACAAA
GGACGATGCTACCACATCGAGTCCGTTGTTGGGGAGGAAAATCAATATATTGCTTATGTA
GCTTATCCTTTAGACCTTTTTGAAGAAGGTTCTGTTACTAACATGTTTACTTCCATTGTG
GGTAATGTATTTGGTTTCAAAGCCCTGCGAGCTCTACGTCTGGAAGATCTGCGAATTCCT
ACTTCTTATTCCAAAACTTTCCAAGGTCCGCCTCATGGCATCCAAGTTGAAAGAGATAAA
TTGAACAAGTA---TGGTCGTCCCCTATTGGGATGTACTATTAAACCAAAATTGGGATTA
TCCGCAAAAAACTACGGTAGAGCGGTTTATGAATGTCTACGGGGTGGACTTGATTTTACT
AAGGATGATGAAAACGTAAATTCACAACCATTTATGCGTTGGAGAGATCGTTTCTTATTT
TGTGCCGAAGCAATCTTTAAAGCGCAAGCCGAAACGGGTGAAATTAAAGGACATTACTTG
AATGCAACTGCGGGTACATGTGAAGAAATGATCAAAAGAGCGGTATTTGCCAGAGAATTG
GGAGCTCCTATCGTAATGCATGACTACTTAACTGGGGGGTTCACCGCAAATACTAGCCTG
GCTCATTATTGCCGCGACAATGGTCTACTTCTTCACATCCATCGCGCAATGCATGCAGTT
ATTGATAGACAGAAAAATCATGGTATGCATTTTCGTGTACTAGCTAAAGCATTACGTATG
TCTGGCGGAGATCATATTCACGCTGGTACAGTAGTGGGTAAACTGGAAGGGGAGCGTGAG
ATGACTTTGGGTTTTGTTGATTTGTTACGTGATGATTTTATTGAAAAAGATCGAAGTCGT
GGTATTTTTTTCACTCAAGACTGGGTCTCTATGCCAGGTGTTCTGCCCGTGGCTTCAGGG
GGTATTCATGTTTGGCATATGCCTGCCCTAACCGAAATCTTTGGGGATGATTCCGTACTA
CAGTTTGGTGGAGGAACTTTAGGGCACCCTTGGGGAAATGCACCCGGTGCAGTAGCTAAT
CGGGTGTCTTTAGAAGCATGTGTACAGGCTCGTAATGAGGGACGTGATCTTGCTCG----
-----------------------------------
>KJ187353Dendrobium_aduncum 
------------------------------------------------------------
-----TTATTATACTCCTGACTACGAAACCAAAGATACTGATATCTTGGCAGCATTCCGA
GTAACTCCTCAACCGGGAGTTCCGCCTGAAGAAGCGGGGGCTGCGGTAGCTGCCGAATCT
TCTACTGGTACATGGACAACTGTGTGGACTGATGGACTTACCAGTCTTGATCGTTACAAA
GGACGATGCTACCACATCGAGTCCGTTGTTGGGGAGGAAAATCAATATATTGCTTATGTA
GCTTATCCTTTAGACCTTTTTGAAGAAGGTTCTGTTACTAACATGTTTACTTCCATTGTG
GGTAATGTATTTGGTTTCAAAGCCCTGCGAGCTCTACGTCTGGAAGATCTGCGAATTCCT
ACTTCTTATTCCAAAACTTTCCAAGGTCCGCCTCATGGCATCCAAGTTGAAAGAGATAAA
TTGAACAAGTA---TGGTCGTCCCCTATTGGGATGTACTATTAAACCAAAATTGGGATTA
TCCGCAAAAAACTACGGTAGAGCGGTTTATGAATGTCTACGGGGTGGACTTGATTTTACT
AAGGATGATGAAAACGTAAATTCACAACCATTTATGCGTTGGAGAGATCGTTTCTTATTT
TGTGCCGAAGCAATCTTTAAAGCGCAAGCCGAAACGGGTGAAATTAAAGGACATTACTTG
AATGCAACTGCGGGTACATGTGAAGAAATGATCAAAAGAGCGGTATTTGCCAGAGAATTG
GGAGCTCCTATCGTAATGCATGACTACTTAACTGGGGGGTTCACCGCAAATACTAGCCTG
GCTCATTATTGCCGCGACAATGGTCTACTTCTTCACATCCATCGCGCAATGCATGCAGTT
ATTGATAGACAGAAAAATCATGGTATGCATTTTCGTGTACTAGCTAAAGCATTACGTATG
TCTGGCGGAGATCATATTCACGCTGGTACAGTAGTGGGTAAACTGGAAGGGGAGCGTGAG
ATGACTTTGGGTTTTGTTGATTTGTTACGTGATGATTTTATTGAAAAAGATCGAAGTCGT
GGTATTTTTTTCACTCAAGACTGGGTCTCTATGCCAGGTGTTCTGCCCGTGGCTTCAGGG
GGTATTCATGTTTGGCATATGCCTGCCCTAACCGAAATCTTTGGGGATGATTCCGTACTA
CAGTTTGGTGGAGGAACTTTAGGGCACCCTTGGGGAAATGCACCCGGTGCAGTAGCTAAT
CGGGTGTCTTTAGAAGCATGTGTACAGGCTCGTAATGAGGGACGTGATCTTGCTCG----
-----------------------------------
>KJ187354Dendrobium_aduncum
------------------------------------------------------------
------------------------------------------------------------
-----------------------GCCTGAAGAAGCGGGGGCTGCGGTAGCTGCCGAATCT
TCTACTGGTACATGGACAACTGTGTGGACTGATGGACTTACCAGTCTTGATCGTTACAAA
GGACGATGCTACCACATCGAGTCCGTTGTTGGGGAGGAAAATCAATATATTGCTTATGTA
GCTTATCCTTTAGACCTTTTTGAAGAAGGTTCTGTTACTAACATGTTTACTTCCATTGTG
GGTAATGTATTTGGTTTCAAAGCCCTGCGAGCTCTACGTCTGGAAGATCTGCGAATTCCT
ACTTCTTATTCCAAAACTTTCCAAGGTCCGCCTCATGGCATCCAAGTTGAAAGAGATAAA
TTGAACAAGTA---TGGTCGTCCCCTATTGGGATGTACTATTAAACCAAAATTGGGATTA
TCCGCAAAAAACTACGGTAGAGCGGTTTATGAATGTCTACGGGGTGGACTTGATTTTACT
AAGGATGATGAAAACGTAAATTCACAACCATTTATGCGTTGGAGAGATCGTTTCTTATTT
TGTGCCGAAGCAATCTTTAAAGCGCAAGCCGAAACGGGTGAAATTAAAGGACATTACTTG
AATGCAACTGCGGGTACATGTGAAGAAATGATCAAAAGAGCGGTATTTGCCAGAGAATTG
GGAGCTCCTATCGTAATGCATGACTACTTAACTGGGGGGTTCACCGCAAATACTAGCCTG
GCTCATTATTGCCGCGACAATGGTCTACTTCTTCACATCCATCGCGCAATGCATGCAGTT
ATTGATAGACAGAAAAATCATGGTATGCATTTTCGTGTACTAGCTAAAGCATTACGTATG
TCTGGCGGAGATCATATTCACGCTGGTACAGTAGTGGGTAAACTGGAAGGGGAGCGTGAG
ATGACTTTGGGTTTTGTTGATTTGTTACGTGATGATTTTATTGAAAAAGATCGAAGTCGT
GGTATTTTTTTCACTCAAGACTGGGTCTCTATGCCAGGTGTTCTGCCCGTGGCTTCAGGG
GGTATTCATGTTTGGCATAT----------------------------------------
------------------------------------------------------------
------------------------------------------------------------
-----------------------------------
>KJ187355Dendrobium_aduncum
------------------------------------------------------------
-----TTATTATACTCCTGACTACGAAACCAAAGATACTGATATCTTGGCAGCATTCCGA
GTAACTCCTCAACCGGGAGTTCCGCCTGAAGAAGCGGGGGCTGCGGTAGCTGCCGAATCT
TCTACTGGTACATGGACAACTGTGTGGACTGATGGACTTACCAGTCTTGATCGTTACAAA
GGACGATGCTACCACATCGAGTCCGTTGTTGGGGAGGAAAATCAATATATTGCTTATGTA
GCTTATCCTTTAGACCTTTTTGAAGAAGGTTCTGTTACTAACATGTTTACTTCCATTGTG
GGTAATGTATTTGGTTTCAAAGCCCTGCGAGCTCTACGTCTGGAAGATCTGCGAATTCCT
ACTTCTTATTCCAAAACTTTCCAAGGTCCGCCTCATGGCATCCAAGTTGAAAGAGATAAA
TTGAACAAGTA---TGGTCGTCCCCTATTGGGATGTACTATTAAACCAAAATTGGGATTA
TCCGCAAAAAACTACGGTAGAGCGGTTTATGAATGTCTACGGGGTGGACTTGATTTTACT
AAGGATGATGAAAACGTAAATTCACAACCATTTATGCGTTGGAGAGATCGTTTCTTATTT
TGTGCCGAAGCAATCTTTAAAGCGCAAGCCGAAACGGGTGAAATTAAAGGACATTACTTG
AATGCAACTGCGGGTACATGTGAAGAAATGATCAAAAGAGCGGTATTTGCCAGAGAATTG
GGAGCTCCTATCGTAATGCATGACTACTTAACTGGGGGGTTCACCGCAAATACTAGCCTG
GCTCATTATTGCCGCGACAATGGTCTACTTCTTCACATCCATCGCGCAATGCATGCAGTT
ATTGATAGACAGAAAAATCATGGTATGCATTTTCGTGTACTAGCTAAAGCATTACGTATG
TCTGGCGGAGATCATATTCACGCTGGTACAGTAGTGGGTAAACTGGAAGGGGAGCGTGAG
ATGACTTTGGGTTTTGTTGATTTGTTACGTGATGATTTTATTGAAAAAGATCGAAGTCGT
GGTATTTTTTTCACTCAAGACTGGGTCTCTATGCCAGGTGTTCTGCCCGTGGCTTCAGGG
GGTATTCATGTTTGGCATATGCCTGCCCTAACCGAAATCTTTGGGGATGATTCCGTACTA
CAGTTTGGTGGAGGAACTTTAGGGCACCCTTGGGGAAATGCACCCGGTGC----------
------------------------------------------------------------
-----------------------------------
>HM055056Dendrobium_amoenum
--------------------------CGTTGGATTTAAAGCTGGTGTTAAAGATTACAAA
TTGACTTATTATACTCCTGAATACGAAACCAAAGATACTGATATCTTGGCAGCATTCCGA
GTAACTCCTCAACCGGGAGTTCCGCCTGAAGAAGCGGGGGCTGCGGTAGCTGCCGAATCT
TCTACTGGTACATGGACAACTGTGTGGACTGATGGACTTACCAGTCTTGATCGTTACAAA
GGACGATGCTACCACATCGAGGTCGTTGTTGGGGAGGAAAATCAATATATTGCTTATGTA
GCTTATCCTTTAGACCTTTTTGAAGAAGGTTCTGTTACTAACATGTTTACTTCCATTGTG
GGTAATGTATTTGGTTTCAAAGCCCTGCGAGCTCTACGTCTGGAAGATCTGCGAATTCCT
ACTTCTTATTCCAAAACTTTCCAAGGTCCGCCTCATGGCATCCAAGTTGAAAGAGATAAA
TTGAACAAGTA---TGGTCGTCCCCTATTGGGATGTACTATTAAACCAAAATTGGGATTA
TCCGCAAAAAACTACGGTAGAGCGGTTTATGAATGTCTACGGGGTGGACTTGATTTTACT
AAGGATGATGAAAACGT-------------------------------------------
------------------------------------------------------------
------------------------------------------------------------
------------------------------------------------------------
------------------------------------------------------------
------------------------------------------------------------
------------------------------------------------------------
------------------------------------------------------------
------------------------------------------------------------
------------------------------------------------------------
------------------------------------------------------------
------------------------------------------------------------
-----------------------------------
>HM055057Dendrobium_amoenum  
--------------------------CGTTGGATTTAAAGCTGGTGTTAAAGATTACAAA
TTGACTTATTATACTCCTGAA-ACGAAACCAAAGATACTGATATCTTGGCAGCATTCCGA
GTAACTCCTCAACCGGGAGTTCCGCCTGAAGAAGCGGGGGCTGCGGTAGCTGCCGAATCT
TCTACTGGTACATGGACAACTGTGTGGACTGATGGACTTACCAGTCTTGATCGTTACAAA
GGACGATGCTACCACATCGAGGTCGTTGTTGGGGAGGAAAATCAATATATTGCTTATGTA
GCTTATCCTTTAGACCTTTTTGAAGAAGGTTCTGTTACTAACATGTTTACTTCCATTGTG
GGTAATGTATTTGGTTTCAAAGCCCTGCGAGCTCTACGTCTGGAAGATCTGCGAATTCCT
ACTTCTTATTCCAAAACTTTCCAAGGTCCGCCTCATGGCATCCAAGTTGAAAGAGATAAA
TTGAACAAGTA---TGGTCGTCCCCTATTGGGATGTACTATTAAACCAAAATTGGGATTA
TCCGCAAAAAACTACGGTAGAGCGGTTTATGAATGTCTACGGGGTGGACTTGATTTTACT
AAGGATGATGAAAACGTAAATTCACAACCATTTATGCGTTGG------------------
------------------------------------------------------------
------------------------------------------------------------
------------------------------------------------------------
------------------------------------------------------------
------------------------------------------------------------
------------------------------------------------------------
------------------------------------------------------------
------------------------------------------------------------
------------------------------------------------------------
------------------------------------------------------------
------------------------------------------------------------
-----------------------------------
>HM055060Dendrobium_amoenum 
--------------------------CGTTGGATTTAAAGCTGGTGTTAAAGATTACAAA
TTGACTTATTATACTCCTGAA-ACGAAACCAAAGATACTGATATCTTGGCAGCATTCCGA
GTAACTCCTCAACCGGGAGTTCCGCCTGAAGAAGCGGGGGCTGCGGTAGCTGCCGAATCT
TCTACTGGTACATGGACAACTGTGTGGACTGATGGACTTACCAGTCTTGATCGTTACAAA
GGACGATGCTACCACATCGAGGTCGTTGTTGGGGAGGAAAATCAATATATTGCTTATGTA
GCTTATCCTTTAGACCTTTTTGAAGAAGGTTCTGTTACTAACATGTTTACTTCCATTGTG
GGTAATGTATTTGGTTTCAAAGCCCTGCGAGCTCTACGTCTGGAAGATCTGCGAATTCCT
ACTTCTTATTCCAAAACTTTCCAAGGTCCGCCTCATGGCATCCAAGTTGAAAGAGATAAA
TTGAACAAGTA---TGGTCGTCCCCTATTGGGATGTACTATTAAACCAAAATTGGGATTA
TCCGCAAAAAACTACGGTAGAGCGGTTTATGAATGTCTACGGGGTGGACTTGATTTTACT
AAGGATGATGAAAACGTAAATTCACAACCATTTATGCGTTGG------------------
------------------------------------------------------------
------------------------------------------------------------
------------------------------------------------------------
------------------------------------------------------------
------------------------------------------------------------
------------------------------------------------------------
------------------------------------------------------------
------------------------------------------------------------
------------------------------------------------------------
------------------------------------------------------------
------------------------------------------------------------
-----------------------------------
>JF713126Dendrobium_amoenum
-----------AGAAACTAAAGCAAGCGTTGGATTTAAAGCTGGTGTTAAAGATTACAAA
TTGACTTATTATACTCCTGAATACGAAACCAAAGATACTGATATCTTGGCAGCATTCCGA
GTAACTCCTCAACCGGGAGTTCCGCCTGAAGAAGCGGGGGCTGCGGTAGCTGCCGAATCT
TCTACTGGTACATGGACAACTGTGTGGACTGATGGACTTACCAGTCTTGATCGTTACAAA
GGACGATGCTACCACATCGAGGTCGTTGTTGGGGAGGAAAATCAATATATTGCTTATGTA
GCTTATCCTTTAGACCTTTTTGAAGAAGGTTCTGTTACTAACATGTTTACTTCCATTGTG
GGTAATGTATTTGGTTTCAAAGCCCTGCGAGCTCTACGTCTGGAAGATCTGCGAATTCCT
ACTTCTTATTCCAAAACTTTCCAAGGTCCGCCTCATGGCATCCAAGTTGAAAGAGATAAA
TTGAACAAGTA---TGGTCGTCCCCTATTGGGATGTACTATTAAACCAAAATTGGGATTA
TCCGCAAAAAACTACGGTAGAGCGGTTTATGAATGTCTACGGGGTGGACTTGATTTTACT
AAGGATGAT---------------------------------------------------
------------------------------------------------------------
------------------------------------------------------------
------------------------------------------------------------
------------------------------------------------------------
------------------------------------------------------------
------------------------------------------------------------
------------------------------------------------------------
------------------------------------------------------------
------------------------------------------------------------
------------------------------------------------------------
------------------------------------------------------------
-----------------------------------
>MN263132Dendrobium_amoenum
------------------------------------------------------------
--GACTTATTATACTCCTGAATACGAAACCAAAGATACTGATATCTTGGCAGCATTCCGA
GTAACTCCTCAACCGGGAGTTCCGCCTGAAGAAGCGGGGGCTGCGGTAGCTGCCGAATCT
TCTACTGGTACATGGACAACTGTGTGGACTGATGGACTTACCAGTCTTGATCGTTACAAA
GGACGATGCTACCACATCGAGGTCGTTGTTGGGGAGGAAAATCAATATATTGCTTATGTA
GCTTATCCTTTAGACCTTTTTGAAGAAGGTTCTGTTACTAACATGTTTACTTCCATTGTG
GGTAATGTATTTGGTTTCAAAGCCCTGCGAGCTCTACGTCTGGAAGATCTGCGAATTCCT
ACTTCTTATTCCAAAACTTTCCAAGGTCCGCCTCATGGCATCCAAGTTGAAAGAGATAAA
TTGAACAAGTA---TGGTCGTCCCCTATTGGGATGTACTATTAAACCAAAATTGGGATTA
TCCGCAAAAAACTACGGTAGAGCGGTTTATGAATGTCTACGGGGTGGACTTGATTTTACT
AAGGATGATGAAAACGTAAATTCACAACCATTTATGCGTTGGAGAGATCGTTTCTTATTT
TGTGCCGAAGCACTCTTTAAAGCGCAAGCCGAAACGGGTGAAATTAAAGGACATTACTTG
AATGCAACTGCGGGTACATGTGAAGAAATGATCAAAAGAGCGGTATTTGCCAGAGAATTG
GGAGTTCCTATCGTAATGCATGACTACTTAACTGGGGGGTTCACCGCAAATACTAGCCTG
GCTCATTATTGCCGCGACAATGGTCTACTTCTTCACATCCATCGCGCAATGCATGCAGTT
ATTGATAGACGAAAAA--------------------------------------------
------------------------------------------------------------
------------------------------------------------------------
------------------------------------------------------------
------------------------------------------------------------
------------------------------------------------------------
------------------------------------------------------------
-----------------------------------
>JF713127Dendrobium_amoenum 
-----------AGAAACTAAAGCAAGCGTTGGATTTAAAGCTGGTGTTAAAGATTACAAA
TTGACTTATTATACTCCTGAATACGAAACCAAAGATACTGATATCTTGGCAGCATTCCGA
GTAACTCCTCAACCGGGAGTTCCGCCTGAAGAAGCGGGGGCTGCGGTAGCTGCCGAATCT
TCTACTGGTACATGGACAACTGTGTGGACTGATGGACTTACCAGTCTTGATCGTTACAAA
GGACGATGCTACCACATCGAGGTCGTTGTTGGGGAGGAAAATCAATATATTGCTTATGTA
GCTTATCCTTTAGACCTTTTTGAAGAAGGTTCTGTTACTAACATGTTTACTTCCATTGTG
GGTAATGTATTTGGTTTCAAAGCCCTGCGAGCTCTACGTCTGGAAGATCTGCGAATTCCT
ACTTCTTATTCCAAAACTTTCCAAGGTCCGCCTCATGGCATCCAAGTTGAAAGAGATAAA
TTGAACAAGTA---TGGTCGTCCCCTATTGGGATGTACTATTAAACCAAAATTGGGATTA
TCCGCAAAAAACTACGGTAGAGCGGTTTATGAATGTCTACGGGGTGGACTTGATTTTACT
AAGGATGATGAAAACGTAAATTCACAACCATTTATGCGTTGGAGAGATCG----------
------------------------------------------------------------
------------------------------------------------------------
------------------------------------------------------------
------------------------------------------------------------
------------------------------------------------------------
------------------------------------------------------------
------------------------------------------------------------
------------------------------------------------------------
------------------------------------------------------------
------------------------------------------------------------
------------------------------------------------------------
-----------------------------------
>KT778716Dendrobium_amoenum
-------------------------GCGTTGGATTTAAAGCTGGTGTTAAAGATTACAAA
TTGACTTATTATACTCCTGAA-ACGAAACCAAAGATACTGATATCTTGGCAGCATTCCGA
GTAACTCCTCAACCGGGAGTTCCGCCTGAAGAAGCGGGGGCTGCGGTAGCTGCCGAATCT
TCTACTGGTACATGGACAACTGTGTGGACTGATGGACTTACCAGTCTTGATCGTTACAAA
GGACGATGCTACCACATCGAGGTCGTTGTTGGGGAGGAAAATCAATATATTGCTTATGTA
GCTTATCCTTTAGACCTTTTTGAAGAAGGTTCTGTTACTAACATGTTTACTTCCATTGTG
GGTAATGTATTTGGTTTCAAAGCCCTGCGAGCTCTACGTCTGGAAGATCTGCGAATTCCT
ACTTCTTATTCCAAAACTTTCCAAGGTCCGCCTCATGGCATCCAAGTTGAAAGAGATAAA
TTGAACAAGTA---TGGTCGTCCCCTATTGGGATGTACTATTAAACCAAAATTGGGATTA
TCCGCAAAAAACTACGGTAGAGCGGTTTATGAATGTCTACGGGGTGGACTTGATTTTACT
AAGGATGATGAAAACGTAAATTCACAACCATTTATGCGTTGGAGAGATCG----------
------------------------------------------------------------
------------------------------------------------------------
------------------------------------------------------------
------------------------------------------------------------
------------------------------------------------------------
------------------------------------------------------------
------------------------------------------------------------
------------------------------------------------------------
------------------------------------------------------------
------------------------------------------------------------
------------------------------------------------------------
-----------------------------------
>HM055058Dendrobium_amoenum
------------------------------GGATTTAAAGCTGGTGTTAAAGATTACAAA
TTGACTTATTATACTCCTGAA-ACGAAACCAAAGATACTGATATCTTGGCAGCATTCCGA
GTAACTCCTCAACCGGGAGTTCCGCCTGAAGAAGCGGGGGCTGCGGTAGCTGCCGAATCT
TCTACTGGTACATGGACAACTGTGTGGACTGATGGACTTACCAGTCTTGATCGTTACAAA
GGACGATGCTACCACATCGAGGTCGTTGTTGGGGAGGAAAATCAATATATTGCTTATGTA
GCTTATCCTTTAGACCTTTTTGAAGAAGGTTCTGTTACTAACATGTTTACTTCCATTGTG
GGTAATGTATTTGGTTTCAAAGCCCTGCGAGCTCTACGTCTGGAAGATCTGCGAATTCCT
ACTTCTTATTCCAAAACTTTCCAAGGTCCGCCTCATGGCATCCAAGTTGAAAGAGATAAA
TTGAACAAGTA---TGGTCGTCCCCTATTGGGATGTACTATTAAACCAAAATTGGGATTA
TCCGCAAAAAACTACGGTAGAGCGGTTTATGAATGTCTACGGGGTGGACTTGATTTTACT
AAGGAT------------------------------------------------------
------------------------------------------------------------
------------------------------------------------------------
------------------------------------------------------------
------------------------------------------------------------
------------------------------------------------------------
------------------------------------------------------------
------------------------------------------------------------
------------------------------------------------------------
------------------------------------------------------------
------------------------------------------------------------
------------------------------------------------------------
-----------------------------------
>HM055062Dendrobium_amoenum 
------------------------------------AAAGCTGGTGTTAAAGATTACAAA
TTGACTTATTATACTCCTGAA-ACGAAACCAAAGATACTGATATCTTGGCAGCATTCCGA
GTAACTCCTCAACCGGGAGTTCCGCCTGAAGAAGCGGGGGCTGCGGTAGCTGCCGAATCT
TCTACTGGTACATGGACAACTGTGTGGACTGATGGACTTACCAGTCTTGATCGTTACAAA
GGACGATGCTACCACATCGAGGTCGTTGTTGGGGAGGAAAATCAATATATTGCTTATGTA
GCTTATCCTTTAGACCTTTTTGAAGAAGGTTCTGTTACTAACATGTTTACTTCCATTGTG
GGTAATGTATTTGGTTTCAAAGCCCTGCGAGCTCTACGTCTGGAAGATCTGCGAATTCCT
ACTTCTTATTCCAAAACTTTCCAAGGTCCGCCTCATGGCATCCAAGTTGAAAGAGATAAA
TTGAACAAGTA---TGGTCGTCCCCTATTGGGATGTACTATTAAACCAAAATTGGGATTA
TCCGCAAAAAACTACGGTAGAGCGGTTTATGAATGTCTACGGGGTGGACTTGATTTTACT
AAGGATGATGAAAACGTAAATTCACAACCAT-----------------------------
------------------------------------------------------------
------------------------------------------------------------
------------------------------------------------------------
------------------------------------------------------------
------------------------------------------------------------
------------------------------------------------------------
------------------------------------------------------------
------------------------------------------------------------
------------------------------------------------------------
------------------------------------------------------------
------------------------------------------------------------
-----------------------------------
>JN005429Dendrobium_amplum
----------------------------------TTAAAGCTGGTGTTAAAGATTACAAA
TTGACTTATTATACTCCTGAC-ACGAAACCAAAGATACTGATATTTTGGCAGCATTCCGA
GTAACTCCTCAACCGGGAGTTCCGCCTGAAGAAGCGGGGGCTGCGGTAGCTGCCGAATCT
TCTACTGGTACATGGACAACTGTGTGGACTGATGGACTTACCAGTCTTGATCGTTACAAA
GGACGATGCTACCACATCGAGGTCGTTGTTGGGGAGGAAAATCAATATATTGCTTATGTA
GCTTATCCTTTAGACCTTTTTGAAGAAGGTTCTGTTACTAACATGTTTACTTCCATTGTG
GGTAATGTATTTGGTTTCAAAGCCCTGCGAGCTCTACGTCTGGAAGATCTGCGAATTCCC
ACTTCTTATTCCAAAACTTTCCAAGGTCCGCCTCATGGCATCCAAGTTGAAAGAGATAAA
TTGAACAAGTA---TGGTCGTCCCCTATTGGGATGTACTATTAAACCAAAATTGGGATTA
TCCGCAAAAAACTACGGTAGAGCGGTTTATGAATGTCTACGGGGTGGACTTGATTTTACT
AAGGATGATGAAAACGTAA-----------------------------------------
------------------------------------------------------------
------------------------------------------------------------
------------------------------------------------------------
------------------------------------------------------------
------------------------------------------------------------
------------------------------------------------------------
------------------------------------------------------------
------------------------------------------------------------
------------------------------------------------------------
------------------------------------------------------------
------------------------------------------------------------
-----------------------------------
>MW888251Dendrobium_amplum
------------------------------------------------------------
------------------------------------------------------------
------------------------------------------------------------
------------------------------------------------------------
-----------------------------------------TCAATATATTGCTTATGTA
GCTTATCCTTTAGACCTTTTTGAAGAAGGTTCTGTTACTAACATGTTTACTTCCATTGTG
GGTAATGTATTTGGTTTCAAAGCCCTGCGAGCTCTACGTCTGGAAGATCTGCGAATTCCC
ACTTCTTATTCCAAAACTTTCCAAGGTCCGCCTCATGGCATCCAAGTTGAAAGAGATAAA
TTGAACAAGTA---TGGTCGTCCCCTATTGGGATGTACTATTAAACCAAAATTGGGATTA
TCCGCAAAAAACTACGGTAGAGCGGTTTATGAATGTCTACGGGGTGGACTTGATTTTACT
AAGGATGATGAAAACGTAAATTCACAACCATTTATGCGTTGGAGAGATCGTTTCTTATTT
TGTGCCGAAGCGCTTTTTAAAGCGCAAGCCGAAACGGGTGAAATTAAAGGACATTACTTG
AATGCAACTGCGGGTACATGTGAAGAAATGATAAAAAGAGCGGTATTTGCCAGAGAATTG
GGAGTTCCTATCGTAATGCATGACTACTTAACTGGGGGGTTCACCGCAAATACTAGCCTG
GCTCATTATTGCCGCGACAATGGTCTACTTCTTCACATCCATCGCGCAATGCATGCAGTT
ATTGATAGACAGAAAAATCATGGTATGCATTTTCGTGTACTAGCTAAAGCATTACGTATG
TCTGGTGGAGATCATATTCACGCTGGTACAGTAGTGGGTAAACTGGAAGGGGAACGTGAG
ATGACTTTGGGTTTTGTTGATTTGTTACGTGATGATTTTATTTTAAAAGATCGAAGTCGT
GGTATTTTTTTCACTCAAGACTGGGTCTCTATGCCAGGTGTTCTGCCCGTGGCTTCAGGG
GGTATTCATGTTTGGCATATGCCTGCCCTAACCGAAATCTTTGGGGATGATTCCGTACTA
CAGTTCGGTGGAGGAACTTTAGGGCACCCTTGGGGAAATGCACCCGGTGCAGTAGCTAAT
CGGGTGGCTTTAGAAGCATGTGTACAAGCTCGTAATGAGGGACGTGATC-----------
-----------------------------------
>HM055063Dendrobium_aphyllum
---------------------AGCAGCGTTGGATTTAAAGCTGGTGTTAAAGATTACAAA
TTGACTTATTATACTCCTGACTACGAAACCAAAGATACTGATATCTTGGCAGCATTCCGA
GTAACTCCTCAACCGGGAGTTCCGCCTGAAGAAGCGGGGGCTGCAGTAGCTGCCGAATCT
TCTACTGGTACATGGACAACTGTGTGGACTGATGGACTTACCAGTCTTGATCGTTACAAA
GGACGATGCTACCACATCGAGGCCGTTCTTGGGGAGGAAAATCAATATATTGCTTATGTA
GCTTATCCTTTAGACCTTTTTGAAGAAGGTTCTGTTACTAACATGTTTACTTCCATTGTG
GGTAATGTATTTGGTTTCAAAGCCCTGCGAGCTCTACGTCTGGAAGATCTGCGAATTCCT
ACTTCTTATTCCAAAACTTTCCAAGGTCCGCCTCATGGCATCCAAGTTGAAAGAGATAAA
TTGAACAAGTA---TGGTCGTCCCCTATTGGGATGTACTATTAAACCAAAATTGGGATTA
TCCGCAAAAAACTACGGTAGAGCGGTTTATGAATGTCTACGGGGTGGACTTGATTTTACT
AAGGATGATGAAAACGTAAATTCACAACCATTTATGCGTTGG------------------
------------------------------------------------------------
------------------------------------------------------------
------------------------------------------------------------
------------------------------------------------------------
------------------------------------------------------------
------------------------------------------------------------
------------------------------------------------------------
------------------------------------------------------------
------------------------------------------------------------
------------------------------------------------------------
------------------------------------------------------------
-----------------------------------
>HM055065Dendrobium_aphyllum 
----------------------GCAGCGTTGGATTTAAAGCTGGTGTTAAAGATTACAAA
TTGACTTATTATACTCCTGACTACGAAACCAAAGATACTGATATCTTGGCAGCATTCCGA
GTAACTCCTCAACCGGGAGTTCCGCCTGAAGAAGCGGGGGCTGCAGTAGCTGCCGAATCT
TCTACTGGTACATGGACAACTGTGTGGACTGATGGACTTACCAGTCTTGATCGTTACAAA
GGACGATGCTACCACATCGAGGCCGTTCTTGGGGAGGAAAATCAATATATTGCTTATGTA
GCTTATCCTTTAGACCTTTTTGAAGAAGGTTCTGTTACTAACATGTTTACTTCCATTGTG
GGTAATGTATTTGGTTTCAAAGCCCTGCGAGCTCTACGTCTGGAAGATCTGCGAATTCCT
ACTTCTTATTCCAAAACTTTCCAAGGTCCGCCTCATGGCATCCAAGTTGAAAGAGATAAA
TTGAACAAGTA---TGGTCGTCCCCTATTGGGATGTACTATTAAACCAAAATTGGGATTA
TCCGCAAAAAACTACGGTAGAGCGGTTTATGAATGTCTACGGGGTGGACTT---------
------------------------------------------------------------
------------------------------------------------------------
------------------------------------------------------------
------------------------------------------------------------
------------------------------------------------------------
------------------------------------------------------------
------------------------------------------------------------
------------------------------------------------------------
------------------------------------------------------------
------------------------------------------------------------
------------------------------------------------------------
------------------------------------------------------------
-----------------------------------
>HM055067Dendrobium_aphyllum
---------------------AGCAGCGTTGGATTTAAAGCTGGTGTTAAAGATTACAAA
TTGACTTATTATACTCCTGACTACGAAACCAAAGATACTGATATCTTGGCAGCATTCCGA
GTAACTCCTCAACCGGGAGTTCCGCCTGAAGAAGCGGGGGCTGCAGTAGCTGCCGAATCT
TCTACTGGTACATGGACAACTGTGTGGACTGATGGACTTACCAGTCTTGATCGTTACAAA
GGACGATGCTACCACATCGAGGCCGTTCTTGGGGAGGAAAATCAATATATTGCTTATGTA
GCTTATCCTTTAGACCTTTTTGAAGAAGGTTCTGTTACTAACATGTTTACTTCCATTGTG
GGTAATGTATTTGGTTTCAAAGCCCTGCGAGCTCTACGTCTGGAAGATCTGCGAATTCCT
ACTTCTTATTCCAAAACTTTCCAAGGTCCGCCTCATGGCATCCAAGTTGAAAGAGATAAA
TTGAACAAGTA---TGGTCGTCCCCTATTGGGATGTACTATTAAACCAAAATTGGGATTA
TCCGCAAAAAACTACGGTAGAGCGGTTTATGAATGTCTACGGGGTGGACTTGATTTTACT
AAGGATGATGAAAACGTAAATTCACAACCATT----------------------------
------------------------------------------------------------
------------------------------------------------------------
------------------------------------------------------------
------------------------------------------------------------
------------------------------------------------------------
------------------------------------------------------------
------------------------------------------------------------
------------------------------------------------------------
------------------------------------------------------------
------------------------------------------------------------
------------------------------------------------------------
-----------------------------------
>HM055070Dendrobium_aphyllum  
----------------------GCAGCGTTGGATTTAAAGCTGGTGTTAAAGATTACAAA
TTGACTTATTATACTCCTGACTACGAAACCAAAGATACTGATATCTTGGCAGCATTCCGA
GTAACTCCTCAACCGGGAGTTCCGCCTGAAGAAGCGGGGGCTGCAGTAGCTGCCGAATCT
TCTACTGGTACATGGACAACTGTGTGGACTGATGGACTTACCAGTCTTGATCGTTACAAA
GGACGATGCTACCACATCGAGGCCGTTCTTGGGGAGGAAAATCAATATATTGCTTATGTA
GCTTATCCTTTAGACCTTTTTGAAGAAGGTTCTGTTACTAACATGTTTACTTCCATTGTG
GGTAATGTATTTGGTTTCAAAGCCCTGCGAGCTCTACGTCTGGAAGATCTGCGAATTCCT
ACTTCTTATTCCAAAACTTTCCAAGGTCCGCCTCATGGCATCCAAGTTGAAAGAGATAAA
TTGAACAAGTA---TGGTCGTCCCCTATTGGGATGTACTATTAAACCAAAATTGGGATTA
TCCGCAAAAAACTACGGTAGAGCGGTTTATGAATGTCTACGGGGTGGACTTGATTTTACT
AAGGATGATGAAAACGTAAATTCACAACCATTTATGCGTT--------------------
------------------------------------------------------------
------------------------------------------------------------
------------------------------------------------------------
------------------------------------------------------------
------------------------------------------------------------
------------------------------------------------------------
------------------------------------------------------------
------------------------------------------------------------
------------------------------------------------------------
------------------------------------------------------------
------------------------------------------------------------
-----------------------------------
>HM055073Dendrobium_aphyllum
----------------------GCAGCGTTGGATTTAAAGCTGGTGTTAAAGATTACAAA
TTGACTTATTATACTCCTGACTACGAAACCAAAGATACTGATATCTTGGCAGCATTCCGA
GTAACTCCTCAACCGGGAGTTCCGCCTGAAGAAGCGGGGGCTGCAGTAGCTGCCGAATCT
TCTACTGGTACATGGACAACTGTGTGGACTGATGGACTTACCAGTCTTGATCGTTACAAA
GGACGATGCTACCACATCGAGGCCGTTCTTGGGGAGGAAAATCAATATATTGCTTATGTA
GCTTATCCTTTAGACCTTTTTGAAGAAGGTTCTGTTACTAACATGTTTACTTCCATTGTG
GGTAATGTATTTGGTTTCAAAGCCCTGCGAGCTCTACGTCTGGAAGATCTGCGAATTCCT
ACTTCTTATTCCAAAACTTTCCAAGGTCCGCCTCATGGCATCCAAGTTGAAAGAGATAAA
TTGAACAAGTA---TGGTCGTCCCCTATTGGGATGTACTATTAAACCAAAATTGGGATTA
TCCGCAAAAAACTACGGTAGAGCGGTTTATGAATGTCTACGGGGTGGACTTGATTTTACT
AAGGATGATGAAAACGTAAATTCACAACCATT----------------------------
------------------------------------------------------------
------------------------------------------------------------
------------------------------------------------------------
------------------------------------------------------------
------------------------------------------------------------
------------------------------------------------------------
------------------------------------------------------------
------------------------------------------------------------
------------------------------------------------------------
------------------------------------------------------------
------------------------------------------------------------
-----------------------------------
>HM055075Dendrobium_aphyllum
------------------------------GGATTTAAAGCTGGTGTTAAAGATTACAAA
TTGACTTATTATACTCCTGAC-ACGAAACCAAAGATACTGATATCTTGGCAGCATTCCGA
GTAACTCCTCAACCGGGAGTTCCGCCTGAAGAAGCGGGGGCTGCAGTAGCTGCCGAATCT
TCTACTGGTACATGGACAACTGTGTGGACTGATGGACTTACCAGTCTTGATCGTTACAAA
GGACGATGCTACCACATCGAGGCCGTTCTTGGGGAGGAAAATCAATATATTGCTTATGTA
GCTTATCCTTTAGACCTTTTTGAAGAAGGTTCTGTTACTAACATGTTTACTTCCATTGTG
GGTAATGTATTTGGTTTCAAAGCCCTGCGAGCTCTACGTCTGGAAGATCTGCGAATTCCT
ACTTCTTATTCCAAAACTTTCCAAGGTCCGCCTCATGGCATCCAAGTTGAAAGAGATAAA
TTGAACAAGTA---TGGTCGTCCCCTATTGGGATGTACTATTAAACCAAAATTGGGATTA
TCCGCAAAAAACTACGGTAGAGCGGTTTATGAATGTCTACGGGGTGGACTTGATTTTACT
AAGGATGATGAAAACGTAAATTCACAACCAT-----------------------------
------------------------------------------------------------
------------------------------------------------------------
------------------------------------------------------------
------------------------------------------------------------
------------------------------------------------------------
------------------------------------------------------------
------------------------------------------------------------
------------------------------------------------------------
------------------------------------------------------------
------------------------------------------------------------
------------------------------------------------------------
-----------------------------------
>HM055077Dendrobium_aphyllum
---------------------AGCAGCGTTGGATTTAAAGCTGGTGTTAAAGATTACAAA
TTGACTTATTATACTCCTGACTACGAAACCAAAGATACTGATATCTTGGCAGCATTCCGA
GTAACTCCTCAACCGGGAGTTCCGCCTGAAGAAGCGGGGGCTGCAGTAGCTGCCGAATCT
TCTACTGGTACATGGACAACTGTGTGGACTGATGGACTTACCAGTCTTGATCGTTACAAA
GGACGATGCTACCACATCGAGGCCGTTCTTGGGGAGGAAAATCAATATATTGCTTATGTA
GCTTATCCTTTAGACCTTTTTGAAGAAGGTTCTGTTACTAACATGTTTACTTCCATTGTG
GGTAATGTATTTGGTTTCAAAGCCCTGCGAGCTCTACGTCTGGAAGATCTGCGAATTCCT
ACTTCTTATTCCAAAACTTTCCAAGGTCCGCCTCATGGCATCCAAGTTGAAAGAGATAAA
TTGAACAAGTA---TGGTCGTCCCCTATTGGGATGTACTATTAAACCAAAATTGGGATTA
TCCGCAAAAAACTACGGTAGAGCGGTTTATGAATGTCTACGGGGTGGACTTGATTTTACT
AAGGATGATGAAAACGTAAATTCACAACCAT-----------------------------
------------------------------------------------------------
------------------------------------------------------------
------------------------------------------------------------
------------------------------------------------------------
------------------------------------------------------------
------------------------------------------------------------
------------------------------------------------------------
------------------------------------------------------------
------------------------------------------------------------
------------------------------------------------------------
------------------------------------------------------------
-----------------------------------
>FJ216571Dendrobium_aphyllum 
-----------------TAAAGCAAGCGTTGGATTTAAAGCTGGTGTTAAAGATTACAAA
TTGACTTATTATACTCCTGACTACGAAACCAAAGATACTGATATCTTGGCAGCATTCCGA
GTAACTCCTCAACCGGGAGTTCCGCCTGAAGAAGCGGGGGCTGCAGTAGCTGCCGAATCT
TCTACTGGTACATGGACAACTGTGTGGACTGATGGACTTACCAGTCTTGATCGTTACAAA
GGACGATGCTACCACATCGAGGCCGTTCTTGGGGAGGAAAATCAATATATTGCTTATGTA
GCTTATCCTTTAGACCTTTTTGAAGAAGGTTCTGTTACTAACATGTTTACTTCCATTGTG
GGTAATGTATTTGGTTTCAAAGCCCTGCGAGCTCTACGTCTGGAAGATCTGCGAATTCCT
ACTTCTTATTCCAAAACTTTCCAAGGTCCGCCTCATGGCATCCAAGTTGAAAGAGATAAA
TTGAACAAGTA---TGGTCGTCCCCTATTGGGATGTACTATTAAACCAAAATTGGGATTA
TCCGCAAAAAACTACGGTAGAGCGGTTTATGAATGTCTACGGGGTGGACTTGATTTTACT
AAGGATGATGAAAACGTAAATTCACAACCATTTATGCGTTGGAGAGATCGTTTCTTATTT
TGTGCCGAAGCAATCTTTAAAGCGCAAGCCGAAACGGGTGAAATTAAAGGACATTACTTG
AAT---------------------------------------------------------
------------------------------------------------------------
------------------------------------------------------------
------------------------------------------------------------
------------------------------------------------------------
------------------------------------------------------------
------------------------------------------------------------
------------------------------------------------------------
------------------------------------------------------------
------------------------------------------------------------
-----------------------------------
>FJ216575Dendrobium_aphyllum 
-----------------TAAAGCAAGCGTTGGATTTAAAGCTGGTGTTAAAGATTACAAA
TTGACTTATTATACTCCTGACTACGAAACCAAAGATACTGATATCTTGGCAGCATTCCGA
GTAACTCCTCAACCGGGAGTTCCGCCTGAAGAAGCGGGGGCTGCAGTAGCTGCCGAATCT
TCTACTGGTACATGGACAACTGTGTGGACTGATGGACTTACCAGTCTTGATCGTTACAAA
GGACGATGCTACCACATCGAGGCCGTTCTTGGGGAGGAAAATCAATATATTGCTTATGTA
GCTTATCCTTTAGACCTTTTTGAAGAAGGTTCTGTTACTAACATGTTTACTTCCATTGTG
GGTAATGTATTTGGTTTCAAAGCCCTGCGAGCTCTACGTCTGGAAGATCTGCGAATTCCT
ACTTCTTATTCCAAAACTTTCCAAGGTCCGCCTCATGGCATCCAAGTTGAAAGAGATAAA
TTGAACAAGTA---TGGTCGTCCCCTATTGGGATGTACTATTAAACCAAAATTGGGATTA
TCCGCAAAAAACTACGGTAGAGCGGTTTATGAATGTCTACGGGGTGGACTTGATTTTACT
AAGGATGATGAAAACGTAAATTCACAACCATTTATGCGTTGGAGAGATCGTTTCTTATTT
TGTGCCGAAGCAATCTTTAAAGCGCAAGCCGAAACGGGTGAAATTAAAGGACATTACTTG
AAT---------------------------------------------------------
------------------------------------------------------------
------------------------------------------------------------
------------------------------------------------------------
------------------------------------------------------------
------------------------------------------------------------
------------------------------------------------------------
------------------------------------------------------------
------------------------------------------------------------
------------------------------------------------------------
-----------------------------------
>HM055066Dendrobium_aphyllum 
---------------------------------TTTAAAGCTGGTGTTAAAGATTACAAA
TTGACTTATTATACTCCTGAC-ACGAAACCAAAGATACTGATATCTTGGCAGCATTCCGA
GTAACTCCTCAACCGGGAGTTCCGCCTGAAGAAGCGGGGGCTGCAGTAGCTGCCGAATCT
TCTACTGGTACATGGACAACTGTGTGGACTGATGGACTTACCAGTCTTGATCGTTACAAA
GGACGATGCTACCACATCGAGGCCGTTCTTGGGGAGGAAAATCAATATATTGCTTATGTA
GCTTATCCTTTAGACCTTTTTGAAGAAGGTTCTGTTACTAACATGTTTACTTCCATTGTG
GGTAATGTATTTGGTTTCAAAGCCCTGCGAGCTCTACGTCTGGAAGATCTGCGAATTCCT
ACTTCTTATTCCAAAACTTTCCAAGGTCCGCCTCATGGCATCCAAGTTGAAAGAGATAAA
TTGAACAAGTA---TGGTCGTCCCCTATTGGGATGTACTATTAAACCAAAATTGGGATTA
TCCGCAAAAAACTACGGTAGAGCGGTTTATGAATGTCTACGGGGTGGACTTGATTTTACT
AAGGATGATGAAAACGTAAATTCACAACCATT----------------------------
------------------------------------------------------------
------------------------------------------------------------
------------------------------------------------------------
------------------------------------------------------------
------------------------------------------------------------
------------------------------------------------------------
------------------------------------------------------------
------------------------------------------------------------
------------------------------------------------------------
------------------------------------------------------------
------------------------------------------------------------
-----------------------------------
>HM055072Dendrobium_aphyllum 
---------------------------------TTTAAAGCTGGTGTTAAAGATTACAAA
TTGACTTATTATACTCCTGAC-ACGAAACCAAAGATACTGATATCTTGGCAGCATTCCGA
GTAACTCCTCAACCGGGAGTTCCGCCTGAAGAAGCGGGGGCTGCAGTAGCTGCCGAATCT
TCTACTGGTACATGGACAACTGTGTGGACTGATGGACTTACCAGTCTTGATCGTTACAAA
GGACGATGCTACCACATCGAGGCCGTTCTTGGGGAGGAAAATCAATATATTGCTTATGTA
GCTTATCCTTTAGACCTTTTTGAAGAAGGTTCTGTTACTAACATGTTTACTTCCATTGTG
GGTAATGTATTTGGTTTCAAAGCCCTGCGAGCTCTACGTCTGGAAGATCTGCGAATTCCT
ACTTCTTATTCCAAAACTTTCCAAGGTCCGCCTCATGGCATCCAAGTTGAAAGAGATAAA
TTGAACAAGTA---TGGTCGTCCCCTATTGGGATGTACTATTAAACCAAAATTGGGATTA
TCCGCAAAAAACTACGGTAGAGCGGTTTATGAATGTCTACGGGGTGGACTTGATTTTACT
AAGGATGATGAAAACGTAAATTCACAACCAT-----------------------------
------------------------------------------------------------
------------------------------------------------------------
------------------------------------------------------------
------------------------------------------------------------
------------------------------------------------------------
------------------------------------------------------------
------------------------------------------------------------
------------------------------------------------------------
------------------------------------------------------------
------------------------------------------------------------
------------------------------------------------------------
-----------------------------------
>HM055074Dendrobium_aphyllum
------------------------------------AAAGCTGGTGTTAAAGATTACAAA
TTGACTTATTATACTCCTGAC-ACGAAACCAAAGATACTGATATCTTGGCAGCATTCCGA
GTAACTCCTCAACCGGGAGTTCCGCCTGAAGAAGCGGGGGCTGCAGTAGCTGCCGAATCT
TCTACTGGTACATGGACAACTGTGTGGACTGATGGACTTACCAGTCTTGATCGTTACAAA
GGACGATGCTACCACATCGAGGCCGTTCTTGGGGAGGAAAATCAATATATTGCTTATGTA
GCTTATCCTTTAGACCTTTTTGAAGAAGGTTCTGTTACTAACATGTTTACTTCCATTGTG
GGTAATGTATTTGGTTTCAAAGCCCTGCGAGCTCTACGTCTGGAAGATCTGCGAATTCCT
ACTTCTTATTCCAAAACTTTCCAAGGTCCGCCTCATGGCATCCAAGTTGAAAGAGATAAA
TTGAACAAGTA---TGGTCGTCCCCTATTGGGATGTACTATTAAACCAAAATTGGGATTA
TCCGCAAAAAACTACGGTAGAGCGGTTTATGAATGTCTACGGGGTGGACTTGATTTTACT
AAGGATGATGAAAACGTAAATTCACAACCAT-----------------------------
------------------------------------------------------------
------------------------------------------------------------
------------------------------------------------------------
------------------------------------------------------------
------------------------------------------------------------
------------------------------------------------------------
------------------------------------------------------------
------------------------------------------------------------
------------------------------------------------------------
------------------------------------------------------------
------------------------------------------------------------
-----------------------------------
>HM055076Dendrobium_aphyllum 
---------------------------------------------GTTAAAGATTACAAA
TTGACTTATTATACTCCTGACTACGAAACCAAAGATACTGATATCTTGGCAGCATTCCGA
GTAACTCCTCAACCGGGAGTTCCGCCTGAAGAAGCGGGGGCTGCAGTAGCTGCCGAATCT
TCTACTGGTACATGGACAACTGTGTGGACTGATGGACTTACCAGTCTTGATCGTTACAAA
GGACGATGCTACCACATCGAGGCCGTTCTTGGGGAGGAAAATCAATATATTGCTTATGTA
GCTTATCCTTTAGACCTTTTTGAAGAAGGTTCTGTTACTAACATGTTTACTTCCATTGTG
GGTAATGTATTTGGTTTCAAAGCCCTGCGAGCTCTACGTCTGGAAGATCTGCGAATTCCT
ACTTCTTATTCCAAAACTTTCCAAGGTCCGCCTCATGGCATCCAAGTTGAAAGAGATAAA
TTGAACAAGTA---TGGTCGTCCCCTATTGGGATGTACTATTAAACCAAAATTGGGATTA
TCCGCAAAAAACTACGGTAGAGCGGTTTATGAATGTCTACGGGGTGGACTTGATTTTACT
AAGGATGATGAAAACGTAAATTCACAACCAT-----------------------------
------------------------------------------------------------
------------------------------------------------------------
------------------------------------------------------------
------------------------------------------------------------
------------------------------------------------------------
------------------------------------------------------------
------------------------------------------------------------
------------------------------------------------------------
------------------------------------------------------------
------------------------------------------------------------
------------------------------------------------------------
-----------------------------------
>KF177573Dendrobium_aphyllum
------------------------------------------------------------
---------------CCTGACTACGAAACCAAAGATACTGATATCTTGGCAGCATTCCGA
GTAACTCCTCAACCGGGAGTTCCGCCTGAAGAAGCGGGGGCTGCAGTAGCTGCCGAATCT
TCTACTGGTACATGGACAACTGTGTGGACTGATGGACTTACCAGTCTTGATCGTTACAAA
GGACGATGCTACCACATCGAGGCCGTTCTTGGGGAGGAAAATCAATATATTGCTTATGTA
GCTTATCCTTTAGACCTTTTTGAAGAAGGTTCTGTTACTAACATGTTTACTTCCATTGTG
GGTAATGTATTTGGTTTCAAAGCCCTGCGAGCTCTACGTCTGGAAGATCTGCGAATTCCT
ACTTCTTATTCCAAAACTTTCCAAGGTCCGCCTCATGGCATCCAAGTTGAAAGAGATAAA
TTGAACAAGTA---TGGTCGTCCCCTATTGGGATGTACTATTAAACCAAAATTGGGATTA
TCCGCAAAAAACTACGGTAGAGCGGTTTATGAATGTCTACGGGGTGGACTTGATTTTACT
AAGGATGATGAAAACGTAAATTCACAACCATTTATGCGTTGGAGAGATCGTTTCTTATTT
TGTGCCGAAGCAATCTTTAAAGCGCAAGCCGAAACGGGTGAAATTAAAGGACATTACTTG
AATGCAACTGCGGGTACATGTGAAGAAATGATCAAAAGAGCGGTATTTGCCAGAGAATTG
GGAGTTCCTATCGTAATGCATGACTACTTAACTGGGGGGTTCACCGCAAATACTAGCCTG
GCTCATTATTGCCGCGACAATGGTCTACTTCTTCACATCCATCGCGCAATGCATGCAGTT
ATTGATAGACAGAAAAATCATGGTATGCATTTTCGTGTACTAGCTAAAGCATTACGTATG
TCTGGCGGAGATCATATTCACGCTGGTACAGTAGTGGGTAAACTGGAAGGGGAACGTGAG
ATGACTTTGGGTTTTGTTGATTTGTTACGTGATGATTTTATTGAAAAAGATCGAAGTCGT
GGTATTTTTTTCACTCAAGACTGGGTATCTATGCCAGGTGTTCTGCCCGTGGCTTCAGGG
GGTATTCATGTTTGGCATATGCCTGCCCTAACCGAAATCTTTGGGGATGATTCCGTACTA
CAGTTTGGTGGAGGAACTTTAGGGCACCCTTGGGGAAATGCACCCGGTGCAGTAGCTAAT
CGGGTGTCTTTAGAAGCATGTGTACAAGCTCGTAATGAGGGACGTGATCTTGCTCGTGAA
GGTA-------------------------------
>KP704488Dendrobium_aphyllum 
------------------------------------------------------------
------------------------------------------------------------
------------------------------------------------------------
-----------------------------------------------------TTACAAA
GGACGATGCTACCACATCGAGGCCGTTCTTGGGGAGGAAAATCAATATATTGCTTATGTA
GCTTATCCTTTAGACCTTTTTGAAGAAGGTTCTGTTACTAACATGTTTACTTCCATTGTG
GGTAATGTATTTGGTTTCAAAGCCCTGCGAGCTCTACGTCTGGAAGATCTGCGAATTCCT
ACTTCTTATTCCAAAACTTTCCAAGGTCCGCCTCATGGCATCCAAGTTGAAAGAGATAAA
TTGAACAAGTA---TGGTCGTCCCCTATTGGGATGTACTATTAAACCAAAATTGGGATTA
TCCGCAAAAAACTACGGTAGAGCGGTTTATGAATGTCTACGGGGTGGACTTGATTTTACT
AAGGATGATGAAAACGTAAATTCACAACCATTTATGCGTTGGAGAGATCGTTTCTTATTT
TGTGCCGAAGCAATCTTTAAAGCGCAAGCCGAAACGGGTGAAATTAAAGGACATTACTTG
AAT---------------------------------------------------------
------------------------------------------------------------
------------------------------------------------------------
------------------------------------------------------------
------------------------------------------------------------
------------------------------------------------------------
------------------------------------------------------------
------------------------------------------------------------
------------------------------------------------------------
------------------------------------------------------------
-----------------------------------
>MN263133Dendrobium_aphyllum
------------------------------------------------------------
------------------------------------------------------------
---ACTCCTCAACCGGGAGTTCCGCCTGAAGAAGCGGGGGCTGCAGTAGCTGCCGAATCT
TCTACTGGTACATGGACAACTGTGTGGACTGATGGACTTACCAGTCTTGATCGTTACAAA
GGACGATGCTACCACATCGAGGCCGTTCTTGGGGAGGAAAATCAATATATTGCTTATGTA
GCTTATCCTTTAGACCTTTTTGAAGAAGGTTCTGTTACTAACATGTTTACTTCCATTGTG
GGTAATGTATTTGGTTTCAAAGCCCTGCGAGCTCTACGTCTGGAAGATCTGCGAATTCCT
ACTTCTTATTCCAAAACTTTCCAAGGTCCGCCTCATGGCATCCAAGTTGAAAGAGATAAA
TTGAACAAGTA---TGGTCGTCCCCTATTGGGATGTACTATTAAACCAAAATTGGGATTA
TCCGCAAAAAACTACGGTAGAGCGGTTTATGAATGTCTACGGGGTGGACTTGATTTTACT
AAGGATGATGAAAACGTAAATTCACAACCATTTATGCGTTGGAGAGATCGTTTCTTATTT
TGTGCCGAAGCAATCTTTAAAGCGCAAGCCGAAACGGGTGAAATTAAAGGACATTACTTG
AATGCAACTGCGGGTACATGTGAAGAAATGATCAAAAGAGCGGTATTTGCCAGAGAATTG
GGAGTTCCTATCGTAATGCATGACTACTTAACTGGGGGGTTCACCGCAAATACTAGCCTG
GCTCATTATTGCCGCGACAATGGTCTACTTCTTCACATCCATCGCGCAATGCATGCAGTT
ATTGATAGACAGAAAAATCATGGTATGCATTT----------------------------
------------------------------------------------------------
------------------------------------------------------------
------------------------------------------------------------
------------------------------------------------------------
------------------------------------------------------------
------------------------------------------------------------
-----------------------------------
>KF177591Dendrobium_denneanum
------------------------------------------------------------
---------------------------------------------------------CGA
GTAACTCCTCAACCGGGAGTTCCGCCTGAAGAAGCGGGGGCTGCGGTAGCTGCCGAATCT
TCTACTGGTACATGGACAACTGTGTGGACTGATGGACTTACCAGTCTTGATCGTTACAAA
GGACGATGCTACCACATCGAGGTCGTTGTTGGGGAGGAAAATCAATATATTGCTTATGTA
GCTTATCCTTTAGACCTTTTTGAAGAAGGTTCTGTTACTAACATGTTTACTTCCATTGTG
GGTAATGTATTTGGTTTCAAAGCCCTGCGAGCTCTACGTCTGGAAGATCTGCGAATTCCT
ACTTCTTATTCCAAAACTTTCCAAGGTCCGCCTCATGGCATCCAAGTTGAAAGAGATAAA
TTGAACAAGTA---TGGTCGTCCCCTATTGGGATGTACTATTAAACCAAAATTGGGATTA
TCCGCAAAAAACTACGGTAGAGCGGTTTATGAATGTCTACGGGGTGGACTTGATTTTACT
AAGGATGATGAAAACGTAAATTCACAACCATTTATGCGTTGGAGAGATCGTTTCTTATTT
TGTGCCGAAGCACTCTTTAAAGCGCAAGCCGAAACGGGTGAAATTAAAGGACATTACTTG
AATGCAACTGCGGGTACATGTGAAGAAATGATCAAAAGAGCGGTATTTGCCAGAGAATTG
GGAGTTCCTATCGTAATGCATGACTACTTAACTGGGGGGTTCACCGCAAATACTAGCCTG
GCTCATTATTGCCGCGACAATGGTCTACTTCTTCACATCCATCGCGCAATGCATGCAGTT
ATTGATAGACAGAAAAATCATGGTATGCATTTTCGTGTACTAGCTAAAGCATTACGTATG
TCTGGCGGAGATCATATTCACGCTGGTACAGTAGTGGGTAAACTGGAAGGGGAACGTGAG
CTGACTTTGGGTTTTGTTGATTTGTTACGTGATGATTTTATTGAAAAAGATCGAAGTCGT
GGTATTTTTTTCACTCAAGACTGGGTCTCTATGCCAGGTGTTCTGCCCGTGGCTTCAGGG
GGTATTCATGTTTGGCATATGCCTGCCCTAACCGAAATCTTTGGGGATGATTCCGTACTA
CAGTTTGGTGGAGGAACTTTAGGGCACCCTTGGGGAAATGCACCCGGTGCAGTAGCTAAT
CGGGTGTCTTTAGAAGCATGTGTACAAGCTCGTAATGAGGGACGTGATCTTGC-------
-----------------------------------
>KF177592Dendrobium_denneanum
------------------------------------------------------------
--------------------------------------------CTTGGCAGCATTCCGA
GTAACTCCTCAACCGGGAGTTCCGCCTGAAGAAGCGGGGGCTGCGGTAGCTGCCGAATCT
TCTACTGGTACATGGACAACTGTGTGGACTGATGGACTTACCAGTCTTGATCGTTACAAA
GGACGATGCTACCACATCGAGGTCGTTGTTGGGGAGGAAAATCAATATATTGCTTATGTA
GCTTATCCTTTAGACCTTTTTGAAGAAGGTTCTGTTACTAACATGTTTACTTCCATTGTG
GGTAATGTATTTGGTTTCAAAGCCCTGCGAGCTCTACGTCTGGAAGATCTGCGAATTCCT
ACTTCTTATTCCAAAACTTTCCAAGGTCCGCCTCATGGCATCCAAGTTGAAAGAGATAAA
TTGAACAAGTA---TGGTCGTCCCCTATTGGGATGTACTATTAAACCAAAATTGGGATTA
TCCGCAAAAAACTACGGTAGAGCGGTTTATGAATGTCTACGGGGTGGACTTGATTTTACT
AAGGATGATGAAAACGTAAATTCACAACCATTTATGCGTTGGAGAGATCGTTTCTTATTT
TGTGCCGAAGCACTCTTTAAAGCGCAAGCCGAAACGGGTGAAATTAAAGGACATTACTTG
AATGCAACTGCGGGTACATGTGAAGAAATGATCAAAAGAGCGGTATTTGCCAGAGAATTG
GGAGTTCCTATCGTAATGCATGACTACTTAACTGGGGGGTTCACCGCAAATACTAGCCTG
GCTCATTATTGCCGCGACAATGGTCTACTTCTTCACATCCATCGCGCAATGCATGCAGTT
ATTGATAGACAGAAAAATCATGGTATGCATTTTCGTGTACTAGCTAAAGCATTACGTATG
TCTGGCGGAGATCATATTCACGCTGGTACAGTAGTGGGTAAACTGGAAGGGGAACGTGAG
CTGACTTTGGGTTTTGTTGATTTGTTACGTGATGATTTTATTGAAAAAGATCGAAGTCGT
GGTATTTTTTTCACTCAAGACTGGGTCTCTATGCCAGGTGTTCTGCCCGTGGCTTCAGGG
GGTATTCATGTTTGGCATATGCCTGCCCTAACCGAAATCTTTGGGGATGATTCCGTACTA
CAGTTTGGTGGAGGAACTTTAGGGCACCCTTGGGGAAATGCACCCGGTGCAGTAGCTAAT
CGGGTGTCTTTAGAAGCATGTGTACAAGCTCGTAATGAGGGACGTGATCTTGCTCGTGAA
GGTAATG----------------------------
>KF177593Dendrobium_denneanum
------------------------------------------------------------
---ACTTATTATACTCCTGACTACGAAACCAAAGATACTGATATCTTGGCAGCATTCCGA
GTAACTCCTCAACCGGGAGTTCCGCCTGAAGAAGCGGGGGCTGCGGTAGCTGCCGAATCT
TCTACTGGTACATGGACAACTGTGTGGACTGATGGACTTACCAGTCTTGATCGTTACAAA
GGACGATGCTACCACATCGAGGTCGTTGTTGGGGAGGAAAATCAATATATTGCTTATGTA
GCTTATCCTTTAGACCTTTTTGAAGAAGGTTCTGTTACTAACATGTTTACTTCCATTGTG
GGTAATGTATTTGGTTTCAAAGCCCTGCGAGCTCTACGTCTGGAAGATCTGCGAATTCCT
ACTTCTTATTCCAAAACTTTCCAAGGTCCGCCTCATGGCATCCAAGTTGAAAGAGATAAA
TTGAACAAGTA---TGGTCGTCCCCTATTGGGATGTACTATTAAACCAAAATTGGGATTA
TCCGCAAAAAACTACGGTAGAGCGGTTTATGAATGTCTACGGGGTGGACTTGATTTTACT
AAGGATGATGAAAACGTAAATTCACAACCATTTATGCGTTGGAGAGATCGTTTCTTATTT
TGTGCCGAAGCACTCTTTAAAGCGCAAGCCGAAACGGGTGAAATTAAAGGACATTACTTG
AATGCAACTGCGGGTACATGTGAAGAAATGATCAAAAGAGCGGTATTTGCCAGAGAATTG
GGAGTTCCTATCGTAATGCATGACTACTTAACTGGGGGGTTCACCGCAAATACTAGCCTG
GCTCATTATTGCCGCGACAATGGTCTACTTCTTCACATCCATCGCGCAATGCATGCAGTT
ATTGATAGACAGAAAAATCATGGTATGCATTTTCGTGTACTAGCTAAAGCATTACGTATG
TCTGGCGGAGATCATATTCACGCTGGTACAGTAGTGGGTAAACTGGAAGGGGAACGTGAG
CTGACTTTGGGTTTTGTTGATTTGTTACGTGATGATTTTATTGAAAAAGATCGAAGTCGT
GGTATTTTTTTCACTCAAGACTGGGTCTCTATGCCAGGTGTTCTGCCCGTGGCTTCAGGG
GGTATTCATGTTTGGCATATGCCTGCCCTAACCGAAATCTTTGGGGATGATTCCGTACTA
CAGTTTGGTGGAGGAACTTTAGGGCACCCTTGGGGAAATGCACCCGGTGCAGTAGCTAAT
CGGGTGTCTT--------------------------------------------------
-----------------------------------
>KJ187365Dendrobium_denneanum
------------------------------------------------------------
-----TTATTATACTCCTGACTACGAAACCAAAGATACTGATATCTTGGCAGCATTCCGA
GTAACTCCTCAACCGGGAGTTCCGCCTGAAGAAGCGGGGGCTGCGGTAGCTGCCGAATCT
TCTACTGGTACATGGACAACTGTGTGGACTGATGGACTTACCAGTCTTGATCGTTACAAA
GGACGATGCTACCACATCGAGGTCGTTGTTGGGGAGGAAAATCAATATATTGCTTATGTA
GCTTATCCTTTAGACCTTTTTGAAGAAGGTTCTGTTACTAACATGTTTACTTCCATTGTG
GGTAATGTATTTGGTTTCAAAGCCCTGCGAGCTCTACGTCTGGAAGATCTGCGAATTCCT
ACTTCTTATTCCAAAACTTTCCAAGGTCCGCCTCATGGCATCCAAGTTGAAAGAGATAAA
TTGAACAAGTA---TGGTCGTCCCCTATTGGGATGTACTATTAAACCAAAATTGGGATTA
TCCGCAAAAAACTACGGTAGAGCGGTTTATGAATGTCTACGGGGTGGACTTGATTTTACT
AAGGATGATGAAAACGTAAATTCACAACCATTTATGCGTTGGAGAGATCGTTTCTTATTT
TGTGCCGAAGCACTCTTTAAAGCGCAAGCCGAAACGGGTGAAATTAAAGGACATTACTTG
AATGCAACTGCGGGTACATGTGAAGAAATGATCAAAAGAGCGGTATTTGCCAGAGAATTG
GGAGTTCCTATCGTAATGCATGACTACTTAACTGGGGGGTTCACCGCAAATACTAGCCTG
GCTCATTATTGCCGCGACAATGGTCTACTTCTTCACATCCATCGCGCAATGCATGCAGTT
ATTGATAGACAGAAAAATCATGGTATGCATTTTCGTGTACTAGCTAAAGCATTACGTATG
TCTGGCGGAGATCATATTCACGCTGGTACAGTAGTGGGTAAACTGGAAGGGGAACGTGAG
CTGACTTTGGGTTTTGTTGATTTGTTACGTGATGATTTTATTGAAAAAGATCGAAGTCGT
GGTATTTTTTTCACTCAAGACTGGGTCTCTATGCCAGGTGTTCTGCCCGTGGCTTCAGGG
GGTATTCATGTTTGGCATATGCCTGCCCTAACCGAAATCTTTGGGGATGATTCCGTACTA
CAGTTTGGTGGAGGAACTTTAGGGCACCCTTGGGGAAATGCACCCGGTGCAGTAGCTAAT
CGGGTGTCTT--------------------------------------------------
-----------------------------------
>KT778721Dendrobium_bellatulum
------------------------AGCGTTGGATTTAAAGCTGGTGTTAAAGATTACAAA
TTGACTTATTATACGCCTGACTACGAAACCAAAGATACTGATATCTTGGCAGCATTCCGA
GTAACTCCTCAACCGGGAGTTCCGCCCGAAGAAGCGGGGGCTGCGGTAGCTGCCGAATCT
TCTACTGGTACATGGACAACTGTGTGGACTGATGGACTTACCAGTCTTGATCGTTACAAA
GGACGATGCTACCACATCGAGGCCGTTGTTGGGGAGGATAATCAATATATTGCTTATGTA
GCTTATCCTTTAGACCTTTTTGAAGAAGGTTCTGTTACTAACATGTTTACTTCCATTGTG
GGTAATGTATTTGGTTTCAAAGCCCTGCGAGCTCTACGTCTGGAAGATCTGCGAATTCCC
ACTTCTTATTCCAAAACTTTCCAAGGTCCGCCTCATGGCATCCAAGTTGAAAGAGATAAA
TTGAACAAGTA---TGGTCGTCCCCTATTGGGATGTACTATTAAACCAAAATTGGGATTA
TCCGCAAAAAACTACGGTAGAGCGGTTTATGAATGTCTACGGGGTGGACTTGATTTTACT
AAGGATGATGAAAACGTAAATTCACAACCATTTATGCGTTGGAGAGATCGATTC------
------------------------------------------------------------
------------------------------------------------------------
------------------------------------------------------------
------------------------------------------------------------
------------------------------------------------------------
------------------------------------------------------------
------------------------------------------------------------
------------------------------------------------------------
------------------------------------------------------------
------------------------------------------------------------
------------------------------------------------------------
-----------------------------------
>KU647190Dendrobium_bellatulum 
TCACCACAAACAGAAACTAAAGCAAGCGTTGGATTTAAAGCTGGTGTTAAAGATTACAAA
TTGACTTATTATACGCCTGACTACGAAACCAAAGATACTGATATCTTGGCAGCATTCCGA
GTAACTCCTCAACCGGGAGTTCCGCCCGAAGAAGCGGGGGCTGCGGTAGCTGCCGAATCT
TCTACTGGTACATGGACAACTGTGTGGACTGATGGACTTACCAGTCTTGATCGTTACAAA
GGACGATGCTACCACATCGAGGCCGTTGTTGGGGAGGATAATCAATATATTGCTTATGTA
GCTTATCCTTTAGACCTTTTTGAAGAAGGTTCTGTTACTAACATGTTTACTTCCATTGTG
GGTAATGTATTTGGTTTCAAAGCCCTGCGAGCTCTACGTCTGGAAGATCTGCGAATTCCC
ACTTCTTATTCCAAAACTTTCCAAGGTCCGCCTCATGGCATCCAAGTTGAAAGAGATAAA
TTGAACAAGTA---TGGTCGTCCCCTATTGGGATGTACTATTAAACCAAAATTGGGATTA
TCCGCAAAAAACTACGGTAGAGCGGTTTATGAATGTCTACGGGGTGGACTTGATTTTACT
AAGGATGATGAAAACGTAAATTCACAACCATTTATGCGTTGGAGAGATCGTTTCTTATTT
TGTGCC------------------------------------------------------
------------------------------------------------------------
------------------------------------------------------------
------------------------------------------------------------
------------------------------------------------------------
------------------------------------------------------------
------------------------------------------------------------
------------------------------------------------------------
------------------------------------------------------------
------------------------------------------------------------
------------------------------------------------------------
-----------------------------------
>KF177574Dendrobium_bellatulum
------------------------------------------------------------
-----------------------------------------TATCTTGGCAGCATTCCGA
GTAACTCCTCAACCGGGAGTTCCGCCCGAAGAAGCGGGGGCTGCGGTAGCTGCCGAATCT
TCTACTGGTACATGGACAACTGTGTGGACTGATGGACTTACCAGTCTTGATCGTTACAAA
GGACGATGCTACCACATCGAGGCCGTTGTTGGGGAGGATAATCAATATATTGCTTATGTA
GCTTATCCTTTAGACCTTTTTGAAGAAGGTTCTGTTACTAACATGTTTACTTCCATTGTG
GGTAATGTATTTGGTTTCAAAGCCCTGCGAGCTCTACGTCTGGAAGATCTGCGAATTCCC
ACTTCTTATTCCAAAACTTTCCAAGGTCCGCCTCATGGCATCCAAGTTGAAAGAGATAAA
TTGAACAAGTA---TGGTCGTCCCCTATTGGGATGTACTATTAAACCAAAATTGGGATTA
TCCGCAAAAAACTACGGTAGAGCGGTTTATGAATGTCTACGGGGTGGACTTGATTTTACT
AAGGATGATGAAAACGTAAATTCACAACCATTTATGCGTTGGAGAGATCGTTTCTTATTT
TGTGCCGAAGCAATCTTTAAAGCGCAAGCCGAAACGGGTGAAATTAAAGGACATTACTTG
AATGCAACTGCGGGTACATGTGAAGAAATGATCAAAAGAGCGGTATTTGCCAGAGAATTG
GGAGTTCCTATCGTAATGCATGACTACTTAACTGGGGGGTTCACCGCAAATACTAGCCTG
GCTCATTATTGCCGCGACAATGGTCTACTTCTTCACATCCATCGCGCAATGCATGCAGTT
ATTGATAGACAGAAAAATCATGGTATGCATTTTCGTGTACTAGCTAAAGCATTACGTATG
TCTGGCGGAGATCATATTCACGCTGGTACAGTAGTGGGTAAACTGGAAGGGGAACGTGAG
ATGACTTTGGGTTTTGTTGATTTGTTACGTGATGATTTTATTGAAAAAGATCGAAGTCGT
GGTATTTTTTTCACTCAAGACTGGGTCTCTATGCCAGGTGTTCTGCCCGTGGCTTCAGGG
GGTATTCATGTTTGGCATATGCCTGCCCTAACCGAAATCTTTGGGGATGATTCCGTACTA
CAGTTCGGTGGAGGAACTTTAGGGCACCCTTGGGGAAATGCACCCGGTGCAGTAGCTAAT
CGGGTGGCTTTAGAAGCATGTGTACAAGCTCGTAATGAGGGACGTGATCTTGCTCGTGAA
GG---------------------------------
>KP704494Dendrobium_bellatulum 
------------------------------------------------------------
------------------------------------------------------------
------------------------------------------------------------
-----------------------------------------------------TTACAAA
GGACGATGCTACCACATCGAGGCCGTTGTTGGGGAGGATAATCAATATATTGCTTATGTA
GCTTATCCTTTAGACCTTTTTGAAGAAGGTTCTGTTACTAACATGTTTACTTCCATTGTG
GGTAATGTATTTGGTTTCAAAGCCCTGCGAGCTCTACGTCTGGAAGATCTGCGAATTCCC
ACTTCTTATTCCAAAACTTTCCAAGGTCCGCCTCATGGCATCCAAGTTGAAAGAGATAAA
TTGAACAAGTA---TGGTCGTCCCCTATTGGGATGTACTATTAAACCAAAATTGGGATTA
TCCGCAAAAAACTACGGTAGAGCGGTTTATGAATGTCTACGGGGTGGACTTGATTTTACT
AAGGATGATGAAAACGTAAATTCACAACCATTTATGCGTTGGAGAGATCGTTTCTTATTT
TGTGCCGAAGCAATCTTTAAAGCGCAAGCCGAAACGGGTGAAATTAAAGGACATTACTTG
AAT---------------------------------------------------------
------------------------------------------------------------
------------------------------------------------------------
------------------------------------------------------------
------------------------------------------------------------
------------------------------------------------------------
------------------------------------------------------------
------------------------------------------------------------
------------------------------------------------------------
------------------------------------------------------------
-----------------------------------
>FJ216545Dendrobium_capillipes 
-----------------TAAAGCAAGCGTTGGATTTAAAGCTGGTGTTAAAGATTACAAA
TTGACTTATTATACTCCTGACTACGAAACCAAAGATACTGATATCTTGGCAGCATTCCGA
GTAACTCCTCAACCGGGAGTTCCGCCTGAAGAAGCGGGGGCTGCGGTAGCTGCCGAATCT
TCTACTGGTACATGGACAACTGTGTGGACTGATGGACTTACCAGTCTTGATCGTTACAAG
GGACGATGCTACCACATCGAGGTCGTTGTTGGGGAGGAAAATCAATATATTGCTTATGTA
GCTTATCCTTTAGACCTTTTTGAAGAAGGTTCTGTTACTAACATGTTTACTTCCATTGTG
GGTAATGTATTTGGTTTCAAAGCCCTGCGAGCTCTACGTCTGGAAGATCTGCGAATTCCC
ACTTCTTATTCTAAAACTTTCCAAGGTCCGCCTCATGGCATCCAAGTTGAAAGAGATAAA
TTGAACAAGTA---TGGTCGTCCCCTATTGGGATGTACTATTAAACCAAAATTGGGATTA
TCCGCAAAAAACTACGGTAGAGCGGTTTATGAATGTCTACGGGGTGGACTTGATTTTACT
AAGGATGATGAAAACGTAAATTCACAACCATTTATGCGTTGGAGAGATCGTTTCTTATTT
TGTGCCGAAGCAATCTTTAAAGCGCAAGCCGAAACGGGTGAAATTAAAGGACATTACTTG
AAT---------------------------------------------------------
------------------------------------------------------------
------------------------------------------------------------
------------------------------------------------------------
------------------------------------------------------------
------------------------------------------------------------
------------------------------------------------------------
------------------------------------------------------------
------------------------------------------------------------
------------------------------------------------------------
-----------------------------------
>KF177576Dendrobium_capillipes
----------------------------------------------------ATTACAAA
TTGACTTATTATACTCCTGACTACGAAACCAAAGATACTGATATCTTGGCAGCATTCCGA
GTAACTCCTCAACCGGGAGTTCCGCCTGAAGAAGCGGGGGCTGCGGTAGCTGCCGAATCT
TCTACTGGTACATGGACAACTGTGTGGACTGATGGACTTACCAGTCTTGATCGTTACAAG
GGACGATGCTACCACATCGAGGTCGTTGTTGGGGAGGAAAATCAATATATTGCTTATGTA
GCTTATCCTTTAGACCTTTTTGAAGAAGGTTCTGTTACTAACATGTTTACTTCCATTGTG
GGTAATGTATTTGGTTTCAAAGCCCTGCGAGCTCTACGTCTGGAAGATCTGCGAATTCCC
ACTTCTTATTCTAAAACTTTCCAAGGTCCGCCTCATGGCATCCAAGTTGAAAGAGATAAA
TTGAACAAGTA---TGGTCGTCCCCTATTGGGATGTACTATTAAACCAAAATTGGGATTA
TCCGCAAAAAACTACGGTAGAGCGGTTTATGAATGTCTACGGGGTGGACTTGATTTTACT
AAGGATGATGAAAACGTAAATTCACAACCATTTATGCGTTGGAGAGATCGTTTCTTATTT
TGTGCCGAAGCAATCTTTAAAGCGCAAGCCGAAACGGGTGAAATTAAAGGACATTACTTG
AATGCAACTGCGGGTACATGTGAAGAAATGATCAAAAGAGCGGTATTTGCCAGAGAATTG
GGAGTTCCTATCGTAATGCATGACTACTTAACTGGGGGGTTCACCGCAAATACTAGCCTG
GCTCATTATTGCCGCGACAATGGTCTACTTCTTCACATCCATCGCGCAATGCATGCAGTT
ATTGATAGACAGAAAAATCATGGTATGCATTTTCGTGTACTAGCTAAAGCATTACGTATG
TCTGGCGGAGATCATATTCACGCTGGTACAGTAGTGGGTAAACTGGAAGGGGAACGTGAG
ATGACTTTGGGTTTTGTTGATTTGTTACGTGATGATTTTATTGAAAAAGATCGAAGTCGT
GGTATTTTTTTCACTCAAGACTGGGTCTCTATGCCAGGTGTTCTGCCCGTGGCTTCAGGG
GGTATTCATGTTTGGCATATGCCTGCCCTAACCGAAATCTTTGGGGATGATTCCGTACTA
CAGTTCGGTGGAGGAACTTTAGGGCACCCTTGGGGAAATGCACCCGGTGCAGTAGCTAAT
CGGGTGGCTTTAGAAGCATGTGTACAAGCTCGTAATGAGGGACGTGATCT----------
-----------------------------------
>KP762107Dendrobium_cariniferum
TCACCACAAACAGAAACTAAAGCAAGCGTTGGATTTAAAGCTGGTGTTAAAGATTACAAA
TTGACTTATTATACGCCTCACTACGAAACCAAAGATACTGATATCTTGGCAGCATTCCGA
GTAACTCCTCAACCGGGAGTTCCGCCTGAAGAAGCGGGGGCTGCGGTAGCTGCCGAATCT
TCTACTGGTACATGGACAACTGTGTGGACTGATGGACTTACCAGTCTTGATCGTTACAAA
GGACGATGCTACCACATCGAGGTCGTTGTTGGGGAGGAAAATCAATATATTGCTTATGTA
GCTTATCCTTTAGACCTTTTTGAAGAAGGTTCTGTTACTAACATGTTTACTTCCATTGTG
GGTAATGTATTTGGTTTCAAAGCCCTGCGAGCTCTACGTCTGGAAGATCTGCGAATTCCC
ACTTCTTATTCCAAAACTTTCCAAGGTCCGCCTCATGGCATCCAAGTTGAAAGAGATAAA
TTGAACAAGTA---TGGTCGTCCCCTATTGGGATGTACTATTAAACCAAAATTGGGATTA
TCCGCAAAAAACTACGGTAGAGCGGTTTATGAATGTCTACGGGGTGGACTTGATTTTACT
AAGGATGATGAAAACGTAAATTCACAACCATTTATGCGTTGGAGAGATCGTTTCTTATTT
TGTGCC------------------------------------------------------
------------------------------------------------------------
------------------------------------------------------------
------------------------------------------------------------
------------------------------------------------------------
------------------------------------------------------------
------------------------------------------------------------
------------------------------------------------------------
------------------------------------------------------------
------------------------------------------------------------
------------------------------------------------------------
-----------------------------------
>KF177577Dendrobium_cariniferum
--------------------------------------------------AGATTACAAA
TTGACTTATTATACGCCTCACTACGAAACCAAAGATACTGATATCTTGGCAGCATTCCGA
GTAACTCCTCAACCGGGAGTTCCGCCTGAAGAAGCGGGGGCTGCGGTAGCTGCCGAATCT
TCTACTGGTACATGGACAACTGTGTGGACTGATGGACTTACCAGTCTTGATCGTTACAAA
GGACGATGCTACCACATCGAGGTCGTTGTTGGGGAGGAAAATCAATATATTGCTTATGTA
GCTTATCCTTTAGACCTTTTTGAAGAAGGTTCTGTTACTAACATGTTTACTTCCATTGTG
GGTAATGTATTTGGTTTCAAAGCCCTGCGAGCTCTACGTCTGGAAGATCTGCGAATTCCC
ACTTCTTATTCCAAAACTTTCCAAGGTCCGCCTCATGGCATCCAAGTTGAAAGAGATAAA
TTGAACAAGTA---TGGTCGTCCCCTATTGGGATGTACTATTAAACCAAAATTGGGATTA
TCCGCAAAAAACTACGGTAGAGCGGTTTATGAATGTCTACGGGGTGGACTTGATTTTACT
AAGGATGATGAAAACGTAAATTCACAACCATTTATGCGTTGGAGAGATCGTTTCTTATTT
TGTGCCGAAGCTATCTTTAAAGCGCAAGCCGAAACGGGTGAAATTAAAGGACATTACTTG
AATGCAACTGCGGGTACATGTGAAGAAATGATCAAAAGAGCGGTATTTGCCAGAGAATTG
GGAGTTCCTATCGTAATGCATGACTACTTAACTGGGGGGTTCACCGCAAATACTAGCCTG
GCTCATTATTGCCGCGACAATGGTCTACTTCTTCACATCCATCGCGCAATGCATGCAGTT
ATTGATAGACAGAAAAATCATGGTATGCATTTTCGTGTACTAGCTAAAGCATTACGTATG
TCTGGCGGAGATCATATTC------------TAGTGGGTAAACTGGAAGGGGAACGTGAG
ATGACTTTGGGTTTTGTTGATTTGTTACGTGATGATTTTATTGAAAAAGATCGAAGTCGT
GGTATTTTTTTCACTCAAGACTGGGTCTCTATGCCAGGTGTTCTGCCCGTGGCTTCAGGG
GGTATTCATGTTTGGCATATGCCTGCCCTAACCGAAATCTTTGGGGATGATTCCGTACTA
CAGTTCGGTGGAGGAACTTTAGGGCACCCTTGGGGAAATGCACCCGGTGCAGTAGCTAAT
CGGGTGGCTTTAGAAGCATGTGTACAAGCTCGTAATGAGGGACGTGATCTTGCTCGTGA-
-----------------------------------
>KF177578Dendrobium_cariniferum
--------------------------------------------------------CAAA
TTGACTTATTATACGCCTCACTACGAAACCAAAGATACTGATATCTTGGCAGCATTCCGA
GTAACTCCTCAACCGGGAGTTCCGCCTGAAGAAGCGGGGGCTGCGGTAGCTGCCGAATCT
TCTACTGGTACATGGACAACTGTGTGGACTGATGGACTTACCAGTCTTGATCGTTACAAA
GGACGATGCTACCACATCGAGGTCGTTGTTGGGGAGGAAAATCAATATATTGCTTATGTA
GCTTATCCTTTAGACCTTTTTGAAGAAGGTTCTGTTACTAACATGTTTACTTCCATTGTG
GGTAATGTATTTGGTTTCAAAGCCCTGCGAGCTCTACGTCTGGAAGATCTGCGAATTCCC
ACTTCTTATTCCAAAACTTTCCAAGGTCCGCCTCATGGCATCCAAGTTGAAAGAGATAAA
TTGAACAAGTA---TGGTCGTCCCCTATTGGGATGTACTATTAAACCAAAATTGGGATTA
TCCGCAAAAAACTACGGTAGAGCGGTTTATGAATGTCTACGGGGTGGACTTGATTTTACT
AAGGATGATGAAAACGTAAATTCACAACCATTTATGCGTTGGAGAGATCGTTTCTTATTT
TGTGCCGAAGCTATCTTTAAAGCGCAAGCCGAAACGGGTGAAATTAAAGGACATTACTTG
AATGCAACTGCGGGTACATGTGAAGAAATGATCAAAAGAGCGGTATTTGCCAGAGAATTG
GGAGTTCCTATCGTAATGCATGACTACTTAACTGGGGGGTTCACCGCAAATACTAGCCTG
GCTCATTATTGCCGCGACAATGGTCTACTTCTTCACATCCATCGCGCAATGCATGCAGTT
ATTGATAGACAGAAAAATCATGGTATGCATTTTCGTGTACTAGCTAAAGCATTACGTATG
TCTGGCGGAGATCATATTCACGCTGGTACAGTAGTGGGTAAACTGGAAGGGGAACGTGAG
ATGACTTTGGGTTTTGTTGATTTGTTACGTGATGATTTTATTGAAAAAGATCGAAGTCGT
GGTATTTTTTTCACTCAAGACTGGGTCTCTATGCCAGGTGTTCTGCCCGTGGCTTCAGGG
GGTATTCATGTTTGGCATATGCCTGCCCTAACCGAAATCTTTGGGGATGATTCCGTACTA
CAGTTCGGTGGAGGAACTTTAGGGCACCCTTGGGGAAATGCACCCGGTGCAGTAGCTAAT
CGGGTGGC----------------------------------------------------
-----------------------------------
>KF177579Dendrobium_cariniferum  
----------------------------------------------------------AA
TTGACTTATTATACGCCTCACTACGAAACCAAAGATACTGATATCTTGGCAGCATTCCGA
GTAACTCCTCAACCGGGAGTTCCGCCTGAAGAAGCGGGGGCTGCGGTAGCTGCCGAATCT
TCTACTGGTACATGGACAACTGTGTGGACTGATGGACTTACCAGTCTTGATCGTTACAAA
GGACGATGCTACCACATCGAGGTCGTTGTTGGGGAGGAAAATCAATATATTGCTTATGTA
GCTTATCCTTTAGACCTTTTTGAAGAAGGTTCTGTTACTAACATGTTTACTTCCATTGTG
GGTAATGTATTTGGTTTCAAAGCCCTGCGAGCTCTACGTCTGGAAGATCTGCGAATTCCC
ACTTCTTATTCCAAAACTTTCCAAGGTCCGCCTCATGGCATCCAAGTTGAAAGAGATAAA
TTGAACAAGTA---TGGTCGTCCCCTATTGGGATGTACTATTAAACCAAAATTGGGATTA
TCCGCAAAAAACTACGGTAGAGCGGTTTATGAATGTCTACGGGGTGGACTTGATTTTACT
AAGGATGATGAAAACGTAAATTCACAACCATTTATGCGTTGGAGAGATCGTTTCTTATTT
TGTGCCGAAGCTATCTTTAAAGCGCAAGCCGAAACGGGTGAAATTAAAGGACATTACTTG
AATGCAACTGCGGGTACATGTGAAGAAATGATCAAAAGAGCGGTATTTGCCAGAGAATTG
GGAGTTCCTATCGTAATGCATGACTACTTAACTGGGGGGTTCACCGCAAATACTAGCCTG
GCTCATTATTGCCGCGACAATGGTCTACTTCTTCACATCCATCGCGCAATGCATGCAGTT
ATTGATAGACAGAAAAATCATGGTATGCATTTTCGTGTACTAGCTAAAGCATTACGTATG
TCTGGCGGAGATCATATTCACGCTGGTACAGTAGTGGGTAAACTGGAAGGGGAACGTGAG
ATGACTTTGGGTTTTGTTGATTTGTTACGTGATGATTTTATTGAAAAAGATCGAAGTCGT
GGTATTTTTTTCACTCAAGACTGGGTCTCTATGCCAGGTGTTCTGCCCGTGGCTTCAGGG
GGTATTCATGTTTGGCATATGCCTGCCCTAACCGAAATCTTTGGGGATGATTCCGTACTA
CAGTTCGGTGGAGGAACTTTAGGGCACCCTTGGGGAAATGCACCCGGTGCAGTAGCTAAT
CGGGTGGCTTTAGAAGCATGTGTACAAGCTCGTAATGAGGGACGTGATCTTGCTCGTGAA
GGTA-------------------------------
>KF177580Dendrobium_catenatum
----------------------------------------------------------AA
TTGACTTATTATACTCCTGACTACGAAACCAAAGATACTGATATCTTGGCAGCATTCCGA
GTAACTCCTCAACCGGGAGTTCCGCCTGAAGAAGCGGGGGCTGCGGTAGCTGCCGAATCT
TCTACTGGTACATGGACAACTGTGTGGACTGATGGACTTACCAGTCTTGATCGTTACAAA
GGACGATGCTACCACATCGAGGTCGTTGTTGGGGAGGAAAATCAATATATTGCTTATGTA
GCTTATCCTTTAGACCTTTTTGAAGAAGGTTCTGTTACTAACATGTTTACTTCCATTGTG
GGTAATGTATTTGGTTTCAAAGCCCTGCGAGCTCTACGTCTGGAAGATCTGCGAATTCCT
ACTTCTTATTCCAAAACTTTCCAAGGTCCGCCTCATGGCATCCAAGTTGAAAGAGATAAA
TTGAACAAGTA---TGGTCGTCCCCTATTGGGATGTACTATTAAACCAAAATTGGGATTA
TCCGCAAAAAACTACGGTAGAGCGGTTTATGAATGTCTACGGGGTGGACTTGATTTTACT
AAGGATGATGAAAACGTAAATTCACAACCATTTATGCGTTGGAGAGATCGTTTCTTATTT
TGTGCCGAAGCAATCTTTAAAGCGCAAGCCGAAACGGGTGAAATTAAAGGACATTACTTG
AATGCAACTGCGGGTACATGTGAAGAAATGATCAAAAGAGCGGTATTTGCCAGAGAATTG
GGAGTTCCTATCGTAATGCATGACTACTTAACTGGGGGGTTCACCGCAAATACTAGCCTG
GCTCATTATTGCCGCGACAATGGTCTACTTCTTCACATCCATCGCGCAATGCATGCAGTT
ATTGATAGACAGAAAAATCATGGTATGCATTTTCGTGTACTAGCTAAAGCATTACGTATG
TCTGGCGGAGATCATATTCACGCTGGTACAGTAGTGGGTAAACTGGAAGGGGAACGTGAG
ATGACTTTGGGTTTTGTTGATTTGTTACGTGATGATTTTATTGAAAAAGATCGAAGTCGT
GGTATTTTTTTCACTCAAGACTGGGTCTCTATGCCAGGTGTTCTGCCCGTGGCTTCAGGG
GGTATTCATGTTTGGCATATGCCTGCCCTAACCGAAATCTTTGGGGATGATTCCGTACTA
CAGTTTGGTGGAGGAACTTTAGGGCACCCTTGGGGAAATGCACCCGGTGCAGTAGCTAAT
CGGGTGTCTTTAGAAGCATGTGTACAAGCTCGTAATGAGGGACGTG--------------
-----------------------------------
>KF177581Dendrobium_catenatum
----------------------------------------------------------AA
TTGACTTATTATACTCCTGACTACGAAACCAAAGATACTGATATCTTGGCAGCATTCCGA
GTAACTCCTCAACCGGGAGTTCCGCCTGAAGAAGCGGGGGCTGCGGTAGCTGCCGAATCT
TCTACTGGTACATGGACAACTGTGTGGACTGATGGACTTACCAGTCTTGATCGTTACAAA
GGACGATGCTACCACATCGAGGTCGTTGTTGGGGAGGAAAATCAATATATTGCTTATGTA
GCTTATCCTTTAGACCTTTTTGAAGAAGGTTCTGTTACTAACATGTTTACTTCCATTGTG
GGTAATGTATTTGGTTTCAAAGCCCTGCGAGCTCTACGTCTGGAAGATCTGCGAATTCCT
ACTTCTTATTCCAAAACTTTCCAAGGTCCGCCTCATGGCATCCAAGTTGAAAGAGATAAA
TTGAACAAGTA---TGGTCGTCCCCTATTGGGATGTACTATTAAACCAAAATTGGGATTA
TCCGCAAAAAACTACGGTAGAGCGGTTTATGAATGTCTACGGGGTGGACTTGATTTTACT
AAGGATGATGAAAACGTAAATTCACAACCATTTATGCGTTGGAGAGATCGTTTCTTATTT
TGTGCCGAAGCAATCTTTAAAGCGCAAGCCGAAACGGGTGAAATTAAAGGACATTACTTG
AATGCAACTGCGGGTACATGTGAAGAAATGATCAAAAGAGCGGTATTTGCCAGAGAATTG
GGAGTTCCTATCGTAATGCATGACTACTTAACTGGGGGGTTCACCGCAAATACTAGCCTG
GCTCATTATTGCCGCGACAATGGTCTACTTCTTCACATCCATCGCGCAATGCATGCAGTT
ATTGATAGACAGAAAAATCATGGTATGCATTTTCGTGTACTAGCTAAAGCATTACGTATG
TCTGGCGGAGATCATATTCACGCTGGTACAGTAGTGGGTAAACTGGAAGGGGAACGTGAG
ATGACTTTGGGTTTTGTTGATTTGTTACGTGATGATTTTATTGAAAAAGATCGAAGTCGT
GGTATTTTTTTCACTCAAGACTGGGTCTCTATGCCAGGTGTTCTGCCCGTGGCTTCAGGG
GGTATTCATGTTTGGCATATGCCTGCCCTAACCGAAATCTTTGGGGATGATTCCGTACTA
CAGTTTGGTGGAGGAACTTTAGGGCACCCTTGGGGAAATGCACCCGGTGCAGTAGCTAAT
CGGGTGTCTTTAGAAGCATGTGTACAAGCTCGTAATGAGGGACGTGATCTTGCTCGTGAA
GGTAA------------------------------
>KP704479Dendrobium_catenatum 
------------------------------------------------------------
------------------------------------------------------------
------------------------------------------------------------
-----------------------------------------------------TTACAAA
GGACGATGCTACCACATCGAGGTCGTTGTTGGGGAGGAAAATCAATATATTGCTTATGTA
GCTTATCCTTTAGACCTTTTTGAAGAAGGTTCTGTTACTAACATGTTTACTTCCATTGTG
GGTAATGTATTTGGTTTCAAAGCCCTGCGAGCTCTACGTCTGGAAGATCTGCGAATTCCT
ACTTCTTATTCCAAAACTTTCCAAGGTCCGCCTCATGGCATCCAAGTTGAAAGAGATAAA
TTGAACAAGTA---TGGTCGTCCCCTATTGGGATGTACTATTAAACCAAAATTGGGATTA
TCCGCAAAAAACTACGGTAGAGCGGTTTATGAATGTCTACGGGGTGGACTTGATTTTACT
AAGGATGATGAAAACGTAAATTCACAACCATTTATGCGTTGGAGAGATCGTTTCTTATTT
TGTGCCGAAGCAATCTTTAAAGCGCAAGCCGAAACGGGTGAAATTAAAGGACATTACTTG
AAT---------------------------------------------------------
------------------------------------------------------------
------------------------------------------------------------
------------------------------------------------------------
------------------------------------------------------------
------------------------------------------------------------
------------------------------------------------------------
------------------------------------------------------------
------------------------------------------------------------
------------------------------------------------------------
-----------------------------------
>KP704478Dendrobium_catenatum
------------------------------------------------------------
------------------------------------------------------------
------------------------------------------------------------
-----------------------------------------------------TTACAAA
GGACGATGCTACCACATCGAGGTCGTTGTTGGGGAGGAAAATCAATATATTGCTTATGTA
GCTTATCCTTTAGACCTTTTTGAAGAAGGTTCTGTTACTAACATGTTTACTTCCATTGTG
GGTAATGTATTTGGTTTCAAAGCCCTGCGAGCTCTACGTCTGGAAGATCTGCGAATTCCT
ACTTCTTATTCCAAAACTTTCCAAGGTCCGCCTCATGGCATCCAAGTTGAAAGAGATAAA
TTGAACAAGTA---TGGTCGTCCCCTATTGGGATGTACTATTAAACCAAAATTGGGATTA
TCCGCAAAAAACTACGGTAGAGCGGTTTATGAATGTCTACGGGGTGGACTTGATTTTACT
AAGGATGATGAAAACGTAAATTCACAACCATTTATGCGTTGGAGAGATCGTTTCTTATTT
TGTGCCGAAGCAATCTTTAAAGCGCAAGCCGAAACGGGTGAAATTAAAGGACATTACTTG
AAT---------------------------------------------------------
------------------------------------------------------------
------------------------------------------------------------
------------------------------------------------------------
------------------------------------------------------------
------------------------------------------------------------
------------------------------------------------------------
------------------------------------------------------------
------------------------------------------------------------
------------------------------------------------------------
-----------------------------------
>KF177582Dendrobium_catenatum
------------------------------------------------------------
--------------------------------------------------AGCATTCCGA
GTAACTCCTCAACCGGGAGTTCCGCCTGAAGAAGCGGGGGCTGCGGTAGCTGCCGAATCT
TCTACTGGTACATGGACAACTGTGTGGACTGATGGACTTACCAGTCTTGATCGTTACAAA
GGACGATGCTACCACATCGAGGTCGTTGTTGGGGAGGAAAATCAATATATTGCTTATGTA
GCTTATCCTTTAGACCTTTTTGAAGAAGGTTCTGTTACTAACATGTTTACTTCCATTGTG
GGTAATGTATTTGGTTTCAAAGCCCTGCGAGCTCTACGTCTGGAAGATCTGCGAATTCCT
ACTTCTTATTCCAAAACTTTCCAAGGTCCGCCTCATGGCATCCAAGTTGAAAGAGATAAA
TTGAACAAGTA---TGGTCGTCCCCTATTGGGATGTACTATTAAACCAAAATTGGGATTA
TCCGCAAAAAACTACGGTAGAGCGGTTTATGAATGTCTACGGGGTGGACTTGATTTTACT
AAGGATGATGAAAACGTAAATTCACAACCATTTATGCGTTGGAGAGATCGTTTCTTATTT
TGTGCCGAAGCAATCTTTAAAGCGCAAGCCGAAACGGGTGAAATTAAAGGACATTACTTG
AATGCAACTGCGGGTACATGTGAAGAAATGATCAAAAGAGCGGTATTTGCCAGAGAATTG
GGAGTTCCTATCGTAATGCATGACTACTTAACTGGGGGGTTCACCGCAAATACTAGCCTG
GCTCATTATTGCCGCGACAATGGTCTACTTCTTCACATCCATCGCGCAATGCATGCAGTT
ATTGATAGACAGAAAAATCATGGTATGCATTTTCGTGTACTAGCTAAAGCATTACGTATG
TCTGGCGGAGATCATATTCACGCTGGTACAGTAGTGGGTAAACTGGAAGGGGAACGTGAG
ATGACTTTGGGTTTTGTTGATTTGTTACGTGATGATTTTATTGAAAAAGATCGAAGTCGT
GGTATTTTTTTCACTCAAGACTGGGTCTCTATGCCAGGTGTTCTGCCCGTGGCTTCAGGG
GGTATTCATGTTTGGCATATGCCTGCCCTAACCGAAATCTTTGGGGATGATTCCGTACTA
CAGTTTGGTGGAGGAACTTTAGGGCACCCTTGGGGAAATGCACCCGGTGCAGTAGCTAAT
CGGGTGTCTTTAGAAGCATGTGTACAAGCTCGTAATGAGGGACGTGATCTTGCTCG----
-----------------------------------
>KF177583Dendrobium_catenatum 
------------------------------------------------------------
-----------------------------------------------GGCAGCATTCCGA
GTAACTCCTCAACCGGGAGTTCCGCCTGAAGAAGCGGGGGCTGCGGTAGCTGCCGAATCT
TCTACTGGTACATGGACAACTGTGTGGACTGATGGACTTACCAGTCTTGATCGTTACAAA
GGACGATGCTACCACATCGAGGTCGTTGTTGGGGAGGAAAATCAATATATTGCTTATGTA
GCTTATCCTTTAGACCTTTTTGAAGAAGGTTCTGTTACTAACATGTTTACTTCCATTGTG
GGTAATGTATTTGGTTTCAAAGCCCTGCGAGCTCTACGTCTGGAAGATCTGCGAATTCCT
ACTTCTTATTCCAAAACTTTCCAAGGTCCGCCTCATGGCATCCAAGTTGAAAGAGATAAA
TTGAACAAGTA---TGGTCGTCCCCTATTGGGATGTACTATTAAACCAAAATTGGGATTA
TCCGCAAAAAACTACGGTAGAGCGGTTTATGAATGTCTACGGGGTGGACTTGATTTTACT
AAGGATGATGAAAACGTAAATTCACAACCATTTATGCGTTGGAGAGATCGTTTCTTATTT
TGTGCCGAAGCAATCTTTAAAGCGCAAGCCGAAACGGGTGAAATTAAAGGACATTACTTG
AATGCAACTGCGGGTACATGTGAAGAAATGATCAAAAGAGCGGTATTTGCCAGAGAATTG
GGAGTTCCTATCGTAATGCATGACTACTTAACTGGGGGGTTCACCGCAAATACTAGCCTG
GCTCATTATTGCCGCGACAATGGTCTACTTCTTCACATCCATCGCGCAATGCATGCAGTT
ATTGATAGACAGAAAAATCATGGTATGCATTTTCGTGTACTAGCTAAAGCATTACGTATG
TCTGGCGGAGATCATATTCACGCTGGTACAGTAGTGGGTAAACTGGAAGGGGAACGTGAG
ATGACTTTGGGTTTTGTTGATTTGTTACGTGATGATTTTATTGAAAAAGATCGAAGTCGT
GGTATTTTTTTCACTCAAGACTGGGTCTCTATGCCAGGTGTTCTGCCCGTGGCTTCAGGG
GGTATTCATGTTTGGCATATGCCTGCCCTAACCGAAATCTTTGGGGATGATTCCGTACTA
CAGTTTGGTGGAGGAACTTTAGGGCACCCTTGGGGAAATGCACCCGGTGCAGTAGCTAAT
CGGGTGTCTTTAGAAGCATGTGTACAAGCTCGTAATGA----------------------
-----------------------------------
>HM055090Dendrobium_chrysanthum 
---------------------AGCAGCGTTGGATTTAAAGCTGGTGTTAAAGATTACAAA
TTGACTTATTATACTCCTGACTACGAAACCAAAGATACTGATATCTTGGCAGCATTCCGA
GTAACTCCTCAACCGGGAGTTCCGCCTGAAGAAGCAGGGGCTGCGGTAGCTGCCGAATCT
TCTACTGGTACATGGACAACTGTGTGGACTGATGGACTTACCAGTCTTGATCGTTACAAA
GGACGATGCTACCACATCGAGGTCGTTGTTGGGGAGGAAAATCAATATATTGCTTATGTA
GCTTATCCTTTAGACCTTTTTGAAGAAGGTTCTGTTACTAACATGTTTACTTCCATTGTG
GGTAATGTATTTGGTTTCAAAGCCCTGCGAGCTCTACGTCTGGAAGATCTGCGAATTCCT
ACTTCTTATTCCAAAACTTTCCAAGGTCCGCCTCATGGCATCCAAGTTGAAAGAGATAAA
TTGAACAAGTA---TGGTCGTCCCCTATTGGGATGTACTATTAAACCAAAATTGGGATTA
TCCGCAAAAAACTACGGTAGAGCGGTTTATGAATGTCTACGGGGTGGACTTGATTTTACT
AAGGATGATGAAAACGTAAATTCACAACCATTTATGCGTTGGAG----------------
------------------------------------------------------------
------------------------------------------------------------
------------------------------------------------------------
------------------------------------------------------------
------------------------------------------------------------
------------------------------------------------------------
------------------------------------------------------------
------------------------------------------------------------
------------------------------------------------------------
------------------------------------------------------------
------------------------------------------------------------
-----------------------------------
>HM055092Dendrobium_chrysanthum 
----------------------------------TTAAAGCTGGTGTTAAAGATTACAAA
TTGACTTATTATACTCCTGACTACGAAACCAAAGATACTGATATCTTGGCAGCATTCCGA
GTAACTCCTCAACCGGGAGTTCCGCCTGAAGAAGCAGGGGCTGCGGTAGCTGCCGAATCT
TCTACTGGTACATGGACAACTGTGTGGACTGATGGACTTACCAGTCTTGATCGTTACAAA
GGACGATGCTACCACATCGAGGTCGTTGTTGGGGAGGAAAATCAATATATTGCTTATGTA
GCTTATCCTTTAGACCTTTTTGAAGAAGGTTCTGTTACTAACATGTTTACTTCCATTGTG
GGTAATGTATTTGGTTTCAAAGCCCTGCGAGCTCTACGTCTGGAAGATCTGCGAATTCCT
ACTTCTTATTCCAAAACTTTCCAAGGTCCGCCTCATGGCATCCAAGTTGAAAGAGATAAA
TTGAACAAGTA---TGGTCGTCCCCTATTGGGATGTACTATTAAACCAAAATTGGGATTA
TCCGCAAAAAACTACGGTAGAGCGGTTTATGAATGTCTACGGGGTGGACTTGATTTTACT
AAGGATGATGAAAACGTAAATTCACAACCATTTATGCGTTGGAG----------------
------------------------------------------------------------
------------------------------------------------------------
------------------------------------------------------------
------------------------------------------------------------
------------------------------------------------------------
------------------------------------------------------------
------------------------------------------------------------
------------------------------------------------------------
------------------------------------------------------------
------------------------------------------------------------
------------------------------------------------------------
-----------------------------------
>HM055089Dendrobium_chrysanthum 
---------------------------------------------------------AAA
TTGACTTATTATACTCCTGACTACGAAACCAAAGATACTGATATCTTGGCAGCATTCCGA
GTAACTCCTCAACCGGGAGTTCCGCCTGAAGAAGCAGGGGCTGCGGTAGCTGCCGAATCT
TCTACTGGTACATGGACAACTGTGTGGACTGATGGACTTACCAGTCTTGATCGTTACAAA
GGACGATGCTACCACATCGAGGTCGTTGTTGGGGAGGAAAATCAATATATTGCTTATGTA
GCTTATCCTTTAGACCTTTTTGAAGAAGGTTCTGTTACTAACATGTTTACTTCCATTGTG
GGTAATGTATTTGGTTTCAAAGCCCTGCGAGCTCTACGTCTGGAAGATCTGCGAATTCCT
ACTTCTTATTCCAAAACTTTCCAAGGTCCGCCTCATGGCATCCAAGTTGAAAGAGATAAA
TTGAACAAGTA---TGGTCGTCCCCTATTGGGATGTACTATTAAACCAAAATTGGGATTA
TCCGCAAAAAACTACGGTAGAGCGGTTTATGAATGTCTACGGGGTGGACTTGATTTTACT
AAGGATGATGAAAACGTAAATTCACAACCATTTATGCGTTGGAGAGA-------------
------------------------------------------------------------
------------------------------------------------------------
------------------------------------------------------------
------------------------------------------------------------
------------------------------------------------------------
------------------------------------------------------------
------------------------------------------------------------
------------------------------------------------------------
------------------------------------------------------------
------------------------------------------------------------
------------------------------------------------------------
-----------------------------------
>JF713155Dendrobium_chrysanthum
---------ACAGAAACTAAAGCAAGCGTTGGATTTAAAGCTGGTGTTAAAGATTACAAA
TTGACTTATTATACTCCTGACTACGAAACCAAAGATACTGATATCTTGGCAGCATTCCGA
GTAACTCCTCAACCGGGAGTTCCGCCTGAAGAAGCAGGGGCTGCGGTAGCTGCCGAATCT
TCTACTGGTACATGGACAACTGTGTGGACTGATGGACTTACCAGTCTTGATCGTTACAAA
GGACGATGCTACCACATCGAGGTCGTTGTTGGGGAGGAAAATCAATATATTGCTTATGTA
GCTTATCCTTTAGACCTTTTTGAAGAAGGTTCTGTTACTAACATGTTTACTTCCATTGTG
GGTAATGTATTTGGTTTCAAAGCCCTGCGAGCTCTACGTCTGGAAGATCTGCGAATTCCT
ACTTCTTATTCCAAAACTTTCCAAGGTCCGCCTCATGGCATCCAAGTTGAAAGAGATAAA
TTGAACAAGTA---TGGTCGTCCCCTATTGGGATGTACTATTAAACCAAAATTGGGATTA
TCCGCAAAAAACTACGGTAGAGCGGTTTATGAATGTCTACGGGGTGGACTTGATTTTACT
AAGGATGATGAAAACGTAAATTCACAACCATTTATGCGTTGGAGAGATCGTTTC------
------------------------------------------------------------
------------------------------------------------------------
------------------------------------------------------------
------------------------------------------------------------
------------------------------------------------------------
------------------------------------------------------------
------------------------------------------------------------
------------------------------------------------------------
------------------------------------------------------------
------------------------------------------------------------
------------------------------------------------------------
-----------------------------------
>JF713156Dendrobium_chrysanthum
-------------------AAGCAAGCGTTGGATTTAAAGCTGGTGTTAAAGATTACAAA
TTGACTTATTATACTCCTGACTACGAAACCAAAGATACTGATATCTTGGCAGCATTCCGA
GTAACTCCTCAACCGGGAGTTCCGCCTGAAGAAGCAGGGGCTGCGGTAGCTGCCGAATCT
TCTACTGGTACATGGACAACTGTGTGGACTGATGGACTTACCAGTCTTGATCGTTACAAA
GGACGATGCTACCACATCGAGGTCGTTGTTGGGGAGGAAAATCAATATATTGCTTATGTA
GCTTATCCTTTAGACCTTTTTGAAGAAGGTTCTGTTACTAACATGTTTACTTCCATTGTG
GGTAATGTATTTGGTTTCAAAGCCCTGCGAGCTCTACGTCTGGAAGATCTGCGAATTCCT
ACTTCTTATTCCAAAACTTTCCAAGGTCCGCCTCATGGCATCCAAGTTGAAAGAGATAAA
TTGAACAAGTA---TGGTCGTCCCCTATTGGGATGTACTATTAAACCAAAATTGGGATTA
TCCGCAAAAAACTACGGTAGAGCGGTTTATGAATGTCTACGGGGTGGACTTGATTTTACT
AAGGATGATGAAAACGTAAATTCACAACCATTTATGCGTTGGAGAGAT------------
------------------------------------------------------------
------------------------------------------------------------
------------------------------------------------------------
------------------------------------------------------------
------------------------------------------------------------
------------------------------------------------------------
------------------------------------------------------------
------------------------------------------------------------
------------------------------------------------------------
------------------------------------------------------------
------------------------------------------------------------
-----------------------------------
>KT778722Dendrobium_chrysanthum 
-----------------------------TGGATTTAAAGCTGGTGTTAAAGATTACAAA
TTGACTTATTATACTCCTGACTACGAAACCAAAGATACTGATATCTTGGCAGCATTCCGA
GTAACTCCTCAACCGGGAGTTCCGCCTGAAGAAGCAGGGGCTGCGGTAGCTGCCGAATCT
TCTACTGGTACATGGACAACTGTGTGGACTGATGGACTTACCAGTCTTGATCGTTACAAA
GGACGATGCTACCACATCGAGGTCGTTGTTGGGGAGGAAAATCAATATATTGCTTATGTA
GCTTATCCTTTAGACCTTTTTGAAGAAGGTTCTGTTACTAACATGTTTACTTCCATTGTG
GGTAATGTATTTGGTTTCAAAGCCCTGCGAGCTCTACGTCTGGAAGATCTGCGAATTCCT
ACTTCTTATTCCAAAACTTTCCAAGGTCCGCCTCATGGCATCCAAGTTGAAAGAGATAAA
TTGAACAAGTA---TGGTCGTCCCCTATTGGGATGTACTATTAAACCAAAATTGGGATTA
TCCGCAAAAAACTACGGTAGAGCGGTTTATGAATGTCTACGGGGTGGACTTGATTTTACT
AAGGATGATGAAAACGTAAATTCACAACCATTTATGCGTTGGAGAGATCG----------
------------------------------------------------------------
------------------------------------------------------------
------------------------------------------------------------
------------------------------------------------------------
------------------------------------------------------------
------------------------------------------------------------
------------------------------------------------------------
------------------------------------------------------------
------------------------------------------------------------
------------------------------------------------------------
------------------------------------------------------------
-----------------------------------
>FJ216560Dendrobium_chrysanthum 
-----------------TAAAGCAAGCGTTGGATTTAAAGCTGGTGTTAAAGATTACAAA
TTGACTTATTATACTCCTGACTACGAAACCAAAGATACTGATATCTTGGCAGCATTCCGA
GTAACTCCTCAACCGGGAGTTCCGCCTGAAGAAGCGGGGGCTGCGGTAGCTGCCGAATCT
TCTACTGGTACATGGACAACTGTGTGGACTGATGGACTTACCAGTCTTGATCGTTACAAA
GGACGATGCTACCACATCGAGGTCGTTGTTGGGGAGGAAAATCAATATATTGCTTATGTA
GCTTATCCTTTAGACCTTTTTGAAGAAGGTTCTGTTACTAACATGTTTACTTCCATTGTG
GGTAATGTATTTGGTTTCAAAGCCCTGCGAGCTCTACGTCTGGAAGATCTGCGAATTCCT
ACTTCTTATTCCAAAACTTTCCAAGGTCCGCCTCATGGCATCCAAGTTGAAAGAGATAAA
TTGAACAAGTA---TGGTCGTCCCCTATTGGGATGTACTATTAAACCAAAATTGGGATTA
TCCGCAAAAAACTACGGTAGAGCGGTTTATGAATGTCTACGGGGTGGACTTGATTTTACT
AAGGATGATGAAAACGTAAATTCACAACCATTTATGCGTTGGAGAGATCGTTTCTTATTT
TGTGCCGAAGCAATCTTTAAAGCGCAAGCCGAAACGGGTGAAATTAAAGGACATTACTTG
AAT---------------------------------------------------------
------------------------------------------------------------
------------------------------------------------------------
------------------------------------------------------------
------------------------------------------------------------
------------------------------------------------------------
------------------------------------------------------------
------------------------------------------------------------
------------------------------------------------------------
------------------------------------------------------------
-----------------------------------
>HM055085Dendrobium_chrysanthum
----------------------------------------------TTAAAGATTACAAA
TTGACTTATTATACTCCTGACTACGAAACCAAAGATACTGATATCTTGGCAGCATTCCGA
GTAACTCCTCAACCGGGAGTTCCGCCTGAAGAAGCAGGGGCTGCGGTAGCTGCCGAATCT
TCTACTGGTACATGGACAACTGTGTGGACTGATGGACTTACCAGTCTTGATCGTTACAAA
GGACGATGCTACCACATCGAGGTCGTTGTTGGGGAGGAAAATCAATATATTGCTTATGTA
GCTTATCCTTTAGACCTTTTTGAAGAAGGTTCTGTTACTAACATGTTTACTTCCATTGTG
GGTAATGTATTTGGTTTCAAAGCCCTGCGAGCTCTACGTCTGGAAGATCTGCGAATTCCT
ACTTCTTATTCCAAAACTTTCCAAGGTCCGCCTCATGGCATCCAAGTTGAAAGAGATAAA
TTGAACAAGTA---TGGTCGTCCCCTATTGGGATGTACTATTAAACCAAAATTGGGATTA
TCCGCAAAAAACTACGGTAGAGCGGTTTATGAATGTCTACGGGGTGGACTTGATTTTACT
AAGGATGATGAAAACGTAAATTCA------------------------------------
------------------------------------------------------------
------------------------------------------------------------
------------------------------------------------------------
------------------------------------------------------------
------------------------------------------------------------
------------------------------------------------------------
------------------------------------------------------------
------------------------------------------------------------
------------------------------------------------------------
------------------------------------------------------------
------------------------------------------------------------
-----------------------------------
>HM055086Dendrobium_chrysanthum
-------------------------------------------GTGTTAAAGATTACAAA
TTGACTTATTATACTCCTGACTACGAAACCAAAGATACTGATATCTTGGCAGCATTCCGA
GTAACTCCTCAACCGGGAGTTCCGCCTGAAGAAGCAGGGGCTGCGGTAGCTGCCGAATCT
TCTACTGGTACATGGACAACTGTGTGGACTGATGGACTTACCAGTCTTGATCGTTACAAA
GGACGATGCTACCACATCGAGGTCGTTGTTGGGGAGGAAAATCAATATATTGCTTATGTA
GCTTATCCTTTAGACCTTTTTGAAGAAGGTTCTGTTACTAACATGTTTACTTCCATTGTG
GGTAATGTATTTGGTTTCAAAGCCCTGCGAGCTCTACGTCTGGAAGATCTGCGAATTCCT
ACTTCTTATTCCAAAACTTTCCAAGGTCCGCCTCATGGCATCCAAGTTGAAAGAGATAAA
TTGAACAAGTA---TGGTCGTCCCCTATTGGGATGTACTATTAAACCAAAATTGGGATTA
TCCGCAAAAAACTACGGTAGAGCGGTTTATGAATGTCTACGGGGTGGACTTGATTTTACT
AAGGATGATGAAAACGTAAATTCACAACCATT----------------------------
------------------------------------------------------------
------------------------------------------------------------
------------------------------------------------------------
------------------------------------------------------------
------------------------------------------------------------
------------------------------------------------------------
------------------------------------------------------------
------------------------------------------------------------
------------------------------------------------------------
------------------------------------------------------------
------------------------------------------------------------
-----------------------------------
>KF177586Dendrobium_chrysanthum 
------------------------------------------------------------
--------------------CTACGAAACCAAAGATACTGATATCTTGGCAGCATTCCGA
GTAACTCCTCAACCGGGAGTTCCGCCTGAAGAAGCAGGGGCTGCGGTAGCTGCCGAATCT
TCTACTGGTACATGGACAACTGTGTGGACTGATGGACTTACCAGTCTTGATCGTTACAAA
GGACGATGCTACCACATCGAGGTCGTTGTTGGGGAGGAAAATCAATATATTGCTTATGTA
GCTTATCCTTTAGACCTTTTTGAAGAAGGTTCTGTTACTAACATGTTTACTTCCATTGTG
GGTAATGTATTTGGTTTCAAAGCCCTGCGAGCTCTACGTCTGGAAGATCTGCGAATTCCT
ACTTCTTATTCCAAAACTTTCCAAGGTCCGCCTCATGGCATCCAAGTTGAAAGAGATAAA
TTGAACAAGTA---TGGTCGTCCCCTATTGGGATGTACTATTAAACCAAAATTGGGATTA
TCCGCAAAAAACTACGGTAGAGCGGTTTATGAATGTCTACGGGGTGGACTTGATTTTACT
AAGGATGATGAAAACGTAAATTCACAACCATTTATGCGTTGGAGAGATCGTTTCTTATTT
TGTGCCGAAGCACTCTTTAAAGCGCAAGCCGAAACGGGTGAAATTAAAGGACATTACTTG
AATGCAACTGCGGGTACATGTGAAGAAATGATCAAAAGAGCGGTATTTGCCAGAGAATTG
GGAGTTCCTATCGTAATGCATGACTACTTAACTGGGGGGTTCACCGCAAATACTAGTCTG
GCTCATTATTGCCGCGACAATGGTCTACTTCTTCACATCCATCGCGCAATGCATGCAGTT
ATTGATAGACAGAAAAATCATGGTATGCATTTTCGTGTACTAGCTAAAGCATTACGTATG
TCTGGCGGAGATCATATTCACGCTGGTACAGTAGTGGGTAAACTGGAAGGGGAACGTGAG
ATGACTTTGGGTTTTGTTGATTTGTTACGTGATGATTTTATTGAAAAAGACCGAAGTCGT
GGTATTTTTTTCACTCAAGACTGGGTCTCTATGCCAGGTGTTCTGCCCGTGGCTTCAGGG
GGTATTCATGTTTGGCATATGCCTGCCCTAACCGAAATCTTTGGGGATGATTCCGTACTA
CAGTTTGGTGGAGGAACTTTAGGGCACCCTTGGGGAAATGCACCCGGTGCAGTAGCTAAT
CGGGTGTCTTTAGAAGCATGTGTACAAGCTCGTAATGAGGGACGTGATCTTGCTCGTGA-
-----------------------------------
>KJ187358Dendrobium_chrysanthum
------------------------------------------------------------
--------------------CTACGAAACCAAAGATACTGATATCTTGGCAGCATTCCGA
GTAACTCCTCAACCGGGAGTTCCGCCTGAAGAAGCAGGGGCTGCGGTAGCTGCCGAATCT
TCTACTGGTACATGGACAACTGTGTGGACTGATGGACTTACCAGTCTTGATCGTTACAAA
GGACGATGCTACCACATCGAGGTCGTTGTTGGGGAGGAAAATCAATATATTGCTTATGTA
GCTTATCCTTTAGACCTTTTTGAAGAAGGTTCTGTTACTAACATGTTTACTTCCATTGTG
GGTAATGTATTTGGTTTCAAAGCCCTGCGAGCTCTACGTCTGGAAGATCTGCGAATTCCT
ACTTCTTATTCCAAAACTTTCCAAGGTCCGCCTCATGGCATCCAAGT-G----AGATAAA
TTGAACAAGTA---TGGTCGTCCCCTATTGGGATGTACTATTAAACCAAAATTGGGATTA
TCCGCAAAAAACTACGGTAGAGCGGTTTATGAATGTCTACGGGGTGGACTTGATTTTACT
AAGGATGATGAAAACGTAAATTCACAACCATTTATGCGTTGGAGAGATCGTTTCTTATTT
TGTGCCGAAGCACTCTTTAAAGCGCAAGCCGAAACGGGTGAAATTAAAGGACATTACTTG
AATGCAACTGCGGGTACATGTGAAGAAATGATCAAAAGAGCGGTATTTGCCAGAGAATTG
GGAGTTCCTATCGTAATGCATGACTACTTAACTGGGGGGTTCACCGCAAATACTAGTCTG
GCTCATTATTGCCGCGACAATGGTCTACTTCTTCACATCCATCGCGCAATGCATGCAGTT
ATTGATAGACAGAAAAATCATGGTATGCATTTTCGTGTACTAGCTAAAGCATTACGTATG
TCTGGCGGAGATCATATTCACGCTGGTACAGTAGTGGGTAAACTGGAAGGGGAACGTGAG
ATGACTTTGGGTTTTGTTGATTTGTTACGTGATGATTTTATTGAAAAAGACCGAAGTCGT
GGTATTTTTTTCACTCAAGACTGGGTCTCTATGCCAGGTGTTCTGCCCGTGGCTTCAGGG
GGTATTCATGTTTGGCATATGCCTGCCCTAACCGAAATCTTTGGGGATGATTCCGTACTA
CAGTTTGGTGGAGGAACTTTAGGGCACCCTTGGGGAAATGCACCCGGTGCAGTAGCTAAT
CGGGTGTCTTTAGAAGCATGTGTACAAGCTCGTAATGAGGGACGTGATCTTGCTCG----
-----------------------------------
>KJ187359Dendrobium_chrysanthum 
------------------------------------------------------------
-------------------ACTACGAAACCAAAGATACTGATATCTTGGCAGCATTCCGA
GTAACTCCTCAACCGGGAGTTCCGCCTGAAGAAGCAGGGGCTGCGGTAGCTGCCGAATCT
TCTACTGGTACATGGACAACTGTGTGGACTGATGGACTTACCAGTCTTGATCGTTACAAA
GGACGATGCTACCACATCGAGGTCGTTGTTGGGGAGGAAAATCAATATATTGCTTATGTA
GCTTATCCTTTAGACCTTTTTGAAGAAGGTTCTGTTACTAACATGTTTACTTCCATTGTG
GGTAATGTATTTGGTTTCAAAGCCCTGCGAGCTCTACGTCTGGAAGATCTGCGAATTCCT
ACTTCTTATTCCAAAACTTTCCAAGGTCCGCCTCATGGCATCCAAGTTGAAAGAGATAAA
TTGAACAAGTA---TGGTCGTCCCCTATTGGGATGTACTATTAAACCAAAATTGGGATTA
TCCGCAAAAAACTACGGTAGAGCGGTTTATGAATGTCTACGGGGTGGACTTGATTTTACT
AAGGATGATGAAAACGTAAATTCACAACCATTTATGCGTTGGAGAGATCGTTTCTTATTT
TGTGCCGAAGCACTCTTTAAAGCGCAAGCCGAAACGGGTGAAATTAAAGGACATTACTTG
AATGCAACTGCGGGTACATGTGAAGAAATGATCAAAAGAGCGGTATTTGCCAGAGAATTG
GGAGTTCCTATCGTAATGCATGACTACTTAACTGGGGGGTTCACCGCAAATACTAGTCTG
GCTCATTATTGCCGCGACAATGGTCTACTTCTTCACATCCATCGCGCAATGCATGCAGTT
ATTGATAGACAGAAAAATCATGGTATGCATTTTCGTGTACTAGCTAAAGCATTACGTATG
TCTGGCGGAGATCATATTCACGCTGGTACAGTAGTGGGTAAACTGGAAGGGGAACGTGAG
ATGACTTTGGGTTTTGTTGATTTGTTACGTGATGATTTTATTGAAAAAGACCGAAGTCGT
GGTATTTTTTTCACTCAAGACTGGGTCTCTATGCCAGGTGTTCTGCCCGTGGCTTCAGGG
GGTATTCATGTTTGGCATATGCCTGCCCTAACCGAAATCTTTGGGGATGATTCCGTACTA
CAGTTTGGTGGAGGAACTTTAGGGCACCCTTGGGGAAATGCACCCGGTGCAGTAGCTAAT
CGGGTGTCTTTAGAAGCATGTGTACAAGCTCGTAATGAGGGACGT---------------
-----------------------------------
>KP704489Dendrobium_chrysanthum
------------------------------------------------------------
------------------------------------------------------------
------------------------------------------------------------
-----------------------------------------------------TTACAAA
GGACGATGCTACCACATCGAGGTCGTTGTTGGGGAGGAAAATCAATATATTGCTTATGTA
GCTTATCCTTTAGACCTTTTTGAAGAAGGTTCTGTTACTAACATGTTTACTTCCATTGTG
GGTAATGTATTTGGTTTCAAAGCCCTGCGAGCTCTACGTCTGGAAGATCTGCGAATTCCT
ACTTCTTATTCCAAAACTTTCCAAGGTCCGCCTCATGGCATCCAAGTTGAAAGAGATAAA
TTGAACAAGTA---TGGTCGTCCCCTATTGGGATGTACTATTAAACCAAAATTGGGATTA
TCCGCAAAAAACTACGGTAGAGCGGTTTATGAATGTCTACGGGGTGGACTTGATTTTACT
AAGGATGATGAAAACGTAAATTCACAACCATTTATGCGTTGGAGAGATCGTTTCTTATTT
TGTGCCGAAGCACTCTTTAAAGCGCAAGCCGAAACGGGTGAAATTAAAGGACATTACTTG
AAT---------------------------------------------------------
------------------------------------------------------------
------------------------------------------------------------
------------------------------------------------------------
------------------------------------------------------------
------------------------------------------------------------
------------------------------------------------------------
------------------------------------------------------------
------------------------------------------------------------
------------------------------------------------------------
-----------------------------------
>MN263137Dendrobium_chrysanthum
------------------------------------------------------------
------------------------------------------------------------
------------------------------------------------------------
---------------------------------------------------------CAA
GGACGATGCTACCACATCGAGGTCGTTGTTGGGGAGGAAAATCAATATATTGCTTATGTA
GCTTATCCTTTAGACCTTTTTGAAGAAGGTTCTGTTACTAACATGTTTACTTCCATTGTG
GGTAATGTATTTGGTTTCAAAGCCCTGCGAGCTCTACGTCTGGAAGATCTGCGAATTCCT
ACTTCTTATTCCAAAACTTTCCAAGGTCCGCCTCATGGCATCCAAGTTGAAAGAGATAAA
TTGAACAAGTA---TGGTCGTCCCCTATTGGGATGTACTATTAAACCAAAATTGGGATTA
TCCGCAAAAAACTACGGTAGAGCGGTTTATGAATGTCTACGGGGTGGACTTGATTTTACT
AAGGATGATGAAAACGTAAATTCACAACCATTTATGCGTTGGAGAGATCGTTTCTTATTT
TGTGCCGAAGCACTCTTTAAAGCGCAAGCCGAAACGGGTGAAATTAAAGGACATTACTTG
AATGCAACTGCGGGTACATGTGAAGAAATGATCAAAAGAGCGGTATTTGCCAGAGAATTG
AGAGTTCCTATCGTAATGCATGACTACTTAACTGGGGGGTTCACCGCAAATACTAGTCTG
GCTCATTATTGCCGCGACAATGGTCTACTTCTTCACATCCATCGCGCAATGCATGCAGTT
ATTGATAGA---------------------------------------------------
------------------------------------------------------------
------------------------------------------------------------
------------------------------------------------------------
------------------------------------------------------------
------------------------------------------------------------
------------------------------------------------------------
-----------------------------------
>MN263136Dendrobium_chrysanthum
------------------------------------------------------------
------------------------------------------------------------
------------------------CCTGAAGAATCAGGGGCTGCAGTAGCTGCCGAAGCT
TCTACTGGTACATGGACAACTGTGTGGACTGATGGAGTTACCAGTCTTGATCGTTACAAA
GGACGATGCTACCACATCGAGGTCGTTGTTGGGGAGGAAAATCAATATATTGCTTATGTA
GCTTATCCTTTAGACCTTTTTGAAGAAGGTTCTGTTACTAACATGTTTACTTCCATTGTG
GGTAATGTATTTGGTTTCAAAGCCCTGCGAGCTCTACGTCTGGAAGATCTGCGAATTCCT
ACTTCTTATTCCAAAACTTTCCAAGGTCCGCCTCATGGCATCCAAGTTGAAAGAGATAAA
TTGAACAAGTA---TGGTCGTCCCCTATTGGGATGTACTATTAAACCAAAATTGGGATTA
TCCGCAAAAAACTACGGTAGAGCGGTTTATGAATGTCTACGGGGTGGACTTGATTTTACT
AAGGATGATGAAAACGTAAATTCACAACCATTTATGCGTTGGAGAGATCGTTTCTTATTT
TGTGCCGAAGCACTCTTTAAAGCGCAAGCCGAAACGGGTGAAATTAAAGGACATTACTTG
AATGCAACTGCCGGTACATGTGAAGAAATGATCAAAAAAGCGGTATTTGCCAGAGAATTG
GAAGTTCCTATCGTAATGCATGACTACTTAACTGGAGGGTTCAC----------------
------------------------------------------------------------
------------------------------------------------------------
------------------------------------------------------------
------------------------------------------------------------
------------------------------------------------------------
------------------------------------------------------------
------------------------------------------------------------
------------------------------------------------------------
-----------------------------------
>MN263135Dendrobium_chrysanthum
------------------------------------------------------------
------------------------------------------------------------
------------------------CCTGAAGAAGCAGGGGCTGCAGTAGCTGCCGAATCT
TCTACTGGTACATGGACAACTGTGTGGACTGATGGACTTACCAGTCTTGATCGTTACAAA
GGACGATGCTACCACATCGAGGTCGTTGTTGGGGAGGAAAATCAATATATTGCTTATGTA
GCTTATCCTTTAGACCTTTTTGAAGAAGGTTCTGTTACTAACATGTTTACTTCCATTGTG
GGTAATGTATTTGGTTTCAAAGCCCTGCGAGCTCTACGTCTGGAAGATCTGCGAATTCCT
ACTTCTTATTCCAAAACTTTCCAAGGTCCGCCTCATGGCATCCAAGTTGAAAGAGATAAA
TTGAACAAGTA---TGGTCGTCCCCTATTGGGATGTACTATTAAACCAAAATTGGGATTA
TCCGCAAAAAACTACGGTAGAGCGGTTTATGAATGTCTACGGGGTGGACTTGATTTTACT
AAGGATGATGAAAACGTAAATTCACAACCATTTATGCGTTGGAGAGATCGTTTCTTATTT
TGTGCCGAAGCACTCTTTAAAGCGCAAGCCGAAACGGGTGAAATTAAAGGACATTACTTG
AATGCAACTGCGGGTACATGTGAAGAAATGATCAAAAGAGCGGTATTTGCCAGAGAATTG
GGAGTTCCTATCGTAATGCATGACTACGTAACTGGGGGGTTCACCGCAGATACAAATCTG
GCTCATTATTGCCGCGACAATGTTCTACTTCTTCACATCCATCGCGC-------------
------------------------------------------------------------
------------------------------------------------------------
------------------------------------------------------------
------------------------------------------------------------
------------------------------------------------------------
------------------------------------------------------------
------------------------------------------------------------
-----------------------------------
>MN263134Dendrobium_chrysanthum
------------------------------------------------------------
------------------------------------------------------------
------------------------------------------------------------
---------------------------------------------------------CAA
GGACGATGCTACCACATCGAGGTCGTTGTTGGGGAGGAAAATCAATATATTGCTTATGTA
GCTTATCCTTTAGACCTTTTTGAAGAAGGTTCTGTTACTAACATGTTTACTTCCATTGTG
GGTAATGTATTTGGTTTCAAAGCCCTGCGAGCTCTACGTCTGGAAGATCTGCGAATTCCT
ACTTCTTATTCCAAAACTTTCCAAGGTCCGCCTCATGGCATCCAAGTTGAAAGAGATAAA
TTGAACAAGTA---TGGTCGTCCCCTATTGGGATGTACTATTAAACCAAAATTGGGATTA
TCCGCAAAAAACTACGGTAGAGCGGTTTATGAATGTCTACGGGGTGGACTTGATTTTACT
AAGGATGATGAAAACGTAAATTCACAACCATTTATGCGTTGGAGAGATCGTTTCTTATTT
TGTGCCGAAGCACTCTTTAAAGCGCAAGCCGAAACGGGTGAAATTAAAGGACATTACTTG
AATGCAACTGCGGGTACATGTGAAGAAATGATCAAAAGAGCGGTATTTGCCAGAGAATTG
GGAGTTCCTATCGTAATGCATGACTACTTAACTGGGGGGTTCACCGCAAATACTAGTCTG
GCTCATTATTGCCGCGACAATGGTCTACTTCTTCACATCCATCGCGCAATGCATGCAGTT
ATTGATAGA---------------------------------------------------
------------------------------------------------------------
------------------------------------------------------------
------------------------------------------------------------
------------------------------------------------------------
------------------------------------------------------------
------------------------------------------------------------
-----------------------------------
>JF713157Dendrobium_chrysotoxum 
-------------------------------GATTTAAAGCTGGTGTTAAAGATTACAAA
TTGACTTATTATACTCCTGACTACGAAACCAAAGATACTGATATCTTGGCAGCATTCCGA
GTAACTCCTCAACCGGGAGTTCCGCCTGAAGAAGCGGGGGCTGCGGTAGCTGCCGAATCT
[truncated: 1,161,043 more chars]
