# Supplementary material for: DNA barcoding of medicinal orchids in Asia
Source: Sci Rep. 2021 Dec 8;11:23651. doi: 10.1038/s41598-021-03025-0 (PMC8654824; doi:10.1038/s41598-021-03025-0)
Supplement: Supplementary file 21 — Supplementary Information 5. [file 41598_2021_3025_MOESM21_ESM.fasta]

>KX298651Vanda_cristata
------------------------------------------------------------
------------------------------------------------------------
-------------------------------------------------------ATGAA
TTTTTGAAGATAGCAATCCCCC--------------------AATATC-TTGTTCTAAGA
ACAAGATATTGGGGGATTGC----------------------------------------
------------------------------------------------------------
-------------------------------TATCTTGTTGAG--------CCTTTTGCT
TCTCTA-----------------------------TTTTCGTTCTTT---------ATCA
T----AAAAGTTT-TCCCCCGCCAATGAA---------------------------TGAT
AAGTGCCTAGGTGAAG--------------------------------------------
------------------------------------TATAGTATAAGATAAGTCAGAAAA
GTCTAAGTC-------------------TTATTAGTATACTCTAAA--------------
------------AACTCTAAAAAGAAAATCAATATACCTATACTCTTACTATAAGATAAA
AGAT---AAAGAAGATAAAAGATAAAGACTCTTAAG------------------------
------------------------------TCTAAATACTATTAAGATAAGGC-------
----------TTTTCTTTTCATATGAATACTTAGTAGAACGACTAACGACGAGATTTATT
A-TCGTTT-CT----------CGCGTGTCTCACGAAAGTTAGAGTAGGTGCGAATTCTCC
CA-ATT-TGTGACCGACCATACGATCTGTGA-TA---TAAATAGGTAAATGTTC--CTTT
CCATTATG-AATAGCGATTGTATGGCCAATCATTGTGGG-TATAATGGTAGATGCCCGAG
ACCAAGTCACTATGATTTCTT----TCTCCTCCCTCCTGTTGAGTTTTTCAATTCTTCCC
AATAAATGATTAGCT---ACAAAAGGATT--TTTTTTTAGTGAACG-TGT--CACGGCTG
ATTACTCCTTTTTT------------------TACATTTTTTAAATTGGCATTCTATGTC
C-AATATCTCGATCTTAATCTGAAGTC-------------------------TAATGATG
AATGGAAAAAAGA-----------------------------------------------
-----------------------------
>KC985262Vanda_cristata
------------------------------------------------------------
------------------------------------------------------------
-------------------------------------------------------ATGAA
TTTTTGAAGATAGCAATCCCCC--------------------AATATC-TTGTTCTTAGA
ACAAGATATTGGGGGATTGC----------------------------------------
------------------------------------------------------------
-------------------------------TATCTTGTTGAG--------CCTTTTGCT
TCTCTA-----------------------------TTTTCGTTCTTT---------ATCA
T----AAAAGTTT-TCCCCCGCCAATGAA---------------------------TGAT
AAGTGCCTAGGTGAAG--------------------------------------------
------------------------------------TATAGTATAAGATAAGTCAGAAAA
GTCTAAGTC-------------------TTATTAGTATACTCT-----------------
------------------AAAAAGAAAATCAATATACCTATACTCTTACTATAAGATAAA
AGAT-------------------AAAGACTCTTAAG------------------------
------------------------------TCTAAATACTATTAAGATAAGGC-------
----------TTTTCTTTTCATATGAATACTTAGTAGAACGACTAACGACGAGATTTATT
A-TCGTTT-CT----------CGCGTGTCTCACGAAAGTTAGAGTAGGTGCGAATTCTCC
CA-ATT-TGTGACCGACCATACGATCTGTGA-TA---TAAATAGGTAAATGTTC--CTTT
CCATTATG-AATAGCGATTGTATGGCCAATCATTGTGGG-TATAATGGTAGATGCCCGAG
ACCAAGTCACTATGATTTCTT----TCTCCTCCCTCCTGTTGAGTTTTTCAATTCTTCCC
AATAAATGATTAGCT---ACAAAAGGATT--TTTTTTTAGTGAACG-TGT--CACGGCTG
ATTACTCCTTTTTT------------------TACATTTTTTAAATTGGCATTCTATGTC
C-AATATCTCGATCTTAATCTGAAGTC-------------------------TAATGATG
AATGGAAAAAAGAGAAAATCCTTTAGCTAGATAAGGGAAGGGGCGGATGTAGCCAAGTGG
ATCAAGGCAGTGGATTGTGATCCCCC---
>KC985263Vanda_cristata
------------------------------------------------------------
------------------------------------------------------------
-------------------------------------------------------ATGAA
TTTTTGAAGATAGCAATCCCCC--------------------AATATC-TTGTTCTTAGA
ACAAGATATTGGGGGATTGC----------------------------------------
------------------------------------------------------------
-------------------------------TATCTTGTTGAG--------CCTTTTGCT
TCTCTA-----------------------------TTTTCGTTCTTT---------ATCA
T----AAAAGTTT-TCCCCCGCCAATGAA---------------------------TGAT
AAGTGCCTAGGTGAAG--------------------------------------------
------------------------------------TATAGTATAAGATAAGTCAGAAAA
GTCTAAGTC-------------------TTATTAGTATACTCTAAA--------------
------------AACTCTAAAAAGAAAATCAATATACCTATACTCTTACTATAAGATAAA
AGAT---AAAGAAGATAAAAGATAAAGACTCTTAAG------------------------
------------------------------TCTAAATACTATTAAGATAAGGC-------
----------TTTTCTTTTCATATGAATACTTAGTAGAACGACTAACGACGAGATTTATT
A-TCGTTT-CT----------CGCGTGTCTCACGAAAGTTAGAGTAGGTGCGAATTCTCC
CA-ATT-TGTGACCGACCATACGATCTGTGA-TA---TAAATAGGTAAATGTTC--CTTT
CCATTATG-AATAGCGATTGTATGGCCAATCATTGTGGG-TATAATGGTAGATGCCCGAG
ACCAAGTCACTATGATTTCTT----TCTCCTCCCTCCTGTTGAGTTTTTCAATTCTTCCC
AATAAATGATTAGCT---ACAAAAGGATT--TTTTTTTAGTGAACG-TGT--CACGGCTG
ATTACTCCTTTTTT------------------TACATTTTTTAAATTGGCATTCTATGTC
C-AATATCTCGATCTTAATCTGAAGTC-------------------------TAATGATG
AATGGAAAAAAGAGAAAATCCTTTAGCTAGATAAGGGAAGGGGCGGATGTAGCCAAGTGG
ATCAAGGCAGTGGATTGTGATCCCCC---
>KX298658Vanda_testacea
-------------------------------------------------TGGAAGCTCTT
TCGATAAATGGATAATACTTTTTTATTCATAT----------------------------
-----------------------------------------------------ATATGAA
TTTTTGAAGATAGCAATCCCCC--------------------AATATC-TTGTTCTAAGA
ACAAGATATTGGGGGATTGC----------------------------------------
------------------------------------------------------------
-------------------------------TATCTTGTTGAG--------CCTTTTGCT
TCTCTA-----------------------------TTTTCGTTCTTT---------ATCA
T----AAAAGTTT-TCCCCCGCCAATGAA---------------------------TGAT
AAGTGCCTAGGTGAAG--------------------------------------------
------------------------------------TATAGTATAAGATAAGTCAGAAAA
GTCTAAGTC-------------------TTATTAGTATACTCT-----------------
------------------AAAAAGAAAATCAATATACCTATACTCTTACTATAAGATAAA
AGAT-------------------AAAGACTCTTAAG------------------------
------------------------------TCTAAATACTATTAAGATAAGGC-------
----------TTTTCTTTTCATATGAATACTTAGTAGAACGACTAACGACGAGATTTATT
A-TCGTTT-CT----------CGCGTGTCTCACGAAAGTTAGAGTAGGTGCGAATTCTCC
CA-ATT-TGTGACCGACCATACGATCTGTGA-TA---TAAATAGGTAAATGTTC--CTTT
CCATTATG-AATAGCGATTGTATGGCCAATCATTGTGGG-TATAATGGTAGATGCCCGAG
ACCAAGTCACTATGATTTCTT----TCTCCTCCCTCCTGTTGAGTTTTTCAATTCTTCCC
AATAAATGATTAGCT---ACAAAAGGATT--TTTTTTTAGTGAACG-TGT--CACGGCTG
ATTACTCCTTTTTT------------------TACATTTTTTAAATTGGCATTCTATGTC
C-AATATCTCGATCTTAATCTGAAGTC-------------------------TAATGATG
AATGGAAAAAAGAGAAAATCCTT-------------------------------------
-----------------------------
>KC985317Vanda_testacea
------------------------------------------------------------
------------------------------------------------------------
-------------------------------------------------------ATGAA
TTTTTGAAGATAGCAATCCCCC--------------------AATATC-TTGTTCTAAGA
ACAAGATATTGGGGGATTGC----------------------------------------
------------------------------------------------------------
-------------------------------TATCTTGTTGAG--------CCTTTTGCT
TCTCTA-----------------------------TTTTCGTTCTTT---------ATCA
T----AAAAGTTT-TCCCCCGCCAATGAA---------------------------TGAT
AAGTGCCTAGGTGAAG--------------------------------------------
------------------------------------TATAGTATAAGATAAGTCAGAAAA
GTCTAAGTC-------------------TTATTAGTATACTCT-----------------
------------------AAAAAGAAAATCAATATACCTATACTCTTACTATAAGATAAA
AGAT-------------------AAAGACTCTTAAG------------------------
------------------------------TCTAAATACTATTAAGATAAGGC-------
----------TTTTCTTTTCATATGAATACTTAGTAGAACGACTAACGACGAGATTTATT
A-TCGTTT-CT----------CGCGTGTCTCACGAAAGTTAGAGTAGGTGCGAATTCTCC
CA-ATT-TGTGACCGACCATACGATCTGTGA-TA---TAAATAGGTAAATGTTC--CTTT
CCATTATG-AATAGCGATTGTATGGCCAATCATTGTGGG-TATAATGGTAGATGCCCGAG
ACCAAGTCACTATGATTTCTT----TCTCCTCCCTCCTGTTGAGTTTTTCAATTCTTCCC
AATAAATGATTAGCT---ACAAAAGGATT--TTTTTTTAGTGAACG-TGT--CACGGCTG
ATTACTCCTTTTTT------------------TACATTTTTTAAATTGGCATTCTATGTC
C-AATATCTCGATCTTAATCTGAAGTC-------------------------TAATGATG
AATGGAAAAAAGAGAAAATCCTTTAGCTAGATAAGGGAAGGGGCGGATGTAGCCAAGTGG
ATCAAGGCAGTGGATTGTGATCCCCC---
>KC985338Taprobanea_spathulata 
------------------------------------------------------------
------------------------------------------------------------
------------------------------------------------------------
----------------------------------------------TC-TTGTTCTTAGA
ACAAGATATTGGGGGATTGC----------------------------------------
------------------------------------------------------------
-------------------------------TATCTTGTTGAG--------CCTTTTTCT
TCTCTA-----------------------------TTTTCGTTCTTT---------ATCA
T----AAAAGTTT-TCCCCCGCCAATGAA---------------------------TGAT
AAGTGCCTAGGTGAAG--------------------------------------------
------------------------------------TATAGTATAAGATAAGTCAGAAAA
GTCTAAGTC-------------------TTATTAGTCTACTCT-----------------
------------------AAAAATAAAATAAATATACCTATACTCTTACTATAAGATAAA
AGAT-------------------AAAGACTCTTAAG------------------------
------------------------------TCTAAAAACTCTTAAGATAAGGC-------
----------TTTTCTTTTCATATGAATACTTAGTAGAACGACTAACGACGAGATTTATT
A-TCGTTT-CT----------CGCGTGTCTCACGAAAGTTAGAGTAGGTGCGAATTCTCC
CA-ATT-TGTGACCGACCATACGATCTGTGA-TA---TAAATAGGTAAATGTTC--CTTT
CCATTATG-AATAGCGATTGTATGGCCAATCATTGTGGG-TATAATGGTAGATGCCCGAG
ACCAAGTCACTATGATTTCTT----TCTCCTCCCTCCTGTTGAGTTTTTCAATTCTTCCC
AATAAATGATTAGCT---ACAAAAGGATT--TTTTTTTAGTGAACG-TGT--CACGGCTG
ATTACTCCTTTTTT------------------TACATTTTTGAAATTGGCATTCTATGTC
C-AATATCTCGATCTTAATCTGAAGTC-------------------------TAATGATG
AATGGAAAAAAGAGAAAATCCTTTAGCTAGATAAGGGAAGGGGCGGATGTAGCCAAGTGG
ATCAAGGCAGTGGATTGTGATCCCCC---
>MF446881Taprobanea_spathulata
------------------------------------------------------------
------------------------------------------------------------
------------------------------------------------------------
----------------------------------------------TC-TTGTTCTTAGA
ACAAGATATTGGGGGATTGC----------------------------------------
------------------------------------------------------------
-------------------------------TATCTTGTTGAG--------CCTTTTTCT
TCTCTA-----------------------------TTTTCGTTCTTT---------ATCA
T----AAAAGTTT-TCCCCCGCCAATGAA---------------------------TGAT
AAGTGCCTAGGTGAAG--------------------------------------------
------------------------------------TATAGTATAAGATAAGTCAGAAAA
GTCTAAGTC-------------------TTATTAGTCTACTCT-----------------
------------------AAAAATAAAATAAATATACCTATACTCTTACTATAAGATAAA
AGAT-------------------AAAGACTCTTAAG------------------------
------------------------------TCTAAAAACTCTTAAGATAAGGC-------
----------TTTTCTTTTCATATGAATACTTAGTAGAACGACTAACGACGAGATTTATT
A-TCGTTT-CT----------CGCGTGTCTCACGAAAGTTAGAGTAGGTGCGAATTCTCC
CA-ATT-TGTGACCGACCATACGATCTGTGA-TA---TAAATAGGTAAATGTTC--CTTT
CCATTATG-AATAGCGATTGTATGGCCAATCATTGTGGG-TATAATGGTAGATGCCCGAG
ACCAAGTCACTATGATTTCTT----TCTCCTCCCTCCTGTTGAGTTTTTCAATTCTTCCC
AATAAATGATTAGCT---ACAAAAGGATT--TTTTTTTAGTGAACG-TGT--CACGGCTG
ATTACTCCTTTTTT------------------TACATTTTTGAAATTGGCATTCTATGTC
C-AATATCTCGATCTTAATCTGAAGTC-------------------------TAATGATG
AATGGAAAAAAGAGA---------------------------------------------
-----------------------------
>KX298656Taprobanea_spathulata
------------------------------------------------------------
-------------AATACTTTTTAATTCATAT-----------------ATGAATTAAAA
A----------------------------------------------------GTATTAA
TTTTTGAAGATAGCAATCCCCC--------------------AATATC-TTGTTCTTAGA
ACAAGATATTGGGGGATTGC----------------------------------------
------------------------------------------------------------
-------------------------------TATCTTGTTGAG--------CCTTTTGCT
TCTCTA-----------------------------TTTTCGTTCTTT---------ATCA
T----AAAAGTTT-TCCCCCGCCAATGAA---------------------------TGAT
AAGTGCCTAGGTGAAG--------------------------------------------
------------------------------------TATAGTATAAGATAAGTCAGAAAA
GTCTAAGTC-------------------TTATTAGTATACTCT-----------------
------------------AAAAAGAAAATAAATATACCTATACTCTTACTATAAGATAAA
AGAT-------------------AAAGACTCTTAAG------------------------
------------------------------TCTAAATACTATTAAGATAAGGC-------
----------TTTTCTTTTCATATGAATACTTAGTAGAACGACTAACGACGAGATTTATT
A-TCGTTT-CT----------CGCGTGTCTCACGAAAGTTAGAGTAGGTGCGAATTCTCC
CA-ATT-TGTGACCGACCATACGATCTGTGA-TA---TAAATAGGTAAATGTTC--CTTT
CCATTATG-AATAGCGATTGTATGGCCAATCATTGTGGG-TATAATGGTAGATGCCCGAG
ACCAAGTCACTATGATTTCTT----TCTCCTCCCTCCTGTTGAGTTTTTCAATTCTTCCC
AATAAATGATTAGCT---ACAAAAGGATT--TTTTTTTAGTGAACG-TGT--CACGGCTG
ATTACTCCTTTTTT------------------TACATTTTTTAAATTGACATTCTATGTC
C-AATATCTCGATCTTAATCTGAAGTC-------------------------TAATGATG
AATGGAAAAAAGAGAAAA------------------------------------------
-----------------------------
>KC985315Vanda_tessellata 
------------------------------------------------------------
------------------------------------------------------------
-------------------------------------------------------ATGAA
TTTTTGAAGATAGCAATCCCCC--------------------AATATC-TTGTTCTTAGA
ACAAGATATTGGGGGATTGC----------------------------------------
------------------------------------------------------------
-------------------------------TATCTTGTTGAG--------CCTTTTGCT
TCTCTA-----------------------------TTTTCGTTCTTT---------ATCA
T----AAAAGTTT-TCCCCCGCCAATGAA---------------------------TGAT
AAGTGCCTAGGTGAAG--------------------------------------------
------------------------------------TATAGTATAAGATAAGTCAGAAAA
GTCTAAGTC-------------------TTATTAGTATACTCT-----------------
------------------AAAAAGAAAATCAATATACCTATACTCTTACTATAAGATAAA
AGAT-------------------AAAGACTCTTAAG------------------------
------------------------------TCTAAATACTATTAAGATAAGGC-------
----------TTTTCTTTTCATATGAATACTTAGTAGAACGACTAACGACGAGATTTATT
A-TCGTTT-CT----------CGCGTGTCTCACGAAAGTTAGAGTAGGTGCGAATTCTCC
CA-ATT-TGTGACCGACCATACGATCTGTGA-TA---TAAATAGGTAAATGTTC--CTTT
CCATTATG-AATAGCGATTGTATGGCCAATCATTGTGGG-TATAATGGTAGATGCCCGAG
ACCAAGTCACTATGATTTCTT----TCTCCTCCCTCCTGTTGAGTTTTTCAATTCTTCCC
AATAAATGATTAGCT---ACAAAAGGATT--TTTTTTTAGTGAACG-TGT--CACGGCTG
ATTACTCCTTTTTT------------------TACATTTTTTAAATTGGCATTCTATGTC
C-AATATCTCGATCTTAATCTGAAGTC-------------------------TAATGATG
AATGGAAAAAAGAGAAAATCCTTTAGCTAGATAAGGGAAGGGGCGGATGTAGCCAAGTGG
ATCAAGGCAGTGGATTGTGATCCCCC---
>KC985311Vanda_tessellata 
------------------------------------------------------------
------------------------------------------------------------
-------------------------------------------------------ATGAA
TTTTTGAAGATAGCAATCCCCC--------------------AATATC-TTGTTCTTAGA
ACAAGATATTGGGGGATTGC----------------------------------------
------------------------------------------------------------
-------------------------------TATCTTGTTGAG--------CCTTTTGCT
TCTCTA-----------------------------TTTTCGTTCTTT---------ATCA
T----AAAAGTTT-TCCCCCGCCAATGAA---------------------------TGAT
AAGTGCCTAGGTGAAG--------------------------------------------
------------------------------------TATAGTATAAGATAAGTCAGAAAA
GTCTAAGTC-------------------TTATTAGTATACTCT-----------------
------------------AAAAAGAAAATCAATATACCTATACTCTTACTATAAGATAAA
AGAT-------------------AAAGACTCTTAAG------------------------
------------------------------TCTAAATACTATTAAGATAAGGC-------
----------TTTTCTTTTCATATGAATACTTAGTAGAACGACTAACGACGAGATTTATT
A-TCGTTT-CT----------CGCGTGTCTCACGAAAGTTAGAGTAGGTGCGAATTCTCC
CA-ATT-TGTGACCGACCATACGATCTGTGA-TA---TAAATAGGTAAATGTTC--CTTT
CCATTATG-AATAGCGATTGTATGGCCAATCATTGTGGG-TATAATGGTAGATGCCCGAG
ACCAAGTCACTATGATTTCTT----TCTCCTCCCTCCTGTTGAGTTTTTCAATTCTTCCC
AATAAATGATTAGCT---ACAAAAGGATT--TTTTTTTAGTGAACG-TGT--CACGGCTG
ATTACTCCTTTTTT------------------TACATTTTTTAAATTGGCATTCTATGTC
C-AATATCTCGATCTTAATCTGAAGTC-------------------------TAATGATG
AATGGAAAAAAGAGAAAATCCTTTAGCTAGATAAGGGAAGGGGCGGATGTAGCCAAGTGG
ATCAAGGCAGTGGATTGTGATCCCCC---
>KC985316Vanda_tessellata 
------------------------------------------------------------
------------------------------------------------------------
-------------------------------------------------------ATGAA
TTTTTGAAGATAGCAATCCCCC--------------------AATATC-TTGTTCTTAGA
ACAAGATATTGGGGGATTGC----------------------------------------
------------------------------------------------------------
-------------------------------TATCTTGTTGAG--------CCTTTTGCT
TCTCTA-----------------------------TTTTCGTTCTTT---------ATCA
T----AAAAGTTT-TCCCCCGCCAATGAA---------------------------TGAT
AAGTGCCTAGGTGAAG--------------------------------------------
------------------------------------TATAGTATAAGATAAGTCAGAAAA
GTCTAAGTC-------------------TTATTAGTATACTCT-----------------
------------------AAAAAGAAAATCAATATACCTATACTCTTACTATAAGATAAA
AGAT-------------------AAAGACTCTTAAG------------------------
------------------------------TCTAAATACTATTAAGATAAGGC-------
----------TTTTCTTTTCATATGAATACTTAGTAGAACGACTAACGACGAGATTTATT
A-TCGTTT-CT----------CGCGTGTCTCACGAAAGTTAGAGTAGGTGCGAATTCTCC
CA-ATT-TGTGACCGACCATACGATCTGTGA-TA---TAAATAGGTAAATGTTC--CTTT
CCATTATG-AATAGCGATTGTATGGCCAATCATTGTGGG-TATAATGGTAGATGCCCGAG
ACCAAGTCACTATGATTTCTT----TCTCCTCCCTCCTGTTGAGTTTTTCAATTCTTCCC
AATAAATGATTAGCT---ACAAAAGGATT--TTTTTTTAGTGAACG-TGT--CACGGCTG
ATTACTCCTTTTTT------------------TACATTTTTTAAATTGGCATTCTATGTC
C-AATATCTCGATCTTAATCTGAAGTC-------------------------TAATGATG
AATGGAAAAAAGAGAAAATCCTTTAGCTAGATAAGGGAAGGGGCGGATGTAGCCAAGTGG
ATCAAGGCAGTGGATTGTGATCCCCC---
>KC985314Vanda_tessellata
------------------------------------------------------------
------------------------------------------------------------
-------------------------------------------------------ATGAA
TTTTTGAAGATAGCAATCCCCC--------------------AATATC-TTGTTCTTAGA
ACAAGATATTGGGGGATTGC----------------------------------------
------------------------------------------------------------
-------------------------------TATCTTGTTGAG--------CCTTTTGCT
TCTCTA-----------------------------TTTTCGTTCTTT---------ATCA
T----AAAAGTTT-TCCCCCGCCAATGAA---------------------------TGAT
AAGTGCCTAGGTGAAG--------------------------------------------
------------------------------------TATAGTATAAGATAAGTCAGAAAA
GTCTAAGTC-------------------TTATTAGTATACTCT-----------------
------------------AAAAAGAAAATCAATATACCTATACTCTTACTATAAGATAAA
AGAT-------------------AAAGACTCTTAAG------------------------
------------------------------TCTAAATACTATTAAGATAAGGC-------
----------TTTTCTTTTCATATGAATACTTAGTAGAACGACTAACGACGAGATTTATT
A-TCGTTT-CT----------CGCGTGTCTCACGAAAGTTAGAGTAGGTGCGAATTCTCC
CA-ATT-TGTGACCGACCATACGATCTGTGA-TA---TAAATAGGTAAATGTTC--CTTT
CCATTATG-AATAGCGATTGTATGGCCAATCATTGTGGG-TATAATGGTAGATGCCCGAG
ACCAAGTCACTATGATTTCTT----TCTCCTCCCTCCTGTTGAGTTTTTCAATTCTTCCC
AATAAATGATTAGCT---ACAAAAGGATT--TTTTTTTAGTGAACG-TGT--CACGGCTG
ATTACTCCTTTTTT------------------TACATTTTTTAAATTGGCATTCTATGTC
C-AATATCTCGATCTTAATCTGAAGTC-------------------------TAATGATG
AATGGAAAAAAGAGAAAATCCTTTAGCTAGATAAGGGAAGGGGCGGATGTAGCCAAGTGG
ATCAAGGCAGTGGATTGTGATCCCCC---
>KC985312Vanda_tessellata
------------------------------------------------------------
------------------------------------------------------------
-------------------------------------------------------ATGAA
TTTTTGAAGATAGCAATCCCCC--------------------AATATC-TTGTTCTAAGA
ACAAGATATTGGGGGATTGC----------------------------------------
------------------------------------------------------------
-------------------------------TATCTTGTTGAG--------CCTTTTGCT
TCTCTA-----------------------------TTTTCGTTCTTT---------ATCA
T----AAAAGTTT-TCCCCCGCCAATGAA---------------------------TGAT
AAGTGCCTAGGTGAAG--------------------------------------------
------------------------------------TATAGTATAAGATAAGTCAGAAAA
GTCTAAGTC-------------------TTATTAGTATACTCT-----------------
------------------AAAAAGAAAATCAATATACCTATACTCTTACTATAAGATAAA
AGAT-------------------AAAGACTCTTAAG------------------------
------------------------------TCTAAATACTATTAAGATAAGGC-------
----------TTTTCTTTTCATATGAATACTTAGTAGAACGACTAACGACGAGATTTATT
A-TCGTTT-CT----------CGCGTGTCTCACGAAAGTTAGAGTAGGTGCGAATTCTCC
CA-ATT-TGTGACCGACCATACGATCTGTGA-TA---TAAATAGGTAAATGTTC--CTTT
CCATTATG-AATAGCGATTGTATGGCCAATCATTGTGGG-TATAATGGTAGATGCCCGAG
ACCAAGTCACTATGATTTCTT----TCTCCTCCCTCCTGTTGAGTTTTTCAATTCTTCCC
AATAAATGATTAGCT---ACAAAAGGATT--TTTTTTTAGTGAACG-TGT--CACGGCTG
ATTACTCCTTTTTT------------------TACATTTTTTAAATTGGCATTCTATGTC
C-AATATCTCGATCTTAATCTGAAGTC-------------------------TAATGATG
AATGGAAAAAAGAGAAAATCCTTTAGCTAGATAAGGGAAGGGGCGGATGTAGCCAAGTGG
ATCAAGGCAGTGGATTGTGATCCCCC---
>KC985313Vanda_tessellata 
------------------------------------------------------------
------------------------------------------------------------
-------------------------------------------------------ATGAA
TTTTTGAAGATAGCAATCCCCC--------------------AATATC-TTGTTCTAAGA
ACAAGATATTGGGGGATTGC----------------------------------------
------------------------------------------------------------
-------------------------------TATCTTGTTGAG--------CCTTTTGCT
TCTCTA-----------------------------TTTTCGTTCTTT---------ATCA
T----AAAAGTTT-TCCCCCGCCAATGAA---------------------------TGAT
AAGTGCCTAGGTGAAG--------------------------------------------
------------------------------------TATAGTATAAGATAAGTCAGAAAA
GTCTAAGTC-------------------TTATTAGTATACTCT-----------------
------------------AAAAAGAAAATCAATATACCTATACTCTTACTATAAGATAAA
AGAT-------------------AAAGACTCTTAAG------------------------
------------------------------TCTAAATACTATTAAGATAAGGC-------
----------TTTTCTTTTCATATGAATACTTAGTAGAACGACTAACGACGAGATTTATT
A-TCGTTT-CT----------CGCGTGTCTCACGAAAGTTAGAGTAGGTGCGAATTCTCC
CA-ATT-TGTGACCGACCATACGATCTGTGA-TA---TAAATAGGTAAATGTTC--CTTT
CCATTATG-AATAGCGATTGTATGGCCAATCATTGTGGG-TATAATGGTAGATGCCCGAG
ACCAAGTCACTATGATTTCTT----TCTCCTCCCTCCTGTTGAGTTTTTCAATTCTTCCC
AATAAATGATTAGCT---ACAAAAGGATT--TTTTTTTAGTGAACG-TGT--CACGGCTG
ATTACTCCTTTTTT------------------TACATTTTTTAAATTGGCATTCTATGTC
C-AATATCTCGATCTTAATCTGAAGTC-------------------------TAATGATG
AATGGAAAAAAGAGAAAATCCTTTAGCTAGATAAGGGAAGGGGCGGATGTAGCCAAGTGG
ATCAAGGCAGTGGATTGTGATCCCCC---
>KC985257Vanda_coerulea
------------------------------------------------------------
------------------------------------------------------------
-------------------------------------------------------ATGAA
TTTTTGAAGATAGCAATCCCCC--------------------AATATC-TTGTTCTAAGA
ACAAGATATTGGGGGATTGC----------------------------------------
------------------------------------------------------------
-------------------------------TATCTTGTTGAG--------CCTTTTGCT
TCTCTA-----------------------------TTTTCGTTCTTT---------ATCA
T----AAAAGTTT-TCCCCCGCCAATGAA---------------------------TGAT
AAGTGCCTAGGTGAAG--------------------------------------------
------------------------------------TATAGTATAAGATAAGTCATAAAA
GTCTAAGTC-------------------TTATTAGTATACTCT-----------------
------------------AAAAAGAAAATCAATATACCTATACTCTTACTATAAGATAAA
AGAT-------------------AAAGACTCTTAAG------------------------
------------------------------TCTAAATACTATTAAGATAAGGC-------
----------TTTTCTTTTCATATGAATACTTAGTAGAACGACTAACGACGAGATTTCTT
A-TCGTTT-CT----------CGCGTGTCTCACGAAAGTTAGAGTAGGTGCGAATTCTCC
CA-ATT-TGTGACCGACCATACGATCTGTGA-TA---TAAATAGGTAAATGTTC--CTTT
CCATTATG-AATAGCGATTGTATGGCCAATCATTGTGGG-TATAATGGTAGATGCCCGAG
ACCAAGTCACTATGATTTCTT----TCTCCTCCCTCCTGTTGAGTTTTTCAATTCTTCCC
AATAAATGATTAGCT---ACAAAAGGATT--TTTTTTTAGTGAACG-TGT--CACGGCTG
ATTACTCCTTTTTT------------------TACATTTTTTAAATTGGCATTCTATGTC
C-AATATCTCGATCTTAATCTGAAGTC-------------------------TAATGATG
AATGGAAAAAAGAGAAAATCCTTTAGCTAGATAAGGGAAGGGGCGGATGTAGCCAAGTGG
ATCAAGGCAGTGGATTGTGATCCCCC---
>KC985258Vanda_coerulea
------------------------------------------------------------
------------------------------------------------------------
-------------------------------------------------------ATGAA
TTTTTGAAGATAGCAATCCCCC--------------------AATATC-TTGTTCTAAGA
ACAAGATATTGGGGGATTGC----------------------------------------
------------------------------------------------------------
-------------------------------TATCTTGTTGAG--------CCTTTTGCT
TCTCTA-----------------------------TTTTCGTTCTTT---------ATCA
T----AAAAGTTT-TCCCCCGCCAATGAA---------------------------TGAT
AAGTGCCTAGGTGAAG--------------------------------------------
------------------------------------TATAGTATAAGATAAGTCATAAAA
GTCTAAGTC-------------------TTATTAGTATACTCT-----------------
------------------AAAAAGAAAATCAATATACCTATACTCTTACTATAAGATAAA
AGAT-------------------AAAGACTCTTAAG------------------------
------------------------------TCTAAATACTATTAAGATAAGGC-------
----------TTTTCTTTTCATATGAATACTTAGTAGAACGACTAACGACGAGATTTCTT
A-TCGTTT-CT----------CGCGTGTCTCACGAAAGTTAGAGTAGGTGCGAATTCTCC
CA-ATT-TGTGACCGACCATACGATCTGTGA-TA---TAAATAGGTAAATGTTC--CTTT
CCATTATG-AATAGCGATTGTATGGCCAATCATTGTGGG-TATAATGGTAGATGCCCGAG
ACCAAGTCACTATGATTTCTT----TCTCCTCCCTCCTGTTGAGTTTTTCAATTCTTCCC
AATAAATGATTAGCT---ACAAAAGGATT--TTTTTTTAGTGAACG-TGT--CACGGCTG
ATTACTCCTTTTTT------------------TACATTTTTTAAATTGGCATTCTATGTC
C-AATATCTCGATCTTAATCTGAAGTC-------------------------TAATGATG
AATGGAAAAAAGAGAAAATCCTTTAGCTAGATAAGGGAAGGGGCGGATGTAGCCAAGTGG
ATCAAGGCAGTGGATTGTGATCCCCC---
>KC985256Vanda_coerulea
------------------------------------------------------------
------------------------------------------------------------
-------------------------------------------------------ATGAA
TTTTTGAAGATAGCAATCCCCC--------------------AATATC-TTGTTCTAAGA
ACAAGATATTGGGGGATTGC----------------------------------------
------------------------------------------------------------
-------------------------------TATCTTGTTGAG--------CCTTTTGCT
TCTCTA-----------------------------TTTTCGTTCTTT---------ATCA
T----AAAAGTTT-TCCCCCGCCAATGAA---------------------------TGAT
AAGTGCCTAGGTGAAG--------------------------------------------
------------------------------------TATAGTATAAGATAAGTCATAAAA
GTCTAAGTC-------------------TTATTAGTATACTCT-----------------
------------------AAAAAGAAAATCAATATACCTATACTCTTACTATAAGATAAA
AGAT-------------------AAAGACTCTTAAG------------------------
------------------------------TCTAAATACTATTAAGATAAGGC-------
----------TTTTCTTTTCATATGAATACTTAGTAGAACGACTAACGACGAGATTTCTT
A-TCGTTT-CT----------CGCGTGTCTCACGAAAGTTAGAGTAGGTGCGAATTCTCC
CA-ATT-TGTGACCGACCATACGATCTGTGA-TA---TAAATAGGTAAATGTTC--CTTT
CCATTATG-AATAGCGATTGTATGGCCAATCATTGTGGG-TATAATGGTAGATGCCCGAG
ACCAAGTCACTATGATTTCTT----TCTCCTCCCTCCTGTTGAGTTTTTCAATTCTTCCC
AATAAATGATTAGCT---ACAAAAGGATT--TTTTTTTAGTGAACG-TGT--CACGGCTG
ATTACTCCTTTTTT------------------TACATTTTTTAAATTGGCATTCTATGTC
C-AATATCTCGATCTTAATCTGAAGTC-------------------------TAATGATG
AATGGAAAAAAGAGAAAATCCTTTAGCTAGATAAGGGAAGGGGCGGATGTAGCCAAGTGG
ATCAAGGCAGTGGATTGTGATCCCCC---
>JX202714Vanda_concolor 
------------------------------------------------------------
------------TAATACTTTTTTATTCATAT----------------------------
-----------------------------------------------------ATATGAA
TTTTTGAAGATAGCAATCCCCC--------------------AATATC-TTGTTCTTAGA
ACAAGATATTGGGGGATTGC----------------------------------------
------------------------------------------------------------
-------------------------------TATCTTGTTGAG--------CCTTTTGCT
TCTCTA-----------------------------TTTTCGTTCTTT---------ATCA
T----AAAAGTTT-TCCCCCGCCAATGAA---------------------------TGAT
AAGTGCCTAGGTGAAG--------------------------------------------
------------------------------------TATAGTATAAGATAAGTCAGAAAA
GTCTAAGTC-------------------TTATTAGTATACTCT-----------------
------------------AAAAAGAAAATCAATATACCTATACTCTTACTATAAGATAAA
AGAT-------------------AAAGACTCTTAAG------------------------
------------------------------TCTAAATACTATTAAGATAAGGC-------
----------TTTTCTTTTCATATGAATACTTAGTAGAACGACTAACGACGAGATTTATT
A-TCGTTT-CT----------CGCGTGTCTCACGAAAGTTAGAGTAGGTGCGAATTCTCC
CA-ATT-TGTGACCGACCATACGATCTGTGA-TA---TAAATAGGTAAATGTTC--CTTT
CCATTATG-AATAGCGATTGTATGGCCAATCATTGTGGG-TATAATGGTAGATGCCCGAG
ACCAAGTCACTATGATTTCTT----TCTCCTCCCTCCTGTTGAGTTTTTCAATTCTTCCC
AATAAATGATTAGCT---ACAAAAGGATT--TTTTTTTAGTGAACG-TGT--CACGGCTG
ATTACTCCTTTTT-------------------TACATTTTTTAAATTGGCATTCTATGTC
C-AATATCTCGATCTTAATCTGAAGTC-------------------------TAATGATG
AATGGAAAAAAGAGAAAA------------------------------------------
-----------------------------
>HQ404466Holcoglossum_quasipinifolium 
------------------------------------------------------------
------------TAATACTTTTTTATTCATAT----------------------------
-----------------------------------------------------ATATGAA
TTTTTGAAGATAGCAATCCCCC--------------------AATATC-TTGTTCTTAGA
ACAAGATATTGGGGGATTGC----------------------------------------
------------------------------------------------------------
-------------------------------TATCTTGTTGAA--------ACTTTTGCT
TCTCTA-----------------------------TTTTCGTTCTTT---------ATCA
T----AAAAGTTT-TCCCCCGCCAATGAA---------------------------TGAT
AAGTGCCTAGGTGAAG--------------------------------------------
------------------------------------TATAGTATAAGATAAGTCAGAAAA
GTCTAAGTC-------------------TTATTAGTATAC--------------------
-------------------------------------------TCTTACTATAAGATAAA
AGAG-------------------AAAGACTCTTAAG------------------------
------------------------------TCTAAATACTATTAAGATAAGGC-------
----------TTTTCTTTTCATATGAATACTTAGTAGAACGACTAACGACGAGATTTATT
A-TCGTTT-CT----------CGCGTGTCTCACGAAAGTGAGAGTAGGTGCGAATTCTCC
CA-ATT-TGTGACCGACCATACGATCTGTGA-TA---TAAATAGGTAAATGTTC--CTTT
CCATTATG-AATAGCGATTGTATGGCCAATCATTGTGGG-TATAATGGTAGATGCCCGAG
ACCAAGTCACTATGATTTCTT----TCTCCTCCCTCCTGTTGAGTTTTTCAATTCTTCCC
AATAAATGATTAGCT---ACAAAAGGATT--TTTTTTTAGTGAACG-TGT--CACGGCTG
ATTACTCCTTTTTT------------------TACATTTTTTAAATTGGCATTCTATGTC
C-AATATCTCGATCTTAATCTGAAGTC-------------------------TAATGATG
AATGGAAAAAAGAGAAAA------------------------------------------
-----------------------------
>JX202696Holcoglossum_quasipinifolium
------------------------------------------------------------
------------TAATACTTTTTTATTCATAT----------------------------
-----------------------------------------------------ATATGAA
TTTTTGAAGATAGCAATCCCCC--------------------AATATC-TTGTTCTTAGA
ACAAGATATTGGGGGATTGC----------------------------------------
------------------------------------------------------------
-------------------------------TATCTTGTTGAA--------ACTTTTGCT
TCTCTA-----------------------------TTTTCGTTCTTT---------ATCA
T----AAAAGTTT-TCCCCCGCCAATGAA---------------------------TGAT
AAGTGCCTAGGTGAAG--------------------------------------------
------------------------------------TATAGTATAAGATAAGTCAGAAAA
GTCTAAGTC-------------------TTATTAGTATACTCT-----------------
------------------AAAAAGAAAATCAATATACCTATACTCTTACTATAAGATAAA
AGAG-------------------AAAGACTCTTAAG------------------------
------------------------------TCTAAATACTATTAAGATAAGGC-------
----------TTTTCTTTTCATATGAATACTTAGTAGAACGACTAACGACGAGATTTATT
A-TCGTTT-CT----------CGCGTGTCTCACGAAAGTTAGAGTAGGTGCGAATTCTCC
CA-ATT-TGTGACCGACCATACGATCTGTGA-TA---TAAATAGGTAAATGTTC--CTTT
CCATTATG-AATAGCGATTGTATGGCCAATCATTGTGGG-TATAATGGTAGATGCCCGAG
ACCAAGTCACTATGATTTCTT----TCTCCTCCCTCCTGTTGAGTTTTTCAATTCTTCCC
AATAAATGATTAGCT---ACAAAAGGATT--TTTTTTTAGTGAACG-TGT--CACGGCTG
ATTACTCCTTTTTT------------------TACATTTTTTAAATTGGCATTCTATGTC
C-AATATCTCGATCTTAATCTGAAGTC-------------------------TAATGATG
AATGGAAAAAAGAGAAAA------------------------------------------
-----------------------------
>HQ404465Holcoglossum_quasipinifolium
------------------------------------------------------------
------------TAATACTTTTTTATTCATAT----------------------------
-----------------------------------------------------ATATGAA
TTTTTGAAGATAGCAATCCCCC--------------------AATATC-TTGTTCTTAGA
ACAAGATATTGGGGGATTGC----------------------------------------
------------------------------------------------------------
-------------------------------TATCTTGTTGAA--------ACTTTTGCT
TCTCTA-----------------------------TTTTCGTTCTTT---------ATCA
T----AAAAGTTT-TCCCCCGCCAATGAA---------------------------TGAT
AAGTGCCTAGGTGAAG--------------------------------------------
------------------------------------TATAGTATAAGATAAGTCAGAAAA
GTCTAAGTC-------------------TTATTAGTATAC--------------------
-------------------------------------------TCTTACTATAAGATAAA
AGAG-------------------AAAGACTCTTAAG------------------------
------------------------------TCTAAATACTATTAAGATAAGGC-------
----------TTTTCTTTTCATATGAATACTTAGTAGAACGACTAACGACGAGATTTATT
A-TCGTTT-CT----------CGCGTGTCTCACGAAAGTGAGAGTAGGTGCGAATTCTCC
CA-ATT-TGTGACCGACCATACGATCTGTGA-TA---TAAATAGGTAAATGTTC--CTTT
CCATTATG-AATAGCGATTGTATGGCCAATCATTGTGGG-TATAATGGTAGATGCCCGAG
ACCAAGTCACTATGATTTCTT----TCTCCTCCCTCCTGTTGAGTTTTTCAATTCTTCCC
AATAAATGATTAGCT---ACAAAAGGATT--TTTTTTTAGTGAACG-TGT--CACGGCTG
ATTACTCCTTTTTT------------------TACATTTTTTAAATTGGCATTCTATGTC
C-AATATCTCGATCTTAATCTGAAGTC-------------------------TAATGATG
AATGGAAAAAAGAGAAAA------------------------------------------
-----------------------------
>HQ404464Holcoglossum_quasipinifolium
------------------------------------------------------------
------------TAATACTTTTTTATTCATAT----------------------------
-----------------------------------------------------ATATGAA
TTTTTGAAGATAGCAATCCCCC--------------------AATATC-TTGTTCTTAGA
ACAAGATATTGGGGGATTGC----------------------------------------
------------------------------------------------------------
-------------------------------TATCTTGTTGAA--------ACTTTTGCT
TCTCTA-----------------------------TTTTCGTTCTTT---------ATCA
T----AAAAGTTT-TCCCCCGCCAATGAA---------------------------TGAT
AAGTGCCTAGGTGAAG--------------------------------------------
------------------------------------TATAGTATAAGATAAGTCAGAAAA
GTCTAAGTC-------------------TTATTAGTATAC--------------------
-------------------------------------------TCTTACTATAAGATAAA
AGAG-------------------AAAGACTCTTAAG------------------------
------------------------------TCTAAATACTATTAAGATAAGGC-------
----------TTTTCTTTTCATATGAATACTTAGTAGAACGACTAACGACGAGATTTATT
A-TCGTTT-CT----------CGCGTGTCTCACGAAAGTGAGAGTAGGTGCGAATTCTCC
CA-ATT-TGTGACCGACCATACGATCTGTGA-TA---TAAATAGGTAAATGTTC--CTTT
CCATTATG-AATAGCGATTGTATGGCCAATCATTGTGGG-TATAATGGTAGATGCCCGAG
ACCAAGTCACTATGATTTCTT----TCTCCTCCCTCCTGTTGAGTTTTTCAATTCTTCCC
AATAAATGATTAGCT---ACAAAAGGATT--TTTTTTTAGTGAACG-TGT--CACGGCTG
ATTACTCCTTTTTT------------------TACATTTTTTAAATTGGCATTCTATGTC
C-AATATCTCGATCTTAATCTGAAGTC-------------------------TAATGATG
AATGGAAAAAAGAGAAAA------------------------------------------
-----------------------------
>HQ404463Holcoglossum_quasipinifolium 
------------------------------------------------------------
------------TAATACTTTTTTATTCATAT----------------------------
-----------------------------------------------------ATATGAA
TTTTTGAAGATAGCAATCCCCC--------------------AATATC-TTGTTCTTAGA
ACAAGATATTGGGGGATTGC----------------------------------------
------------------------------------------------------------
-------------------------------TATCTTGTTGAA--------ACTTTTGCT
TCTCTA-----------------------------TTTTCGTTCTTT---------ATCA
T----AAAAGTTT-TCCCCCGCCAATGAA---------------------------TGAT
AAGTGCCTAGGTGAAG--------------------------------------------
------------------------------------TATAGTATAAGATAAGTCAGAAAA
GTCTAAGTC-------------------TTATTAGTATAC--------------------
-------------------------------------------TCTTACTATAAGATAAA
AGAG-------------------AAAGACTCTTAAG------------------------
------------------------------TCTAAATACTATTAAGATAAGGC-------
----------TTTTCTTTTCATATGAATACTTAGTAGAACGACTAACGACGAGATTTATT
A-TCGTTT-CT----------CGCGTGTCTCACGAAAGTGAGAGTAGGTGCGAATTCTCC
CA-ATT-TGTGACCGACCATACGATCTGTGA-TA---TAAATAGGTAAATGTTC--CTTT
CCATTATG-AATAGCGATTGTATGGCCAATCATTGTGGG-TATAATGGTAGATGCCCGAG
ACCAAGTCACTATGATTTCTT----TCTCCTCCCTCCTGTTGAGTTTTTCAATTCTTCCC
AATAAATGATTAGCT---ACAAAAGGATT--TTTTTTTAGTGAACG-TGT--CACGGCTG
ATTACTCCTTTTTT------------------TACATTTTTTAAATTGGCATTCTATGTC
C-AATATCTCGATCTTAATCTGAAGTC-------------------------TAATGATG
AATGGAAAAAAGAGAAAA------------------------------------------
-----------------------------
>HQ404439Holcoglossum_quasipinifolium 
------------------------------------------------------------
------------TAATACTTTTTTATTCATAT----------------------------
-----------------------------------------------------ATATGAA
TTTTTGAAGATAGCAATCCCCC--------------------AATATC-TTGTTCTTAGA
ACAAGATATTGGGGGATTGC----------------------------------------
------------------------------------------------------------
-------------------------------TATCTTGTTGAA--------ACTTTTGCT
TCTCTA-----------------------------TTTTCGTTCTTT---------ATCA
T----AAAAGTTT-TCCCCCGCCAATGAA---------------------------TGAT
AAGTGCCTAGGTGAAG--------------------------------------------
------------------------------------TATAGTATAAGATAAGTCAGAAAA
GTCTAAGTC-------------------TTATTAGTATACTCT-----------------
------------------AAAAAGAAAATCAATATACCTATACTCTTACTATAAGATAAA
AGAG-------------------AAAGACTCTTAAG------------------------
------------------------------TCTAAATACTATTAAGATAAGGC-------
----------TTTTCTTTTCATATGAATACTTAGTAGAACGACTAACGACGAGATTTATT
A-TCGTTT-CT----------CGCGTGTCTCACGAAAGTTAGAGTAGGTGCGAATTCTCC
CA-ATT-TGTGACCGACCATACGATCTGTGA-TA---TAAATAGGTAAATGTTC--CTTT
CCATTATG-AATAGCGATTGTATGGCCAATCATTGTGGG-TATAATGGTAGATGCCCGAG
ACCAAGTCACTATGATTTCTT----TCTCCTCCCTCCTGTTGAGTTTTTCAATTCTTCCC
AATAAATGATTAGCT---ACAAAAGGATT--TTTTTTTAGTGAACG-TGT--CACGGCTG
ATTACTCCTTTTTT------------------TACATTTTTTAAATTGGCATTCTATGTC
C-AATATCTCGATCTTAATCTGAAGTC-------------------------TAATGATG
AATGGAAAAAAGAGAAAA------------------------------------------
-----------------------------
>HQ404462Holcoglossum_quasipinifolium
------------------------------------------------------------
------------TAATACTTTTTTATTCATAT----------------------------
-----------------------------------------------------ATATGAA
TTTTTGAAGATAGCAATCCCCC--------------------AATATC-TTGTTCTTAGA
ACAAGATATTGGGGGATTGC----------------------------------------
------------------------------------------------------------
-------------------------------TATCTTGTTGAA--------ACTTTTGCT
TCTCTA-----------------------------TTTTCGTTCTTT---------ATCA
T----AAAAGTTT-TCCCCCGCCAATGAA---------------------------TGAT
AAGTGCCTAGGTGAAG--------------------------------------------
------------------------------------TATAGTATAAGATAAGTCAGAAAA
GTCTAAGTC-------------------TTATTAGTATAC--------------------
-------------------------------------------TCTTACTATAAGATAAA
AGAG-------------------AAAGACTCTTAAG------------------------
------------------------------TCTAAATACTATTAAGATAAGGC-------
----------TTTTCTTTTCATATGAATACTTAGTAGAACGACTAACGACGAGATTTATT
A-TCGTTT-CT----------CGCGTGTCTCACGAAAGTGAGAGTAGGTGCGAATTCTCC
CA-ATT-TGTGACCGACCATACGATCTGTGA-TA---TAAATAGGTAAATGTTC--CTTT
CCATTATG-AATAGCGATTGTATGGCCAATCATTGTGGG-TATAATGGTAGATGCCCGAG
ACCAAGTCACTATGATTTCTT----TCTCCTCCCTCCTGTTGAGTTTTTCAATTCTTCCC
AATAAATGATTAGCT---ACAAAAGGATT--TTTTTTTAGTGAACG-TGT--CACGGCTG
ATTACTCCTTTTTT------------------TACATTTTTTAAATTGGCATTCTATGTC
C-AATATCTCGATCTTAATCTGAAGTC-------------------------TAATGATG
AATGGAAAAAAGAGAAAA------------------------------------------
-----------------------------
>HQ404441Holcoglossum_amesianum 
------------------------------------------------------------
------------TAATAATTTTTTATTCATAT----------------------------
-----------------------------------------------------ATATGAA
TTTTTGAAGATAGCAATCCCCC--------------------AATATC-TTGTTCTAAGA
ACAAGATATTGGGGGATTGC----------------------------------------
------------------------------------------------------------
-------------------------------TATCTTGTTGAG--------CCTTTTGCT
TCTCTA-----------------------------TTTTCGTTCTTT---------ATCA
T----AAAAGTTT-TCCCCCGCCAATGAA---------------------------TGAT
AAGTGCCTAGGTGAAG--------------------------------------------
------------------------------------TATAGTATAAGATAAGTCAGAAAA
GTCTAAGTC-------------------TTATTAGTATACTCT-----------------
------------------AAAAAGAAAATCAATATACCTATACTCTTACTATAAGATAAA
AGAT-------------------AAAGACTC-----------------------------
-----------------------------------------TTAAGATAAGGC-------
----------TTTTCTTTTCATATGAATACTTAGTAGAACGACTAACGACGAGATTTCTT
A-TCGTTT-CT----------CGCGTGTCTCACGAAAGTTAGAGTAGGTGCGAATTCTCC
CA-ATT-TGTGACCGACCATACGATCTGTGA-TA---TAAATAGGTAAATGTTC--CTTT
CCATTATG-AATAGCGATTGTATGGCCAATCATTGTGGG-TATAATGGTAGATGCCCGAG
ACCAAGTCACTATGATTTCTT----TCTCCTCCCTCCTGTTGAGTTTTTCAATTCTTCCC
AATAAATGATTAGCT---ACAAAAGGATT--TTTTTTTAGTGAACG-TGT--CACGGCTG
ATTACTCCTTTTTT------------------TACATTTTTTAAATTGGCATTCTATGTC
C-AATATCTCGATCTTAATCTGAAGTC-------------------------TAATGATG
AATGGAAAAAAGAGAAAA------------------------------------------
-----------------------------
>HQ404440Holcoglossum_amesianum 
------------------------------------------------------------
------------TAATAATTTTTTATTCATAT----------------------------
-----------------------------------------------------ATATGAA
TTTTTGAAGATAGCAATCCCCC--------------------AATATC-TTGTTCTAAGA
ACAAGATATTGGGGGATTGC----------------------------------------
------------------------------------------------------------
-------------------------------TATCTTGTTGAG--------CCTTTTGCT
TCTCTA-----------------------------TTTTCGTTCTTT---------ATCA
T----AAAAGTTT-TCCCCCGCCAATGAA---------------------------TGAT
AAGTGCCTAGGTGAAG--------------------------------------------
------------------------------------TATAGTATAAGATAAGTCAGAAAA
GTCTAAGTC-------------------TTATTAGTATACTCT-----------------
------------------AAAAAGAAAATCAATATACCTATACTCTTACTATAAGATAAA
AGAT-------------------AAAGACTC-----------------------------
-----------------------------------------TTAAGATAAGGC-------
----------TTTTCTTTTCATATGAATACTTAGTAGAACGACTAACGACGAGATTTCTT
A-TCGTTT-CT----------CGCGTGTCTCACGAAAGTTAGAGTAGGTGCGAATTCTCC
CA-ATT-TGTGACCGACCATACGATCTGTGA-TA---TAAATAGGTAAATGTTC--CTTT
CCATTATG-AATAGCGATTGTATGGCCAATCATTGTGGG-TATAATGGTAGATGCCCGAG
ACCAAGTCACTATGATTTCTT----TCTCCTCCCTCCTGTTGAGTTTTTCAATTCTTCCC
AATAAATGATTAGCT---ACAAAAGGATT--TTTTTTTAGTGAACG-TGT--CACGGCTG
ATTACTCCTTTTTT------------------TACATTTTTTAAATTGGCATTCTATGTC
C-AATATCTCGATCTTAATCTGAAGTC-------------------------TAATGATG
AATGGAAAAAAGAGAAAA------------------------------------------
-----------------------------
>HQ404439Holcoglossum_amesianum 
------------------------------------------------------------
------------TAATAATTTTTTATTCATAT----------------------------
-----------------------------------------------------ATATGAA
TTTTTGAAGATAGCAATCCCCC--------------------AATATC-TTGTTCTTAGA
ACAAGATATTGGGGGATTGC----------------------------------------
------------------------------------------------------------
-------------------------------TATCTTGTTGAG--------CCTTTTGCT
TCTCTA-----------------------------TTTTCGTTCTTT---------ATCA
T----AAAAGTTT-TCCCCCGCCAATGAA---------------------------TGAT
AAGTGCCTAGGTGAAG--------------------------------------------
------------------------------------TATAGTATAAGATAAGTCAGAAAA
GTCTAAGTC-------------------TTATTAGTATACTCT-----------------
------------------AAAAAGAAAATCAATATACCTATACTCTTACTATAAGATAAA
AGAT-------------------AAAGACTC-----------------------------
-----------------------------------------TTAAGATAAGGC-------
----------TTTTCTTTTCATATGAATACTTAGTAGAACGACTAACGACGAGATTTCTT
A-TCGTTT-CT----------CGCGTGTCTCACGAAAGTTAGAGTAGGTGCGAATTCTCC
CA-ATT-TGTGACCGACCATACGATCTGTGA-TA---TAAATAGGTAAATGTTC--CTTT
CCATTATG-AATAGCGATTGTATGGCCAATCATTGTGGG-TATAATGGTAGATGCCCGAG
ACCAAGTCACTATGATTTCTT----TCTCCTCCCTCCTGTTGAGTTTTTCAATTCTTCCC
AATAAATGATTAGCT---ACAAAAGGATT--TTTTTTTAGTGAACG-TGT--CACGGCTG
ATTACTCCTTTTTT------------------TACATTTTTTAAATTGGCATTCTATGTC
C-AATATCTCGATCTTAATCTGAAGTC-------------------------TAATGATG
AATGGAAAAAAGAGAAAA------------------------------------------
-----------------------------
>JX202707Holcoglossum_amesianum 
------------------------------------------------------------
------------TAATAATTTTTTATTCATAT----------------------------
-----------------------------------------------------ATATGAA
TTTTTGAAGATAGCAATCCCCC--------------------AATATC-TTGTTCTTAGA
ACAAGATATTGGGGGATTGC----------------------------------------
------------------------------------------------------------
-------------------------------TATCTTGTTGAG--------CCTTTTGCT
TCTCTA-----------------------------TTTTCGTTCTTT---------ATCA
T----AAAAGTTT-TCCCCCGCCAATGAA---------------------------TGAT
AAGTGCCTAGGTGAAG--------------------------------------------
------------------------------------TATAGTATAAGATAAGTCAGAAAA
GTCTAAGTC-------------------TTATTAGTATACTCT-----------------
------------------AAAAAGAAAATCAATATACCTATACTCTTACTATAAGATAAA
AGAT-------------------AAAGACTC-----------------------------
-----------------------------------------TTAAGATAAGGC-------
----------TTTTCTTTTCATATGAATACTTAGTAGAACGACTAACGACGAGATTTCTT
A-TCGTTT-CT----------CGCGTGTCTCACGAAAGTTAGAGTAGGTGCGAATTCTCC
CA-ATT-TGTGACCGACCATACGATCTGTGA-TA---TAAATAGGTAAATGTTC--CTTT
CCATTATG-AATAGCGATTGTATGGCCAATCATTGTGGG-TATAATGGTAGATGCCCGAG
ACCAAGTCACTATGATTTCTT----TCTCCTCCCTCCTGTTGAGTTTTTCAATTCTTCCC
AATAAATGATTAGCT---ACAAAAGGATT--TTTTTTTAGTGAACG-TGT--CACGGCTG
ATTACTCCTTTTTT------------------TACATTTTTTAAATTGGCATTCTATGTC
C-AATATCTCGATCTTAATCTGAAGTC-------------------------TAATGATG
AATGGAAAAAAGAGAAAA------------------------------------------
-----------------------------
>HQ404438Holcoglossum_amesianum
------------------------------------------------------------
------------TAATAATTTTTTATTCATAT----------------------------
-----------------------------------------------------ATATGAA
TTTTTGAAGATAGCAATCCCCC--------------------AATATC-TTGTTCTAAGA
ACAAGATATTGGGGGATTGC----------------------------------------
------------------------------------------------------------
-------------------------------TATCTTGTTGAG--------CCTTTTGCT
TCTCTA-----------------------------TTTTCGTTCTTT---------ATCA
T----AAAAGTTT-TCCCCCGCCAATGAA---------------------------TGAT
AAGTGCCTAGGTGAAG--------------------------------------------
------------------------------------TATAGTATAAGATAAGTCAGAAAA
GTCTAAGTC-------------------TTATTAGTATACTCT-----------------
------------------AAAAAGAAAATCAATATACCTATACTCTTACTATAAGATAAA
AGAT-------------------AAAGACTC-----------------------------
-----------------------------------------TTAAGATAAGGC-------
----------TTTTCTTTTCATATGAATACTTAGTAGAACGACTAACGACGAGATTTCTT
A-TCGTTT-CT----------CGCGTGTCTCACGAAAGTTAGAGTAGGTGCGAATTCTCC
CA-ATT-TGTGACCGACCATACGATCTGTGA-TA---TAAATAGGTAAATGTTC--CTTT
CCATTATG-AATAGCGATTGTATGGCCAATCATTGTGGG-TATAATGGTAGATGCCCGAG
ACCAAGTCACTATGATTTCTT----TCTCCTCCCTCCTGTTGAGTTTTTCAATTCTTCCC
AATAAATGATTAGCT---ACAAAAGGATT--TTTTTTTAGTGAACG-TGT--CACGGCTG
ATTACTCCTTTTTT------------------TACATTTTTTAAATTGGCATTCTATGTC
C-AATATCTCGATCTTAATCTGAAGTC-------------------------TAATGATG
AATGGAAAAAAGAGAAAA------------------------------------------
-----------------------------
>HQ404437Holcoglossum_amesianum 
------------------------------------------------------------
------------TAATAATTTTTTATTCATAT----------------------------
-----------------------------------------------------ATATGAA
TTTTTGAAGATAGCAATCCCCC--------------------AATATC-TTGTTCTAAGA
ACAAGATATTGGGGGATTGC----------------------------------------
------------------------------------------------------------
-------------------------------TATCTTGTTGAG--------CCTTTTGCT
TCTCTA-----------------------------TTTTCGTTCTTT---------ATCA
T----AAAAGTTT-TCCCCCGCCAATGAA---------------------------TGAT
AAGTGCCTAGGTGAAG--------------------------------------------
------------------------------------TATAGTATAAGATAAGTCAGAAAA
GTCTAAGTC-------------------TTATTAGTATACTCT-----------------
------------------AAAAAGAAAATCAATATACCTATACTCTTACTATAAGATAAA
AGAT-------------------AAAGACTC-----------------------------
-----------------------------------------TTAAGATAAGGC-------
----------TTTTCTTTTCATATGAATACTTAGTAGAACGACTAACGACGAGATTTCTT
A-TCGTTT-CT----------CGCGTGTCTCACGAAAGTTAGAGTAGGTGCGAATTCTCC
CA-ATT-TGTGACCGACCATACGATCTGTGA-TA---TAAATAGGTAAATGTTC--CTTT
CCATTATG-AATAGCGATTGTATGGCCAATCATTGTGGG-TATAATGGTAGATGCCCGAG
ACCAAGTCACTATGATTTCTT----TCTCCTCCCTCCTGTTGAGTTTTTCAATTCTTCCC
AATAAATGATTAGCT---ACAAAAGGATT--TTTTTTTAGTGAACG-TGT--CACGGCTG
ATTACTCCTTTTTT------------------TACATTTTTTAAATTGGCATTCTATGTC
C-AATATCTCGATCTTAATCTGAAGTC-------------------------TAATGATG
AATGGAAAAAAGAGAAAA------------------------------------------
-----------------------------
>HQ404436Holcoglossum_amesianum
------------------------------------------------------------
------------TAATAATTTTTTATTCATAT----------------------------
-----------------------------------------------------ATATGAA
TTTTTGAAGATAGCAATCCCCC--------------------AATATC-TTGTTCTAAGA
ACAAGATATTGGGGGATTGC----------------------------------------
------------------------------------------------------------
-------------------------------TATCTTGTTGAG--------CCTTTTGCT
TCTCTA-----------------------------TTTTCGTTCTTT---------ATCA
T----AAAAGTTT-TCCCCCGCCAATGAA---------------------------TGAT
AAGTGCCTAGGTGAAG--------------------------------------------
------------------------------------TATAGTATAAGATAAGTCAGAAAA
GTCTAAGTC-------------------TTATTAGTATACTCT-----------------
------------------AAAAAGAAAATCAATATACCTATACTCTTACTATAAGATAAA
AGAT-------------------AAAGACTC-----------------------------
-----------------------------------------TTAAGATAAGGC-------
----------TTTTCTTTTCATATGAATACTTAGTAGAACGACTAACGACGAGATTTCTT
A-TCGTTT-CT----------CGCGTGTCTCACGAAAGTTAGAGTAGGTGCGAATTCTCC
CA-ATT-TGTGACCGACCATACGATCTGTGA-TA---TAAATAGGTAAATGTTC--CTTT
CCATTATG-AATAGCGATTGTATGGCCAATCATTGTGGG-TATAATGGTAGATGCCCGAG
ACCAAGTCACTATGATTTCTT----TCTCCTCCCTCCTGTTGAGTTTTTCAATTCTTCCC
AATAAATGATTAGCT---ACAAAAGGATT--TTTTTTTAGTGAACG-TGT--CACGGCTG
ATTACTCCTTTTTT------------------TACATTTTTTAAATTGGCATTCTATGTC
C-AATATCTCGATCTTAATCTGAAGTC-------------------------TAATGATG
AATGGAAAAAAGAGAAAA------------------------------------------
-----------------------------
>KJ733510Pelatantheria_scolopendrifolia 
------------------------------------------------------------
------------TAATACTTTTTTATTCATAT----------------------------
-----------------------------------------------------ATATGAG
TTTTTGAAGATAGCAATCCCCC--------------------AATATC-TTGTTCTTAGA
ACAAGATATTGGGGGATTGC----------------------------------------
------------------------------------------------------------
-------------------------------TATCTTGTTGAG--------CCTTTTGCT
TCTCTA-----------------------------TTTTCGTTCTTT---------ATCA
T----AAAAGTTT-TCCCCCGCCAATGAA---------------------------TGAT
AAGTGCCTAGGTGAAG--------------------------------------------
------------------------------------TATAGTATAAGATAAGTCAGAAAA
GTCTAAGTC-------------------TTTTTAGTATACTCT-----------------
------------------AAAAAGAAAAGAAATATACCTATACTCTTACTATAAGATAAA
AGAT-------------------AAAGACTCTGAAGTCTAAATA----------------
--------------------------------------CTATTAAGATAAGGC-------
----------TTTTCTTTTCATATGAATACTTAGTAGAACGACTAACGACGAGATTTATT
A-TCGTTT-CT----------CGCGTGTCTCACGAAAGTTAGAGTAGGTGCGAATTCTCC
CA-ATT-TGTGACCGACCATACGATCTGTGA-TA---TAAATAGGTAAATGTTC--CTTT
CCATTATG-AATAGCGATTGTATGGCCAATCATTGTGGG-TATAATGGTAGATGCCCGAG
ACCAAGTCACTATGATTTCTT----TCTCCTCCCTCCTGTTGAGTTTTTCAATTCTTCCC
AATAAATGATTAGCT---ACAAAAGGATT--TTTTTTTAGTGAACG-TGT--CACGGCTG
ATTACTCCTTTTTT------------------TACATTTTTTAAATTGGCATTCTATGTC
C-AATATCTCGATCTTAATCTGAAGTC-------------------------TAATGATG
AATGGAAAAAAGAGAAAA------------------------------------------
-----------------------------
>KC704393Pelatantheria_scolopendrifolia
----------------------ACAACTTCCCTCTAGATCTAGCTTCTGTGGAAGCTCCT
TCGATAAATGGATAATACTTTTTTATTCATAT----------------------------
-----------------------------------------------------ATATGAG
TTTTTGAAGATAGCAATCCCCC--------------------AATATC-TTGTTCTAAGA
ACAAGATATTGGGGGATTGC----------------------------------------
------------------------------------------------------------
-------------------------------TATCTTGTTGAG--------CCTTTTGCT
TCTCTA-----------------------------TTTTCGTTCTTT---------ATCA
T----AAAAGTTT-TCCCCCGCCAATGAA---------------------------TGAT
AAGTGCCTAGGTGAAG--------------------------------------------
------------------------------------TATAGTATAAGATAAGTCAGAAAA
GTCTAAGTC-------------------TTTTTAGTATACTCT-----------------
------------------AAAAAGAAAAGAAATATACCTATACTCTTACTATAAGATAAA
AGAT-------------------AAAGACTCTGAAGTCTAAATA----------------
--------------------------------------CTATTAAGATAAGGC-------
----------TTTTCTTTTCATATGAATACTTAGTAGAACGACTAACGACGAGATTTATT
A-TCGTTT-CT----------CGCGTGTCTCACGAAAGTTAGAGTAGGTGCGAATTCTCC
CA-ATT-TGTGACCGACCATACGATCTGTGA-TA---TAAATAGGTAAATGTTC--CTTT
CCATTATG-AATAGCGATTGTATGGCCAATCATTGTGGG-TATAATGGTAGATGCCCGAG
ACCAAGTCACTATGATTTCTT----TCTCCTCCCTCCTGTTGAGTTTTTCAATTCTTCCC
AATAAATGATTAGCT---ACAAAAGGATT--TTTTTTTAGTGAACG-TGT--CACGGCTG
ATTACTCCTTTTTT------------------TACATTTTTTAAATTGGCATTCTATGTC
C-AATATCTCGATCTTAATCTGAAGTC-------------------------TAATGATG
AATGGAAAAAAGAGAAAATCCTTTAGCTAGATAAGGGAAGGGGCGGATGTAGCCAAGTGG
ATCAAGGCAGT------------------
>FJ460379Phalaenopsis_aphrodite 
-------ATGAACGTAATGCTCACAACTTCCCTCTAGATCTAGCTTCTGTAGAAGCTCCT
TCAATAAATGGATAATACTTTTTTATTCATATTTTTATTCATATTATATATGAATAAAAA
------------------------------------------------------TATGAA
TTTTTGAAGATAGCAATCCCCC--------------------AATATC-TTGCTCTAAGA
ACAAGATATTGGGGGATTGC----------------------------------------
------------------------------------------------------------
-------------------------------TATCTTGTTGAG--------CCTTTTGCT
TCTCTA-----------------------------TTTTCGTTCTTT---------ATCA
T----AAAAGTTT-TCCCCCGCCAATGAA------------------TGAAATGAATGAT
AAGTGCCTAGGTGAAG--------------------------------------------
------------------------------------TATAGTATAAGATAAGTCAGAAAA
GTCTAAGTC-------------------TTATTAGTATACTCTA----------------
----------AATACTCTAAAAAGAAAATAAATATACCTATACTCTTACTATAAGATAAA
AGAT-------------------AAAGACTCTTAAGTCTAAATAC---------------
--------------------TATTAAACTATTAATAAACTATTAAGATAAGGC-------
----------TTTTATTTTCATATGAATACTTAGTAGAACGACTAACGACGAGATTTCTT
A-TCGTTT-CT----------CGCGTGTCTCACGAAAGTGAGAGTAGGTGCGAATTCTCC
CA-ATT-TGTGACCGACCATACGATCTGTGA-TA---TAAATAGGTAAATGTTC--CTTT
CCATTATG-AATAGCGATTGTATGGCCAATCATTGTGGG-TATAATGGTAGATGCCCGAG
ACCAAGTCACTATGATTTCTT----TCTCCTCCCTCCTGTTGAGTTTTTCAATTCTTCCC
AATAAATGATTAGCT---ACAAAAGGATT--TTTTTTTAGTGAACG-TGT--CACGGCTG
ATTACTCCTTTTTT------------------TACATTTTTTAAATTGGCATTCTATGTC
C-AATATCTCGATCTTAATCTGAAGTC-------------------------TAATGATG
AATGGAAAAAAGAGAAAATCCTTTAGCTAGATAAGGGAAGGGGCGGATGTAGCCAAGTGG
ATCAAGGCAGTGGATTGTGAATCCACCAT
>FJ460378 Phalaenopsis_aphrodite
-------ATGAACGTAATGCTCACAACTTCCCTCTAGATCTAGCTTCTGTAGAAGCTCCT
TCAATAAATGGATAATACTTTTTTATTCATATTTTTATTCATATTATATATGAATAAAAA
------------------------------------------------------TATGAA
TTTTTGAAGATAGCAATCCCCC--------------------AATATC-TTGCTCTAAGA
ACAAGATATTGGGGGATTGC----------------------------------------
------------------------------------------------------------
-------------------------------TATCTTGTTGAG--------CCTTTTGCT
TCTCTA-----------------------------TTTTCGTTCTTT---------ATCA
T----AAAAGTTT-TCCCCCGCCAATGAA------------------TGAAATGAATGAT
AAGTGCCTAGGTGAAG--------------------------------------------
------------------------------------TATAGTATAAGATAAGTCAGAAAA
GTCTAAGTC-------------------TTATTAGTATACTCTA----------------
----------AATACTCTAAAAAGAAAATAAATATACCTATACTCTTACTATAAGATAAA
AGAT-------------------AAAGACTCTTAAGTCTAAATAC---------------
--------------------TATTAAACTATTAATAAACTATTAAGATAAGGC-------
----------TTTTATTTTCATATGAATACTTAGTAGAACGACTAACGACGAGATTTCTT
A-TCGTTT-CT----------CGCGTGTCTCACGAAAGTGAGAGTAGGTGCGAATTCTCC
CA-ATT-TGTGACCGACCATACGATCTGTGA-TA---TAAATAGGTAAATGTTC--CTTT
CCATTATG-AATAGCGATTGTATGGCCAATCATTGTGGG-TATAATGGTAGATGCCCGAG
ACCAAGTCACTATGATTTCTT----TCTCCTCCCTCCTGTTGAGTTTTTCAATTCTTCCC
AATAAATGATTAGCT---ACAAAAGGATT--TTTTTTTAGTGAACG-TGT--CACGGCTG
ATTACTCCTTTTTT------------------TACATTTTTTAAATTGGCATTCTATGTC
C-AATATCTCGATCTTAATCTGAAGTC-------------------------TAATGATG
AATGGAAAAAAGAGAAAATCCTTTAGCTAGATAAGGGAAGGGGCGGATGTAGCCAAGTGG
ATCAAGGCAGTGGATTGTGAATCCACCAT
>FJ460377Phalaenopsis_aphrodite 
-------ATGAACGTAATGCTCACAACTTCCCTCTAGATCTAGCTTCTGTAGAAGCTCCT
TCAATAAATGGATAATACTTTTTTATTCATATTTTTATTCATATTATATATGAATAAAAA
------------------------------------------------------TATGAA
TTTTTGAAGATAGCAATCCCCC--------------------AATATC-TTGCTCTAAGA
ACAAGATATTGGGGGATTGC----------------------------------------
------------------------------------------------------------
-------------------------------TATCTTGTTGAG--------CCTTTTGCT
TCTCTA-----------------------------TTTTCGTTCTTT---------ATCA
T----AAAAGTTT-TCCCCCGCCAATGAA------------------TGAAATGAATGAT
AAGTGCCTAGGTGAAG--------------------------------------------
------------------------------------TATAGTATAAGATAAGTCAGAAAA
GTCTAAGTC-------------------TTATTAGTATACTCTA----------------
----------AATACTCTAAAAAGAAAATAAATATACCTATACTCTTACTATAAGATAAA
AGAT-------------------AAAGACTCTTAAGTCTAAATAC---------------
--------------------TATTAAACTATTAATAAACTATTAAGATAAGGC-------
----------TTTTATTTTCATATGAATACTTAGTAGAACGACTAACGACGAGATTTCTT
A-TCGTTT-CT----------CGCGTGTCTCACGAAAGTGAGAGTAGGTGCGAATTCTCC
CA-ATT-TGTGACCGACCATACGATCTGTGA-TA---TAAATAGGTAAATGTTC--CTTT
CCATTATG-AATAGCGATTGTATGGCCAATCATTGTGGG-TATAATGGTAGATGCCCGAG
ACCAAGTCACTATGATTTCTT----TCTCCTCCCTCCTGTTGAGTTTTTCAATTCTTCCC
AATAAATGATTAGCT---ACAAAAGGATT--TTTTTTTAGTGAACG-TGT--CACGGCTG
ATTACTCCTTTTTT------------------TACATTTTTTAAATTGGCATTCTATGTC
C-AATATCTCGATCTTAATCTGAAGTC-------------------------TAATGATG
AATGGAAAAAAGAGAAAATCCTTTAGCTAGATAAGGGAAGGGGCGGATGTAGCCAAGTGG
ATCAAGGCAGTGGATTGTGAATCCACCAT
>FJ460375Phalaenopsis_aphrodite
-------ATGAACGTAATGCTCACAACTTCCCTCTAGATCTAGCTTCTGTAGAAGCTCCT
TCAATAAATGGATAATACTTTTTTATTCATATTTTTATTCATATTATATATGAATAAAAA
------------------------------------------------------TATGAA
TTTTTGAAGATAGCAATCCCCC--------------------AATATC-TTGCTCTAAGA
ACAAGATATTGGGGGATTGC----------------------------------------
------------------------------------------------------------
-------------------------------TATCTTGTTGAG--------CCTTTTGCT
TCTCTA-----------------------------TTTTCGTTCTTT---------ATCA
T----AAAAGTTT-TCCCCCGCCAATGAA------------------TGAAATGAATGAT
AAGTGCCTAGGTGAAG--------------------------------------------
------------------------------------TATAGTATAAGATAAGTCAGAAAA
GTCTAAGTC-------------------TTATTAGTATACTCTA----------------
----------AATACTCTAAAAAGAAAATAAATATACCTATACTCTTACTATAAGATAAA
AGAT-------------------AAAGACTCTTAAGTCTAAATAC---------------
--------------------TATTAAACTATTAATAAACTATTAAGATAAGGC-------
----------TTTTATTTTCATATGAATACTTAGTAGAACGACTAACGACGAGATTTCTT
A-TCGTTT-CT----------CGCGTGTCTCACGAAAGTGAGAGTAGGTGCGAATTCTCC
CA-ATT-TGTGACCGACCATACGATCTGTGA-TA---TAAATAGGTAAATGTTC--CTTT
CCATTATG-AATAGCGATTGTATGGCCAATCATTGTGGG-TATAATGGTAGATGCCCGAG
ACCAAGTCACTATGATTTCTT----TCTCCTCCCTCCTGTTGAGTTTTTCAATTCTTCCC
AATAAATGATTAGCT---ACAAAAGGATT--TTTTTTTAGTGAACG-TGT--CACGGCTG
ATTACTCCTTTTTT------------------TACATTTTTTAAATTGGCATTCTATGTC
C-AATATCTCGATCTTAATCTGAAGTC-------------------------TAATGATG
AATGGAAAAAAGAGAAAATCCTTTAGCTAGATAAGGGAAGGGGCGGATGTAGCCAAGTGG
ATCAAGGCAGTGGATTGTGAATCCACCAT
>FJ460376Phalaenopsis_aphrodite 
-------ATGAACGTAATGCTCACAACTTCCCTCTAGATCTAGCTTCTGTAGAAGCTCCT
TCAATAAATGGATAATACTTTTTTATTCATATTTTTATTCATATTATATATGAATAAAAA
------------------------------------------------------TATGAA
TTTTTGAAGATAGCAATCCCCC--------------------AATATC-TTGCTCTAAGA
ACAAGATATTGGGGGATTGC----------------------------------------
------------------------------------------------------------
-------------------------------TATCTTGTTGAG--------CCTTTTGCT
TCTCTA-----------------------------TTTTCGTTCTTT---------ATCA
T----AAAAGTTT-TCCCCCGCCAATGAA------------------TGAAATGAATGAT
AAGTGCCTAGGTGAAG--------------------------------------------
------------------------------------TATAGTATAAGATAAGTCAGAAAA
GTCTAAGTC-------------------TTATTAGTATACTCTA----------------
----------AATACTCTAAAAAGAAAATAAATATACCTATACTCTTACTATAAGATAAA
AGAT-------------------AAAGACTCTTAAGTCTAAATAC---------------
--------------------TATTAAACTATTAATAAACTATTAAGATAAGGC-------
----------TTTTATTTTCATATGAATACTTAGTAGAACGACTAACGACGAGATTTCTT
A-TCGTTT-CT----------CGCGTGTCTCACGAAAGTGAGAGTAGGTGCGAATTCTCC
CA-ATT-TGTGACCGACCATACGATCTGTGA-TA---TAAATAGGTAAATGTTC--CTTT
CCATTATG-AATAGCGATTGTATGGCCAATCATTGTGGG-TATAATGGTAGATGCCCGAG
ACCAAGTCACTATGATTTCTT----TCTCCTCCCTCCTGTTGAGTTTTTCAATTCTTCCC
AATAAATGATTAGCT---ACAAAAGGATT--TTTTTTTAGTGAACG-TGT--CACGGCTG
ATTACTCCTTTTTT------------------TACATTTTTTAAATTGGCATTCTATGTC
C-AATATCTCGATCTTAATCTGAAGTC-------------------------TAATGATG
AATGGAAAAAAGAGAAAATCCTTTAGCTAGATAAGGGAAGGGGCGGATGTAGCCAAGTGG
ATCAAGGCAGTGGATTGTGAATCCACCAT
>FJ460384Phalaenopsis_aphrodite
-------ATGAACGTAATGCTCACAACTTCCCTCTAGATCTAGCTTCTGTAGAAGCTCCT
TCAATAAATGGATAATACTTTTTTATTCATATTTTTATTCATATTATATATGAATAAAAA
------------------------------------------------------TATGAA
TTTTTGAAGATAGCAATCCCCC--------------------AATATC-TTGCTCTAAGA
ACAAGATATTGGGGGATTGC----------------------------------------
------------------------------------------------------------
-------------------------------TATCTTGTTGAG--------CCTTTTGCT
TCTCTA-----------------------------TTTTCGTTCTTT---------ATCA
T----AAAAGTTT-TCCCCCGCCAATGAA---------TGAAATGAATGAAATGAATGAT
AAGTGCCTAGGTGAAG--------------------------------------------
------------------------------------TATAGTATAAGATAAGTCAGAAAA
GTCTAAGTC-------------------TTATTAGTATACTCTA----------------
----------AATACTCTAAAAAGAAAATAAATATACCTATACTCTTACTATAAGATAAA
AGAT-------------------AAAGACTCTTAAGTCTAAATAC---------------
--------------------TATTAAACTATTAATAAACTATTAAGATAAGGC-------
----------TTTTATTTTCATATGAATACTTAGTAGAACGACTAACGACGAGATTTCTT
A-TCGTTT-CT----------CGCGTGTCTCACGAAAGTGAGAGTAGGTGCGAATTCTCC
CA-ATT-TGTGACCGACCATACGATCTGTGA-TA---TAAATAGGTAAATGTTC--CTTT
CCATTATG-AATAGCGATTGTATGGCCAATCATTGTGGG-TATAATGGTAGATGCCCGAG
ACCAAGTCACTATGATTTCTT----TCTCCTCCCTCCTGTTGAGTTTTTCAATTCTTCCC
AATAAATGATTAGCT---ACAAAAGGATT--TTTTTTTAGTGAACG-TGT--CACGGCTG
ATTACTCCTTTTTT------------------TACATTTTTTAAATTGGCATTCTATGTC
C-AATATCTCGATCTTAATCTGAAGTC-------------------------TAATGATG
AATGGAAAAAAGAGAAAATCCTTTAGCTAGATAAGGGAAGGGGCGGATGTAGCCAAGTGG
ATCAAGGCAGTGGATTGTGAATCCACCAT
>FJ460403Phalaenopsis_aphrodite 
-------ATGAACGTAATGCTCACAACTTCCCTCTAGATCTAGCTTCTGTAGAAGCTCCT
TCAATAAATGGATAATACTTTTTTATTCATATTTTTATTCATATTATATATGAATAAAAA
------------------------------------------------------TATGAA
TTTTTGAAGATAGCAATCCCCC--------------------AATATC-TTGCTCTAAGA
ACAAGATATTGGGGGATTGC----------------------------------------
------------------------------------------------------------
-------------------------------TATCTTGTTGAG--------CCTTTTGCT
TCTCTA-----------------------------TTTTCGTTCTTT---------ATCA
T----AAAAGTTT-TCCCCCGCCAATGAA---------TGAAATGAATGAAATGAATGAT
AAGTGCCTAGGTGAAG--------------------------------------------
------------------------------------TATAGTATAAGATAAGTCAGAAAA
GTCTAAGTC-------------------TTATTAGTATACTCTA----------------
----------AATACTCTAAAAAGAAAATAAATATACCTATACTCTTACTATAAGATAAA
AGAT-------------------AAAGACTCTTAAGTCTAAATAC---------------
--------------------TATTAAACTATTAATAAACTATTAAGATAAGGC-------
----------TTTTATTTTCATATGAATACTTAGTAGAACGACTAACGACGAGATTTCTT
A-TCGTTT-CT----------CGCGTGTCTCACGAAAGTGAGAGTAGGTGCGAATTCTCC
CA-ATT-TGTGACCGACCATACGATCTGTGA-TA---TAAATAGGTAAATGTTC--CTTT
CCATTATG-AATAGCGATTGTATGGCCAATCATTGTGGG-TATAATGGTAGATGCCCGAG
ACCAAGTCACTATGATTTCTT----TCTCCTCCCTCCTGTTGAGTTTTTCAATTCTTCCC
AATAAATGATTAGCT---ACAAAAGGATT--TTTTTTTAGTGAACG-TGT--CACGGCTG
ATTACTCCTTTTTT------------------TACATTTTTTAAATTGGCATTCTATGTC
C-AATATCTCGATCTTAATCTGAAGTC-------------------------TAATGATG
AATGGAAAAAAGAGAAAATCCTTTAGCTAGATAAGGGAAGGGGCGGATGTAGCCAAGTGG
ATCAAGGCAGTGGATTGTGAATCCACCAT
>FJ460402Phalaenopsis_aphrodite 
-------ATGAACGTAATGCTCACAACTTCCCTCTAGATCTAGCTTCTGTAGAAGCTCCT
TCAATAAATGGATAATACTTTTTTATTCATATTTTTATTCATATTATATATGAATAAAAA
------------------------------------------------------TATGAA
TTTTTGAAGATAGCAATCCCCC--------------------AATATC-TTGCTCTAAGA
ACAAGATATTGGGGGATTGC----------------------------------------
------------------------------------------------------------
-------------------------------TATCTTGTTGAG--------CCTTTTGCT
TCTCTA-----------------------------TTTTCGTTCTTT---------ATCA
T----AAAAGTTT-TCCCCCGCCAATGAA---------TGAAATGAATGAAATGAATGAT
AAGTGCCTAGGTGAAG--------------------------------------------
------------------------------------TATAGTATAAGATAAGTCAGAAAA
GTCTAAGTC-------------------TTATTAGTATACTCTA----------------
----------AATACTCTAAAAAGAAAATAAATATACCTATACTCTTACTATAAGATAAA
AGAT-------------------AAAGACTCTTAAGTCTAAATAC---------------
--------------------TATTAAACTATTAATAAACTATTAAGATAAGGC-------
----------TTTTATTTTCATATGAATACTTAGTAGAACGACTAACGACGAGATTTCTT
A-TCGTTT-CT----------CGCGTGTCTCACGAAAGTGAGAGTAGGTGCGAATTCTCC
CA-ATT-TGTGACCGACCATACGATCTGTGA-TA---TAAATAGGTAAATGTTC--CTTT
CCATTATG-AATAGCGATTGTATGGCCAATCATTGTGGG-TATAATGGTAGATGCCCGAG
ACCAAGTCACTATGATTTCTT----TCTCCTCCCTCCTGTTGAGTTTTTCAATTCTTCCC
AATAAATGATTAGCT---ACAAAAGGATT--TTTTTTTAGTGAACG-TGT--CACGGCTG
ATTACTCCTTTTTT------------------TACATTTTTTAAATTGGCATTCTATGTC
C-AATATCTCGATCTTAATCTGAAGTC-------------------------TAATGATG
AATGGAAAAAAGAGAAAATCCTTTAGCTAGATAAGGGAAGGGGCGGATGTAGCCAAGTGG
ATCAAGGCAGTGGATTGTGAATCCACCAT
>FJ460401Phalaenopsis_aphrodite 
-------ATGAACGTAATGCTCACAACTTCCCTCTAGATCTAGCTTCTGTAGAAGCTCCT
TCAATAAATGGATAATACTTTTTTATTCATATTTTTATTCATATTATATATGAATAAAAA
------------------------------------------------------TATGAA
TTTTTGAAGATAGCAATCCCCC--------------------AATATC-TTGCTCTAAGA
ACAAGATATTGGGGGATTGC----------------------------------------
------------------------------------------------------------
-------------------------------TATCTTGTTGAG--------CCTTTTGCT
TCTCTA-----------------------------TTTTCGTTCTTT---------ATCA
T----AAAAGTTT-TCCCCCGCCAATGAA---------TGAAATGAATGAAATGAATGAT
AAGTGCCTAGGTGAAG--------------------------------------------
------------------------------------TATAGTATAAGATAAGTCAGAAAA
GTCTAAGTC-------------------TTATTAGTATACTCTA----------------
----------AATACTCTAAAAAGAAAATAAATATACCTATACTCTTACTATAAGATAAA
AGAT-------------------AAAGACTCTTAAGTCTAAATAC---------------
--------------------TATTAAACTATTAATAAACTATTAAGATAAGGC-------
----------TTTTATTTTCATATGAATACTTAGTAGAACGACTAACGACGAGATTTCTT
A-TCGTTT-CT----------CGCGTGTCTCACGAAAGTGAGAGTAGGTGCGAATTCTCC
CA-ATT-TGTGACCGACCATACGATCTGTGA-TA---TAAATAGGTAAATGTTC--CTTT
CCATTATG-AATAGCGATTGTATGGCCAATCATTGTGGG-TATAATGGTAGATGCCCGAG
ACCAAGTCACTATGATTTCTT----TCTCCTCCCTCCTGTTGAGTTTTTCAATTCTTCCC
AATAAATGATTAGCT---ACAAAAGGATT--TTTTTTTAGTGAACG-TGT--CACGGCTG
ATTACTCCTTTTTT------------------TACATTTTTTAAATTGGCATTCTATGTC
C-AATATCTCGATCTTAATCTGAAGTC-------------------------TAATGATG
AATGGAAAAAAGAGAAAATCCTTTAGCTAGATAAGGGAAGGGGCGGATGTAGCCAAGTGG
ATCAAGGCAGTGGATTGTGAATCCACCAT
>FJ460381Phalaenopsis_sanderiana 
-------ATGAACGTAATGCTCATAACTTCCCTCTAGATCTAGCTTCTGTAGAAGCTCCT
TCAATAAATGGATAATACTTTTTTATTCATATTTTTATTCATATTATATATGAATAAAAA
------------------------------------------------------TATGAA
TTTTTGAAGATAGCAATCCCCC--------------------AATATC-TTGTTCTTAGA
GCAAGATATTGGGGGATTGC----------------------------------------
------------------------------------------------------------
-------------------------------TATCTTGTTGAG--------CCTTTTGCT
TCTCTA-----------------------------TTTTCGTTCTTT---------ATCA
T----AAAAGTTT-TCCCCCGCCAATGAA---------TGAAATGAATGAAATGAATGAT
AAGTGCCTAGGTGAAG--------------------------------------------
------------------------------------TATAGTATAAGATAAGTCAGAAAA
GTCTAAGTC-------------------TTATTAGTATACTCTA----------------
----------AATACTCTAAAAAGAAAATAAATATACCTATACTCTTACTATAAGATAAA
AGAT-------------------AAAGACTCTTAAGTCTAAATAC---------------
--------------------TATTAAACTATTAATAAACTATTAAGATAAGGC-------
----------TTTTATTTTCATATGAATACTTAGTAGAACGACTAACGACGAGATTTCTT
A-TCGTTT-CT----------CGCGTGTCTCACGAAAGTGAGAGTAGGTGCGAATTCTCC
CA-ATT-TGTGACCGACCATACGATCTGTGA-TA---TAAATAGGTAAATGTTC--CTTT
CCATTATG-AATAGCGATTGTATGGCCAATCATTGTGGG-TATAATGGTAGATGCCCGAG
ACCAAGTCACTATGATTTCTT----TCTCCTCCCTCCTGTTGAGTTTTTCAATTCTTCCC
AATAAATGATTAGCT---ACAAAAGGATT--TTTTTTTAGTGAACG-TGT--CACGGCTG
ATTACTCCTTTTTT------------------TACATTTTTTAAATTGGCATTCTATGTC
C-AATATCTCGATCTTAATCTGAAGTC-------------------------TAATGATG
AATGGAAAAAAGAGAAAATCCTTTAGCTAGATAAGGGAAGGGGCGGATGTAGCCAAGTGG
ATCAAGGCAGTGGATTGTGAATCCACCAT
>FJ460380Phalaenopsis_sanderiana
-------ATGAACGTAATGCTCATAACTTCCCTCTAGATCTAGCTTCTGTAGAAGCTCCT
TCAATAAATGGATAATACTTTTTTATTCATATTTTTATTCATATTATATATGAATAAAAA
------------------------------------------------------TATGAA
TTTTTGAAGATAGCAATCCCCC--------------------AATATC-TTGTTCTTAGA
GCAAGATATTGGGGGATTGC----------------------------------------
------------------------------------------------------------
-------------------------------TATCTTGTTGAG--------CCTTTTGCT
TCTCTA-----------------------------TTTTCGTTCTTT---------ATCA
T----AAAAGTTT-TCCCCCGCCAATGAA---------TGAAATGAATGAAATGAATGAT
AAGTGCCTAGGTGAAG--------------------------------------------
------------------------------------TATAGTATAAGATAAGTCAGAAAA
GTCTAAGTC-------------------TTATTAGTATACTCTA----------------
----------AATACTCTAAAAAGAAAATAAATATACCTATACTCTTACTATAAGATAAA
AGAT-------------------AAAGACTCTTAAGTCTAAATAC---------------
--------------------TATTAAACTATTAATAAACTATTAAGATAAGGC-------
----------TTTTATTTTCATATGAATACTTAGTAGAACGACTAACGACGAGATTTCTT
A-TCGTTT-CT----------CGCGTGTCTCACGAAAGTGAGAGTAGGTGCGAATTCTCC
CA-ATT-TGTGACCGACCATACGATCTGTGA-TA---TAAATAGGTAAATGTTC--CTTT
CCATTATG-AATAGCGATTGTATGGCCAATCATTGTGGG-TATAATGGTAGATGCCCGAG
ACCAAGTCACTATGATTTCTT----TCTCCTCCCTCCTGTTGAGTTTTTCAATTCTTCCC
AATAAATGATTAGCT---ACAAAAGGATT--TTTTTTTAGTGAACG-TGT--CACGGCTG
ATTACTCCTTTTTT------------------TACATTTTTTAAATTGGCATTCTATGTC
C-AATATCTCGATCTTAATCTGAAGTC-------------------------TAATGATG
AATGGAAAAAAGAGAAAATCCTTTAGCTAGATAAGGGAAGGGGCGGATGTAGCCAAGTGG
ATCAAGGCAGTGGATTGTGAATCCACCAT
>FJ460366Phalaenopsis_sanderiana
-------ATGAACGTAATGCTCATAACTTCCCTCTAGATCTAGCTTCTGTAGAAGCTCCT
TCAATAAATGGATAATACTTTTTTATTCATATTTTTATTCATATTATATATGAATAAAAA
------------------------------------------------------TATGAA
TTTTTGAAGATAGCAATCCCCC--------------------AATATC-TTGTTCTTAGA
GCAAGATATTGGGGGATTGC----------------------------------------
------------------------------------------------------------
-------------------------------TATCTTGTTGAG--------CCTTTTGCT
TCTCTA-----------------------------TTTTCGTTCTTT---------ATCA
T----AAAAGTTT-TCCCCCGCCAATGAA---------TGAAATGAATGAAATGAATGAT
AAGTGCCTAGGTGAAG--------------------------------------------
------------------------------------TATAGTATAAGATAAGTCAGAAAA
GTCTAAGTC-------------------TTATTAGTATACTCTA----------------
----------AATACTCTAAAAAGAAAATAAATATACCTATACTCTTACTATAAGATAAA
AGAT-------------------AAAGACTCTTAAGTCTAAATAC---------------
--------------------TATTAAACTATTAATAAACTATTAAGATAAGGC-------
----------TTTTATTTTCATATGAATACTTAGTAGAACGACTAACGACGAGATTTCTT
A-TCGTTT-CT----------CGCGTGTCTCACGAAAGTGAGAGTAGGTGCGAATTCTCC
CA-ATT-TGTGACCGACCATACGATCTGTGA-TA---TAAATAGGTAAATGTTC--CTTT
CCATTATG-AATAGCGATTGTATGGCCAATCATTGTGGG-TATAATGGTAGATGCCCGAG
ACCAAGTCACTATGATTTCTT----TCTCCTCCCTCCTGTTGAGTTTTTCAATTCTTCCC
AATAAATGATTAGCT---ACAAAAGGATT--TTTTTTTAGTGAACG-TGT--CACGGCTG
ATTACTCCTTTTTT------------------TACATTTTTTAAATTGGCATTCTATGTC
C-AATATCTCGATCTTAATCTGAAGTC-------------------------TAATGATG
AATGGAAAAAAGAGAAAATCCTTTAGCTAGATAAGGGAAGGGGCGGATGTAGCCAAGTGG
ATCAAGGCAGTGGATTGTGAATCCACCAT
>FJ460400Phalaenopsis_amabilis 
-------ATGAACGTAATGCTCACAACTTCCCTCTAGATCTAGCTTCTGTAGAAGCTCCT
TCAATAAATGGATAATACTTTTTTATTCATATTTTTATTCATATTATATATGAATAAAAA
------------------------------------------------------TATGAA
TTTTTGAAGATAGCAATCCCCCAATATCTTGT-TCTTAGAGCAATATC-TTGTTCTTAGA
GCAAGATATTGGGGGATTGC----------------------------------------
------------------------------------------------------------
-------------------------------TATCTTGTTGAG--------CCTTTTGCT
TCTCTA-----------------------------TTTTCGTTCTTT---------ATCA
T----CAAAGTTT-TCCCCCGCCAATGAA---------TGAAATGAATGAAATGAATGAT
AAGTGCCTAGGTGAAG--------------------------------------------
------------------------------------TATAGTATAAGATAAGTCAGAAAA
GTCTAAGTC-------------------TTATTAGTATACTCTA----------------
----------AATACTCTAAAAAGAAAATAAATATACCTATACTCTTACTATAAGATAAA
AGAT-------------------AAAGACTCTTAAGTCTAAATAC---------------
--------------------TATTAAACTATTAAGAAACTATTAAGATAAGGC-------
----------TTTTATTTTCATATGAATACTTAGTAGAACGACTAACGACGAGATTTCTT
A-TCGTTT-CT----------CGCGTGTCTCACGAAAGTGAGAGTAGGTGCGAATTCTCC
CA-ATT-TGTGACCGACCATACGATCTGTGA-TA---TAAATAGGTAAATGTTC--CTTT
CCATTATG-AATAGCGATTGTATGGCCAATCATTGTGGG-TATAATGGTAGATGCCCGAG
ACCAAGTCACTATGATTTCTT----TCTCCTCCCTCCTGTTGAGTTTTTCAATTCTTCCC
AATAAATGATTAGCT---ACAAAAGGATT--TTTTTTTAGTGAACG-TGT--CACGGCTG
ATTACTCCTTTTTT------------------TACATTTTTTAAATTGGCATTCTATGTC
C-AATATCTCGATCTTAATCTGAAGTC-------------------------TAATGATG
AATGGAAAAAAGAGAAAATCCTTTAGCTAGATAAGGGAAGGGGCGGATGTAGCCAAGTGG
ATCAAGGCAGTGGATTGTGAATCCACCAT
>FJ460394Phalaenopsis_amabilis 
-------ATGAACGTAATGCTCACAACTTCCCTCTAGATCTAGCTTCTGTAGAAGCTCCT
TCAATAAATGGATAATACTTTTTTATTCATATTTTTATTCATATTATATATGAATAAAAA
------------------------------------------------------TATGAA
TTTTTGAAGATAGCAATCCCCCAATATCTTGT-TCTTAGAGCAATATC-TTGTTCTTAGA
GCAAGATATTGGGGGATTGC----------------------------------------
------------------------------------------------------------
-------------------------------TATCTTGTTGAG--------CCTTTTGCT
TCTCTA-----------------------------TTTTCGTTCTTT---------ATCA
T----CAAAGTTT-TCCCCCGCCAATGAA---------TGAAATGAATGAAATGAATGAT
AAGTGCCTAGGTGAAG--------------------------------------------
------------------------------------TATAGTATAAGATAAGTCAGAAAA
GTCTAAGTC-------------------TTATTAGTATACTCTA----------------
----------AATACTCTAAAAAGAAAATAAATATACCTATACTCTTACTATAAGATAAA
AGAT-------------------AAAGACTCTTAAGTCTAAATAC---------------
--------------------TATTAAACTATTAAGAAACTATTAAGATAAGGC-------
----------TTTTATTTTCATATGAATACTTAGTAGAACGACTAACGACGAGATTTCTT
A-TCGTTT-CT----------CGCGTGTCTCACGAAAGTGAGAGTAGGTGCGAATTCTCC
CA-ATT-TGTGACCGACCATACGATCTGTGA-TA---TAAATAGGTAAATGTTC--CTTT
CCATTATG-AATAGCGATTGTATGGCCAATCATTGTGGG-TATAATGGTAGATGCCCGAG
ACCAAGTCACTATGATTTCTT----TCTCCTCCCTCCTGTTGAGTTTTTCAATTCTTCCC
AATAAATGATTAGCT---ACAAAAGGATT--TTTTTTTAGTGAACG-TGT--CACGGCTG
ATTACTCCTTTTTT------------------TACATTTTTTAAATTGGCATTCTATGTC
C-AATATCTCGATCTTAATCTGAAGTC-------------------------TAATGATG
AATGGAAAAAAGAGAAAATCCTTTAGCTAGATAAGGGAAGGGGCGGATGTAGCCAAGTGG
ATCAAGGCAGTGGATTGTGAATCCACCAT
>FJ460404Phalaenopsis_amabilis
-------ATGAACGTAATGCTCACAACTTCCCTCTAGATCTAGCTTCTGTAGAAGCTCCT
TCAATAAATGGATAATACTTTTTTATTCATATTTTTATTCATATTATATATGAATAAAAA
------------------------------------------------------TATGAA
TTTTTGAAGATAGCAATCCCCC--------------------AATATC-TTGTTCTTAGA
GCAAGATATTGGGGGATTGC----------------------------------------
------------------------------------------------------------
-------------------------------TATCTTGTTGAG--------CCTTTTGCT
TCTCTA-----------------------------TTTTCGTTCTTT---------ATCA
T----AAAAGTTT-TCCCCCGCCAATGAA---------TGAAATGAATGAAATGAATGAT
AAGTGCCTAGGTGAAG--------------------------------------------
------------------------------------TATAGTATAAGATAAGTCAGAAAA
GTCTAAGTC-------------------TTATTAGTATACTCTA----------------
----------AATACTCTAAAAAGAAAATAAATATACCTATACTCTTACTATAAGATAAA
AGAT-------------------AAAGACTCTTAAGTCTAAATAC---------------
--------------------TATTAAACTATTAATAAACTATTAAGATAAGGC-------
----------TTTTATTTTCATATGAATACTTAGTAGAACGACTAACGACGAGATTTCTT
A-TCGTTT-CT----------CGCGTGTCTCACGAAAGTGAGAGTAGGTGCGAATTCTCC
CA-ATT-TGTGACCGACCATACGATCTGTGA-TA---TAAATAGGTAAATGTTC--CTTT
CCATTATG-AATAGCGATTGTATGGCCAATCATTGTGGG-TATAATGGTAGATGCCCGAG
ACCAAGTCACTATGATTTCTT----TCTCCTCCCTCCTGTTGAGTTTTTCAATTCTTCCC
AATAAATGATTAGCT---ACAAAAGGATT--TTTTTTTAGTGAACG-TGT--CACGGCTG
ATTACTCCTTTTTT------------------TACATTTTTTAAATTGGCATTCTATGTC
C-AATATCTCGATCTTAATCTGAAGTC-------------------------TAATGATG
AATGGAAAAAAGAGAAAATCCTTTAGCTAGATAAGGGAAGGGGCGGATGTAGCCAAGTGG
ATCAAGGCAGTGGATTGTGAATCCACCAT
>FJ460370Phalaenopsis_amabilis 
-------ATGAACGTAATGCTCACAACTTCCCTCTAGATCTAGCTTCTGTAGAAGCTCCT
TCAATAAATGGATAATACTTTTTTATTCATATTTTTATTCATATTATATATGAATAAAAA
------------------------------------------------------TATGAA
TTTTTGAAGATAGCAATCCCCC--------------------AATATC-TTGTTCTTAGA
GCAAGATATTGGGGGATTGC----------------------------------------
------------------------------------------------------------
-------------------------------TATCTTGTTGAG--------CCTTTTGCT
TCTCTA-----------------------------TTTTCGTTCTTT---------ATCA
T----AAAAGTTT-TCCCCCGCCAATGAA---------TGAAATGAATGAAATGAATGAT
AAGTGCCTAGGTGAAG--------------------------------------------
------------------------------------TATAGTATAAGATAAGTCAGAAAA
GTCTAAGTC-------------------TTATTAGTATACTCTA----------------
----------AATACTCTAAAAAGAAAATAAATATACCTATACTCTTACTATAAGATAAA
AGAT-------------------AAAGACTCTTAAGTCTAAATAC---------------
--------------------TATTAAACTATTAATAAACTATTAAGATAAGGC-------
----------TTTTATTTTCATATGAATACTTAGTAGAACGACTAACGACGAGATTTCTT
A-TCGTTT-CT----------CGCGTGTCTCACGAAAGTGAGAGTAGGTGCGAATTCTCC
CA-ATT-TGTGACCGACCATACGATCTGTGA-TA---TAAATAGGTAAATGTTC--CTTT
CCATTATG-AATAGCGATTGTATGGCCAATCATTGTGGG-TATAATGGTAGATGCCCGAG
ACCAAGTCACTATGATTTCTT----TCTCCTCCCTCCTGTTGAGTTTTTCAATTCTTCCC
AATAAATGATTAGCT---ACAAAAGGATT--TTTTTTTAGTGAACG-TGT--CACGGCTG
ATTACTCCTTTTTT------------------TACATTTTTTAAATTGGCATTCTATGTC
C-AATATCTCGATCTTAATCTGAAGTC-------------------------TAATGATG
AATGGAAAAAAGAGAAAATCCTTTAGCTAGATAAGGGAAGGGGCGGATGTAGCCAAGTGG
ATCAAGGCAGTGGATTGTGAATCCACCAT
>FJ460369Phalaenopsis_amabilis 
-------ATGAACGTAATGCTCACAACTTCCCTCTAGATCTAGCTTCTGTAGAAGCTCCT
TCAATAAATGGATAATACTTTTTTATTCATATTTTTATTCATATTATATATGAATAAAAA
------------------------------------------------------TATGAA
TTTTTGAAGATAGCAATCCCCC--------------------AATATC-TTGTTCTTAGA
GCAAGATATTGGGGGATTGC----------------------------------------
------------------------------------------------------------
-------------------------------TATCTTGTTGAG--------CCTTTTGCT
TCTCTA-----------------------------TTTTCGTTCTTT---------ATCA
T----AAAAGTTT-TCCCCCGCCAATGAA---------TGAAATGAATGAAATGAATGAT
AAGTGCCTAGGTGAAG--------------------------------------------
------------------------------------TATAGTATAAGATAAGTCAGAAAA
GTCTAAGTC-------------------TTATTAGTATACTCTA----------------
----------AATACTCTAAAAAGAAAATAAATATACCTATACTCTTACTATAAGATAAA
AGAT-------------------AAAGACTCTTAAGTCTAAATAC---------------
--------------------TATTAAACTATTAATAAACTATTAAGATAAGGC-------
----------TTTTATTTTCATATGAATACTTAGTAGAACGACTAACGACGAGATTTCTT
A-TCGTTT-CT----------CGCGTGTCTCACGAAAGTGAGAGTAGGTGCGAATTCTCC
CA-ATT-TGTGACCGACCATACGATCTGTGA-TA---TAAATAGGTAAATGTTC--CTTT
CCATTATG-AATAGCGATTGTATGGCCAATCATTGTGGG-TATAATGGTAGATGCCCGAG
ACCAAGTCACTATGATTTCTT----TCTCCTCCCTCCTGTTGAGTTTTTCAATTCTTCCC
AATAAATGATTAGCT---ACAAAAGGATT--TTTTTTTAGTGAACG-TGT--CACGGCTG
ATTACTCCTTTTTT------------------TACATTTTTTAAATTGGCATTCTATGTC
C-AATATCTCGATCTTAATCTGAAGTC-------------------------TAATGATG
AATGGAAAAAAGAGAAAATCCTTTAGCTAGATAAGGGAAGGGGCGGATGTAGCCAAGTGG
ATCAAGGCAGTGGATTGTGAATCCACCAT
>FJ460397Phalaenopsis_amabilis 
-------ATGAACGTAATGCTCACAACTTCCCTCTAGATCTAGCTTCTGTAGAAGCTCCT
TCAATAAATGGATAATACTTTTTTATTCATATTTTTATTCATATTATATATGAATAAAAA
------------------------------------------------------TATGAA
TTTTTGAAGATAGCAATCCCCC--------------------AATATC-TTGTTCTTAGA
GCAAGATATTGGGGGATTGC----------------------------------------
------------------------------------------------------------
-------------------------------TATCTTGTTGAG--------CCTTTTGCT
TCTCTA-----------------------------TTTTCGTTCTTT---------ATCA
T----AAAAGTTT-TCCCCCGCCAATGAA---------TGAAATGAATGAAATGAATGAT
AAGTGCCTAGGTGAAG--------------------------------------------
------------------------------------TATAGTATAAGATAAGTCAGAAAA
GTCTAAGTC-------------------TTATTAGTATACTCTA----------------
----------AATACTCTAAAAAGAAAATAAATATACCTATACTCTTACTATAAGATAAA
AGAT-------------------AAAGACTCTTAAGTCTAAATAC---------------
--------------------TATTAAACTATTAATAAACTATTAAGATAAGGC-------
----------TTTTATTTTCATATGAATACTTAGTAGAACGACTAACGACGAGATTTCTT
A-TCGTTT-CT----------CGCGTGTCTCACGAAAGTGAGAGTAGGTGCGAATTCTCC
CA-ATT-TGTGACCGACCATACGATCTGTGA-TA---TAAATAGGTAAATGTTC--CTTT
CCATTATG-AATAGCGATTGTATGGCCAATCATTGTGGG-TATAATGGTAGATGCCCGAG
ACCAAGTCACTATGATTTCTT----TCTCCTCCCTCCTGTTGAGTTTTTCAATTCTTCCC
AATAAATGATTAGCT---ACAAAAGGATT--TTT-TTTAGTGAACG-TGT--CACGGCTG
ATTACTCCTTTTTT------------------TACATTTTTTAAATTGGCATTCTATGTC
C-AATATCTCGATCTTAATCTGAAGTC-------------------------TAATGATG
AATGGAAAAAAGAGAAAATCCTTTAGCTAGATAAGGGAAGGGGCGGATGTAGCCAAGTGG
ATCAAGGCAGTGGATTGTGAATCCACCAT
>FJ460399Phalaenopsis_amabilis
-------ATGAACGTAATGCTCACAACTTCCCTCTAGATCTAGCTTCTGTAGAAGCTCCT
TCAATAAATGGATAATACTTTTTTATTCATATTTTTATTCATATTATATATGAATAAAAA
------------------------------------------------------TATGAA
TTTTTGAAGATAGCAATCCCCC--------------------AATATC-TTGTTCTTAGA
GCAAGATATTGGGGGATTGC----------------------------------------
------------------------------------------------------------
-------------------------------TATCTTGTTGAG--------CCTTTTGCT
TCTCTA-----------------------------TTTTCGTTCTTT---------ATCA
T----AAAAGTTT-TCCCCCGCCAATGAA------------------TGAAATGAATGAT
AAGTGCCTAGGTGAAG--------------------------------------------
------------------------------------TATAGTATAAGATAAGTCAGAAAA
GTCTAAGTC-------------------TTATTAGTATACTCTA----------------
----------AATACTCTAAAAAGAAAATAAATATACCTATACTCTTACTATAAGATAAA
AGAT-------------------AAAGACTCTTAAGTCTAAATAC---------------
--------------------TATTAAACTATTAATAAACTATTAAGATAAGGC-------
----------TTTTATTTTCATATGAATACTTAGTAGAACGACTAACGACGAGATTTCTT
A-TCGTTT-CT----------CGCGTGTCTCACGAAAGTGAGAGTAGGTGCGAATTCTCC
CA-ATT-TGTGACCGACCATACGATCTGTGA-TA---TAAATAGGTAAATGTTC--CTTT
CCATTATG-AATAGCGATTGTATGGCCAATCATTGTGGG-TATAATGGTAGATGCCCGAG
ACCAAGTCACTATGATTTCTT----TCTCCTCCCTCCTGTTGAGTTTTTCAATTCTTCCC
AATAAATGATTAGCT---ACAAAAGGATT--TTTTTTTAGTGAACG-TGT--CACGGCTG
ATTACTCCTTTTTT------------------TACATTTTTTAAATTGGCATTCTATGTC
C-AATATCTCGATCTTAATCTGAAGTC-------------------------TAATGATG
AATGGAAAAAAGAGAAAATCCTTTAGCTAGATAAGGGAAGGGGCGGATGTAGCCAAGTGG
ATCAAGGCAGTGGATTGTGAATCCACCAT
>FJ460368Phalaenopsis_amabilis 
-------ATGAACGTAATGCTCACAACTTCCCTCTAGATCTAGCTTCTGTAGAAGCTCCT
TCAATAAATGGATAATACTTTTTTATTCATATTTTTATTCATATTATATATGAATAAAAA
------------------------------------------------------TATGAA
TTTTTGAAGATAGCAATCCCCC--------------------AATATC-TTGTTCTTAGA
GCAAGATATTGGGGGATTGC----------------------------------------
------------------------------------------------------------
-------------------------------TATCTTGTTGAG--------CCTTTTGCT
TCTCTA-----------------------------TTTTCGTTCTTT---------ATCA
T----AAAAGTTT-TCCCCCGCCAATGAA---------TGAAATGAATGAAATGAATGAT
AAGTGCCTAGGTGAAG--------------------------------------------
------------------------------------TATAGTATAAGATAAGTCAGAAAA
GTCTAAGTC-------------------TTATTAGTATACTCTA----------------
----------AATACTCTAAAAAGAAAATAAATATACCTATACTCTTACTATAAGATAAA
AGAT-------------------AAAGACTCTTAAGTCTAAATAC---------------
--------------------TATTAAACTATTAATAAACTATTAAGATAAGGC-------
----------TTTTATTTTCATATGAATACTTAGTAGAACGACTAACGACGAGATTTCTT
A-TCGTTT-CT----------CGCGTGTCTCACGAAAGTGAGAGTAGGTGCGAATTCTCC
CA-ATT-TGTGACCGACCATACGATCTGTGA-TA---TAAATAGGTAAATGTTC--CTTT
CCATTATG-AATAGCGATTGTATGGCCAATCATTGTGGG-TATAATGGTAGATGCCCGAG
ACCAAGTCACTATGATTTCTT----TCTCCTCCCTCCTGTTGAGTTTTTCAATTCTTCCC
AATAAATGATTAGCT---ACAAAAGGATT--TTTTTTTAGTGAACG-TGT--CACGGCTG
ATTACTCCTTTTTT------------------TACATTTTTTAAATTGGCATTCTATGTC
C-AATATCTCGATCTTAATCTGAAGTC-------------------------TAATGATG
AATGGAAAAAAGAGAAAATCCTTTAGCTAGATAAGGGAAGGGGCGGATGTAGCCAAGTGG
ATCAAGGCAGTGGATTGTGAATCCACCAT
>FJ460388Phalaenopsis_amabilis 
-------ATGAACGTAATGCTCACAACTTCCCTCTAGATCTAGCTTCTGTAGAAGCTCCT
TCAATAAATGGATAATACTTTTTTATTCATATTTTTATTCATATTATATATGAATAAAAA
------------------------------------------------------TATGAA
TTTTTGAAGATAGCAATCCCCC--------------------AATATC-TTGTTCTTAGA
GCAAGATATTGGGGGATTGC----------------------------------------
------------------------------------------------------------
-------------------------------TATCTTGTTGAG--------CCTTTTGCT
TCTCTA-----------------------------TTTTCGTTCTTT---------ATCA
T----AAAAGTTT-TCCCCCGCCAATGAA---------TGAAATGAATGAAATGAATGAT
AAGTGCCTAGGTGAAG--------------------------------------------
------------------------------------TATAGTATAAGATAAGTCAGAAAA
GTCTAAGTC-------------------TTATTAGTATACTCTA----------------
----------AATACTCTAAAAAGAAAATAAATATACCTATACTCTTACTATAAGATAAA
AGAT-------------------AAAGACTCTTAAGTCTAAATAC---------------
--------------------TATTAAACTATTAAGAAACTATTAAGATAAGGC-------
----------TTTTATTTTCATATGAATACTTAGTAGAACGACTAACGACGAGATTTCTT
A-TCGTTT-CT----------CGCGTGTCTCACGAAAGTGAGAGTAGGTGCGAATTCTCC
CA-ATT-TGTGACCGACCATACGATCTGTGA-TA---TAAATAGGTAAATGTTC--CTTT
CCATTATG-AATAGCGATTGTATGGCCAATCATTGTGGG-TATAATGGTAGATGCCCGAG
ACCAAGTCACTATGATTTCTT----TCTCCTCCCTCCTGTTGAGTTTTTCAATTCTTCCC
AATAAATGATTAGCT---ACAAAAGGATT--TTTTTTTAGTGAACG-TGT--CACGGCTG
ATTACTCCTTTTTT------------------TACATTTTTTAAATTGGCATTCTATGTC
C-AATATCTCGATCTTAATCTGAAGTC-------------------------TAATGATG
AATGGAAAAAAGAGAAAATCCCTTAGCTAGATAAGGGAAGGGGCGGATGTAGCCAAGTGG
ATCAAGGCAGTGGATTGTGAATCCACCAT
>FJ460374Phalaenopsis_amabilis 
-------ATGAACGTAATGCTCACAACTTCCCTCTAGATCTAGCTTCTGTAGAAGCTCCT
TCAATAAATGGATAATACTTTTTTATTCATATTTTTATTCATATTATATATGAATAAAAA
------------------------------------------------------TATGAA
TTTTTGAAGATAGCAATCCCCC--------------------AATATC-TTGTTCTTAGA
GCAAGATATTGGGGGATTGC----------------------------------------
------------------------------------------------------------
-------------------------------TATCTTGTTGAG--------CCTTTTGCT
TCTCTA-----------------------------TTTTCGTTCTTT---------ATCA
T----AAAAGTTT-TCCCCCGCCAATGAATGAAATGAATGAAATGAATGAAATGAATGAT
CAGTGCCTAGGTGAAG--------------------------------------------
------------------------------------TATAGTATAAGATAAGTCAGAAAA
GTCTAAGTC-------------------TTATTAGTATACTCTA----------------
----------AATACTCTAAAAAGAAAATAAATATACCTATACTCTTACTATAAGATAAA
AGAT-------------------AAAGACTCTTAAGTCTAAATAC---------------
--------------------TATTAAACTATTAAGAAACTATTAAGATAAGGC-------
----------TTTTATTTTCATATGAATACTTAGTAGAACGACTAACGACGAGATTTCTT
A-TCGTTT-CT----------CGCGTGTCTCACGAAAGTGAGAGTAGGTGCGAATTCTCC
CA-ATT-TGTGACCGACCATACGATCTGTGA-TA---TAAATAGGTAAATGTTC--CTTT
CCATTATG-AATAGCGATTGTATGGCCAATCATTGTGGG-TATAATGGTAGATGCCCGAG
ACCAAGTCACTATGATTTCTT----TCTCCTCCCTCCTGTTGAGTTTTTCAATTCTTCCC
AATAAATGATTAGCT---ACAAAAGGATT--TTTTTTTAGTGAACG-TGT--CACGGCTG
ATTACTCCTTTTTT------------------TACATTTTTTAAATTGGCATTCTATGTC
C-AATATCTCGATCTTAATCTGAAGTC-------------------------TAATGATG
AATGGAAAAAAGAGAAAATCCTTTAGCTAGATAAGGGAAGGGGCGGATGTAGCCAAGTGG
ATCAAGGCAGTGGATTGTGAATCCACCAT
>FJ460390Phalaenopsis_amabilis 
-------ATGAACGTAATGCTCACAACTTCCCTCTAGATCTAGCTTCTGTAGAAGCTCCT
TCAATAAATGGATAATACTTTTTTATTCATATTTTTATTCATATTATATATGAATAAAAA
------------------------------------------------------TATGAA
TTTTTGAAGATAGCAATCCCCC--------------------AATATC-TTGTTCTTAGA
GCAAGATATTGGGGGATTGC----------------------------------------
------------------------------------------------------------
-------------------------------TATCTTGTTGAG--------CCTTTTGCT
TCTCTA-----------------------------TTTTCGTTCTTT---------ATCA
T----AAAAGTTT-TCCCCCGCCAATGAA---------TGAAATGAATGAAATGAATGAT
AAGTGCCTAGGTGAAG--------------------------------------------
------------------------------------TATAGTATAAGATAAGTCAGAAAA
GTCTAAGTC-------------------TTATTAGTATACTCTA----------------
----------AATACTCTAAAAAGAAAATAAATATACCTATACTCTTACTATAAGATAAA
AGAT-------------------AAAGACTCTTAAGTCTAAATAC---------------
--------------------TATTAAACTATTAAGAAACTATTAAGATAAGGC-------
----------TTTTATTTTCATATGAATACTTAGTAGAACGACTAACGACGAGATTTCTT
A-TCGTTT-CT----------CGCGTGTCTCACGAAAGTGAGAGTAGGTGCGAATTCTCC
CA-ATT-TGTGACCGACCATACGATCTGTGA-TA---TAAATAGGTAAATGTTC--CTTT
CCATTATG-AATAGCGATTGTATGGCCAATCATTGTGGG-TATAATGGTAGATGCCCGAG
ACCAAGTCACTATGATTTCTT----TCTCCTCCCTCCTGTTGAGTTTTTCAATTCTTCCC
AATAAATGATTAGCT---ACAAAAGGATT--TTTTTTTAGTGAACG-TGT--CACGGCTG
ATTACTCCTTTTTT------------------TACATTTTTTAAATTGGCATTCTATGTC
C-AATATCTCGATCTTAATCTGAAGTC-------------------------TAATGATG
AATGGAAAAAAGAGAAAATCCTTTAGCTAGATAAGGGAAGGGGCGGATGTAGCCAAGTGG
ATCAAGGCAGTGGATTGTGAATCCACCAT
>FJ460373Phalaenopsis_amabilis 
-------ATGAACGTAATGCTCACAACTTCCCTCTAGATCTAGCTTCTGTAGAAGCTCCT
TCAATAAATGGATAATACTTTTTTATTCATATTTTTATTCATATTATATATGAATAAAAA
------------------------------------------------------TATGAA
TTTTTGAAGATAGCAATCCCCC--------------------AATATC-TTGTTCTTAGA
GCAAGATATTGGGGGATTGC----------------------------------------
------------------------------------------------------------
-------------------------------TATCTTGTTGAG--------CCTTTTGCT
TCTCTA-----------------------------TTTTCGTTCTTT---------ATCA
T----AAAAGTTT-TCCCCCGCCAATGAA---------TGAAATGAATGAAATGAATGAT
AAGTGCCTAGGTGAAG--------------------------------------------
------------------------------------TATAGTATAAGATAAGTCAGAAAA
GTCTAAGTC-------------------TTATTAGTATACTCTA----------------
----------AATACTCTAAAAAGAAAATAAATATACCTATACTCTTACTATAAGATAAA
AGAT-------------------AAAGACTCTTAAGTCTAAATAC---------------
--------------------TATTAAACTATTAAGAAACTATTAAGATAAGGC-------
----------TTTTATTTTCATATGAATACTTAGTAGAACGACTAACGACGAGATTTCTT
A-TCGTTT-CT----------CGCGTGTCTCACGAAAGTGAGAGTAGGTGCGAATTCTCC
CA-ATT-TGTGACCGACCATACGATCTGTGA-TA---TAAATAGGTAAATGTTC--CTTT
CCATTATG-AATAGCGATTGTATGGCCAATCATTGTGGG-TATAATGGTAGATGCCCGAG
ACCAAGTCACTATGATTTCTT----TCTCCTCCCTCCTGTTGAGTTTTTCAATTCTTCCC
AATAAATGATTAGCT---ACAAAAGGATT--TTTTTTTAGTGAACG-TGT--CACGGCTG
ATTACTCCTTTTTT------------------TACATTTTTTAAATTGGCATTCTATGTC
C-AATATCTCGATCTTAATCTGAAGTC-------------------------TAATGATG
AATGGAAAAAAGAGAAAATCCTTTAGCTAGATAAGGGAAGGGGCGGATGTAGCCAAGTGG
ATCAAGGCAGTGGATTGTGAATCCACCAT
>FJ460367Phalaenopsis_amabilis
-------ATGAACGTAATGCTCACAACTTCCCTCTAGATCTAGCTTCTGTAGAAGCTCCT
TCAATAAATGGATAATACTTTTTTATTCATATTTTTATTCATATTATATATGAATAAAAA
------------------------------------------------------TATGAA
TTTTTGAAGATAGCAATCCCCC--------------------AATATC-TTGTTCTTAGA
GCAAGATATTGGGGGATTGC----------------------------------------
------------------------------------------------------------
-------------------------------TATCTTGTTGAG--------CCTTTTGCT
TCTCTA-----------------------------TTTTCGTTCTTT---------ATCA
T----AAAAGTTT-TCCCCCGCCAATGAA---------TGAAATGAATGAAATGAATGAT
AAGTGCCTAGGTGAAG--------------------------------------------
------------------------------------TATAGTATAAGATAAGTCAGAAAA
GTCTAAGTC-------------------TTATTAGTATACTCTA----------------
----------AATACTCTAAAAAGAAAATAAATATACCTATACTCTTACTATAAGATAAA
AGAT-------------------AAAGACTCTTAAGTCTAAATAC---------------
--------------------TATTAAACTATTAAGAAACTATTAAGATAAGGC-------
----------TTTTATTTTCATATGAATACTTAGTAGAACGACTAACGACGAGATTTCTT
A-TCGTTT-CT----------CGCGTGTCTCACGAAAGTGAGAGTAGGTGCGAATTCTCC
CA-ATT-TGTGACCGACCATACGATCTGTGA-TA---TAAATAGGTAAATGTTC--CTTT
CCATTATG-AATAGCGATTGTATGGCCAATCATTGTGGG-TATAATGGTAGATGCCCGAG
ACCAAGTCACTATGATTTCTT----TCTCCTCCCTCCTGTTGAGTTTTTCAATTCTTCCC
AATAAATGATTAGCT---ACAAAAGGATT--TTTTTTTAGTGAACG-TGT--CACGGCTG
ATTACTCCTTTTTT------------------TACATTTTTTAAATTGGCATTCTATGTC
C-AATATCTCGATCTTAATCTGAAGTC-------------------------TAATGATG
AATGGAAAAAAGAGAAAATCCTTTAGCTAGATAAGGGAAGGGGCGGATGTAGCCAAGTGG
ATCAAGGCAGTGGATTGTGAATCCACCAT
>FJ460389Phalaenopsis_amabilis 
-------ATGAACGTAATGCTCACAACTTCCCTCTAGATCTAGCTTCTGTAGAAGCTCCT
TCAATAAATGGATAATACTTTTTTATTCATATTTTTATTCATATTATATATGAATAAAAA
------------------------------------------------------TATGAA
TTTTTGAAGATAGCAATCCCCC--------------------AATATC-TTGTTCTTAGA
GCAAGATATTGGGGGATTGC----------------------------------------
------------------------------------------------------------
-------------------------------TATCTTGTTGAG--------CCTTTTGCT
TCTCTA-----------------------------TTTTCGTTCTTT---------ATCA
T----AAAAGTTT-TCCCCCGCCAATGAA---------TGAAATGAATGAAATGAATGAT
AAGTGCCTAGGTGAAG--------------------------------------------
------------------------------------TATAGTATAAGATAAGTCAGAAAA
GTCTAAGTC-------------------TTATTAGTATACTCTA----------------
----------AATACTCTAAAAAGAAAATAAATATACCTATACTCTTACTATAAGATAAA
AGAT-------------------AAAGACTCTTAAGTCTAAATAC---------------
--------------------TATTAAACTATTAAGAAACTATTAAGATAAGGC-------
----------TTTTATTTTCATATGAATACTTAGTAGAACGACTAACGACGAGATTTCTT
A-TCGTTT-CT----------CGCGTGTCTCACGAAAGTGAGAGTAGGTGCGAATTCTCC
CA-ATT-TGTGACCGACCATACGATCTGTGA-TA---TAAATAGGTAAATGTTC--CTTT
CCATTATG-AATAGCGATTGTATGGCCAATCATTGTGGG-TATAATGGTAGATGCCCGAG
ACCAAGTCACTATGATTTCTT----TCTCCTCCCTCCTGTTGAGTTTTTCAATTCTTCCC
AATAAATGATTAGCT---ACAAAAGGATT--TTTTTTTAGTGAACG-TGT--CACGGCTG
ATTACTCCTTTTTT------------------TACATTTTTTAAATTGGCATTCTATGTC
C-AATATCTCGATCTTAATCTGAAGTC-------------------------TAATGATG
AATGGAAAAAAGAGAAAATCCTTTAGCTAGATAAGGGAAGGGGCGGATGTAGCCAAGTGG
ATCAAGGCAGTGGATTGTGAATCCACCAT
>KF545870Phalaenopsis_subparishii 
------------------------------------------------------------
------------TAAGACTTTTTTATTC--------------------------------
------------------------------------------------ATAT-ATATGAA
TTTTTGAAGATAGCAATCCCCC--------------------AATATT-TTGTTCTTAGA
ACAAAATATTGGGGGATTGC----------------------------------------
------------------------------------------------------------
-------------------------------TATCTTGTTGAT--------CCTTTTGCT
TCTCTA-----------------------------TTTTCGTTATTT---------ATCA
T----AAAAGTTT-TCCCCCGCCAATGAA---------------------------TGAT
AAGTGCCTAGGTGAAG--------------------------------------------
------------------------------------TATAGTATAAGATAAGTAAGAAAA
GTCTAAGTC-------------------TTATTAGTATACTCT-----------------
------------TAC-------------TAAATATACCTATACTCTTATTATAAGATAAA
AGAT-------------------AAAGACTCTTAAGTCTAAATAC---------------
---------------------------------------TATTAAGATAAGGC-------
----------TTTTCTTTTCATATGAATACTTAGTAGAACGACTAACGACGAGATTTATT
A-TCGTTT-CT----------CGCGTGTCTCACGAAAGTGAGAGTAGGTGCAAATTCTCC
CA-ATT-TGTGACCGACCATACGATCTGTGA-TA---TAAATAGGTAAATGTTC--CTTT
CCATTATG-AATAGCGATTGTATGGCCAATCATTGTGGG-TATAATGGTAGATGCCCGAG
ACCAAGTCACTATGATTTCTT----TCTCCTCCCTCCTGTTGAGTTTTTCAATTCTTCCC
AATAAATGATTAGCT---ACAAAAGGATT--TTTTTTTAGTGAACG-TGT--CACGGCTG
ATTACTCCTTTTTT------------------TACATTTTTTAAATTGGCATTCTATGTC
C-AATATCTCGATCTTAATCTGAAGTC-------------------------TAATGATG
AATGGAAAAAAGAGAAAA------------------------------------------
-----------------------------
>MF348759Aerides_falcata
-------------------------------------ATCTAGCTTCTGTGGAAGCTCCT
TCGATAAATGGATAATACTTTTTTATTC--------------------------------
------------------------------------------------ATAT-ATATGAA
TTTTTGAAGATAGCAATCCCCC--------------------AATATC-TTGTTCTAAGA
ACAAGATATTGGGGGATTGC----------------------------------------
------------------------------------------------------------
-------------------------------TATCTTGTTGAG--------CCTTTTGCT
TCTCTA-----------------------------TTTTCGTTCTTT---------ATCA
T----AAAAGTTT-TCCCCCGCCAATGAA---------------------------TGAT
AAGTGCCTAGGTGAAG--------------------------------------------
------------------------------------TATAGTATAAGATAAGTCAGAAAA
GTCTAAGTC-------------------TTATTAGTCTACTCT-----------------
------------------AAAAAGAAAAGAAATATACCTATACTCTTACTATAAGATAAA
AGAG-------------------AAAGACTCTGAAGTCTAAAAA----------------
--------------------------------------CTCTTAAGATAAGGC-------
----------TTTTCTTTTCATATGAATACTTAGTAGAACGACTAACGACGAGATTTATT
A-TCGTTT-CT----------CGCGTGTCTCACGAAAGTTAGAGTAGGTGCGAATTCTCC
CA-ATT-TGTGACCGACCATACGATCTGTGA-TA---TAAATAGGTAAATGTTC--CTTT
CCATTATG-AATAGCGATTGTATGGCCAATCATTGTGGG-TATAATGGTAGATGCCCGAG
ACCAAGTCACTATGATTTCTT----TCTCCTCCCTCCTGTTGAGTTTTTCAATTCTTCCC
AATAAATGATTAGCT---ACAAAAGGATT--TTTTTTTAGTGAACG-TGT--CACGGCTG
ATTACTCCTTTTTT------------------TACATTTTTTAAATTGGCATTCTATGTC
C-AATATCTCGATCTTAATCTGAAGTC-------------------------TAATGATG
AATGGAAAAAAGAGAAAATCCTTTAGCTAGATAAGGGAAGGGGCGGATGTA---------
-----------------------------
>JX202681Aerides_falcata
------------------------------------------------------------
------------TAATACTTTTTTATTC--------------------------------
------------------------------------------------ATAT-ATATGAA
TTTTTGAAGATAGCAATCCCGC--------------------AATATC-TTGTTCTAAGA
ACAAGATATTGGGGGATTGC----------------------------------------
------------------------------------------------------------
-------------------------------TATCTTGTTGAG--------CCTTTTGCT
TCTCTA-----------------------------TTTTCGTTCTTT---------ATCA
T----AAAAGTTT-TCCCCCGCCAATGAA---------------------------TGAT
AAGTGCCTAGGTGAAG--------------------------------------------
------------------------------------TATAGTAAAAGATAAGTCAGAAAA
GTCTAAGTC-------------------TTATTAGTCTACTCT-----------------
------------------AAAAAGAAAAGAAATATACCTATACTCTTACTATAAGATAAA
AGAG-------------------AAAGACTCTGAAGTCTAAAAA----------------
--------------------------------------CTCTTAAGATAAGGC-------
----------TTTTCTTTTCATATGAATACTTAGTAGAACGACTAACGACGAGATTTATT
A-TCGTTT-CT----------CGCGTGTCTCACGAAAGTTAGAGTAGGTGCGAATTCTCC
CA-ATT-TGTGACCGACCATACGATCTGTGA-TA---TAAATAGGTAAATGTTC--CTTT
CCATTATG-AATAGCGATTGTATGGCCAATCATTGTGGG-TATAATGGTAGATGCCCGAG
ACCAAGTCACTATGATTTCTT----TCTCCTCCCTCCTGTTGAGTTTTTCAATTCTTCCC
AATAAATGATTAGCT---ACAAAAGGATT--TTTTTTTAGTGAACG-TGT--CACGGCTG
ATTACTCCTTTTTT------------------TACATTTTTTAAATTGGCATTCTATGTC
C-AATATCTCGATCTTAATCTGAAGTC-------------------------TAATGATG
AATGGAAAAAAGAGAAAA------------------------------------------
-----------------------------
>KC985325Aerides_odorata
------------------------------------------------------------
------------------------------------------------------------
-------------------------------------------------------ATGAA
TTTTTGAAGATAGCAATCCCCC--------------------AATATC-TTGTTCTTAGA
ACAAGATATTGGGGGATTGC----------------------------------------
------------------------------------------------------------
-------------------------------TATCTTGTTGAG--------CCTTTTGCT
TCTCTA-----------------------------TTTTCGTTCTTT---------ATCA
T----AAAAGTTT-TCCCCCGCCAATGAA---------------------------TGAT
AAGTGCCTAGGTGAAG--------------------------------------------
------------------------------------TATAGTATAAGATAAGTCAGAAAA
GTCTAAGTC-------------------TTATTAGTCTACTCT-----------------
------------------AAAAAGAAAAGAAATATACCTATACTCTTACTATAAGATAAA
AGAG-------------------AAAGACTCTGAAGTCTAAAAA----------------
--------------------------------------CTCTTAAGATAAGGC-------
----------TTTTCTTTTCATATGAATACTTAGTAGAACGACTAACGACGAGATTTATT
A-TCGTTT-CT----------CGCGTGTCTCACGAAAGTTAGAGTAGGTGCGAATTCTCC
CA-ATT-TGTGACCGACCATACGATCTGTGA-TA---TAAATAGGTAAATGTTC--CTTT
CCATTATG-AATAGCGATTGTATGGCCAATCATTGTGGG-TATAATGGTAGATGCCCGAG
ACCAAGTCACTATGATTTCTT----TCTCCTCCCTCCTGTTGAGTTTTTCAATTCTTCCC
AATAAATGATTAGCT---ACAAAAGGATT--TTTTTTTAGTGAACG-TGT--CACGGCTG
ATTACTCCTTTTTT------------------TACATTTTTTAAATTGGCATTCTATGTC
C-AATATCTCGATCTTAATCTGAAGTC-------------------------TAATGATG
AATGGAAAAAAGAGAAAATCCTTTAGCTAGATAAGGGAAGGGGCGGATGTAGCCAAGTGG
ATCAAGGCAGTGGATTGTGATCCCCC---
>KC244666Aerides_odorata
------------------------------------------------------------
------------TAATACTTTTTTATTCATA-----------------------------
-----------------------------------------TATAT-GAAAT-ATATGAA
TTTTTGAAGATAGCAATCCCCC--------------------AATATC-TTGTTCTTAGA
ACAAGATATTGGGGGATTGC----------------------------------------
------------------------------------------------------------
-------------------------------TATCTTGTTGAG--------CCTTTTGCT
TCTCTA-----------------------------TTTTCGTTCTTT---------ATCA
T----AAGAGTTT-TCCCCCGCCAATGAA---------------------------TGAT
AAGTGCCTAGGTGAAG--------------------------------------------
------------------------------------TATAGTATAAGATAAGTCAGAAAA
GTCTAAGTC-------------------TTATTAGTATACTCT-----------------
------------------AAAAAGAAAAGAAATATACCTATACTCTTACTATAAGATAAA
AGAG-------------------AAAGACTCTGAAGTCTAAAAA----------------
--------------------------------------CTCTTAAGATAAGGC-------
----------TTTTCTTTTCATATGAATACTTAGTATAACGACTAACGACGAGATTTATT
A-TCGTTT-CT----------CGCGTGTCTCACGAAAGTTAGAGTAGGTGCGAATTCTCC
CA-ATT-TGTGACCGACCATACGATCTGTGA-TA---TAAATAGGTAAATGTTC--CTTT
CCATTATG-AATAGCGATTGTATGGCCAATCATTGTGGG-TATAATGGTAGATGCCCGAG
ACCAAGTCACTATGATTTCTT----TCTCCTCCCTCCTGTTGAGTTTTTCAATTCTTCCC
AATAAATGATTAGCT---ACAAAAGGATT--TTTTTTTAGTGAACG-TGT--CACGGCTG
ATTACTCCTTTTTT------------------TACATTTTTTAAATTGGCATTCTATGTC
C-AATATCTCGATCTTAATCTGAAGTC-------------------------TAATGATG
AATGGAAAAAAGAGAAAA------------------------------------------
-----------------------------
>JX068000Aerides_multiflora 
--------------------------------TCTAGATCTAGCTTCTGTGGAAGCTCCT
TCAATAAATGGATAATACTTTTTTATTCATA-----------------------------
---------------------------------------------------T-ATATGAA
TTTTTGAGGATAGCAATCCCCC--------------------AATATC-TTGTTCTAAGA
ACAAGATATTGGGGGATTGC----------------------------------------
------------------------------------------------------------
-------------------------------TATCTTGTTGAG--------CCTTTTGCT
TCTCTA-----------------------------TTTTCGTTCTTT---------ATCA
T----AAAAGTTTT-CCCCCGGCCATGAA---------------------------TGAT
AAGTGCCTAGGTGAAG--------------------------------------------
------------------------------------TATAGTATCAAGATAAGTCAGAAA
AGTCTAAGTC------------------TTATATAGTCTACTCT----------------
------------------AAAAAGAAAAGAAATATACCTCGAACTCTTACTATAAGATCA
AAAGAA-----------------AAAGACTCTTAAGTCTAAAAAACT-------------
---------------------------------------CATTAAGATAAGGC-------
----------TTTTCTTTTCATATGAATACTTAGTA-AACGACTAACGAC-AGATTTATT
A-TCGTTT-CTC---------GGCGTGTCTCACGAAAGTTAGAGTAGGTGCGAATTCTCC
CA-ATT-TGTGACCGACCCATACCGATCTGTGATA--TAAATAAGGTAAATGTTC-CTTT
CCATTATAGAATAGCGATAGTATGGCCATCATTGTAGGG---------------------
------------------------------------------------------------
------------------------------------------------------------
------------------------------------------------------------
------------------------------------------------------------
------------------------------------------------------------
-----------------------------
>KC422785Aerides_multiflora 
--------------------------------------TCTAGCTTCTGTGGAAGCTCCT
TCGATAAATGGATAATACTTTTTTATTCATA-----------------------------
---------------------------------------------------T-ATATGAA
TTTTTGAAGATAGCAATCCCCC--------------------AATATC-TTGTTCTAAGA
ACAAGATATTGGGGGATTGC----------------------------------------
------------------------------------------------------------
-------------------------------TATCTTGTTGAG--------CCTTTTGCT
TCTCTA-----------------------------TTTTCGTTCTTT---------ATCA
T----AAAAGTTTT-CCCCCGCCAATGAA---------------------------TGAT
AAGTGCCTAGGTGAAG--------------------------------------------
------------------------------------TATAGTATAAGATAAGTCAGAAAA
GTCTAAGTCTGA----------------TTA---GTATACTCT-----------------
------------------AAAAAGAAAATAAAGATACCTATACTCTTACTATAAGATAAA
AGAT-------------------AAAGACTCTTAAGTCTAAATA----------------
--------------------------------------CTATTAAGATAAGGC-------
----------TTTTCTTTTCATATGAATACTTAGTAGAACGACTAACGACGAGATTTATT
A-TCGTTT-CT----------CGCGTGTCTCACGAAAGTTAGAGTAGGTGCGAATTCTCC
CA-ATT-TGTGACCGACCATACGATCTGTGA-TA---TAAAATTGGTAAATGTTC-CTTT
CCATTATG-AATAGCGATTGT-TGGCCCATCATTGTGGG-TATAATGGTAGATGCCCGAG
ACCAAGTCACTATGATTTCTT--TCTCCCTCCCTCCTGTTGAGTTTTTTCCATTTCTTCC
CCTTAATGATTCGCT---ACCAAAAGGAT--TTTTCTTTCAG------------------
------------------------------------------------------------
------------------------------------------------------------
------------------------------------------------------------
-----------------------------
>KJ093259Aerides_multiflora 
------------AGCCATGCTCACAACTTCCCTCTAGATCTAGCTTCTGTGGAAGCTCCT
TCAATAAATGGATAATACTTTTTTATTCATA-----------------------------
---------------------------------------------------T-ATATGAA
TTTTTGAGGATAGCAATCCCCC--------------------AATATC-TTGTTCTTAGA
ACAAGATATTGGGGGATTGC----------------------------------------
------------------------------------------------------------
-------------------------------TATCTTGTTGAG--------CCTTTTGCT
TCTCTA-----------------------------TTTTCGTTCTTT---------ATCC
T----AAAAAGTTTTCCCCCCGCCAATGAA--------------------------TGAT
AAGTGCCTAGGTGAAG--------------------------------------------
------------------------------------TATAGTATAAGATAAGTCAGAAAA
AGTCTAAGTC------------------TTATTAGTCTACTCT-----------------
------------------AAAAAGAAAAGAAATATACCTAGACTCTTACTATAAGATAAA
AGAA-------------------AAAGACTTTTAAGTTTTAAAA----------------
--------------------------------------CTATTAAGATAAGGC-------
----------TTTTCTTTTCATATGAATACTTAGTAGAACGACTAACGACGAGATTTATT
A-TCGTTT-CT----------CGCGTGTCTCACGAAAGTTAGAGTAGGTGCGAATTCTCC
CA-ATT-TGTGACCGACCATACGATCTGTGA-TA---TAAATAGGTAAATGTTC--CTTT
CCATTATG-AATAGCGATTGTATGGCCAATCATTGTGGG-TATAATGGTAGATGCCCGAG
ACCAAGTCACTATGATTTCTT----TCTCCTCCCTCCTGTTGAGTTTTTCAATTCTTCCC
CATAAATGATTAGCT---ACAAAAGGATT--TTTTTTTAGTGAACG-TGT--CACGGCTG
ATTACTCCTTTTTTT-----------------TACATTTTTTAAATTGGCATTCTATGTC
C-AATATCTCGATCTTAATCTGAAGTC-------------------------TAATGATG
AATGGAAAAAAGAGAAAATCCTT-AGCTAGATAAGG-AAGGG-CGGATTAG-CCAAGTCT
-----------------------------
>KC985333Papilionanthe_teres
------------------------------------------------------------
------------------------------------------------------------
-------------------------------------------------------ATTAA
TTTTTGAAGATAGCAATCCCCC--------------------AACATC-TTGTTCTTAGA
ACAAGATATTGGGGGATTGC----------------------------------------
------------------------------------------------------------
-------------------------------TATCTTGTTGAG--------CCTTTTGCT
TCTCTA-----------------------------TTTTCGTTCTTT---------ATCA
T----AAAAGTTTT-CCCCCGCCAATGAA---------------------------TGAT
AAGTGCCTAGGTGAAG--------------------------------------------
------------------------------------TATAGTATAAGATAAGTCAGAAAA
GTCTAAGTC-------------------TTATTAGTATACTCT-----------------
------------------AAAAAG-----AAATATACCTATACTCTTACTATAAGATAAA
AGAT-------------------AAAGACTCTTAAGTCTAAATA----------------
--------------------------------------CTATTAAGATAAGGC-------
----------TTTTCTTTTCATATGAATACTTAGTAGAACGACTAACGACGAGATTTATT
A-TCGTTT-CT----------CGCGTGTCTCACGAAAGTTAGAGTAGGTGCGAATTCTCC
CA-ATT-TGTGACCGACCATACGATCTGTGA-TA---TAAATAGGTAAATGTTC--CTTT
CCATTATG-AATAGCGATTGTATGGCCAATCATTGTGGG-TATAATGGTAGATGCCCGAG
ACCAAGTCACTATGATTTCTT----TCTCCTCCCTCCTGTTGAGTTTTTCAATTCTTCCC
AATAAATGATTAGCT---ACAAAAGGATT--TTTTTTTAGTGAACG-TGT--CACGGCTG
ATTACTCCTTTTTT------------------TACATTTTTTAAATTGGCATTCTATGTC
C-AATATCTCGATCTTAATCTGAAGTC-------------------------TAATGATG
AATGGAAAAAAGAGAAAATCCTTTAGCTAGATAAGGGAAGGGGCGGATGTAGCCAAGTGG
ATCAAGGCAGTGGATTGTGATCCCCC---
>JX202706Papilionanthe_teres
------------------------------------------------------------
------------TAATACTTTTTTATTC--------------------------------
------------------------------------------------ATAT-ATATTAA
TTTTTGAAGATAGCAATCCCCC--------------------AATATC-TTGTTCTTAGA
ACAAGATATTGGGGGATTGC----------------------------------------
------------------------------------------------------------
-------------------------------TATCTTGTTGAG--------CCTTTTGCT
TCTCTA-----------------------------TTTTCGTTCTTT---------ATCA
T----AAAAGTTTT-CCCCCGCCAATGAA---------------------------TGAT
AAGTGCCTAGGTGAAG--------------------------------------------
------------------------------------TATAGTATAAGATAAGTCAGAAAA
GTCTAAGTCTTATTAGTATAT--AAGTCTTATTAGTATACTCT-----------------
------------------AAAAAG-----AAATATACCTATACTCTTACTATAAGATAAA
AGAT------------AAAGACTAAAGACTCTTAAGTCTAAATA----------------
--------------------------------------CTATTAAGATAAGGC-------
----------TTTTCTTTTCATATGAATACTTAGTAGAACGACTAACGACGAGATTTATT
A-TCGTTT-CT----------CGCGTGTCTCACGAAAGTTAGAGTAGGTGCGAATTCTCC
CA-ATT-TGTGACCGACCATACGATCTGTGA-TA---TAAATAGGTAAATGTTC--CTTT
CCATTATG-AATAGCGATTGTATGGCCAATCATTGTGGG-TATAATGGTAGATGCCCGAG
ACCAAGTCACTATGATTTCTT----TCTCCTCCCTCCTGTTGAGTTTTTCAATTCTTCCC
AATAAATGATTAGCT---ACAAAAGGATT--TTTTTTTAGTGAACG-TGT--CACGGCTG
ATTACTCCTTTTTT------------------TACATTTTTTAAATTGGCATTCTATGTC
C-AATATCTCGATCTTAATCTGAAGTC-------------------------TAATGATG
AATGGAAAAAAGAGAAAA------------------------------------------
-----------------------------
>KC985332Papilionanthe_hookeriana
------------------------------------------------------------
------------------------------------------------------------
-------------------------------------------------------ATTAA
TTTTTGAAGATAGCAATCCCCC--------------------AACATC-TTGTTCTTAGA
ACAAGATATTGGGGGATTGC----------------------------------------
------------------------------------------------------------
-------------------------------TATCTTGTTGAG--------CCTTTTGCT
TCTCTA-----------------------------TTTTCGTTCTTT---------ATCA
T----AAAAGTTTT-CCCCCGCCAATGAA---------------------------TGAT
AAGTGCCTAGGTGAAG--------------------------------------------
------------------------------------TATAGTATAAGATAAGTCAGAAAA
GTCTAAGTC-------------------TTATTAGTATACTCT-----------------
------------------AAAAAG-----AAATATACCTATACTCTTACTATAAGATAAA
AGAT-------------------AAAGACTCTTAAGTCTAAATA----------------
--------------------------------------CTATTAAGATAAGGC-------
----------TTTTCTTTTCATATGAATACTTAGTAGAACGACTAACGACGAGATTTATT
A-TCGTTT-CT----------CGCGTGTCTCACGAAAGTTAGAGTAGGTGCGAATTCTCC
CA-ATT-TGTGACCGACCATACGATCTGTGA-TA---TAAATAGGTAAATGTTC--CTTT
CCATTATG-AATAGCGATTGTATGGCCAATCATTGTGGG-TATAATGGTAGATGCCCGAG
ACCAAGTCACTATGATTTCTT----TCTCCTCCCTCCTGTTGAGTTTTTCAATTCTTCCC
AATAAATGATTAGCT---ACAAAAGGATT--TTTTTTTAGTGAACG-TGT--CACGGCTG
ATTACTCCTTTTTT------------------TACATTTTTTAAATTGGCATTCTATGTC
C-AATATCTCGATCTTAATCTGAAGTC-------------------------TAATGATG
AATGGAAAAAAGAGAAAATCCTTTAGCTAGATAAGGGAAGGGGCGGATGTAGCCAAGTGG
ATCAAGGCAGTGGATTGTGATCCCCC---
>KJ733475Cleisostoma_fuerstenbergianum
------------------------------------------------------------
------------TAATACTTTTTTATTC--------------------------------
------------------------------------------------ATAT-ATATGAG
TTTTTGAAGATAGCAATCCCCC--------------------AATATC-TTGTTCTAAGA
ACAAGATATTGGGGGATTGC----------------------------------------
------------------------------------------------------------
-------------------------------TATCTTGTTGAG--------CCTTTTGCT
TCTCTA-----------------------------TTTTCGTTCTTT---------ATCA
T----AAAAGTTTT-CCCCCGCCAATGAA---------------------------TGAT
AAGTGCCTAGGTGAAG--------------------------------------------
------------------------------------TATAGTATAAGATAAGTCAGAAAA
GTCTAAGTC-------------------TTATTAGTATACTCT-----------------
------------------AAAAAGAAAATAAATATACCTATACTCTTACTATAAGATAAA
AGAT-------------------AAAGACTCTTAAGTCTAAATA----------------
--------------------------------------CTATTAAGATAAGGC-------
----------TTTTCTTTTCATATGAATACTTAGTAGAACGACTAACGACGAGATTTATT
A-TCGTTT-CT----------CGCGTGTCTCACGAAAGTTAGAGTAGGTGCGAATTCTCC
CA-ATT-TGTGACCGACCATACGATCTGTGA-TA---TAAATAGGTAAATGTTC--CTTT
CCATTATG-AATAGCGATTGTATGGCCAATCATTGTGGG-TATAATGGTAGATGCCCGAG
ACCAAGTCACTATGATTTCTT----TCTCCTCCCTCCTGTTGAGTTTTTCAATTCTTCCC
AATAAATGATTAGCT---ACAAAAGGATT--TTTTTTTAGTGAACG-TGT--CACGGCTG
ATTACTCCTTTTTT------------------TACATTTTTTAAATTGGCATTCTATGTC
C-AATATCTCGATCTTAATCTGAAGTC-------------------------TAATGATG
AATGGAAAAAAGAGAAAA------------------------------------------
-----------------------------
>KJ733481Cleisostoma_paniculatum 
------------------------------------------------------------
------------TAATACTTTTTTATCC--------------------------------
------------------------------------------------ATAT-ATATGAG
TTTTTGAAGATAGCAATCCCCC--------------------AATATC-TTGTTCTTAGA
ACAAGATATTGGGGGATTGC----------------------------------------
------------------------------------------------------------
-------------------------------TATCTTGTTGAG--------CCTTTTGCT
TCTCTA-----------------------------TTTTCGTTCTTT---------ATCA
T----AAAAGTTTT-CCCCCGCCAATGAA---------------------------TGAT
AAGTGCCTAGGTGAAG--------------------------------------------
------------------------------------TATAGTATAAGATAAGTCAGAAAA
GTCTAAGTC-------------------TTATTAG-------------------------
--------------------------------------TATACTCTTACTATAAGATAAA
AGAT-------------------AAAGACTCTTAAGTCTAAATA----------------
--------------------------------------CTATTAAGATAAGGC-------
----------TTTTCTTTTCATATGAATACTTAGTAGAACGACTAACGACGAGATTTATT
A-TCGTTT-CT----------CGCGTGTCTCACGAAAGTTAGAGTAGGTGCGAATTCTCC
CA-ATT-TGTGACCGACCATACGATCTGTGA-TA---TAAATAGGTAAATGTTC--CTTT
CCATTATG-AATAGCGATTGTATGGCCAATCATTGTGGG-TATAATGGTAGATGCCCGAG
ACCAAGTCACTATGATTTCTT----TCTCCTCCCTCCTGTTGAGTTTTTCAATTCTTCCC
AATAAATGATTAGCT---ACAAAAGGATT--TTTTTTTAGTGAACG-TGT--CACGGCTG
ATTACTCCTTTTTT------------------TACATTTTTTAAATTGGCATTCTATGTC
C-AATATCTCGATCTTAATCTGAAGTC-------------------------TAATGATG
AATGGAAAAAAGAGAAAA------------------------------------------
-----------------------------
>KJ733473Cleisostoma_birmanicum
------------------------------------------------------------
------------TAAGACTTTTTTATTC--------------------------------
------------------------------------------------ATAT-ATATGAG
TTTTTGAAGATAGCAATCCCCC--------------------AATATC-TTGTTCTTAGA
ACAAGATATTGGGGGATTGC----------------------------------------
------------------------------------------------------------
-------------------------------TATCTTGTTGAG--------CCTTTTGCT
TCTCTA-----------------------------TTTTCGTTCTTT---------ATCA
T----AAAAGTTTT-CCCCCGCCAATGAA---------------------------TGAT
AAGTGCCTAGGTGAAG--------------------------------------------
------------------------------------TATAGTATAAGATAAGTCAGAAAA
GTCTAAGTCTTATTAGT------AAGTCTTATTAGTATACTCT-----------------
------------------AAAAAGAAAAGAAATATACCTATACTCTTACTATAAGATAAA
AGAT-------------------AAAGACTCTTAAGTCTAAATA----------------
--------------------------------------CTATTAAGATAAGGC-------
----------TTTTCTTTTCATATGAATACTTAGTAGAACGACTAACGACGAGATTTATT
A-TCGTTT-CT----------CGCGTGTCTCACGAAAGTTAGAGTAGGTGCGAATTCTCC
CA-ATT-TGTGACCGACCATACGATCTGTGA-TA---TAAATAGGTAAATGTTC--CTTT
CCATTATG-AATAGCGATTGTATGGCCAATCATTGTGGG-TATAATGGTAGATGCCCGAG
ACCAAGTCACTATGATTTCTT----TCTCCTCCCTCCTGTTGAGTTTTTCAATTCTTCCC
AATAAATGATTAGCT---ACAAAAGGATT--TTTTTTTAGTGAACG-TGT--CACGGCTG
ATTACTCCTTTTTT------------------TACATTTTTTAAATTGGCATTCTATGTC
C-AATATCTCGATCTTAATCTGAAGTC-------------------------TAATGATG
AATGGAAAAAAGAGAAAA------------------------------------------
-----------------------------
>KU342569Cleisostoma_birmanicum
------------------------------------------------------------
--------TGGATAATACTTTTTTATTC--------------------------------
------------------------------------------------ATAT-ATATGAG
TTTTTGAAGATAGCAATCCCCC--------------------AATATC-TTGTTCTTAGA
ACAAGATATTGGGGGATTGC----------------------------------------
------------------------------------------------------------
-------------------------------TATCTTGTTGAG--------CCTTTTGCT
TCTCTA-----------------------------TTTTCGTTCTTT---------ATCA
T----AAAAGTTTT-CCCCCGCCAATGAA---------------------------TGAT
AAGTGCCTAGGTGAAG--------------------------------------------
------------------------------------TATAGTATAAGATAAGTCAGAAAA
GTCTAAGTC-------------------TTATTAGTATACTCT-----------------
------------------AAAAAGAAAATAAATATACCTATACTCTTACTATAAGATAAA
AGAT-------------------AAAGACTCTTAAGTCTAAATA----------------
--------------------------------------CTATTAAGATAAGGC-------
----------TTTTCTTTTCATATGAATACTTAGTAGAACGACTAACGACGAGATTTATT
A-TCGTTT-CT----------CGCGTGTCTCACGAAAGTTAGAGTAGGTGCGAATTCTCC
CA-ATT-TGTGACCGACCATACGATCTGTGA-TA---TAAATAGGTAAATGTTC--CTTT
CCATTATG-AATAGCGATTGTATGGCCAATCATTGTGGG-TATAATGGTAGATGCCCGAG
ACCAAGTCACTATGATTTCTT----TCTCCTCCCTCCTGTTGAGTTTTTCAATTCTTCCC
AATAAATGATTAGCT---ACAAAAGGATT--TTTTTTTAGTGAACG-TGT--CACGGCTG
ATTACTCCTTTTTT------------------TACATTTTTTAAATTGGCATTCTATGTC
C-AATATCTCGATCTTAATCTGAAGTC-------------------------TAATGATG
AATGGAAAAAAGAGAAAATCCTT-------------------------------------
-----------------------------
>KJ733489Cleisostoma_williamsonii
------------------------------------------------------------
------------TAATACTTTTTTATTCATATATATC-----------------------
------------------------------------------------ATAT-ATATGAG
TTTTTGAAGATAGCAATCCCCC--------------------AATATC-TTGTTCTAAGA
ACAAGATATTGGGGGATTGC----------------------------------------
------------------------------------------------------------
-------------------------------TATCTTATTGAG--------CCTTTTGCT
TCTCTA-----------------------------TTTTCGTTCTTT---------ATCA
T----AAAAGTTTT-CCCCCGCCAATGAA---------------------------TGAT
AAGTGCCTAGGTGAAG--------------------------------------------
------------------------------------TATAGTATAAGATAAGTCAGAAAA
GTCTAAGTC-------------------TTATTAGTATACTCT-----------------
------------------AAAAAGAAAAGAAATATACCTATACTCTTACTATAAGATAAA
AGAT-------------------AAAGACTCTTAAGTCTAAATA----------------
--------------------------------------CTATTAAGATAAGGC-------
---TTTTCTTTTCATATTTCATATGAATACTTAGTAGAACGACTAACGACGAGATTTATT
A-TCGTTT-CT----------CGCGTGTCTCACGAAAGTTAGAGTAGGTGCGAATTCTCC
CA-ATT-TGTGACCGACCATACGATCTGTGA-TA---TAAATAGGTAAATGTTC--CTTT
CCATTATG-AATAGCGATTGTATGGCCAATCATTGTGGG-TATAATGGTAGATGCCCGAG
ACCAAGTCACTATGATTTCTT----TCTCCTCCCTCCTGTTGAGTTTTTCAATTCTTCCC
AATAAATGATTAGCT---ACAAAAGGATT--TTTTTTTAGTGAACG-TGT--CACGGCTG
ATTACTCCTTTTTT------------------TACATTTTTTAAATTGGCATTCTATGTC
C-AATATCTCGATCTTAATCTGAAGTC-------------------------TAATGATG
AATGGAAAAAAGAGAAAA------------------------------------------
-----------------------------
>KJ733495Gastrochilus_formosanus 
------------------------------------------------------------
------------TAATACTTATATATTC--------------------------------
------------------------------------------------ATAT-ATATGAA
TTTTTGAAGATAGCAATCCCCC--------------------AATATC-TTGTTCTAATA
ACAAGATATTGGGGGATTGC----------------------------------------
------------------------------------------------------------
-------------------------------TATCTTGTTGAG--------CCTTTTGCT
TCTCTA-----------------------------ATTTCGTTCTTT---------ATCA
T----AAAAGTTTT-CCCCCGCCAATGAA---------------------------TGAT
AAGTGCCTAGGTGAAG--------------------------------------------
------------------------------------TATAGTATAAGAAAAGTCAGAAAA
GTCTAAGTC-------------------TTATTAGTATACTCT-----------------
------------------AAAAAGAAAATAAATATACCTATACTCTTACTATAC-TTACT
ATA---------AGATAAAAGATAAAGACTCTTAAGTCTAAATA----------------
--------------------------------------CTATTAAGATAAGGC-------
----------TTTTCTTTTCATATGAATACTTAGTAGAACGACTAACGACGAGATTTATT
A-TCGTTT-CT----------CGCGTGTCTCACGAAAGTTAGAGTAGGTGCGAATTCTCC
CA-ATT-TGTGACCGACCATACGATCTGTGA-TA---TAAATAGGTAAATGTTC--CTTT
CCATTATG-AATAGCGATTGTATGGCCAATCATTGTGGG-TATAATGGTAGATGCCCGAG
ACCAAGTCACTATGATTTCTT----TCTCCTCCCTCCTGTTGAGTTTTTCAATTCTTCCC
AATAAATGATTAGCT---ACAAAAGGATT--TTTTTTTAGTGAACG-TGT--CACGGCTG
ATTACTCCTTTTTT------------------TACATTTTTTAAATTGGCATTCTATGTC
C-AATATCTCGATCTTAATCTGAAGTC-------------------------TAATGATG
AATGGAAAAAAGAGAAAA------------------------------------------
-----------------------------
>MW924468Gastrochilus_distichus
-----------------TGCTCACAACTTTCCTCTAGATCTAGCTTCTGTGGAAGCTCCT
TCGATAAATGGATAATACTTTTTTATTCATATAATTC-----------------------
------------------------------------------------ATAT-ATATGAA
TTTTTGAAGATAGCAATCCCCC--------------------AATATC-TTGTTCTAAGA
ACAAGATATTGGGGGATTGC----------------------------------------
------------------------------------------------------------
-------------------------------TATCTTGTTGAG--------CCTTTTGCT
TCTCTA-----------------------------TTTTCGTTCTTT---------ATCA
T----AAAAGTTTT-CCCCCGCCAATGAA---------------------------TGAT
AAGTGCCTAGGTTAAG--------------------------------------------
------------------------------------TATAGTATAAGAAAAGTCAGAAAA
GTCTAAGTC-------------------TTATTAGTATACTCT-----------------
------------------AAAAAGAAAATAAATATACCTATACTCTTACTATAAGATAAA
AGAT-------------------AAAGACTCTTAAGTCTAAATA----------------
--------------------------------------CTATTAAGATAAGGC-------
----------TTTTCTTTTCATATGAATACTTATATGAATACTTAGTAGAACGACTAACG
ACGAGATTTATTATCGTTTCTCGCGTGTCTCACGAAAGTTAGAGTAGGTGCGAATTCTCC
CA-ATT-TGTGACCGACCATACGATCTGTGA-TA---TAAATAGGTAAATGTTC--CTTT
CCATTATG-AATAGCGATTGTATGGCCAATCATTGTGGG-TATAATGGTAGATGCCCGAG
ACCAAGTCACTATGATTTCTT----TCTCCTCCCTCCTGTTGAGTTTTTCAATTCTTCCC
AATAAATGATTAGCT---ACAAAAGGATT--TTTTTTTAGTGAACG-TGT--CACGGCTG
ATTACTCCTTTTTT------------------TACATTTTTTAAATTGGCATTCTATGTC
C-AATATCTCGATCTTAATCTGAAGTC-------------------------TAATGATG
AATGGAAAAAAGAGAAAATCCTTT------------------------------------
-----------------------------
>MW924469Gastrochilus_distichus
-----------------TGCTCACAACTTTCCTCTAGATCTAGCTTCTGTGGAAGCTCCT
TCGATAAATGGATAATACTTTTTTATTCATATAATTC-----------------------
------------------------------------------------ATAT-ATATGAA
TTTTTGAAGATAGCAATCCCCC--------------------AATATC-TTGTTCTAAGA
ACAAGATATTGGGGGATTGC----------------------------------------
------------------------------------------------------------
-------------------------------TATCTTGTTGAG--------CCTTTTGCT
TCTCTA-----------------------------TTTTCGTTCTTT---------ATCA
T----AAAAGTTTT-CCCCCGCCAATGAA---------------------------TGAT
AAGTGCCTAGGTTAAG--------------------------------------------
------------------------------------TATAGTATAAGAAAAGTCAGAAAA
GTCTAAGTC-------------------TTATTAGTATACTCT-----------------
------------------AAAAAGAAAATAAATATACCTATACTCTTACTATAAGATAAA
AGAT-------------------AAAGACTCTTAAGTCTAAATA----------------
--------------------------------------CTATTAAGATAAGGC-------
----------TTTTCTTTTCATATGAATACTTATATGAATACTTAGTAGAACGACTAACG
ACGAGATTTATTATCGTTTCTCGCGTGTCTCACGAAAGTTAGAGTAGGTGCGAATTCTCC
CA-ATT-TGTGACCGACCATACGATCTGTGA-TA---TAAATAGGTAAATGTTC--CTTT
CCATTATG-AATAGCGATTGTATGGCCAATCATTGTGGG-TATAATGGTAGATGCCCGAG
ACCAAGTCACTATGATTTCTT----TCTCCTCCCTCCTGTTGAGTTTTTCAATTCTTCCC
AATAAATGATTAGCT---ACAAAAGGATT--TTTTTTTAGTGAACG-TGT--CACGGCTG
ATTACTCCTTTTTT------------------TACATTTTTTAAATTGGCATTCTATGTC
C-AATATCTCGATCTTAATCTGAAGTC-------------------------TAATGATG
AATGGAAAAAAGAGAAAATCCTTT------------------------------------
-----------------------------
>MW924470Gastrochilus_distichus
-----------------TGCTCACAACTTTCCTCTAGATCTAGCTTCTGTGGAAGCTCCT
TCGATAAATGGATAATACTTTTTTATTCATATAATTC-----------------------
------------------------------------------------ATAT-ATATGAA
TTTTTGAAGATAGCAATCCCCC--------------------AATATC-TTGTTCTAAGA
ACAAGATATTGGGGGATTGC----------------------------------------
------------------------------------------------------------
-------------------------------TATCTTGTTGAG--------CCTTTTGCT
TCTCTA-----------------------------TTTTCGTTCTTT---------ATCA
T----AAAAGTTTT-CCCCCGCCAATGAA---------------------------TGAT
AAGTGCCTAGGTTAAG--------------------------------------------
------------------------------------TATAGTATAAGAAAAGTCAGAAAA
GTCTAAGTC-------------------TTATTAGTATACTCT-----------------
------------------AAAAAGAAAATAAATATACCTATACTCTTACTATAAGATAAA
AGAT-------------------AAAGACTCTTAAGTCTAAATA----------------
--------------------------------------CTATTAAGATAAGGC-------
----------TTTTCTTTTCATATGAATACTTATATGAATACTTAGTAGAACGACTAACG
ACGAGATTTATTATCGTTTCTCGCGTGTCTCACGAAAGTTAGAGTAGGTGCGAATTCTCC
CA-ATT-TGTGACCGACCATACGATCTGTGA-TA---TAAATAGGTAAATGTTC--CTTT
CCATTATG-AATAGCGATTGTATGGCCAATCATTGTGGG-TATAATGGTAGATGCCCGAG
ACCAAGTCACTATGATTTCTT----TCTCCTCCCTCCTGTTGAGTTTTTCAATTCTTCCC
AATAAATGATTAGCT---ACAAAAGGATT--TTTTTTTAGTGAACG-TGT--CACGGCTG
ATTACTCCTTTTTT------------------TACATTTTTTAAATTGGCATTCTATGTC
C-AATATCTCGATCTTAATCTGAAGTC-------------------------TAATGATG
AATGGAAAAAAGAGAAAATCCTTT------------------------------------
-----------------------------
>MW924471Gastrochilus_distichus
-----------------TGCTCACAACTTTCCTCTAGATCTAGCTTCTGTGGAAGCTCCT
TCGATAAATGGATAATACTTTTTTATTCATATAATTC-----------------------
------------------------------------------------ATAT-ATATGAA
TTTTTGAAGATAGCAATCCCCC--------------------AATATC-TTGTTCTAAGA
ACAAGATATTGGGGGATTGC----------------------------------------
------------------------------------------------------------
-------------------------------TATCTTGTTGAG--------CCTTTTGCT
TCTCTA-----------------------------TTTTCGTTCTTT---------ATCA
T----AAAAGTTTT-CCCCCGCCAATGAA---------------------------TGAT
AAGTGCCTAGGTTAAG--------------------------------------------
------------------------------------TATAGTATAAGAAAAGTCAGAAAA
GTCTAAGTC-------------------TTATTAGTATACTCT-----------------
------------------AAAAAGAAAATAAATATACCTATACTCTTACTATAAGATAAA
AGAT-------------------AAAGACTCTTAAGTCTAAATA----------------
--------------------------------------CTATTAAGATAAGGC-------
----------TTTTCTTTTCATATGAATACTTATATGAATACTTAGTAGAACGACTAACG
ACGAGATTTATTATCGTTTCTCGCGTGTCTCACGAAAGTTAGAGTAGGTGCGAATTCTCC
CA-ATT-TGTGACCGACCATACGATCTGTGA-TA---TAAATAGGTAAATGTTC--CTTT
CCATTATG-AATAGCGATTGTATGGCCAATCATTGTGGG-TATAATGGTAGATGCCCGAG
ACCAAGTCACTATGATTTCTT----TCTCCTCCCTCCTGTTGAGTTTTTCAATTCTTCCC
AATAAATGATTAGCT---ACAAAAGGATT--TTTTTTTAGTGAACG-TGT--CACGGCTG
ATTACTCCTTTTTT------------------TACATTTTTTAAATTGGCATTCTATGTC
C-AATATCTCGATCTTAATCTGAAGTC-------------------------TAATGATG
AATGGAAAAAAGAGAAAATCCTTT------------------------------------
-----------------------------
>KJ733494Gastrochilus_distichus 
------------------------------------------------------------
------------TAATACTTTTTTATTC--------------------------------
------------------------------------------------ATAT-ATATGAA
TTTTTGAAGATAGCAATTCCCC--------------------AATATC-TTGTTCTAAGA
ACAAGATATTGGGGAATTGC----------------------------------------
------------------------------------------------------------
-------------------------------TATCTTATTGAGCTAAAA---CTTTTGCT
TCTCTA-----------------------------TTTTCGTTCTTT---------ATCA
T----AAAAGTTTT-CCCCCGCCAATGAA---------------------------TGAT
AAGTGCCTAGGTTAAG--------------------------------------------
------------------------------------TATAGTA---------TAAGAAAA
GTCTAAGTC-------------------TTATTAGTATACTCT-----------------
------------------AAAAAGAAAATAAATATACCTATACTCTTACTATAAGATAAA
AGAT-------------------AAAGACTCTTAAGTCTAAATA----------------
--------------------------------------CTATTAAGATAAGGC-------
----------TTTTCTTTTCATATGAATACTTATATGAATACTTAGTAGAACGACTAACG
ACGAGATTTATTATCGTTTCTCGCGTGTCTCACGAAAGTTAGAGTAGGTGCGAATTCTCC
CA-ATT-TGTGACCGACCATACGATCTGTGA-TA---TAAATAGGTAAATGTTC--CTTT
CCATTATG-AATAGCGATTATATGGCCAATCATTGTGGG-TATAATGGTAGATGCCCGAG
ACCAAGTCACTATGATTTCTT----TCTCCTCCCTCCTGTTGAGTTTTTCAATTCTTCCC
AATAAATGATTAGCT---ACAAAAGGATT--TTTTTTTAGTGAACG-TGT--CACGGCTG
ATTACTCCTTTTTT------------------TACATTTTTTAAATTGGCATTCTATGTC
C-AATATCTCGATCTTAATCTGAAGTC-------------------------TAATGATG
AATGGAAAAAAGAGAAAA------------------------------------------
-----------------------------
>KJ733498Gastrochilus_obliquus 
------------------------------------------------------------
------------TAATACTTTTTTATTC--------------------------------
------------------------------------------------ATAT-ATATGAA
TTTTTGAAGATAGCAATCCCCC--------------------AATATC-TTGTTCTTAGA
ACAAGATATTGGGGGATTGC----------------------------------------
------------------------------------------------------------
-----------------------TATCTTGCTATCTTGTTGAG--------CCTTTTGCT
TCTCTA-----------------------------TTTTTGTTCTTT---------ATCA
T----AAAAGTTTT-CCCCCGTCAATGAA---------------------------TGAT
AAGTGCCTAGGTGAAG--------------------------------------------
------------------------------------TATAGTATAAGAAAAGTCAGAAAA
GTCTAAGTC-------------------TTATTAGTATACTCT-----------------
------------------AAAAAGAAAAGAAATATACCTATACTCTTACTATAAGATAAA
AGAT-------------------AAAGACTCTTAAGTCTAAATA----------------
--------------------------------------CTATTAAGATAAGGC-------
----------TTTTCTTTTCATATGAATACTTAGTAGAACGACTAACGACGAGATTTATT
A-TCGTTT-CT----------CGCGTGTCTCACGAAAGTTAGAGTAGGTGCGAATTCTCC
CA-ATT-TGTGACCGACCATACGATCTGTGA-TA---TAAATAGGTAAATGTTC--CTTT
CCATTATG-AATAGCGATTGTATGGCCAATCATTGTGGG-TATAATGGTAGATGCCCGAG
ACCAAGTCACTATGATTTCTT----TCTCCTCCCTCCTGTTGAGTTTTTCAATTCTTCCC
AATAAATGATTAGCT---ACAAAAGGATT--TTTTTTTAGTGAACG-TGT--CACGGCTG
ATTACTCCTTTTTT------------------TACATTTTTTAAATTGGCATTCTATGTC
C-AATATCTCGATCTTAATCTGAAGTC-------------------------TAATGATG
AATGGAAAAAAGAGAAAA------------------------------------------
-----------------------------
>MW924472Gastrochilus_obliquus
------------------------------------------------------------
-----AAATGGATAATACTTTTTTATTC--------------------------------
------------------------------------------------ATAT-ATATGAA
TTTTTGAAGATAGCAATCCCCC--------------------AATATC-TTGTTCTTAGA
ACAAGATATTGGGGGATTGC----------------------------------------
------------------------------------------------------------
-----------------------TATCTTGCTATCTTGTTGAG--------CCTTTTGCT
TCTCTA-----------------------------TTTTTGTTCTTT---------ATCA
T----AAAAGTTTT-CCCCCGTCAATGAA---------------------------TGAT
AAGTGCCTAGGTGAAG--------------------------------------------
------------------------------------TATAGTATAAGAAAAGTCAGAAAA
GTCTAAGTC-------------------TTATTAGTATACTCT-----------------
------------------AAAAAGAAAAGAAATATACCTATACTCTTACTATAAGATAAA
AGAT-------------------AAAGACTCTTAAGTCTAAATA----------------
--------------------------------------CTATTAAGATAAGGC-------
----------TTTTCTTTTCATATGAATACTTAGTAGAACGACTAACGACGAGATTTATT
A-TCGTTT-CT----------CGCGTGTCTCACGAAAGTTAGAGTAGGTGCGAATTCTCC
CA-ATT-TGTGACCGACCATACGATCTGTGA-TA---TAAATAGGTAAATGTTC--CTTT
CCATTATG-AATAGCGATTGTATGGCCAATCATTGTGGG-TATAATGGTAGATGCCCGAG
ACCAAGTCACTATGATTTCTT----TCTCCTCCCTCCTGTTGAGTTTTTCAATTCTTCCC
AATAAATGATTAGCT---ACAAAAGGATT--TTTTTTTAGTGAACG-TGT--CACGGCTG
ATTACTCCTTTTTT------------------TACATTTTTTAAATTGGCATTCTATGTC
C-AATATCTCGATCTTAATCTGAAGTC-------------------------TAATGATG
AATGGAAAAAAGAGAAAATCCTTT------------------------------------
-----------------------------
>KJ733536Thrixspermum_centipeda 
---------------------------------------------------TAA--TACT
TTATTTATTTTTTCATATATTTTTATTCATATTCATATCTAAATTCTAAATTAGG-----
------------------------------------------------AATT-AGATGAA
TTTTTGAAGATAGCAATCCCCC--------------------AATATC-TTTTTCTAAGA
AAATTAGAAAAAGATATTGG----------------------------------------
------------------------------------------------------------
-----------------------GGGATTGCTATCTTGTTGAG--------CTTTTTGCT
TCTCTA-----------------------------TTTTCGTTCTTT---------ATCA
T----AAAAGTTTT-CCCCCGCCAATGAA---------------------------TGAT
AAGTGCCTAGGTGAAG--------------------------------------------
------------------------------------TATA--------------------
--CTC-----------------------TTA--------CTAT-----------------
---------------------AAGA---TAAA--------------TACTATAAGATAAA
AGAT-------------------AAAGACTCTTAAGTCTAAATA----------------
--------------------------------------CTATTAAGATAAGA--------
----------TTTTCTTTTCATCTGAATACTTAGTAGAACGACTAACGACGAGATTTATT
A-TCGTTT-CT----------CGCGTGTCTCACGAAAGTTAGAGTAGGTGCGAATTCTCC
CA-ATT-TGTGACCGACCATACGATCTGTGA-TA---TAAATAGGTAAATGTTC--CTTT
CCATTATG-AATAGCGATTGTATGGCCAATCATTGTGGG-TATAATGGTAGATGCCCGAG
ACCAAGTCACTATGATTTCTT----TCTCCTCCCTCCTGTTGAGTTTTTCAATTCTTCCC
AATAAATGATTAGCT---ACAAAAGGATT--TTTTTTTAGTGAACG-TGT--CACGGCTG
ATTACTCCTTTTTT------------------TACATTTTTTAAATTGGCATTATATGTC
C-AATATCTCGATCTTAATCTGAAGTC-------------------------TAATGATG
AATGGAAAAAAGAGAAAA------------------------------------------
-----------------------------
>GQ251332Rhynchostylis_retusa 
------------------------------------------------------------
---------------TACTTTTCTATTC--------------------------------
------------------------------------------------ATAT-ATATAAA
TTTTTGAAGATAGCAATCCCCC--------------------AATATC-TTATTCTAAGA
ACAAGATATTGGGGGATTGC----------------------------------------
------------------------------------------------------------
-------------------------------TATCTTGTTGAG--------CCTTTTGCT
TCTCTA-----------------------------TTTTCGTTCTTT---------ATCA
T----AAAAGTTTT-CCCCCGCCAATGAA---------------------------TGAT
AAGTGCCTAGGTGAAG--------------------------------------------
------------------------------------TATAGTATAAGATAAGTCAGAAAA
GTCTAAGTC-------------------TTATTAGTATACTCT-----------------
------------------AAAAAGAAAATAAATATACCTATACTCTTACTATAAGATAAA
AGAT-------------------AAAGACTCTGAAGTCTAAATA----------------
----------------------------CTATTAAGTACTATTAAGATAAGGC-------
----------TTTTCTTTTCATATGAATACTTAGTATAACGACTAACGACGAGATTTATT
A-TCGTTT-CT----------CGCGTGTCTCACGAAAGTTAGAGTAGGTGCGAATTCTCC
CA-ATT-TGTGACCGACCATACGATCTGTGA-TA---TAAATAGGTAAATGTTC--CTTT
CCATTATG-AATAGCGATTGTATGGCCAATCATTGTGGG-TATAATGGTAGATGCCCGAG
ACCAAGTCACTATGATTTCTT----TCTCCTCCCTCCTGTTGAGTTTTTCAATTCTTCCC
AATAAATGATTAGCT---ACAAAAGGATT--TTTTTTTAGTGAACG-TGT--CACGGCTG
ATTACTCCTTTTTT------------------TACATTTTTTAAATTGGCATTCTATGTC
C-AATATCTCGATCTTAATCTGAAGTC-------------------------TAATGATG
AATGGAAAAAAGAGAAAATCCTTTAGCTAGATAAGGGAAGG-------------------
-----------------------------
>GQ251334Rhynchostylis_retusa
------------------------------------------------------------
---------------TACTTTTCTATTC--------------------------------
------------------------------------------------ATAT-ATATAAA
TTTTTGAAGATAGCAATCCCCC--------------------AATATC-TTATTCTAAGA
ACAAGATATTGGGGGATTGC----------------------------------------
------------------------------------------------------------
-------------------------------TATCTTGTTGAG--------CCTTTTGCT
TCTCTA-----------------------------TTTTCGTTCTTT---------ATCA
T----AAAAGTTTT-CCCCCGCCAATGAA---------------------------TGAT
AAGTGCCTAGGTGAAG--------------------------------------------
------------------------------------TATAGTATAAGATAAGTCAGAAAA
GTCTAAGTC-------------------TTATTAGTATACTCT-----------------
------------------AAAAAGAAAATAAATATACCTATACTCTTACTATAAGATAAA
AGAT-------------------AAAGACTCTGAAGTCTAAATA----------------
----------------------------CTATTAAGTACTATTAAGATAAGGC-------
----------TTTTCTTTTCATATGAATACTTAGTATAACGACTAACGACGAGATTTATT
A-TCGTTT-CT----------CGCGTGTCTCACGAAAGTTAGAGTAGGTGCGAATTCTCC
CA-ATT-TGTGACCGACCATACGATCTGTGA-TA---TAAATAGGTAAATGTTC--CTTT
CCATTATG-AATAGCGATTGTATGGCCAATCATTGTGGG-TATAATGGTAGATGCCCGAG
ACCAAGTCACTATGATTTCTT----TCTCCTCCCTCCTGTTGAGTTTTTCAATTCTTCCC
AATAAATGATTAGCT---ACAAAAGGATT--TTTTTTTAGTGAACG-TGT--CACGGCTG
ATTACTCCTTTTTT------------------TACATTTTTTAAATTGGCATTCTATGTC
C-AATATCTCGATCTTAATCTGAAGTC-------------------------TAATGATG
AATGGAAAAAAGAGAAAATCCTTTAGCTAGATAAGGGAAGG-------------------
-----------------------------
>GQ251333Rhynchostylis_retusa
------------------------------------------------------------
---------------TACTTTTCTATTC--------------------------------
------------------------------------------------ATAT-ATATAAA
TTTTTGAAGATAGCAATCCCCC--------------------AATATC-TTATTCTAAGA
ACAAGATATTGGGGGATTGC----------------------------------------
------------------------------------------------------------
-------------------------------TATCTTGTTGAG--------CCTTTTGCT
TCTCTA-----------------------------TTTTCGTTCTTT---------ATCA
T----AAAAGTTTT-CCCCCGCCAATGAA---------------------------TGAT
AAGTGCCTAGGTGAAG--------------------------------------------
------------------------------------TATAGTATAAGATAAGTCAGAAAA
GTCTAAGTC-------------------TTATTAGTATACTCT-----------------
------------------AAAAAGAAAATAAATATACCTATACTCTTACTATAAGATAAA
AGAT-------------------AAAGACTCTGAAGTCTAAATA----------------
----------------------------CTATTAAGTACTATTAAGATAAGGC-------
----------TTTTCTTTTCATATGAATACTTAGTATAACGACTAACGACGAGATTTATT
A-TCGTTT-CT----------CGCGTGTCTCACGAAAGTTAGAGTAGGTGCGAATTCTCC
CA-ATT-TGTGACCGACCATACGATCTGTGA-TA---TAAATAGGTAAATGTTC--CTTT
CCATTATG-AATAGCGATTGTATGGCCAATCATTGTGGG-TATAATGGTAGATGCCCGAG
ACCAAGTCACTATGATTTCTT----TCTCCTCCCTCCTGTTGAGTTTTTCAATTCTTCCC
AATAAATGATTAGCT---ACAAAAGGATT--TTTTTTTAGTGAACG-TGT--CACGGCTG
ATTACTCCTTTTTT------------------TACATTTTTTAAATTGGCATTCTATGTC
C-AATATCTCGATCTTAATCTGAAGTC-------------------------TAATGATG
AATGGAAAAAAGAGAAAATCCTTTAGCTAGATAAGGGAAGG-------------------
-----------------------------
>KJ733521Renanthera_coccinea
------------------------------------------------------------
------------TAATACTTTTTTATTC--------------------------------
------------------------------------------------ATAT-ATATGAA
TTTTTGAAGATAGCAATCCCCC--------------------AATATCTTGGTTCTTAGA
ACAAGATATTGGGGGATTGC----------------------------------------
------------------------------------------------------------
-------------------------------TATCTTGTTGAG--------CCTTTTGCT
TCTCTA-----------------------------TTTTCGTTCTTT---------ATCA
T----AAAAGTTTT-CCCCCGCCAATGAA---------------------------TGAT
AAGTGCCTAGGTGAAG--------------------------------------------
------------------------------------TATAGTATAAGATAAGTCAGAAAA
GTCTAAGTC-------------------TTATTAGTCTACTCT-----------------
------------------AAAAAGAAAATAAATATACCTATACTCTTACTATAAGATAAA
AGAT-------------------AAAGACTCTTAAGTCTAAA-A----------------
-------------------------------------ACTCTTAAGATAAGGC-------
----------TTTTCTTTTCATATGAATACTTAGTAGAACGACTAACGACGAGATTTATT
A-TCGTTT-CT----------CGCGTGTCTCACGAAAGTTAGAGTAGGTGCGAATTCTCC
CA-ATT-TGTGACCGACCATACGATCTGTGA-TA---TAAATAGGTAAATGTTC--CTTT
CCATTATG-AATAGCGATTGTATGGCCAATCATTGTGGG-TATAATGGTAGATGCCCGAG
ACCAAGTCACTATGATTTCTT----TCTCCTCCCTCCTGTTGAGTTTTTCAATTCTTCCC
AATAAATGATTAGCT---ACAAAAGGATT--TTTTTTTAGTGAACG-TGT--CACGGCTG
ATTACTCCTTTTTT------------------TACATT-TTTAAATTGGCATTCTATGTC
C-AATATCTCGATCTTAATCTGAAGTC-------------------------TAATGATG
AATGGAAAAAAGAGAAAA------------------------------------------
-----------------------------
>KJ733518Pomatocalpa_spicatum 
------------------------------------------------------------
------------TAATGCTTTTTTATTC--------------------------------
------------------------------------------------ATAT-ATATGAA
TTTTTGAAGATAGCAATCCCCC--------------------AATATC-TTGTTCTAAGA
ACAAGATATTGGGGGATTGC----------------------------------------
------------------------------------------------------------
-------------------------------TATCTTGTTGAG--------CCTTTTGCT
TCTCTA-----------------------------TTTTCGTTCTTT---------ATCA
T----AAAAGTTTT-CCCCCGCCAATGAA---------------------------TGAT
AAGTGCCTAGGTGAAG--------------------------------------------
------------------------------------TATAGTATAAGAGAAGTCAGAAAA
GTCTAAGTC-------------------TTATTAGTATACTCT-----------------
------------------AAAAAGAAAAGAAATATACCTATACTCTTACTATAAGATAAA
AGAT-------------------AAAGACTCTTAAGTCTAAATA----------------
--------------------------------------CTATTAAGATAAGGC-------
----------TTTTCTTTTCATATGAATACTTAGTAGAACGACTAACGACGAGATTTATT
A-TCGTTT-CT----------CGCGTGTCTCACGAAAGTTAGAGTAGGTGCGAATTCTCC
CA-ATT-TGTGACCGACCATACGATCTGTGA-TA---TAAATAGGTAAATGTTC--CTTT
CCATTATG-AATAGCGATTGTATGGCCAATCATTGTGGG-TATAATGGTAGATGCCCGAG
ACCAAGTCACTATGATTTCTT----TCTCCTCCCTCCTGTTGAGTTTTTCAATTCTTCCC
AATAAATGATTAGCT---ACAAAAGGATT--TTTTTTTAGTGAACG-TGT--CACGGCTG
ATTACTCCTTTTTT------------------TACATTTTTTAAATTGGCATTCTATGTC
C-AATATCTCGATCTTAATCTGAAGTC-------------------------TAATGATG
AATGGAAAAAAGAGAAAA------------------------------------------
-----------------------------
>KJ733524Robiquetia_succisa
------------------------------------------------------------
------------TAATACTTTTTTATTC--------------------------------
------------------------------------------------ATAT-ATATGAA
TTTTTGAAGATAGCAATCCCCC--------------------AATATC-TTGTTCTAAGA
ACAAGATATTGGGGGATTGC----------------------------------------
------------------------------------------------------------
-------------------------------TATCTTGTTGAG--------CCTTTTGCT
TCTCTA-----------------------------TTTTCGTTCTTT---------ATCA
T----AAAAGTTTT-CCCCCGCCAATGAA---------------------------TGAT
AAGTGCCTAGGTGAAG--------------------------------------------
-----------------------TATAGTGGTGAAGTATAGTATAAGATAAGTCAGAAAA
GTCTAAGTC-------------------TTATTAGTATACTCTAAATACTCT--------
------------------AAAAATAAAATAAATATACCTATACTCTTACTATAAGATAAA
AGAT-------------------AAAGACTCTTAAGTCTAAATA----------------
--------------------------------------CTATTAAGATAAGGC-------
----------TTTTCTTTTCATATGAATACTTAGTAGAACGACTAACGACGAGATTTATT
A-TCGTTT-CT----------CGCGTGTCTCACGAAAGTTAGAGTAGGTGCGAATTCTCC
CA-ATT-TGTGACCGACCATACGATCTGTGA-TA---TAAATAGGTAAATGTTC--CTTT
CCATTATG-AATAGCGATTGTATGGCCAATCATTGTGGG-TATAATGGTAGATGCCCGAG
ACCAAGTCACTATGATTTCTT----TCTCCTCCCTCCTGTTGAGTTTTTCAATTCTTCCC
AATAAATGATTAGCT---ACAAAAGGATT--TTTTTTTAGTGAACG-TGT--CACGGCTG
ATTACTCCTTTTTT------------------TACATTTTTTAAATTGGCATTCTATGTC
C-AATATCTCGATCTTAATCTGAAGTC-------------------------TAATGATG
AATGGAAAAA-GAGAAAA------------------------------------------
-----------------------------
>KJ733490Diploprora_championii 
------------------------------------------------------------
------------TAATACTTTTTTATTC--------------------------------
------------------------------------------------ATAT-ATATGAA
TTTTTGAAGATAGCAATCCCCC--------------------AATATC-TTGTTCTAAGA
ACAAGATATTGGGGGATTGC----------------------------------------
------------------------------------------------------------
-------------------------------TATCTTGTTGAG---CTAAAACTTTTGCT
TCTCTA-----------------------------TTTTCGTTCTTT---------ATCA
T----AAACGTTTT-CCCCCGCCAATGAA---------------------------TGAT
AAGTGCCTAGGTGAAG--------------------------------------------
------------------------------------TATAGTATAAGATAAGTCAGAAAA
GTCTAAGTC-------------------TTATTAGTATACTCT-----------------
------------------AAAAAGAAAAGAAATATACCTATACTCTTACTATAAGTTACT
ATAA---------GATAAAAGATAAAGACTCTTAAGTCTAAATA----------------
--------------------------------------CTCTTAAGATAAGGC-------
----------TTTTCTTTTCATATGAATACTTAGTAGAACGACTAACGACGAGATTTATT
A-TCGTTT-CT----------CGCGTGTCTCACGAAAGTTAGAGTAGGTGCGAATTCTCC
CA-ATT-TGTGACCGACCATACGATCTGTGA-TA---TAAATAGGTAAATGTTC--CTTT
CCATTATG-AATAGCGATTGTATGGCCAATCATTGTGGG-TATAATGGTAGATGCCCGAG
ACCAAGTCACTATGATTTCTT----TCTCCTCCCTCCTGTTGAGTTTTTCAATTCTTCCC
AATAAATGATTAGCT---ACAAAAGGATT--TTTTTTTAGTGAACG-TGT--CACGGCTG
ATTACTCCTTTTTT------------------TACATTTTTTAAATTGGCATTCTATGTC
C-AATATCTCGATCTTAATCTGAAGTC-------------------------TAATGATG
AATGGAAAAAAGAGAAAA------------------------------------------
-----------------------------
>KJ733531Smitinandia_micrantha 
------------------------------------------------------------
------------TAATACTTTTTTATTC--------------------------------
------------------------------------------------ATAT-ATATGAA
TTTTTGAAGATAGCAATCCCCC--------------------AATATC-TTGTTCTTAGA
ACAAGATATTGGGGGATTGC----------------------------------------
------------------------------------------------------------
-------------------------------TATCTTGTTGAG--------CCTTTTGCT
TCTCTA-----------------------------TTTTCGTTCTTT---------ATCA
T----AAAAGTTTT-CCCCCGCCAATGAA---------------------------TGAT
AAGTGCCTAGGTGAAG--------------------------------------------
------------------------------------TATAGTATAAGATAAGTCAGAAAA
GTCTAAGTC-------------------TTATTAGTATACTCT-----------------
------------------AAAAAGAAAATAAATATACCTATACTCTTACTATAAGATAAA
AGAT-------------------AAAGACTCTTAAGTCTAAATA----------------
-------------------------------CTATTAACTATTAAGATAAGGC-------
----------TTTTCTTTTCATATGAATACTTAGTAGAACGACTAACGACGAGATTTATT
A-TCGTTT-CT----------CGCATGTCTCACGAAAGTTAGAGTAGGTGCGAATTCTCC
CA-ATT-TGTGACCGACCATACGATCTGTGA-TA---TAAATAGGTAAATGTTC--CTTT
CCATTATG-AATAGCGATTGTATGGCCAATCATTGTGGG-TATAATGGTAGATGCCCGAG
ACCAAGTCACTATGATTTCTT----TCTCCTCCCTCCTGTTGAGTTTTTCAATTCTTCCC
AATAAATGATTAGCT---ACAAAAGGATT--TTTTTTTAGTGAACG-TGT--CACGGCTG
ATTACTCCTTTTTT------------------TACATTTTTTAAATTGGCATTCTATGTC
C-AATATCTCGATCTTAATCTGAAGTC-------------------------TAATGATG
AATGGAAAAAAGAGAAAA------------------------------------------
-----------------------------
>MW924467Smitinandia_micrantha 
------------------------------------------------------------
---ATAAATGGATAATACTTTTTTATTC--------------------------------
------------------------------------------------ATAT-ATATGAA
TTTTTGAAGATAGCAATCCCCC--------------------AATATC-TTGTTCTTAGA
ACAAGATATTGGGGGATTGC----------------------------------------
------------------------------------------------------------
-------------------------------TATCTTGTTGAG--------CCTTTTGCT
TCTCTA-----------------------------TTTTCGTTCTTT---------ATCA
T----AAAAGTTTT-CCCCCGCCAATGAA---------------------------TGAT
AAGTGCCTAGGTGAAG--------------------------------------------
------------------------------------TATAGTATAAGATAAGTCAGAAAA
GTCTAAGTC-------------------TTATTAGTATACTCT-----------------
------------------AAAAAGAAAATAAATATACCTATACTCTTACTATAAGATAAA
AGAT-------------------AAAGACTCTTAAGTCTAAATA----------------
-------------------------------CTATTAACTATTAAGATAAGGC-------
----------TTTTCTTTTCATATGAATACTTAGTAGAACGACTAACGACGAGATTTATT
A-TCGTTT-CT----------CGCATGTCTCACGAAAGTTAGAGTAGGTGCGAATTCTCC
CA-ATT-TGTGACCGACCATACGATCTGTGA-TA---TAAATAGGTAAATGTTC--CTTT
CCATTATG-AATAGCGATTGTATGGCCAATCATTGTGGG-TATAATGGTAGATGCCCGAG
ACCAAGTCACTATGATTTCTT----TCTCCTCCCTCCTGTTGAGTTTTTCAATTCTTCCC
AATAAATGATTAGCT---ACAAAAGGATT--TTTTTTTAGTGAACG-TGT--CACGGCTG
ATTACTCCTTTTTT------------------TACATTTTTTAAATTGGCATTCTATGTC
C-AATATCTCGATCTTAATCTGAAGTC-------------------------TAATGATG
AATGGAAAAAAGAGAAAATCCTTTA-----------------------------------
-----------------------------
>EU213789Acampe_praemorsa
-----------------------------------------------------AGCTCCT
TCGATAAATGGATAATACTTTTATCTTC--------------------------------
------------------------------------------------AGAT-ATATGAA
TTTTTGAAGATAGCAATCCCCC--------------------AATATC-TTGTTCCAAGA
ACAAGATATTGGGGGATTGC----------------------------------------
------------------------------------------------------------
-------------------------------TATCTTGTTGAG--------CCTTTTGCT
TCTCTA-----------------------------TTTTCGTTCTTT---------ATCA
T----AAAAGTTTT-CCCCCGCCAATGAA---------------------------TGAT
AAGTGCCTAGGTGAAG--------------------------------------------
------------------------------------TATAGTATAAGATAAGTCAGAAAA
GTCTAAGTC-------------------TTCTTAGTATACTCT-----------------
------------------AAAAAGAAAAGAAAGATACCTATACTCTTACTATAAGATAAA
AGAT-------------------AAAGACTCTTAAGTCTAAATA----------------
--------------------------------------CTATTAAGATAAGGC-------
----------TTTTCTTTTCATATGAATACTTAGTAGAACGACTAACGACGAGATTTATT
A-TCGTTT-CT----------CGCGTGTCTCACGAAAGTTAGAGTAGGTGCGAATTCTCC
CA-ATT-TGTGACCGACCATACGATCTGTGA-TA---TAAATAGGTAAATGTTC--CTTT
CCATTATG-AATAGCGATTGTATGGCCAATCATTGTGGG-TATAATGGTAGATGCCCGAG
ACCAAGTCACTATGATTTCTT----TCTCCTCCCTCCTGTTGAGTTTTTCAATTCTTCCC
AATAAATGATTAGCT---ACAAAAGGATT--TTTTTTTAGTGAACG-TGT--CACGGCTG
ATTACTCCTTTTTT------------------TACATTTTTTAAATTGGCATTCTATGTC
C-AATATCTCGATCTTAATCTGAAGTC-------------------------TAATGATG
AATGGAAAAAAGAGAAAATCCTTTAGCTAGATAA-GGAAGG-------------------
-----------------------------
>MW924474Acampe_praemorsa  
--------------------------------------------------GGAAGCTCCT
TCGATAAATGGATAATACTTTTATCTTC--------------------------------
------------------------------------------------AGAT-ATATGAA
TTTTTGAAGATAGCAATCCCCC--------------------AATATC-TTGTTCCAAGA
ACAAGATATTGGGGGATTGC----------------------------------------
------------------------------------------------------------
-------------------------------TATCTTGTTGAG--------CCTTTTGCT
TCTCTA-----------------------------TTTTCGTTCTTT---------ATCA
T----AAAAGTTTT-CCCCCGCCAATGAA---------------------------TGAT
AAGTGCCTAGGTGAAG--------------------------------------------
------------------------------------TATAGTATAAGATAAGTCAGAAAA
GTCTAAGTC-------------------TTCTTAGTATACTCT-----------------
------------------AAAAAGAAAAGAAAGATACCTATACTCTTACTATAAGATAAA
AGAT-------------------AAAGACTCTTAAGTCTAAATA----------------
--------------------------------------CTATTAAGATAAGGC-------
----------TTTTCTTTTCATATGAATACTTAGTAGAACGACTAACGACGAGATTTATT
A-TCGTTT-CT----------CGCGTGTCTCACGAAAGTTAGAGTAGGTGCGAATTCTCC
CA-ATT-TGTGACCGACCATACGATCTGTGA-TA---TAAATAGGTAAATGTTC--CTTT
CCATTATG-AATAGCGATTGTATGGCCAATCATTGTGGG-TATAATGGTAGATGCCCGAG
ACCAAGTCACTATGATTTCTT----TCTCCTCCCTCCTGTTGAGTTTTTCAATTCTTCCC
AATAAATGATTAGCT---ACAAAAGGATT--TTTTTTTAGTGAACG-TGT--CACGGCTG
ATTACTCCTTTTTT------------------TACATTTTTTAAATTGGCATTCTATGTC
C-AATATCTCGATCTTAATCTGAAGTC-------------------------TAATGATG
AATGGAAAAAAGAGAAAATCCTTTAGCTAGATAA-GGAAGGGGCGGAG------------
-----------------------------
>KJ733465Acampe_rigida
------------------------------------------------------------
------------TAATACTTTTATCTTC--------------------------------
------------------------------------------------AGAT-ATATGAA
TTTTTGAAGATAGCAATCCCCC--------------------AATATC-TTGTTCTTGGA
ACAAGATATTGGGGGATTGC----------------------------------------
------------------------------------------------------------
-------------------------------TATCTTGTTGAG--------CCTTTTGCT
TCTCTA-----------------------------TTTTCGTTCTTT---------ATCA
T----AAAAGTTTT-CCCCCGCCAATGAA---------------------------TGAT
AAGTGCCTAGGTGAAG--------------------------------------------
------------------------------------TATAGTATAAGATAAGTCAGAAAA
GTCTAAGTC-------------------TTCTTAGTATACTCT-----------------
------------------AAAAAGAAAAGAAAGATACCTATACTCTTACTATAAGATAAA
AGAT-------------------AAAGACTCTTAAGTCTAAATA----------------
--------------------------------------CTATTAAGATAAGGC-------
----------TTTTCTTTTCATATGAATACTTAGTAGAACGACTAACGACGAGATTTATT
A-TCGTTT-CT----------CGCGTGTCTCACGAAAGTTAGAGTAGGTGCGAATTCTCC
CA-ATT-TGTGACCGACCATACGATCTGTGA-TA---TAAATAGGTAAATGTTC--CTTT
CCATTATG-AATAGCGATTGTATGGCCAATCATTGTGGG-TATAATGGTAGATGCCCGAG
ACCAAGTCACTATGATTTCTT----TCTCCTCCCTCCTGTTGAGTTTTTCAATTCTTCCC
AATAAATGATTAGCT---ACAAAAGGATT--TTTTTTTAGTGAACG-TGT--CACGGCTG
ATTACTCCTTTTTT------------------TACATTTTTTAAATTGGCATTCTATGTC
C-AATATCTCGATCTTAATCTGAAGTC-------------------------TAATGATG
AATGGAAAAAAGAGAAAATCCTTTAGCTA-------------------------------
-----------------------------
>MW924473Acampe_rigida  
------------------------------------------------------------
---ATAAATGGATAATACTTTTATCTTC--------------------------------
------------------------------------------------AGAT-ATATGAA
TTTTTGAAGATAGCAATCCCCC--------------------AATATC-TTGTTCTTGGA
ACAAGATATTGGGGGATTGC----------------------------------------
------------------------------------------------------------
-------------------------------TATCTTGTTGAG--------CCTTTTGCT
TCTCTA-----------------------------TTTTCGTTCTTT---------ATCA
T----AAAAGTTTT-CCCCCGCCAATGAA---------------------------TGAT
AAGTGCCTAGGTGAAG--------------------------------------------
------------------------------------TATAGTATAAGATAAGTCAGAAAA
GTCTAAGTC-------------------TTCTTAGTATACTCT-----------------
------------------AAAAAGAAAAGAAAGATACCTATACTCTTACTATAAGATAAA
AGAT-------------------AAAGACTCTTAAGTCTAAATA----------------
--------------------------------------CTATTAAGATAAGGC-------
----------TTTTCTTTTCATATGAATACTTAGTAGAACGACTAACGACGAGATTTATT
A-TCGTTT-CT----------CGCGTGTCTCACGAAAGTTAGAGTAGGTGCGAATTCTCC
CA-ATT-TGTGACCGACCATACGATCTGTGA-TA---TAAATAGGTAAATGTTC--CTTT
CCATTATG-AATAGCGATTGTATGGCCAATCATTGTGGG-TATAATGGTAGATGCCCGAG
ACCAAGTCACTATGATTTCTT----TCTCCTCCCTCCTGTTGAGTTTTTCAATTCTTCCC
AATAAATGATTAGCT---ACAAAAGGATT--TTTTTTTAGTGAACG-TGT--CACGGCTG
ATTACTCCTTTTTT------------------TACATTTTTTAAATTGGCATTCTATGTC
C-AATATCTCGATCTTAATCTGAAGTC-------------------------TAATGATG
AATGGAAAAAAGAGAAAATCCTTTAGCTAGATAAG-------------------------
-----------------------------
>KF262175Calanthe_discolor
------------------------------------------------------------
---------------TACTTTTGTATTCATATGTATATCTATGTATATGATAGT------
------------------------------------------------ATATGATATGAA
TTTTTGAAGATAGCAATCCCCC--------------------AAGATC-TTGTTCTAAGA
ACAAGATCTTGGGGGATTGC--TATCTTGTTGGATTTGG---------------------
------------------------------------------------------------
---------------------ATTCATATATTCAT-ATATGTTGAGCTAAAACTTTTGCT
TCTCTA------------------------TCCGAATTTTTGTTCTT--------TATCA
T----AAAAGTTC-TCCCCCGCCAATGAA---------------------------TGAT
AAGTGCCTAGGTGAAG--------------------------------------------
------------------------------------TATAGTATAAGATAAGTCAGAAAA
GTATAAGTC-------------------TTATTAGTATACTA--------GAAAAAGAAA
ATAAATATACCT-------ATACTCTTATAAATATACCTATACTCTTACTATAAGAT---
-----------------------AAAGACTCTTAAGTCTAAATA----------------
--------------------------------------CTATTAAGATAAGGC-------
---------------TTTTCACATGAATACTTAGTAGAACGACTAACGACGAGATTTATT
A-TCGTTT-CT----------CGCGTGTCTCACGAAAGTGAGAGTAGGTGCGAATTCTCC
CA-ATT-TGTGACCGACCATACGATCTGTGA-TA---TAAATAGGTAAATGTTC--CTTT
CCATTATG-AATAGCGATTGTATGGCCAATCATTGTGGG-TATAATGGTAGATGCCCGAG
ACCAAGTCACTATGATTTCTT----TCTCCTCCCTCCTGTTGAGTTTTTCAATTCTTCCC
GATAAATGATTAGCT---ACAAAAGGATT--TTTTTTTAGTGAACG-TGT--CACGGCTG
ATTACTCCTTTTTT------------------TACATTTTTAAAATTGGCATTCT-----
------------------------------------------------------------
------------------------------------------------------------
-----------------------------
>KF262174Calanthe_discolor
------------------------------------------------------------
---------------TACTTTTGTATTCATATGTATATCTATGTATATGATAGT------
------------------------------------------------ATATGATATGAA
TTTTTGAAGATAGCAATCCCCC--------------------AAGATC-TTGTTCTAAGA
ACAAGATCTTGGGGGGATTGC-TATCTTGTTGGATTTGGTG-------------------
------------------------------------------------------------
---CTATCTTGTTGGATTTGGATTCATATATTCAT-ATATGTTGAGCTAAAACTTTTGCT
TCTCTA------------------------TCCGAATTTTTGTTCTT--------TATCA
T----AAAAGTTC-TCCCCCGCCAATGAA---------------------------TGAT
AAGTGCCTAGGTGAAG--------------------------------------------
------------------------------------TATAGTATAAGATAAGTCAGAAAA
GTATAAGTC-------------------TTATTAGTATACTA--------GAAAAAGAAA
A---------------------------TAAATATACCTATACTCTTACTATAAGAT---
-----------------------AAAGACTCTTAAGTCTAAATA----------------
--------------------------------------CTATTAAGATAAGGC-------
---------------TTTTCACATGAATACTTAGTAGAACGACTAACGACGAGATTTATT
A-TCGTTT-CT----------CGCGTGTCTCACGAAAGTGAGAGTAGGTGCGAATTCTCC
CA-ATT-TGTGACCGACCATACGATCTGTGA-TA---TAAATAGGTAAATGTTC--CTTT
CCATTATG-AATAGCGATTGTATGGCCAATCATTGTGGG-TATAATGGTAGATGCCCGAG
ACCAAGTCACTATGATTTCTT----TCTCCTCCCTCCTGTTGAGTTTTTCAATTCTTCCC
GATAAATGATTAGCT---ACAAAAGGATT--TTTTTTTAGTGAACG-TGT--CACGGCTG
ATTACTCCTTTTTT------------------TCCATTTTTAAAATTGGCATTCT-----
------------------------------------------------------------
------------------------------------------------------------
-----------------------------
>KF262173Calanthe_discolor 
------------------------------------------------------------
---------------TACTTTTGTATTCATATGTATATCTATGTATATGATAGT------
------------------------------------------------ATATGATATGAA
TTTTTGAAGATAGCAATCCCCC--------------------AAGATC-TTGTTCTAAGA
ACAAGATCTTGGGGGGATTGC-TATCTTGTTGGATTTGGTG-------------------
------------------------------------------------------------
---CTATCTTGTTGGATTTGGATTCATATATTCAT-ATATGTTGAGCTAAAACTTTTGCT
TCTCTA------------------------TCCGAATTTTTGTTCTT--------TATCA
T----AAAAGTTC-TCCCCCGCCAATGAA---------------------------TGAT
AAGTGCCTAGGTGAAG--------------------------------------------
------------------------------------TATAGTATAAGATAAGTCAGAAAA
GTATAAGTC-------------------TTATTAGTATACTA--------GAAAAAGAAA
A---------------------------TAAATATACCTATACTCTTACTATAAGAT---
-----------------------AAAGACTCTTAAGTCTAAATA----------------
--------------------------------------CTATTAAGATAAGGC-------
---------------TTTTCACATGAATACTTAGTAGAACGACTAACGACGAGATTTATT
A-TCGTTT-CT----------CGCGTGTCTCACGAAAGTGAGAGTAGGTGCGAATTCTCC
CA-ATT-TGTGACCGACCATACGATCTGTGA-TA---TAAATAGGTAAATGTTC--CTTT
CCATTATG-AATAGCGATTGTATGGCCAATCATTGTGGG-TATAATGGTAGATGCCCGAG
ACCAAGTCACTATGATTTCTT----TCTCCTCCCTCCTGTTGAGTTTTTCAATTCTTCCC
GATAAATGATTAGCT---ACAAAAGGATT--TTTTTTTAGTGAACG-TGT--CACGGCTG
ATTACTCCTTTTTT------------------TCCATTTTTAAAATTGGCATTCT-----
------------------------------------------------------------
------------------------------------------------------------
-----------------------------
>KF262178Calanthe_discolor 
------------------------------------------------------------
---------------TACTTTTGTATTCATATGTATATCTATGTATATGATAGT------
------------------------------------------------ATATGATATGAA
TTTTTGAAGATAGCAATCCCCC--------------------AAGATC-TTGTTCTAAGA
ACAAGATCTTGGGGGGATTGC-TATCTTGTTGGATTT-----------------------
------------------------------------------------------------
-------------------GGATTCATATATTCAT-ATATGTTGAGCTAAAACTTTTGCT
TCTCTA------------------------TCCGAATTTTTGTTCTT--------TATCA
T----AAAAGTTC-TCCCCCGCCAATGAA---------------------------TGAT
AAGTGCCTAGGTGAAG--------------------------------------------
------------------------------------TATAGTATAAGATAAGTCAGAAAA
GTATAAGTC-------------------TTATTAGTATACTA--------GAAAAAGAAA
ATAAATTATACCT------ATACTCTTATAAATATACCTATACTCTTACTATAAGAT---
-----------------------AAAGACTCTTAAGTCTAAATA----------------
--------------------------------------CTATTAAGATAAGGC-------
---------------TTTTCACATGAATACTTAGTAGAACGACTAACGACGAGATTTATT
A-TCGTTT-CT----------CGCGTGTCTCACGAAAGTGAGAGTAGGTGCGAATTCTCC
CA-ATT-TGTGACCGACCATACGATCTGTGA-TA---TAAATAGGTAAATGTTC--CTTT
CCATTATG-AATAGCGATTGTATGGCCAATCATTGTGGG-TATAATGGTAGATGCCCGAG
ACCAAGTCACTATGATTTCTT----TCTCCTCCCTCCTGTTGAGTTTTTCAATTCTTCCC
GATAAATGATTAGCT---ACAAAAGGATT--TTTTTTTAGTGAACG-TGT--CACGGCTG
ATTACTCCTTTTTT------------------TACATTTTTAAAATTGGCATTCT-----
------------------------------------------------------------
------------------------------------------------------------
-----------------------------
>KF262176Calanthe_discolor
------------------------------------------------------------
---------------TACTTTTGTATTCATATGTATATCTATGTATATGATAGT------
------------------------------------------------ATATGATATGAA
TTTTTGAAGATAGCAATCCCCCC-------------------AAGATC-TTGTTCTAAGA
ACAAGATCTTGGGGGGATTGC-TATCTTGTTGGATTTGGTG-------------------
------------------------------------------------------------
---CTATCTTGTTGGATTTGGATTCATATATTCAT-ATATGTTGAGCTAAAACTTTTGCT
TCTCTA------------------------TCCGAATTTTTGTTCTT--------TATCA
T----AAAAGTTC-TCCCCCGCCAATGAA---------------------------TGAT
AAGTGCCTAGGTGAAG--------------------------------------------
------------------------------------TATAGTATAAGATAAGTCAGAAAA
GTATAAGTC-------------------TTATTAGTATACTA--------GAAAAAGAAA
A---------------------------TAAATATACCTATACTCTTACTATAAGAT---
-----------------------AAAGACTCTTAAGTCTAAATA----------------
--------------------------------------CTATTAAGATAAGGC-------
---------------TTTTCACATGAATACTTAGTAGAACGACTAACGACGAGATTTATT
A-TCGTTT-CT----------CGCGTGTCTCACGAAAGTGAGAGTAGGTGCGAATTCTCC
CA-ATT-TGTGACCGACCATACGATCTGTGA-TA---TAAATAGGTAAATGTTC--CTTT
CCATTATG-AATAGCGATTGTATGGCCAATCATTGTGGG-TATAATGGTAGATGCCCGAG
ACCAAGTCACTATGATTTCTT----TCTCCTCCCTCCTGTTGAGTTTTTCAATTCTTCCC
GATAAATGATTAGCT---ACAAAAGGATT--TTTTTTTAGTGAACG-TGT--CACGGCTG
ATTACTCCTTTTTT------------------TCCATTTTTAAAATTGGCATTCT-----
------------------------------------------------------------
------------------------------------------------------------
-----------------------------
>KF262177Calanthe_discolor 
------------------------------------------------------------
---------------TACTTTTGTATTCATATGTATATCTATGTATATGATAGT------
------------------------------------------------ATATGATATGAA
TTTTTGAAGATAGCAATCCCCCC-------------------AAGATC-TTGTTCTAAGA
ACAAGATCTTGGGGGGATTGC-TATCTTTTTGGATTT-----------------------
------------------------------------------------------------
-------------------GGATTCATATATTCAT-ATATGTTGAGCTAAAACTTTTGCT
TCTCTA------------------------TCCGAATTTTTGTTCTT--------TATCA
T----AAAAGTTC-TCCCCCGCCAATGAA---------------------------TGAT
AAGTGCCTAGGTGAAG--------------------------------------------
------------------------------------TATAGTATAAGATAAGTCAGAAAA
GTATAAGTC-------------------TTATTAGTATACTA--------GAAAAAGAAA
ATAAATTATACCT------ATACTCTTATAAATATACCTATACTCTTACTATAAGAT---
-----------------------AAAGACTCTTAAGTCTAAATA----------------
--------------------------------------CTATTAAGATAAGGC-------
---------------TTTTCACATGAATACTTAGTAGAACGACTAACGACGAGATTTATT
A-TCGTTT-CT----------CGCGTGTCTCACGAAAGTGAGAGTAGGTGCGAATTCTCC
CA-ATT-TGTGACCGACCATACGATCTGTGA-TA---TAAATAGGTAAATGTTC--CTTT
CCATTATG-AATAGCGATTGTATGGCCAATCATTGTGGG-TATAATGGTAGATGCCCGAG
ACCAAGTCACTATGATTTCTT----TCTCCTCCCTCCTGTTGAGTTTTTCAATTCTTCCC
GATAAATGATTAGCT---ACAAAAGGATT--TTTTTTTAGTGAACG-TGT--CACGGCTG
ATTACTCCTTTTTT------------------TACATTTTTAAAATTGGCATTCT-----
------------------------------------------------------------
------------------------------------------------------------
-----------------------------
>KC704335Calanthe_discolor
----------------------ACAACTTCCCTCTAAGTCTAGCTTCTGCGGAAGTTCCG
TCTATAAATGGATAATACTTTTGTATTCATATGTATATCTATGTATATGATAGT------
------------------------------------------------ATATGATATGAA
TTTTTGAAGATAGCAATCCCCCC-------------------AAGATC-TTGTTCTAAGA
ACAAGATTTTGGGGGGATTGC-TTTTCTTGTTGATTTGG---------------------
------------------------------------------------------------
---------------------ATTCAGACATACAT-ATATGTTGAGCTAAAACTTTTGCT
TCTCTA------------------------TCCGAATTTTTGTTCTT--------TATCA
T----AAAAGTTC-TCCCCCGCCAATGAA---------------------------TGAT
AAGTGCCTAGGTGAAG--------------------------------------------
------------------------------------TATAGTATAAGATAAGTCAGAAAA
GTATAAGTC-------------------TTATTAGTATACTA--------AAAAAAGAAA
A---------------------------TAAATATACCTATACTCTTACTATAAGAT---
-----------------------AAAGACTCTTAAGTCTAAATA----------------
--------------------------------------CTATTAAGATAAGGC-------
---------------TTTTCACATGAATACTTAGTAGAACGACTAACGACGAGATTTATT
A-TCGTTT-CT----------CGCGTGTCTCACGAAAGTGAGAGTAGGTGCGAATTCTCC
CA-ATT-TGTGACCGACCATACGATCTGTGA-TA---TAAATAGGTAAATGTTC--CTTT
CCATTATG-AATAGCGATTGTATGGCCAATCATTGTGGG-TATAATGGTAGATGCCCGAG
ACCAAGTCACTATGATTTCTT----TCTCCTCCCTCCTGTTGAGTTTTTCAATTCTTCCC
GATAAATGATTAGCT---ACAAAAGGATT--TTTTTTTAGTGAACG-TGT--CACGGCTG
ATTACTCCTTTTTT------------------TACATTTTTAAAATTGGCATTCTATGTC
C-AATATATCGATCTTAATCTGAAGTA-------------------------TAATGATG
AATGGAAAAAAGAGAAAATCCTTTAGCTAGATAAGGGAAGGGGCGGATGTAGCCAAGTGG
ATCAAGGCAGT------------------
>KC704336Calanthe_discolor
----------------------ACAACTTCCCTCTAAGTCTAGCTTCTGCGGAAGTTCCG
TCTATAAATGGATAATACTTTTGTATTCATATGTATATCTATGTATATGATAGT------
------------------------------------------------ATATGATATGAA
TTTTTGAAGATAGCAATCCCCC--------------------AAGATC-TTGTTCTAAGA
ACAAGATCTTGGGGGGATTGC-TATTCTTTTGGATTTG----------------------
------------------------------------------------------------
--------------------GATTCATATATTCAT-ATATGTTGAGCTAAAACTTTTGCT
TCTCTA------------------------TCCGAATTTTTGTTCTT--------TATCA
T----AAAAGTTC-TCCCCCGCCAATGAA---------------------------TGAT
AAGTGCCTAGGTGAAG--------------------------------------------
------------------------------------TATAGTATAAGATAAGTCAGAAAA
GTATAAGTC-------------------TTATTAGTATACTA--------GAAAAAGAAA
ATAAATATACCT-------ATACTCTTATAAATATACCTATACTCTTACTATAAGAT---
-----------------------AAAGACTCTTAAGTCTAAATA----------------
--------------------------------------CTATTAAGATAAGGC-------
---------------TTTTCACATGAATACTTAGTAGAACGACTAACGACGAGATTTATT
A-TCGTTT-CT----------CGCGTGTCTCACGAAAGTGAGAGTAGGTGCGAATTCTCC
CA-ATT-TGTGACCGACCATACGATCTGTGA-TA---TAAATAGGTAAATGTTC--CTTT
CCATTATG-AATAGCGATTGTATGGCCAATCATTGTGGG-TATAATGGTAGATGCCCGAG
ACCAAGTCACTATGATTTCTT----TCTCCTCCCTCCTGTTGAGTTTTTCAATTCTTCCC
GATAAATGATTAGCT---ACAAAAGGATT--TTTTTTTAGTGAACG-TGT--CACGGCTG
ATTACTCCTTTTTT------------------TACATTTTTAAAATTGGCATTCTATGTC
C-AATATATCGATCTTAATCTGAAGTA-------------------------TAATGATG
AATGGAAAAAAGAGAAAATCCTTTAGCTAGATAAGGGAAGGGGCGGATGTAGCCAAGTGG
ATCAAGGCAGT------------------
>KF852637Calanthe_alpina 
-------------GTAATGCTCACAACTTCCCTCTAGATCTAGCTTCTGTGGAAGTTCCG
TCTATAAATGGATAATACTTTTGTATTCATATGTATATCTATGTATATG-----------
-----------------------------------------------------ATATAAA
TTTTTGAA--TATGAATCCCCC--------------------------------------
--AAGATCTTGGGGGATT------------------------------------------
------------------------------------------------------------
------------------------CATA--TTCAT----------GCTAAAACTTTTGCT
TCTCTA------------------------TCCGAATTTTTGTTCTT--------TATCA
T----AAAAGTTC-TCCCCCGCCAATGAA---------------------------TTAT
AAGTGCCTAGGTGAAG--------------------------------------------
------------------------------------TATAGTATAAGATAAGTCAGAAAA
GTATAAGTC-------------------TTATTAGTATACTA--------GAAAAAGAAA
ATAAATATACCTATACTCTATAAATATATCTATACTCTTACTATAAGACTATAAGAT---
-----------------------AAAGACTCTTAAGTCTAAATA----------------
--------------------------------------CTATTAAGATAAGGC-------
---------------TTTTCGCATGAATACTTAGTAGAACGACTAACGACGAGATTTATT
A-TCGTTT-CT----------CGCGTGTCTCACGAAAGTGAGAGTAGGTGCGAATTCTCC
CA-ATT-TGTGACCGACCATACGATCTGTGA-TA---TAAATAGGTAAATGTTC--CTTT
CCATTATG-AATAGCGATTGTATGGCCAATCATTGTGGG-TATAATGGTAGATGCCCGAG
ACCAAGTCACTATGATTTCTT----TCTCCTCCCTCCTGTTGAGTTTTTCAATTCTTCCC
GATAAATGATTAGCT---ACAAAAGGATT--TTTTTTTAGTGAACG-TGT--CACGGCTG
ATTACTCCTTTTTT------------------TACATTTTTAAAATTGGCATTCTATGTC
C-AATATCTCGATCTTAATCTGAAGTA-------------------------TAATGATG
AATGGAAAAAATAGAAAATCCTTTAGCTAGATAAGG-AAGGG-CGG--------------
-----------------------------
>KF852648Calanthe_triplicata 
------------------GCTCACAACTTCCCTCTAGATCTAGCTTCTGTGGAAGTTCCG
TCTATAAATGGATAATACTTTTGTATTCATATGTATATCTATGTATATGATAGT------
------------------------------------------------ATATGATATGAA
TTTTTGAAGATAGCAATCCCCC--------------------AAGATC-TTGTTCTAAGA
ACAAGATCTTGGGGGATTGC--TATCTTGTTGGATTTGG---------------------
------------------------------------------------------------
-------------------ATTCATATTCATACAT-ATATGTTGAGCTAAAACTTTTGCT
TCTCTA------------------------TCCGAATTTTTGTTCTT--------TATCA
T----AAAAGTTC-TCCCCCGCCAATGAA---------------------------TGAT
AAGTGCCTAGGTGAAG--------------------------------------------
------------------------------------TATAGTATAAGATAAGTCAGAAAA
GTATAAGTC-------------------TTATTAGTATACTA--------GAAAAA----
-----------------GAAAATAAATATACCTATACTCTTACTCTTACTATAAGAT---
-----------------------AAAGACTCTTAAGTCTAAATA----------------
--------------------------------------CTATGAAGATAAGGC-------
---------------TTTTCACATGAATACTTAGTAGAACGACTAACGACGAGATTTATT
A-TCGTTT-CT----------CGCGTGTCTCACGAAAGTGAGAGTAGGTGCGAATTCTCC
CA-ATT-TGTGACCGACCATACGATCTGTGA-TA---TAAATAGGTAAATGTTC--CTTT
CCATTATG-AATAGCGATTGTATGGCCAATCATTGTGGG-TATAATGGTAGATGCCCGAG
ACCAAGTCACTATGATTTCTT----TCTCCTCCCTCCTGTTGAGTTTTTCAATTCTTCCC
GATAAATGATTAGCT---ACAAAAGGATT--TTTTTTTAGTGAACG-TGT--CACGGCTG
ATTACTCCTTTTTT------------------TACATTTTTAAAATTGGCATTCTATGTC
C-AATATCTCGATCTTAATCTGAAGTA-------------------------TAATGATG
AATGGAAAAAAGAGAAAATCCTTTAGCTAGATAAGG-AAGGG------------------
-----------------------------
>MK236326Calanthe_triplicata
------------------------------------------------------------
--TAT-AATGGATAATACTTTTGTATTCATATGTATATCTATGTATATGATAGT------
------------------------------------------------ATATGATATGAA
TTTTTGAAGATAGCAATCCCCC--------------------AAGATC-TTGTTCTAAGA
ACAAGATCTTGGGGGATTGC--TATCTTGTTGGATTTGG---------------------
------------------------------------------------------------
-------------------ATTCATATTCATACAT-ATATGTTGAGCTAAAACTTTTGCT
TCTCTA------------------------TCCGAATTTTTGTTCTT--------TATCA
T----AAAAGTTC-TCCCCCGCCAATGAA---------------------------TGAT
AAGTGCCTAGGTGAAG--------------------------------------------
------------------------------------TATAGTATAAGATAAGTCAGAAAA
GTATAAGTC-------------------TTATTAGTATACTA------------------
-----------------GAAAAAGAAAATAAATATACCTATACTCTTACTCTTACTATAA
GAT--------------------AAAGACTCTTAAGTCTAAATA----------------
--------------------------------------CTATGAAGATAAGGC-------
---------------TTTTCACATGAATACTTAGTAGAACGACTAACGACGAGATTTATT
A-TCGTTT-CT----------CGCGTGTCTCACGAAAGTGAGAGTAGGTGCGAATTCTCC
CA-ATT-TGTGACCGACCATACGATCTGTGA-TA---TAAATAGGTAAATGTTC--CTTT
CCATTATG-AATAGCGATTGTATGGCCAATCATTGTGGG-TATAATGGTAGATGCCCGAG
ACCAAGTCACTATGATTTCTT----TCTCCTCCCTCCTGTTGAGTTTTTCAATTCTTCCC
GATAAATGATTAGCT---ACAAAAGGATT--TTTTTTTAGTGAACG-TGT--CACGGCTG
ATTACTCCTTTTTT------------------TACATTTTTAAAATTGGCATTCTATGTC
C-AATATCTCGATCTTAATCTGAAGT----------------------------------
------------------------------------------------------------
-----------------------------
>MK236290Calanthe_alismifolia
------------------------------CCTCTAGATCTAGCTTCTGTGGAAGTTCCG
TCTATAAATGGATAATACTTTTGTATTCATATGTATATCTATGTATATGATAGT------
------------------------------------------------ATATGATATGAA
TTTTTGAAGATAGCAATCCCC---------------------------------------
-CAAGATCTTGGGGGATTGC--TATCTTGTTGGATTTGG---------------------
------------------------------------------------------------
-------------------ATTCATATTCATACAT-ATATGTTGAGCTAAAACTTTTGCT
TCTCTA------------------------TCCGAATTTTTGTTCTT--------TATCA
T----AAAAGTTC-TCCCCCGCCAATGAA---------------------------TGAT
AAGTGCCTAGGTGAAG--------------------------------------------
------------------------------------TATAGTATAAGATAAGTCAGAAAA
GTATAAGTC-------------------TTATTAGTATACTA------------------
-----------------GAAAAAGAAAATAAATATACCTATACTCTTACTCTTACTATAA
GAT--------------------AAAGACTCTTAAGTCTAAATA----------------
--------------------------------------CTATGAAGATAAGGC-------
---------------TTTTCACATGAATACTTAGTAGAACGACTAACGACGAGATTTATT
A-TCGTTT-CT----------CGCGTGTCTCACGAAAGTGAGAGTAGGTGCGAATTCTCC
CA-ATT-TGTGACCGACCATACGATCTGTGA-TA---TAAATAGGTAAATGTTC--CTTT
CCATTATG-AATAGCGATTGTATGGCCAATCATTGTGGG-TATAATGGTAGATGCCCGAG
ACCAAGTCACTATGATTTCTT----TCTCCTCCCTCCTGTTGAGTTTTTCAATTCTTCCC
GATAAATGATTAGCT---ACAAAAGGATT--TTTTTTTAGTGAACG-TGT--CACGGCTG
ATTACTCCTTTTTT------------------TACATTTTTAAAATTGGCATTCTATGTC
C-AATATCTCGATCTTAATCTGAAGTA-------------------------TA------
--TGGA----TGAG----------------------------------------------
-----------------------------
>MK236318Calanthe_puberula
------------------------------------------------------------
---------------TACTTTTGTATTCATATGTATATCTATGTATATGATAGT------
------------------------------------------------ATATGATATGAA
TTTTTGAAGATAGCAATCCCCC--------------------AAGATC-TTGTTCTAAGA
ACAAGATCTTGGGGGATTGC--TATCTTGTTGGATT------------------------
------------------------------------------------------------
----------------------CATATTCATA----ATATGTTGAGCTAAAACTTTTGCT
TCTCTA------------------------TCCGAATTTTTGTTCTT--------TATCA
T----AAAAGTTC-TCCCCCGCCAATGAA---------------------------TGAT
AAGTGCCTAGGTGAAG--------------------------------------------
------------------------------------TATAGTATAAGATAAGTCAGAAAA
GTATAAGTC-------------------TTATTAGTATACTAGATAGTATACT-------
----------------AGAAAAAGAAAATAAATATACCTATACTC----TATAA------
-AT-----------ATATCTATACTCTTACTATAAG-ATAAAGA----------------
--------------------------------------CTCTTAAGATAAGGC-------
---------------TTTTCACATGAATACTTAGTAGAACGACTAACGACGAGATTTATT
A-TCGTTT-CT----------CGCGTGTCTCACGAAAGTGAGAGTAGGTGCGAATTCTCC
CA-ATT-TGTGACCGACCATACGATCTGTGA-TA---TAAATAGGTAAATGTTC--CTTT
CCATTATG-AATAGCGATTGTATGGCCAATCATTGTGGG-TATAATGGTAGATGCCCGAG
ACCAAGTCACTATGATTTCTT----TCTCCTCCCTCCTGTTGAGTTTTTCAATTCTTCCC
GATAAATGATTAGCT---ACAAAAGGATT--TTTTTTTAGTGAACG-TGT--CACGGCTG
ATTACTCCTTTTTT------------------TCCATTTTTAAAATTGGCATTCTATGTC
C-AATATCTCGATCTTAATCTGAAGTA-------------------------TAATGAT-
------------------------------------------------------------
-----------------------------
>MW970140Calanthe_puberula
------------------------------------------------------------
---------------TACTTTTGTATTCATATGTATATCTATGTATATGATAGT------
------------------------------------------------ATATGATATGAA
TTTTTGAAGATAGCAATCCCCC--------------------AAGATC-TTGTTCTAAGA
ACAAGATCTTGGGGGATTGC--TATCTTGTTGGATT------------------------
------------------------------------------------------------
----------------------CATATTCATA----ATATGTTGAGCTAAAACTTTTGCT
TCTCTA------------------------TCCGAATTTTTGTTCTT--------TATCA
T----AAAAGTTC-TCCCCCGCCAATGAA---------------------------TGAT
AAGTGCCTAGGTGAAG--------------------------------------------
------------------------------------TATAGTATAAGATAAGTCAGAAAA
GTATAAGTC-------------------TTATTAGTATACTAGATAGTATACT-------
----------------AGAAAAAGAAAATAAATATACCTATACTC----TATAA------
-AT-----------ATATCTATACTCTTACTATAAG-ATAAAGA----------------
--------------------------------------CTCTTAAGATAAGGC-------
---------------TTTTCACATGAATACTTAGTAGAACGACTAACGACGAGATTTATT
A-TCGTTT-CT----------CGCGTGTCTCACGAAAGTGAGAGTAGGTGCGAATTCTCC
CA-ATT-TGTGACCGACCATACGATCTGTGA-TA---TAAATAGGTAAATGTTC--CTTT
CCATTATG-AATAGCGATTGTATGGCCAATCATTGTGGG-TATAATGGTAGATGCCCGAG
ACCAAGTCACTATGATTTCTT----TCTCCTCCCTCCTGTTGAGTTTTTCAATTCTTCCC
GATAAATGATTAGCT---ACAAAAGGATT--TTTTTTTAGTGAACG-TGT--CACGGCTG
ATTACTCCTTTTTT------------------TCCATTTTTAAAATTGGCATTCTATGTC
C-AATATCTCGATCTTAATCTGAAGTA-------------------------TAATGATG
AATGGAA-----------------------------------------------------
-----------------------------
>MK236324Calanthe_sylvatica
------------------------------CCTCTAGATCTAGCTTCTGTGGAAGTTCCG
TCTATAAATGGATAATACTTTTGTATTCATATGTATATCTATGTATATGATAGT------
------------------------------------------------ATATGATATGAA
TTTTTGAAGATAGCAATCCCCC--------------------AAGATC-TTGTTCTAAGA
ACAAGATCTTGGGGGATTGC--TATCTTGTTGGATTTGG---------------------
------------------------------------------------------------
-------------------ATTCATATTCATACAT-ATATGTTGAGCTAAAACTTTTGCT
TCTCTA------------------------TCCGAATTTTTGTTCTT--------TATCA
T----AAAAGTTC-TCCCCCGCCAATGAA---------------------------TGAT
AAGTGCCTAGGTGAAG--------------------------------------------
------------------------------------TATAGTATAAGATAAGTCAGAAAA
GTATAAGTC-------------------TTATTAGTATACTA------------------
-----------------GAAAAAGAAAATAAATATACCTATACTCTTACTCTTACTATAA
GAT--------------------AAAGACTCTTAAGTCTAAATA----------------
--------------------------------------CTATGAAGATAAGGC-------
---------------TTTTCACATGAATACTTAGTAGAACGACTAACGACGAGATTTATT
A-TCGTTT-CT----------CGCGTGTCTCACGAAAGTGAGAGTAGGTGCGAATTCTCC
CA-ATT-TGTGACCGACCATACGATCTGTGA-TA---TAAATAGGTAAATGTTC--CTTT
CCATTATG-AATAGCGATTGTATGGCCAATCATTGTGGG-TATAATGGTAGATGCCCGAG
ACCAAGTCACTATGATTTCTT----TCTCCTCCCTCCTGTTGAGTTTTTCAATTCTTCCC
GATAAATGATTAGCT---ACAAAAGGATT--TTTTTTTAGTGAACG-TGT--CACGGCTG
ATTACTCCTTTTTT------------------TACATTTTTAAAATTGGCATTCTATGTC
C-AATATCTCGATCTTAATCTGAAGTA-------------------------TAATGATG
AA----------------------------------------------------------
-----------------------------
>MK236317Calanthe_plantaginea
------------------------------CCTCTAGATCTAGCTTCTGCGGAAGTTCCG
TCTATAAATGGATAATACTTTTGTATTCATATGTATATCTATGTATATGATAGT------
------------------------------------------------ATATGATATGAA
TTTTTGAAGATAGCAATCCCCC--------------------AAGATC-TTGTTCTTAGA
ACAAGATCTTGGGGGATTGC--TATCTTGTTGGATTTGG---------------------
------------------------------------------------------------
-------------------ATTCATA--TATTCAT-ATATGTTGAGCTAAAACTTTTGCT
TCTCTA------------------------TCCGAATTTTTGTTCTT--------TATCA
T----AAAAGTTC-TCCCCCGCCAATGAA---------------------------TGAT
AAGTGCCTAGGTGAAG--------------------------------------------
------------------------------------TATAGTATAAGATAAGTCAGAAAA
GTATAAGTC-------------------TTATTAGTATACTA------------------
-----------------GAAAAAGAAAATAAATATACCTATACTCTTACTATAAGAT---
-----------------------AAAGACTCTTAAGTCTAAATA----------------
--------------------------------------CTATTAAGATAAGGC-------
---------------TTTTCACATGAATACTTAGTAGAACGACTAACGACGAGATTTATT
A-TCGTTT-CT----------CGCGTGTCTCACGAAAGTGAGAGTAGGTGCGAATTCTCC
CA-ATT-TGTGACCGACCATACGATCTGTGA-TA---TAAATAGGTAAATGTTC--CTTT
CCATTATG-AATAGCGATTGTATGGCCAATCATTGTGGG-TATAATGGTAGATGCCCGAG
ACCAAGTCACTATGATTTCTT----TCTCCTCCCTCCTGTTGAGTTTTTCAATTCTTCCC
GATAAATGATTAGCT---ACAAAAGGATT--TTTTTTTAGTGAACG-TGT--CACGGCTG
ATTACTCCTTTTTT------------------TACATTTTTAAAATTGGCATTCTATGTC
C-AATATATCGATCTTAATCTGAAGTA-------------------------TAATGA--
------------------------------------------------------------
-----------------------------
>MW970139Calanthe_plantaginea
------------------------------CCTCTAGATCTAGCTTCTGCGGAAGTTCCG
TCTATAAATGGATAATACTTTTGTATTCATATGTATATCTATGTATATGATAGT------
------------------------------------------------ATATGATATGAA
TTTTTGAAGATAGCAATCCCCC--------------------AAGATC-TTGTTCTTAGA
ACAAGATCTTGGGGGATTGC--TATCTTGTTGGATTTGG---------------------
------------------------------------------------------------
-------------------ATTCATA--TATTCAT-ATATGTTGAGCTAAAACTTTTGCT
TCTCTA------------------------TCCGAATTTTTGTTCTT--------TATCA
T----AAAAGTTC-TCCCCCGCCAATGAA---------------------------TGAT
AAGTGCCTAGGTGAAG--------------------------------------------
------------------------------------TATAGTATAAGATAAGTCAGAAAA
GTATAAGTC-------------------TTATTAGTATACTA------------------
-----------------GAAAAAGAAAATAAATATACCTATACTCTTACTATAAGAT---
-----------------------AAAGACTCTTAAGTCTAAATA----------------
--------------------------------------CTATTAAGATAAGGC-------
---------------TTTTCACATGAATACTTAGTAGAACGACTAACGACGAGATTTATT
A-TCGTTT-CT----------CGCGTGTCTCACGAAAGTGAGAGTAGGTGCGAATTCTCC
CA-ATT-TGTGACCGACCATACGATCTGTGA-TA---TAAATAGGTAAATGTTC--CTTT
CCATTATG-AATAGCGATTGTATGGCCAATCATTGTGGG-TATAATGGTAGATGCCCGAG
ACCAAGTCACTATGATTTCTT----TCTCCTCCCTCCTGTTGAGTTTTTCAATTCTTCCC
GATAAATGATTAGCT---ACAAAAGGATT--TTTTTTTAGTGAACG-TGT--CACGGCTG
ATTACTCCTTTTTT------------------TACATTTTTAAAATTGGCATTCTATGTC
C-AATATATCGATCTTAATCTGAAGTA-------------------------TAATGA--
------------------------------------------------------------
-----------------------------
>MH117014Calanthe_tricarinata
------------------------------------------------------------
-------------AATACTTTTGTATTCATATGTATATCTATGTATATGATAGT------
---------------------------------ATATGATAGTATATGATATGATATGAA
TTTTTGAAGATAGCAATCCCCC--------------------AAGATC-TTGTTCTTAGA
ACAAGATCTTGGGGGATTGC--TATCTTGTTGGAT-------------------------
------------------------------------------------------------
------------------------------------------------------------
------------------------------------------------------------
---------------------------AA---------------------------TGAT
AAGTGCCTAGGTGAAG--------------------------------------------
------------------------------------TATAGTATAAGATAAGTCAGAAAA
GTATAAGTC-------------------TTATTAGTATACTA------------------
-----------------GAAAAAGAAAATAAATATACCTATACTCTTACTATAAGAT---
-----------------------AAAGACTCTTAAGTCTAAATA----------------
--------------------------------------CTATTAAGATAAGGC-------
---------------TTTTCACATGAATACTTAGTAGAACGACTAACGACGAGATTTATT
A-TCGTTT-CT----------CGCGTGTCTCACGAAAGTGAGAGTAGGTGCGAATTCTCC
CA-ATT-TGTGACCGACCATACGATCTGTGA-TA---TAAATAGGTAAATGTTC--CTTT
CCATTATG-AATAGCGATTGTATGGCCAATCATTGTGGG-TATAATGGTAGATGCCCGAG
ACCAAGTCACTATGATTTCTT----TCTCCTCCCTCCTGTTGAGTTTTTCAATTCTTCCC
GATAAATGATTAGCT---ACAAAAGGATT--TTTTTTTAGTGAACG-TGT--CACGGCTG
ATTACTCCTTTTTT------------------TCCATTTTTAAAATTGGCATTCTATGTC
C-AATATCTCGATCTTAATCTGAAGTA-------------------------TAATGATG
AATGGAAAAAAGAGAAAATCCTTTAGCTAGATA---------------------------
-----------------------------
>KF852650Calanthe_tricarinata
---------------------CACAACTTTCCTCTAGATCTAGCTTCTGTGGAAGTTCCG
TCTATAAATGGATAATACTTTTGTATTCATATGTATATCTATGTATATGATAGT------
---------------------------------ATATGATAGTATATGATATGATATGAA
TTTTTGAAGATAGCAATCCCCC--------------------AAGATC-TTGTTCTAAGA
ACAAGATCTTGGGGGATTGC--TATCTTGTTGGATTTGG---------------------
------------------------------------------------------------
-------------------ATTCA----TATTCGT-ATATGTTGAGCTAAAACTTTTGCT
TCTCTA------------------------TCCGAATTTTTGTTCTT--------TATCA
T----AAAAGTTC-TCCCCCGCCAATGAA---------------------------TGAT
AAGTGCCTAGGTGAAG--------------------------------------------
------------------------------------TATAGTATAAGATAAGTCAGAAAA
GTATAAGTC-------------------TTATTAGTATACTA------------------
-----------------GAAAAAGAAAATAAATATACCTATACTCTTACTATAAGAT---
-----------------------AAAGACTCTTAAGTCTAAATA----------------
--------------------------------------CTATTAAGATAAGGC-------
---------------TTTTCACATGAATACTTAGTAGAACGACTAACGACGAGATTTATT
A-TCGTTT-CT----------CGCGTGTCTCACGAAAGTGAGAGTAGGTGCGAATTCTCC
CA-ATT-TGTGACCGACCATACGATCTGTGA-TA---TAAATAGGTAAATGTTC--CTTT
CCATTATG-AATAGCGATTGTATGGCCAATCATTGTGGG-TATAATGGTAGATGCCCGAG
ACCAAGTCACTATGATTTCTT----TCTCCTCCCTCCTGTTGAGTTTTTCAATTCTTCCC
GATAAATGATTAGCT---ACAAAAGGATT--TTTTTTTAGTGAACG-TGT--CACGGCTG
ATTACTCCTTTTTT------------------TCCATTTTTAAAATTGGCATTCTATGTC
C-AATATCTCGATCTTAATCTGAAGTA-------------------------TAATGATG
AATGGAAAAAAGAGAAAATCCTTTAGCTAGATAAGGGAAGGG-CGGA-------------
-----------------------------
>MK236325Calanthe_tricarinata
------------------------------CCTCTAGATCTAGCTTCTGTGGAAGTTCCG
TCTATAAATGGATAATACTTTTGTATTCATATGTATATCTATGTATATGATAGT------
---------------------------------ATATGATAGTATATGATATGATATGAA
TTTTTGAAGATAGCAATCCCCC--------------------AAGATC-TTGTTCTTAGA
ACAAGATCTTGGGGGATTGC--TATCTTGTTGGAT-------------------------
------------------------------------------------------------
------------------------------------------------------------
------------------------------------------------------------
---------------------------AA---------------------------TGAT
AAGTGCCTAGGTGAAG--------------------------------------------
------------------------------------TATAGTATAAGATAAGTCAGAAAA
GTATAAGTC-------------------TTATTAGTATACTA------------------
-----------------GAAAAAGAAAATAAATATACCTATACTCTTACTATAAGAT---
-----------------------AAAGACTCTTAAGTCTAAATA----------------
--------------------------------------CTATTAAGATAAGGC-------
---------------TTTTCACATGAATACTTAGTAGAACGACTAACGACGAGATTTATT
A-TCGTTT-CT----------CGCGTGTCTCACGAAAGTGAGAGTAGGTGCGAATTCTCC
CA-ATT-TGTGACCGACCATACGATCTGTGA-TA---TAAATAGGTAAATGTTC--CTTT
CCATTATG-AATAGCGATTGTATGGCCAATCATTGTGGG-TATAATGGTAGATGCCCGAG
ACCAAGTCACTATGATTTCTT----TCTCCTCCCTCCTGTTGAGTTTTTCAATTCTTCCC
GATAAATGATTAGCT---ACAAAAGGATT--TTTTTTTAGTGAACG-TGT--CACGGCTG
ATTACTCCTTTTTT------------------TCCATTTTTAAAATTGGCATTCTATGTC
C-AATATCTCGATCTTAATCTGAAGTA-------------------------TAATGATG
AA----------------------------------------------------------
-----------------------------
>MH117013Calanthe_tricarinata
------------------------------------------------------------
TCTATAAATGGATAATACTTTTGTATTCATATGTATATCTATGTATATGATAGT------
---------------------------------ATATGATAGTATATGATATGATATGAA
TTTTTGAAGATAGCAATCCCCC--------------------AAGATC-TTGTTCTTAGA
ACAAGATCTTGGGGGATTGC--TATCTTGTTGGAT-------------------------
------------------------------------------------------------
------------------------------------------------------------
------------------------------------------------------------
---------------------------AA---------------------------TGAT
AAGTGCCTAGGTGAAG--------------------------------------------
------------------------------------TATAGTATAAGATAAGTCAGAAAA
GTATAAGTC-------------------TTATTAGTATACTA------------------
-----------------GAAAAAGAAAATAAATATACCTATACTCTTACTATAAGAT---
-----------------------AAAGACTCTTAAGTCTAAATA----------------
--------------------------------------CTATTAAGATAAGGC-------
---------------TTTTCACATGAATACTTAGTAGAACGACTAACGACGAGATTTATT
A-TCGTTT-CT----------CGCGTGTCTCACGAAAGTGAGAGTAGGTGCGAATTCTCC
CA-ATT-TGTGACCGACCATACGATCTGTGA-TA---TAAATAGGTAAATGTTC--CTTT
CCATTATG-AATAGCGATTGTATGGCCAATCATTGTGGG-TATAATGGTAGATGCCCGAG
ACCAAGTCACTATGATTTCTT----TCTCCTCCCTCCTGTTGAGTTTTTCAATTCTTCCC
GATAAATGATTAGCT---ACAAAAGGATT--TTTTTTTAGTGAACG-TGT--CACGGCTG
ATTACTCCTTTTTT------------------TCCATTTTTAAAATTGGCATTCTATGTC
C-AATATCTCGATCTTAATCTGAAGTA-------------------------TAATGATG
AATGGAAAAAAGAGAAAATCCTTTAGCTAGATA---------------------------
-----------------------------
>KF852647Calanthe_mannii
---------------------------------------------TCTGCGGAAGTTCCG
TCTATAAATGGATAATACTTTTGTATTCATATGTATATCTATGTATATGATAGT------
------------------------------------------------ATATGATATGAA
TTTTTGAAGATAGCAATCCCCC--------------------AAGATC-TTGTTCTTAGA
ACAAGATCTTGGGGGATTGC--TATCTTGATC--TTGGGGG-------------------
------------------------------------------------------ATTGCT
ATCTTGTTGGATTTG---GATTCA----TATTCAT-ATATGTTGAGCTAAAACTTTTGCT
TCTCTA------------------------TCCGAATTTTTGTTCTT--------TCTCA
T----AAAAGTTC-TCCCCCGCCAATGAA---------------------------TGAT
AAGTGCCTAGGTGAAG--------------------------------------------
------------------------------------TATAGTATAAGATAAGTCAGAAAA
GTATAAGTC-------------------TTATTAGTATACTA------------------
-----------------GAAAAAGAAAATAAATATACCTATACTCTTACTATAAGAT---
-----------------------AAAGACTCTTAAGTCTAAATA----------------
--------------------------------------CTATTAAGATAAGGC-------
---------------TTTTCACATGAATACTTAGTAGAACGACTAACGACGAGATTTATT
A-TCGTTT-CT----------CGCGTGTCTCACGAAAGTGAGAGTAGGTGCGAATTCTCC
CA-ATT-TGTGACCGACCATACGATCTGTGA-TA---TAAATAGGTAAATGTTC--CTTT
CCATTATG-AATAGCGATTGTATGGCCAATCATTGTGGG-TATAATGGTAGATGCCCGAG
ACCAAGTCACTATGATTTCTT----TCTCCTCCCTCCTGTTGAGTTTTTCAATTCTTCCC
GATAAATGATTAGCT---ACAAAAGGATT--TTTTTTTAGTGAACG-TGT--CACGGCTG
ATTACTCCTTTTTT------------------TACATTTTTAAAATTGGCATTCTATGTC
C-AATATATCGATCTTAATCTGAAGTA-------------------------TAATGATG
AATGGAAAAAAGAGAAAATCCTTTAGCTAGATAAGG-AAGGG-CGGAG--AGCCAA----
-----------------------------
>MW970141Calanthe_mannii
----------------------------------TAGATCTAGCTTCTGCGGAAGTTCCG
TCTATAAATGGATAATACTTTTGTATTCATATGTATATCTATGTATATGATAGT------
------------------------------------------------ATATGATATGAA
TTTTTGAAGATAGCAATCCCCC--------------------AAGATC-TTGTTCTTAGA
ACAAGATCTTGGGGGATTGC--TATCTTGATC--TTGGGGG-------------------
------------------------------------------------------ATTGCT
ATCTTGTTGGATTTG---GATTCA----TATTCAT-ATATGTTGAGCTAAAACTTTTGCT
TCTCTA------------------------TCCGAATTTTTGTTCTT--------TCTCA
T----AAAAGTTC-TCCCCCGCCAATGAA---------------------------TGAT
AAGTGCCTAGGTGAAG--------------------------------------------
------------------------------------TATAGTATAAGATAAGTCAGAAAA
GTATAAGTC-------------------TTATTAGTATACTA------------------
-----------------GAAAAAGAAAATAAATATACCTATACTCTTACTATAAGAT---
-----------------------AAAGACTCTTAAGTCTAAATA----------------
--------------------------------------CTATTAAGATAAGGC-------
---------------TTTTCACATGAATACTTAGTAGAACGACTAACGACGAGATTTATT
A-TCGTTT-CT----------CGCGTGTCTCACGAAAGTGAGAGTAGGTGCGAATTCTCC
CA-ATT-TGTGACCGACCATACGATCTGTGA-TA---TAAATAGGTAAATGTTC--CTTT
CCATTATG-AATAGCGATTGTATGGCCAATCATTGTGGG-TATAATGGTAGATGCCCGAG
ACCAAGTCACTATGATTTCTT----TCTCCTCCCTCCTGTTGAGTTTTTCAATTCTTCCC
GATAAATGATTAGCT---ACAAAAGGATT--TTTTTTTAGTGAACG-TGT--CACGGCTG
ATTACTCCTTTTTT------------------TACATTTTTAAAATTGGCATTCTATGTC
C-AATATATCGATCTTAATCTGAAGTA-------------------------TAATGATG
AATGGAAAAAAGAGAAAATCCTTTAGCTAGATAAGG-AAGGG-CGGAG--AGCCAAGTGG
-----------------------------
>MK236348Geodorum_recurvum
------------------------------CCTCTAGATCTAGCTTCTGTGGAAGTTCCA
TCTATAAATGGATAAGACTTTTGTATACATAT--ATAT--ATGT----------------
-----------------------------------------------------ATATGAA
TTTTTGAAGATAGCAATCCCCC--------------------AATATC-TTGTTCTAAGA
ACACAAGATATTGGGGGATTGCTATCTTG-------------------------------
------------------------------------------------------------
------------------------------------------------------------
-----------------------------------ATCTT-G-TCTT--------GATCA
T----AAAAGTTA-TCCCCCGCCAATGAA---------------------------TGAT
AAGTGCCTAGGTGAAG--------------------------------------------
------------------------------------TATAGTATAAGATAAGTCAGAAAA
GTCTAAGTC-------------------TTA-T---------------------------
-----------------GAAAAAGAAAATAAATCTACCTATACTCTTACTATAAGAT---
-----------------------AAAGACTCTTAAGTCTAAATA----------------
---------------------------------------------G--AAGGC-------
---------------TTTTCACATGAATACTTAGTAGAACGACTAACGACGAGATTTATT
A-TCGTTT-CT----------CGCGTGTCTCACGAAAGTTATAGTAGGTGCAAATTCTCC
CA-ATT-TGTGACCGACCATACGATCTGTGA-TA---TAAATAGGTAAATGTTC--CTTT
CCATTATG-AATAGCGATTGTATGGCCAATCATTGTGGG-TATAATGGTAGATGCCCGAG
ACCAAGTCACTATGATTTCTT----TCTCCTCCCTCCTGTTGAGTTTTTCAATTCTTCCC
GATAAATGATTAGCT---ACAAAAGGATT--CTTTTTGAGTGAACG-TGT--CACGGCTG
ATTACTCCTTTTTTT-----------------TCCATTTTTTAAATTGGCATTCTATGTC
C-AATATCTCGATCTTAATCTGAAGTA-------------------------TAACGATG
AA----------------------------------------------------------
-----------------------------
>MH621901Eulophia_graminea
------------------------------------------------------------
---------------GACTTTTGTATTCATAT--ATAT----GT----------------
-----------------------------------------------------ATATGAA
TTTTTGAAGATAGCAATCCCCC--------------------AATATC-TTGTGTTCTTA
GAACAAGATATTGGGGGATTGCTATCTTGATC--TTG-----------------------
------------------------------------------------------------
------------------------------------------------------------
-----------------------------------ATCTT-G-TCTT-------------
----------------------GAATGAA---------------------------TGAT
AAGTGCCTAGGTGAAG--------------------------------------------
------------------------------------TATAGTATAAGATAAGTCAGAAAA
GTCTAAGTC-----------------------TA--------------------------
---------------------AAGAAA-----TCTACCTATACTCTTACTATAAGAT---
-----------------------AAAGACTATTAAGTCTAAATA----------------
-----------------------------------------------TAAGGC-------
---------------TTTTCACATGAATACTTAGTAGAACGACTAACGACGAGATTTATT
A-TCGTTT-CT----------CGCGTGTCTCACGAAAGTTATAGTAGGTGCAAATTCTCC
CA-ATT-TGTGACCGACCATACGATCTGTGA-TA---TAAATAGGTAAATGTTC--CTTT
CCATTATG-AATAGCGATTGTATGGCCAATCATTGTGGG-TATAATGGTAGATGCCCGAG
ACCAAGTCACTATGATTTCTT----TCTCCTCCCTCCTGTTGAGTTTTTCAATTCTTTCC
GATAAATGATTAGCT---ACAAAAGGATT--CTTTTTGAGTGAACG-TGT--CACGGCTG
ATTACTCCTTTTTTT-----------------TACATTTTTGAAATTGGCATTCTATGTC
C-AATATCTCGATCTTAATCTGAAGTA-------------------------TAATGATG
AATGGAAAAAAGAGAAAATACTTTAGCTAGATAAGGGAAGGGG-CGGATGTAGCCAGTGG
ATCAAGGCAGTGGATTG------------
>FJ564680Eulophia_graminea 
--------------------------CTTCCCTCTAGATCTAGCTTCTGTGGAAGTTCCA
TCTATAAATGGATAAGACTTTTGTATTCATAT--ATAT----GT----------------
-----------------------------------------------------ATATGAA
TTTTTGAAGATAGCAATCCCCC--------------------AATATC-TTGTGTTCTTA
GAACAAGATATTGGGGGATTGCTATCTTGATC--TTG-----------------------
------------------------------------------------------------
------------------------------------------------------------
-----------------------------------ATCTT-G-TCTT-------------
----------------------GAATGAA---------------------------TGAT
AAGTGCCTAGGTGAAG--------------------------------------------
------------------------------------TATAGTATAAGATAAGTCAGAAAA
GTCTAAGTC-----------------------TA--------------------------
---------------------AAGAAA-----TCTACCTATACTCTTACTATAAGAT---
-----------------------AAAGACTATTAAGTCTAAATA----------------
-----------------------------------------------TAAGGC-------
---------------TTTTCACATGAATACTTAGTAGAACGACTAACGACGAGATTTATT
A-TCGTTT-CT----------CGCGTGTCTCACGAAAGTTATAGTAGGTGCAAATTCTCC
CA-ATT-TGTGACCGACCATACGATCTGTGA-TA---TAAATAGGTAAATGTTC--CTTT
CCATTATG-AATAGCGATTGTATGGCCAATCATTGTGGG-TATAATGGTAGATGCCCGAG
ACCAAGTCACTATGATTTCTT----TCTCCTCCCTCCTGTTGAGTTTTTCAATTCTTTCC
GATAAATGATTAGCT---ACAAAAGGATT--CTTTTTGAGTGAACG-TGT--CACGGCTG
ATTACTCCTTTTTTT-----------------TACATTTTTGAAATTGGCATTCTATGTC
C-AATATCTCGATCTTAATCTGAAGTA-------------------------TAATGATG
AATGGAAAAAAGAGAAAA------------------------------------------
-----------------------------
>KF852644Calanthe_graciliflora
---------------AATGCTCACAACTTCCCTCTAGATCTAGCTTCTGCGGAAGTTCCG
TCTATAAATGGATAATACTTTTGTATTCATATGTATATCTATGTATATGATAGT------
------------------------------------------------ATATGATATGAA
TTTTTGAAGATAGCAATCCCCC--------------------AAGATC-TTGTTCTAAGA
ACAAGATCTTGGGGGATTGC--TATCTTGTTGGATTTG----------------------
------------------------------------------------------------
------------------GATTCATA--TATTCAT-ATATGTTGAGCTAAAACTTTTGCT
TCTCTA------------------------TCCGAATTTTTGTTCTT--------TATCA
T----AAAAGTTC-TCCCCCGCCAATGAA---------------------------TGAT
AAGTGCCTAGGTGAAG--------------------------------------------
------------------------------------TATAGTATAAGATAAGTCAGAAAA
GTATAAGTC-------------------TTATTAGTATACTA------------------
-----------------GAAAAAGAAAATAAATATACCTATACTCTTACTATAAGAT---
-----------------------AAAGACTCTTAAGTCTAAATA----------------
--------------------------------------CTATTAAGATAAGGC-------
---------------TTTTCACATGAATACTTAGTAGAACGACTAACGACGAGATTTATT
A-TCGTTT-CT----------CGCGTGTCTCACGAAAGTGAGAGTAGGTGCGAATTCTCC
CA-ATT-TGTGACCGACCATACGATCTGTGA-TA---TAAATAGGTAAATGTTC--CTTT
CCATTATG-AATAGCGATTGTATGGCCAATCATTGTGGG-TATAATGGTAGATGCCCGAG
ACCAAGTCACTATGATTTCTT----TCTCCTCCCTCCTGTTGAGTTTTTCAATTCTTCCC
GATAAATGATTAGCT---ACAAAAGGATT--TTTTTTTAGTGAACG-TGT--CACGGCTG
ATTACTCCTTTTTT------------------TACATTTTTAAAATTGGCATTCTATGTC
C-AATATATCGATCTTAATCTGAAGTA-------------------------TAATGATG
AATGGAAAAAAGAGAAAATCCTTTAGCTAGATAAGG-AAGGG-CGGAT------------
-----------------------------
>MK236336Calanthe_flavus
------------------------------CCTCTAGATCTAGCTTCTGTGGAAGTTCCA
TCTATAAATGGATAATACTTTTATATTCATATG----------TATATGATAGT------
------------------------------------------------ATATGATATGAA
TTTTTGAAGATAGCAATCCCCC--------------------AAGATC-TTGTTCTTAGA
ACAAGATCTTGGGGGATTGC--TATCTTGTTGGATTTGG---------------------
------------------------------------------------------------
-------------------ATTCA------------------------------------
----TA------------------------TCCGAATTTTCGTTCTT--------TATCA
T----AAAAGTTC-TCCCCCGCCAATGAA---------------------------TGAT
AAGTGCCTAGGTGAAG--------------------------------------------
------------------------------------TATAGTATAAGATAAGTCAGAAAA
GTATAAGTC-------------------TTATTAGTATACTA------------------
-----------------GAAAAAGAAAATAAATATACCTATACTCTTACTATAAGAT---
-----------------------AAAGACTCTTAAGTCTAAATA----------------
--------------------------------------CTATTAAGATAAGGC-------
---------------TTTTCACATGAATACTTAGTAGAACGACTAACGACGAGATTTATT
A-TCGTTT-CT----------CGCGTGTCTCACGAAAGTGAGAGTAGGTGCGAATTCTCC
CA-ATT-TGTGACCGACCATACGATCTGTGA-TA---TAAATAGGTAAATGTTC--CTTT
CCATTATG-AATAGCGATTGTATGGCCAATCATTGTGGG-TATAATGGTAGATGCCCGAG
ACCAAGTCACTATGATTTCTT----TCTCCTCCCTCCTGTTGAGTTTTTCAATTCTTCCC
GATAAATGATTAGCT---ACAAAAGGATT--TTTTTTTAGTGAACG-TGT--CACGGCTG
ATTACTCCTTTTTT------------------TACATTTTTAAAATTGGCATTCTATGTC
C-AATATCTCGATCTTAATCTGAAGTA-------------------------TAATGATG
------------------------------------------------------------
-----------------------------
>F852663Calanthe_flavus
-----------------------------CCCTCTAGATCTAGCTTCTGTGGAAGTTCCA
TCTATAAATGGATAATACTTTTATATTCATATGTATATGATAGTATATGATA--------
--------------------------------------------------------TGAA
TTTTTGAAGATAGCAATCCCCC--------------------AAGATC-TTGTTCTTAGA
ACAAGATCTTGGGGGATTGC--TATCTTGTTGGATTTGG---------------------
------------------------------------------------------------
-------------------ATTCA----------T-ATATGTTGAGCTAAAACTTTTGCT
TCTCTA------------------------TCCGAATTTTCGTTCTT--------TATCA
T----AAAAGTTC-TCCCCCGCCAATGAA---------------------------TGAT
AAGTGCCTAGGTGAAG--------------------------------------------
------------------------------------TATAGTATAAGATAAGTCAGAAAA
GTATAAGTC-------------------TTATTAGTATACTA------------------
-----------------GAAAAAGAAAATAAATATACCTATACTCTTACTATAAGAT---
-----------------------AAAGACTCTTAAGTCTAAATA----------------
--------------------------------------CTATTAAGATAAGGC-------
---------------TTTTCACATGAATACTTAGTAGAACGACTAACGACGAGATTTATT
A-TCGTTT-CT----------CGCGTGTCTCACGAAAGTGAGAGTAGGTGCGAATTCTCC
CA-ATT-TGTGACCGACCATACGATCTGTGA-TA---TAAATAGGTAAATGTTC--CTTT
CCATTATG-AATAGCGATTGTATGGCCAATCATTGTGGG-TATAATGGTAGATGCCCGAG
ACCAAGTCACTATGATTTCTT----TCTCCTCCCTCCTGTTGAGTTTTTCAATTCTTCCC
GATAAATGATTAGCT---ACAAAAGGATT--TTTTTTTAGTGAACG-TGT--CACGGCTG
ATTACTCCTTTTTT------------------TACATTTTTAAAATTGGCATTCTATGTC
C-AATATCTCGATCTTAATCTGAAGTA-------------------------TAATGATG
AATGGAAAAAAGAGAAAATCCTTTAGCTAGATAAGGGAAGGG------------------
-----------------------------
>KF852664Calanthe_tancarvilleae
------------------------------------------------------------
------------------------------------------------------------
------------------------------------------------------------
------------------------------------------------------------
------------------------------------------------------------
------------------------------------------------------------
----------------------------CATACAT-ATATGTTGAGCTAAAACTTTTGCT
TCTCTA------------------------TCCGAATTTTCGTTCTT--------TATCA
T----AAAAGTTC-TCCCCCGCCAATGAA---------------------------TGAT
AAGTGCCTAGGTGAAG--------------------------------------------
------------------------------------TATAGTATAAGATAAGTCAGAAAA
GTATAAGTC-------------------TTATTAGTATACTA------------------
-----------------GAAAAAGAAAAGAAATATACCTATACTCTTACTATAAGAT---
-----------------------AAAGACTCTTAAGTCT---TA----------------
----------------------AATTAAGTCTTAAATACTATTAAGATAAGGC-------
---------------TTTTCACATGAATACTTAGTAGAACGACTAACGACGAGATTTATT
A-TCGTTT-CT----------CGCGTGTCTCACGAAAGTGAGAGTAGGTGCGAATTCTCC
CA-ATT-TGTGACCGACCATACGATCTGTGA-TA---TAAATAGGTAAATGTTC--CTTT
CCATTATG-AATAGCGATTGTATGGCCAATCATTGTGGG-TATAATGGTAGATGCCCGAG
ACCAAGTCACTATGATTTCTT----TCTCCTCCCTCCTGTTGAGTTTTTCAATTCTTCCC
GATAAATGATTAGCT---ACAAAAGGATT--TTTTTTTAGTGAACG-TGT--CACGGCTG
ATTACTCCTTTTTT------------------TCCATTTTTAAAATTGGCATTCTATGTC
C-AATATCTCGATCTTAATCTGAAGTA-------------------------TAATGATG
AATGGAAAAAAGAGAAAATCCTTTAGCTAGATTTAGCTAGATAAGGAAGGG---------
-----------------------------
>KF852660Calanthe_tancarvilleae
------------------------------------------------------------
------------------------------------------------------------
------------------------------------------------------------
------------------------------------------------------------
------------------------------------------------------------
------------------------------------------------------------
----------------------------CATACAT-ATATGTTGAGCTAAAACTTTTGCT
TCTCTA------------------------TCCGAATTTTCGTTCTT--------TATCA
T----AAAAGTTC-TCCCCCGCCAATGAA---------------------------TGAT
AAGTGCCTAGGTGAAG--------------------------------------------
------------------------------------TATAGTATAAGATAAGTCAGAAAA
GTATAAGTC-------------------TTATTAGTATACTA------------------
-----------------GAAAAAGAAAAGAAATATACCTATACTCTTACTATAAGAT---
-----------------------AAAGACTCTTAAGTC----------------------
-------------------------------TTAAATACTATTAAGATAAGGC-------
---------------TTTTCACATGAATACTTAGTAGAACGACTAACGACGAGATTTATT
A-TCGTTT-CT----------CGCGTGTCTCACGAAAGTGAGAGTAGGTGCGAATTCTCC
CA-ATT-TGTGACCGACCATACGATCTGTGA-TA---TAAATAGGTAAATGTTC--CTTT
CCATTATG-AATAGCGATTGTATGGCCAATCATTGTGGG-TATAATGGTAGATGCCCGAG
ACCAAGTCACTATGATTTCTT----TCTCCTCCCTCCTGTTGAGTTTTTCAATTCTTCCC
GATAAATGATTAGCT---ACAAAAGGATT--TTTTTTTAGTGAACG-TGT--CACGGCTG
ATTACTCCTTTTTT------------------TCCATTTTTAAAATTGGCATTCTATGTC
C-AATATCTCGATCTTAATCTGAAGTA-------------------------TAATGATG
AATGGAAAAAAGAGAAAATCCTTTAGCTAGATTTAGCTAGATAAGGAAGGGCGGA-----
-----------------------------
>MK236307Calanthe_graciliflora 
------------------------------------------------------------
------------------------------------------------------------
------------------------------------------------------------
------AAGATAGCAATCCCCC--------------------AAGATC-TTGTTCTTAGA
ACAAGATCTTGGGGGATTGC--TATCTTGTTGGATTTGGTGCTATCTTG-----------
------------------------------------------------------------
------TTGGATTTG---GATTCATA--TATTCAT-ATATGTTGAGCTAAAACTTTTGCT
TCTCTA------------------------TCCGAATTTTTGTTCTT--------TATCA
T----AAAAGTTC-TCCCCCGCCAATGAA---------------------------TGAT
AAGTGCCTAGGTGAAG--------------------------------------------
------------------------------------TATAGTATAAGATAAGTCAGAAAA
GTATAAGTC-------------------TTATTAGTATACTA------------------
-----------------GAAAAAGAAAATAAATATACCTATACTCTTACTATAAGAT---
-----------------------AAAGACTCTTAAGTCTAAATA----------------
--------------------------------------CTATTAAGATAAGGC-------
---------------TTTTCACATGAATACTTAGTAGAACGACTAACGACGAGATTTATT
A-TCGTTT-CT----------CGCGTGTCTCACGAAAGTGAGAGTAGGTGCGAATTCTCC
CA-ATT-TGTGACCGACCATACGATCTGTGA-TA---TAAATAGGTAAATGTTC--CTTT
CCATTATG-AATAGCGATTGTATGGCCAATCATTGTGGG-TATAATGGTAGATGCCCGAG
ACCAAGTCACTATGATTTCTT----TCTCCTCCCTCCTGTTGAGTTTTTCAATTCTTCCC
GATAAATGATTAGCT---ACAAAAGGATT--TTTTTTTAGTGAACG-TGT--CACGGCTG
ATTACTCCTTTTTT------------------TACATTTTTAAAATTGGCATTCTATGTC
C-AATATATCGATCTTAATCTGAAGTA-------------------------TAAT----
----------AGA-----------------------------------------------
-----------------------------
>KF852641Calanthe_davidii
-----------------------------------------------------------G
TCTATAAATGGATAATACTTTTGTATTCATATGTATATCTATGTATATGATAGT------
------------------------------------------------ATATGATATGAA
TTTTTGAAGATAGCAATCCCCC--------------------AAGATC-TTGTTCTAAGA
ACAAGATCTTGGGGGATTGC--TATCTTGTTGGATTTG----------------------
------------------------------------------------------------
------------------GATTCA----TATTCAT-ATATGTTGAGCTAAAACTTTTGCT
TCTCTA------------------------TCCGAATTTTTGTTCTT--------TATCA
T----AAAAGTTC-TCCCCCGCCAATGAA---------------------------TGAT
AAGTGCCTAGGTGAAG--------------------------------------------
------------------------------------TATAGTATAAGATAAGTCAGAAAA
GTATAAGTC-------------------TTATTAGTATACTA------------------
-----------------GAAAAAGAAAATAAATATACCTATACTCTTACTATAAGAT---
-----------------------AAAGACTCTTAAGTCTAAATA----------------
--------------------------------------CTATTAAGATAAGGC-------
---------------TTTTCACATGAATACTTAGTAGAACGACTAACGACGAGATTTATT
A-TCGTTT-CT----------CGCGTGTCTCACGAAAGTGAGAGTAGGTGCGAATTCTCC
CA-ATT-TGTGACCGACCATACGATCTGTGA-TA---TAAATAGGTAAATGTTC--CTTT
CCATTATG-AATAGCGATTGTATGGCCAATCATTGTGGG-TATAATGGTAGATGCCCGAG
ACCAAGTCACTATGATTTCTT----TCTCCTCCCTCCTGTTGAGTTTTTCAATTCTTCCC
GATAAATGATTAGCT---ACAAAAGGATT--TTTTTTTAGTGAACG-TGT--CACGGCTG
ATTACTCCTTTTTT------------------TCCATTTTTAAAATTGGCATTCTATGTC
C-AATATCTCGATCTTAATCTGAAGTA-------------------------TAATGATG
AATGGAAAAAAGAGAAAATCCTTTAGCTAGATAAGG-AAGGG-CGGA-------------
-----------------------------
>MK236301Calanthe_cardioglossa
------------------------------CCTCTATATTTAGCTTCTGTGGAAGTTCCA
TCTATAAATGGATAATACTTTTG------------TATATATGTATATGATAGT------
------------------------------------------ATATGATTATGATATGAA
TTTTTGAAGATAGCAATCGCCC--------------------AAGATC-TTGTTCTTAGA
ACAAGATCTTGGGCGATTGC--TATCTTGTATCTTGTTGG--------------------
-----------------------------------------------ATTC---------
---------------ATTTGAAAACAGACATACAG-ATATGTTGAGCTAAAACTTTTGCT
TCTCTA------------------------TCCGAATTTTCGTTCTT--------TATCA
T----AAAAGTTC-TCCCCCGCCAATGAA---------------------------TGAT
AAGTGCCTAGGTGAAG--------------------------------------------
------------------------------------TATAGTATAAGATAAGTCAGAAAA
GTATAAGTC-------------------TTATTAGTATACTAGTAGTATACT--------
----------------AGAAAAAGAAAAGAAATATACTTATACTCTTACTATAAGAT---
-----------------------AAAGACTCTTAAGTCTAAATA----------------
--------------------------------------CTATTAAGATAAGGC-------
---------------TTTTCACATGAATACTTAGTAGAACGACTAACGACGAGATTTATT
A-TCGTTT-CT----------CGCGTGTCTCACGAAAGTGAGAGTAGGTGCGAATTCTCC
CA-ATT-TGTGACCGACCATACGATCTGTGA-TA---TAAATAGGTAAATGTTC--CTTT
CCATTATG-AATAGCGATTGTATGGCCAATCATTGTGGG-TATAATGGTAGATGCCCGAG
ACCAAGTCACTATGATTTCTT----TCTCCTCCCTCCTGTTGAGTTTTTCAATTCTTCCC
GATAAATGATTAGCT---ACAAAAGGATT--TTTTTTTAGTGAACG-TGT--CACGGCTG
ATTACTCCTTTTTT------------------TACATTTTTAAAATTGGCATTCTATGTC
C-AATATCTCTATCTTAATCTGAAGTA-------------------------TAATGA-G
AAT---------------------------------------------------------
-----------------------------
>MK236315Calanthe_sylvatica
------------------------------------------------------------
------------------------------------------------------------
------------------------------------------------------------
------AAGATAGCAATCCCCC--------------------AAGATC-TTGTTCTTAGA
ACAAGATCTTGGGGGATTGC--TATCTTGTTGGATTTGG---------------------
-----------------------------------------------ATTCATTTTCATA
CATATACTCTTCGTGCTTTGAAAACAGACATACAT-ATATGTTGAGCTAAAACTTTTGCT
TCTCTA------------------------TCCGAATTTTTGTTCTT--------TATCA
T----AAAAGTTC-TCCCCCGCCAATGAA---------------------------TGAT
AAGTGCCTAGGTGAAG--------------------------------------------
------------------------------------TATAGTATAAGATAAGTCAGAAAA
GTATAAGTC-------------------TTATTAGTATACTA------------------
-----------------GAAAAAGAAAATAAATATACCTATACTCTTACTCTTACTATAA
GAT--------------------AAAGACTCTTAAGTCTAAATA----------------
--------------------------------------CTATGAAGATAAGGC-------
---------------TTTTCACATGAATACTTAGTAGAACGACTAACGACGAGATTTATT
A-TCGTTT-CT----------CGCGTGTCTCACGAAAGTGAGAGTAGGTGCGAATTCTCC
CA-ATT-TGTGACCGACCATACGATCTGTGA-TA---TAAATAGGTAAATGTTC--CTTT
CCATTATG-AATAGCGATTGTATGGCCAATCATTGTGGG-TATAATGGTAGATGCCCGAG
ACCAAGTCACTATGATTTCTT----TCTCCTCCCTCCTGTTGAGTTTTTCAATTCTTCCC
GATAAATGATTAGCT---ACAAAAGGATT--TTTTTTTAGTGAACG-TGT--CACGGCTG
ATTACTCCTTTTTT------------------TACATTTTTAAAATTGGCATTCTATGTC
C-AATATCTCGATCTTAATCTGAAGTA-------------------------TAA-----
------------------------------------------------------------
-----------------------------
>KF852639Calanthe_brevicornu 
-------------GTAATGCTCACAACTTCCCTCTAGATCTAGCTTCTGCGGAAGTTCCG
TCTATAAATGGATAATACTTTTGTATTCATATGTATATCTATGTATATGATAGT------
------------------------------------------------ATATGATATGAA
TTTTTGGAGATAGCAATCCCCC--------------------------------------
--AAGATCTTGGGGGATTGC--TATCTTGTTGGATTTGG----------ATAAGATGCCC
AATAAGGCATTAGTTCCAGTATCATGAGTGTTTCCTCATAAGAACGTCCGCGAATCTGAT
CAATTACTCTTCGTGCTTTGAAAACAGACATACAT-ATATGTTGAGCTAAAACTTTTGCT
TCTCTA------------------------TCCGAATTTTTGTTCTT--------TATCA
T----AAAAGTTC-TCCCCCGCCAATGAA---------------------------TGAT
AAGTGCCTAGGTGAAG--------------------------------------------
------------------------------------TATAGTATAAGATAAGTCAGAAAA
GTATAAGTC-------------------TTATTAGTATACTA------------------
-----------------GAAAAAGAAAATAAATATACCTATACTCTTACTATAAGAT---
-----------------------AAAGACTCTTAAGTCTAAATA----------------
--------------------------------------CTATTAAGATAAGGC-------
---------------TTTTCACATGAATACTTAGTAGAACGACTAACGACGAGATTTATT
A-TCGTTT-CT----------CGCGTGTCTCACGAAAGTGAGAGTAGGTGCGAATTCTCC
CA-ATT-TGTGACCGACCATACGATCTGTGA-TA---TAAATAGGTAAATGTTC--CTTT
CCATTATG-AATAGCGATTGTATGGCCAATCATTGTGGG-TATAATGGTAGATGCCCGAG
ACCAAGTCACTATGATTTCTT----TCTCCTCCCTCCTGTTGAGTTTTTCAATTCTTCCC
GATAAATGATTAGCT---ACAAAAGGATT--TTTTTTTAGTGAACG-TGT--CACGGCTG
ATTACTCCTTTTTT------------------TACATTTTTAAAATTGGCATTCTATGTC
C-AATATATCGATCTTAATCTGAAGTA-------------------------TAATGATG
AATGGAAAAAAGAGAAAATCCTTTAGCTAGATAAGG-AAGGG-CGGA-------------
-----------------------------
>KF852643Calanthe_densiflora
-------------------------------CTCTAGATCTAGCTTCTGTGGAAGTTCCA
TCTATAAATGGATAATACTTTTGTATACATAT----------GTATATGATAGT------
------------------------------------------------ATATGATATGAA
TTTTTGAAGATAGCAATCCCCC------------------AAGATC---TTGTTCTAAGA
ACAAGATCTTGGGGGATTGC--TATCTTGTTGGAAT------------------------
-------------------------------------------------------CTGAT
CAATTACTCTTCGTGCTTTGAAAACAGACATACAT-ATATGTTGAGCTAAAACTTTTGCT
TCTCTA------------------------TCCGAATTTTCGTTCTT--------TATCA
T----AAAAGTTC-TCCCCCGCCAATGAA---------------------------TGAT
AAGTGCCTAGGTGAAG--------------------------------------------
------------------------------------TATAGTATAAGATAAGTCAGAAAA
GTATAAGTC-------------------TTATTAGTATACTA------------------
-----------------GAAAAAGAAAATAAATATACCTATACTCTTACTAG--------
------------------------------------------------------------
-----------------------------------------TTAAGATAAGGC-------
---------------TTTTCACATGAATACTTAGTAGAACGACTAACGACGAGATTTATT
A-TCGTTT-CT----------CGCGTGTCTCACGAAAGTGAGAGTAGGTGCGAATTCTCC
CA-ATT-TGTGACCGACCATACGATCTGTGA-TA---TAAATAGGTAAATGTTC--CTTT
CCATTATG-AATAGCGATTGTATGGCCAATCATTGTGGG-TATAATGGTAGATGCCCGAG
ACCAAGTCACTATGATTTCTT----TCTCCTCCCTCCTGTTGAGTTTTTCAATTCTTCCC
GATAAATGATTAGCT---ACAAAAGGATT--TTTTTTTAGTGAACG-TGT--CACGGCTG
ATTACTCCTTTTTT------------------TACATTTTTAAAATTGGCATTCTATGTC
C-AATATCTCGATCTTAATCTGAAGTA-------------------------TAATGATG
AATGGAAAAAAGAGAAAATCCTTTAGCTAGATAA--------------------------
-----------------------------
>KJ597911Cymbidium_ensifolium 
------------------------------------------------------------
---------------GACTTTTGTATTCATATAATTCATATATATAT-------------
-------------------------------------------GAATT-----ATATGAA
TTTTTGAAGATAGCAATCCCCC------------------AATATCTT-GTGTTCTTAGA
ACAAGATATTGGGGGATTGC----------------------------------------
------------------------------------------------------------
-------------------------------TATCTTGTTGGGTTCAGGTGCTTTTTGCT
TCTCTA------------------------TCCGAATTCTCGTTCTT--------TATCA
T----AAAAGTTC-TCCCCCGCCAATGAA---------------------------TGAT
AAGTGCCTAGGTGAAG--------------------------------------------
------------------------------------CATAGTATAAGATAAGTCAGAAAA
GTCTAAGTC-------------------TTA-----------------------------
----------------TGAAAAAGAAAATAAATATACCTCTACTCTTACTATAAGAT---
-----------------------AAAGACTCTTAAGATAT--------------------
-------------------------------------------AAGATAAGGC-------
---------------TTTTCACATGAATACTTAGTAGAACGACTAACGACGAGATTTATT
A-TCGTTT-CT----------CGCGTGTCTCACGAAAGTGAGAGTAGGTGCAAATTCTCC
CA-ATT-TGTGACCGACCATACGATCTGTGA-TA---TAAATAGGTAAATGTTC--CTTT
CCATTATG-AATAGCGATTGTATGGCCAATCATTGTGGG-TATAATGGTAGATGCCCGAG
ACCAAGTCACTATGATTTCTT----TCTCCTCCCTCCTGTTGAGTTTTTCAATTCTTCCC
GATAAATGATTAGCT---ACAAAAGGATT--TTTTTTGAGTGAACG-TGT--CACGGCTG
ATTACTCCTTTTTT------------------TACATTTTTGAAATTGGCATTCTATGTC
C-AATATCTCGATCTTAATCTGAAGTA-------------------------TAATGATG
AATGGAAAAAAGAGAAAATCCTTTAGCTAGATAAGGGAAGG-------------------
-----------------------------
>KJ597912Cymbidium_ensifolium 
------------------------------------------------------------
---------------GACTTTTGTATTCATATAATTCATATATATAT-------------
-------------------------------------------GAATT-----ATATGAA
TTTTTGAAGATAGCAATCCCCC------------------AATATCTT-GTGTTCTTAGA
ACAAGATATTGGGGGATTGC----------------------------------------
------------------------------------------------------------
-------------------------------TATCTTGTTGGGTTCAGGTGCTTTTTGCT
TCTCTA------------------------TCCGAATTCTCGTTCTT--------TATCA
T----AAAAGTTC-TCCCCCGCCAATGAA---------------------------TGAT
AAGTGCCTAGGTGAAG--------------------------------------------
------------------------------------CATAGTATAAGATAAGTCAGAAAA
GTCTAAGTC-------------------TTA-----------------------------
----------------TGAAAAAGAAAATAAATATACCTCTACTCTTACTATAAGAT---
-----------------------AAAGACTCTTAAGATAT--------------------
-------------------------------------------AAGATAAGGC-------
---------------TTTTCACATGAATACTTAGTAGAACGACTAACGACGAGATTTATT
A-TCGTTT-CT----------CGCGTGTCTCACGAAAGTGAGAGTAGGTGCAAATTCTCC
CA-ATT-TGTGACCGACCATACGATCTGTGA-TA---TAAATAGGTAAATGTTC--CTTT
CCATTATG-AATAGCGATTGTATGGCCAATCATTGTGGG-TATAATGGTAGATGCCCGAG
ACCAAGTCACTATGATTTCTT----TCTCCTCCCTCCTGTTGAGTTTTTCAATTCTTCCC
GATAAATGATTAGCT---ACAAAAGGATT--TTTTTTGAGTGAACG-TGT--CACGGCTG
ATTACTCCTTTTTT------------------TACATTTTTGAAATTGGCATTCTATGTC
C-AATATCTCGATCTTAATCTGAAGTA-------------------------TAATGATG
AATGGAAAAAAGAGAAAATCCTTTAGCTAGATAAGGGAAGG-------------------
-----------------------------
>KJ597913Cymbidium_ensifolium 
------------------------------------------------------------
---------------GACTTTTGTATTCATATAATTCATATATATAT-------------
-------------------------------------------GAATT-----ATATGAA
TTTTTGAAGATAGCAATCCCCC------------------AATATCTT-GTGTTCTTAGA
ACAAGATATTGGGGGATTGC----------------------------------------
------------------------------------------------------------
-------------------------------TATCTTGTTGGGTTCAGGTGCTTTTTGCT
TCTCTA------------------------TCCGAATTCTCGTTCTT--------TATCA
T----AAAAGTTC-TCCCCCGCCAATGAA---------------------------TGAT
AAGTGCCTAGGTGAAG--------------------------------------------
------------------------------------CATAGTATAAGATAAGTCAGAAAA
GTCTAAGTC-------------------TTA-----------------------------
----------------TGAAAAAGAAAATAAATATACCTCTACTCTTACTATAAGAT---
-----------------------AAAGACTCTTAAGATAT--------------------
-------------------------------------------AAGATAAGGC-------
---------------TTTTCACATGAATACTTAGTAGAACGACTAACGACGAGATTTATT
A-TCGTTT-CT----------CGCGTGTCTCACGAAAGTGAGAGTAGGTGCAAATTCTCC
CA-ATT-TGTGACCGACCATACGATCTGTGA-TA---TAAATAGGTAAATGTTC--CTTT
CCATTATG-AATAGCGATTGTATGGCCAATCATTGTGGG-TATAATGGTAGATGCCCGAG
ACCAAGTCACTATGATTTCTT----TCTCCTCCCTCCTGTTGAGTTTTTCAATTCTTCCC
GATAAATGATTAGCT---ACAAAAGGATT--TTTTTTGAGTGAACG-TGT--CACGGCTG
ATTACTCCTTTTTT------------------TACATTTTTGAAATTGGCATTCTATGTC
C-AATATCTCGATCTTAATCTGAAGTA-------------------------TAATGATG
AATGGAAAAAAGAGAAAATCCTTTAGCTAGATAAGGGAAGG-------------------
-----------------------------
>KF262184Cymbidium_ensifolium
------------------------------------------------------------
---------------GACTTTTGTATTCATATAATTCATATATATAT-------------
-------------------------------------------GAATT-----ATATGAA
TTTTTGAAGATAGCAATCCCCC------------------AATATCTT-GTGTTCTTAGA
ACAAGATATTGGGGGATTGC----------------------------------------
------------------------------------------------------------
-------------------------------TATCTTGTTGGGTTCAGGTGCTTTTTGCT
TCTCTA------------------------TCCGAATTCTCGTTCTT--------TATCA
T----AAAAGTTC-TCCCCCGCCAATGAA---------------------------TGAT
AAGTGCCTAGGTGAAG--------------------------------------------
------------------------------------CATAGTATAAGATAAGTCAGAAAA
GTCTAAGTC-------------------TTA-----------------------------
----------------TGAAAAAGAAAATAAATATACCTCTACTCTTACTATAAGAT---
-----------------------AAAGACTCTTAAGATAT--------------------
-------------------------------------------AAGATAAGGC-------
---------------TTTTCACATGAATACTTAGTAGAACGACTAACGACGAGATTTATT
A-TCGTTT-CT----------CGCGTGTCTCACGAAAGTGAGAGTAGGTGCAAATTCTCC
CA-ATT-TGTGACCGACCATACGATCTGTGA-TA---TAAATAGGTAAATGTTC--CTTT
CCATTATG-AATAGCGATTGTATGGCCAATCATTGTGGG-TATAATGGTAGATGCCCGAG
ACCAAGTCACTATGATTTCTT----TCTCCTCCCTCCTGTTGAGTTTTTCAATTCTTCCC
GATAAATGATTAGCT---ACAAAAGGATT--TTTTTTGAGTGAACG-TGT--CACGGCTG
ATTACTCCTTTTTT------------------TACATTTTTGAAATTGGCATTCT-----
------------------------------------------------------------
------------------------------------------------------------
-----------------------------
>KJ597914Cymbidium_ensifolium
------------------------------------------------------------
---------------GACTTTTGTATTCATATAATTCATATATATAT-------------
-------------------------------------------GAATT-----ATATGAA
TTTTTGAAGATAGCAATCCCCC------------------AATATCTT-GTGTTCTTAGA
ACAAGATATTGGGGGATTGC----------------------------------------
------------------------------------------------------------
-------------------------------TATCTTGTTGGGTTCAGGTGCTTTTTGCT
TCTCTA------------------------TCCGAATTCTCGTTCTT--------TATCA
T----AAAAGTTC-TCCCCCGCCAATGAA---------------------------TGAT
AAGTGCCTAGGTGAAG--------------------------------------------
------------------------------------CATAGTATAAGATAAGTCAGAAAA
GTCTAAGTC-------------------TTA-----------------------------
----------------TGAAAAAGAAAATAAATATACCTCTACTCTTACTATAAGAT---
-----------------------AAAGACTCTTAAGATAT--------------------
-------------------------------------------AAGATAAGGC-------
---------------TTTTCACATGAATACTTAGTAGAACGACTAACGACGAGATTTATT
A-TCGTTT-CT----------CGCGTGTCTCACGAAAGTGAGAGTAGGTGCAAATTCTCC
CA-ATT-TGTGACCGACCATACGATCTGTGA-TA---TAAATAGGTAAATGTTC--CTTT
CCATTATG-AATAGCGATTGTATGGCCAATCATTGTGGG-TATAATGGTAGATGCCCGAG
ACCAAGTCACTATGATTTCTT----TCTCCTCCCTCCTGTTGAGTTTTTCAATTCTTCCC
GATAAATGATTAGCT---ACAAAAGGATT--TTTTTTGAGTGAACG-TGT--CACGGCTG
ATTACTCCTTTTTT------------------TACATTTTTGAAATTGGCATTCTATGTC
C-AATATCTCGATCTTAATCTGAAGTA-------------------------TAATGATG
AATGGAAAAAAGAGAAAATCCTTTAGCTAGATAAGGGAAGG-------------------
-----------------------------
>KC704346Cymbidium_goeringii 
----------------------ACAACTTCCCTCTAGATCTAGCTTCTGTGGAAGCTCCA
TCTATAAATGGATAAGACTTTTGTATTCATATAATTCATATTTCATATATATATATAT--
-----------------------------------GAATTTATGAATTATATGATATGAA
TTTTTGAAGATAGCAATCCCCC------------------AATATCTT-GTGTTCTTAGA
ACAAGATATTGGGGGATTGC----------------------------------------
------------------------------------------------------------
-------------------------------TATCTTGTTGGGTTCAGGTGCTTTTTGCT
TCTCTA------------------------TCCGAATTTTCGTTCTT--------TATCA
T----AAAAGTTC-TCCCCCGCCAATGAA---------------------------TGAT
AAGTGCCTAGGTGAAG--------------------------------------------
------------------------------------CATAGTATAAGATAAGTCAGAAAA
GTCTAAGTC-------------------TTA-----------------------------
----------------TGAAAAAGAAAATAAATATACCTCTACTCTTACTATAAGAT---
-----------------------AAAGACTCTTAAGATAT--------------------
-------------------------------------------AAGATAAGGC-------
---------------TTTTCACATGAATACTTAGTAGAACGACTAACGACGAGATTTATT
A-TCGTTT-CT----------CGCGTGTCTCACGAAAGTGAGAGTAGGTGCAAATTCTCC
CA-ATT-TGTGACCGACCATACGATCTGTGA-TA---TAAATAGGTAAATGTTC--CTTT
CCATTATG-AATAGCGATTGTATGGCCAATCATTGTGGG-TATAATGGTAGATGCCCGAG
ACCAAGTCACTATGATTTCTT----TCTCCTCCCTCCTGTTGAGTTTTTCAATTCTTCCC
GATAAATGATTAGCT---ACAAAAGGATT--TTTTTTGAGTGAACG-TGT--CACGGCTG
ATTACTCCTTTTTT------------------TACATTTTTGAAATTGGCATTCTATGTC
C-AATATCTCGATCTTAATCTGAAGTA-------------------------TAATGATG
AATGGAAAAAAGAGAAAATCCTTTAGCTAGATAAGGGAAGGGGCGGATGTAGCCCAGTGG
ATCAAGGCAGT------------------
>KC704353Cymbidium_goeringii 
----------------------ACAACTTCCCTCTAGATCTAGCTTCTGTGGAAGCTCCA
TCTATAAATGGATAAGACTTTTGTATTCATATAATTCATATTTCATATATATATATAT--
-----------------------------------GAATTTATGAATTATATGATATGAA
TTTTTGAAGATAGCAATCCCCC------------------AATATCTT-GTGTTCTTAGA
ACAAGATATTGGGGGATTGC----------------------------------------
------------------------------------------------------------
-------------------------------TATCTTGTTGGGTTCAGGTGCTTTTTGCT
TCTCTA------------------------TCCGAATTTTCGTTCTT--------TATCA
T----AAAAGTTC-TCCCCCGCCAATGAA---------------------------TGAT
AAGTGCCTAGGTGAAG--------------------------------------------
------------------------------------CATAGTATAAGATAAGTCAGAAAA
GTCTAAGTC-------------------TTA-----------------------------
----------------TGAAAAAGAAAATAAATATACCTCTACTCTTACTATAAGAT---
-----------------------AAAGACTCTTAAGATAT--------------------
-------------------------------------------AAGATAAGGC-------
---------------TTTTCACATGAATACTTAGTAGAACGACTAACGACGAGATTTATT
A-TCGTTT-CT----------CGCGTGTCTCACGAAAGTGAGAGTAGGTGCAAATTCTCC
CA-ATT-TGTGACCGACCATACGATCTGTGA-TA---TAAATAGGTAAATGTTC--CTTT
CCATTATG-AATAGCGATTGTATGGCCAATCATTGTGGG-TATAATGGTAGATGCCCGAG
ACCAAGTCACTATGATTTCTT----TCTCCTCCCTCCTGTTGAGTTTTTCAATTCTTCCC
GATAAATGATTAGCT---ACAAAAGGATT--TTTTTTGAGTGAACG-TGT--CACGGCTG
ATTACTCCTTTTTT------------------TACATTTTTGAAATTGGCATTCTATGTC
C-AATATCTCGATCTTAATCTGAAGTA-------------------------TAATGATG
AATGGAAAAAAGAGAAAATCCTTTAGCTAGATAAGGGAAGGGGCGGATGTAGCCAAGTGG
ATCAAGGCAGT------------------
>KC70435Cymbidium_goeringii
----------------------ACAACTTCCCTCTAGATCTAGCTTCTGTGGAAGCTCCA
TCTATAAATGGATAAGACTTTTGTATTCATATAATTCATATTTCATATATATATATAT--
-----------------------------------GAATTTATGAATTATATGATATGAA
TTTTTGAAGATAGCAATCCCCC------------------AATATCTT-GTGTTCTTAGA
ACAAGATATTGGGGGATTGC----------------------------------------
------------------------------------------------------------
-------------------------------TATCTTGTTGGGTTCAGGTGCTTTTTGCT
TCTCTA------------------------TCCGAATTTTCGTTCTT--------TATCA
T----AAAAGTTC-TCCCCCGCCAATGAA---------------------------TGAT
AAGTGCCTAGGTGAAG--------------------------------------------
------------------------------------CATAGTATAAGATAAGTCAGAAAA
GTCTAAGTC-------------------TTA-----------------------------
----------------TGAAAAAGAAAATAAATATACCTCTACTCTTACTATAAGAT---
-----------------------AAAGACTCTTAAGATAT--------------------
-------------------------------------------AAGATAAGGC-------
---------------TTTTCACATGAATACTTAGTAGAACGACTAACGACGAGATTTATT
A-TCGTTT-CT----------CGCGTGTCTCACGAAAGTGAGAGTAGGTGCAAATTCTCC
CA-ATT-TGTGACCGACCATACGATCTGTGA-TA---TAAATAGGTAAATGTTC--CTTT
CCATTATG-AATAGCGATTGTATGGCCAATCATTGTGGG-TATAATGGTAGATGCCCGAG
ACCAAGTCACTATGATTTCTT----TCTCCTCCCTCCTGTTGAGTTTTTCAATTCTTCCC
GATAAATGATTAGCT---ACAAAAGGATT--TTTTTTGAGTGAACG-TGT--CACGGCTG
ATTACTCCTTTTTT------------------TACATTTTTGAAATTGGCATTCTATGTC
C-AATATCTCGATCTTAATCTGAAGTA-------------------------TAATGATG
AATGGAAAAAAGAGAAAATCCTTTAGCTAGATAAGGGAAGGGGCGGATGTAGCCAAGTGG
ATCAAGGCAGT------------------
>KC704349Cymbidium_goeringii
----------------------ACAACTTCCCTCTAGATCTAGCTTCTGTGGAAGCTCCA
TCTATAAATGGATAAGACTTTTGTATTCATATAATTCATATTTCATATATATATATAT--
-----------------------------------GAATTTATGAATTATATGATATGAA
TTTTTGAAGATAGCAATCCCCC------------------AATATCTT-GTGTTCTTAGA
ACAAGATATTGGGGGATTGC----------------------------------------
------------------------------------------------------------
-------------------------------TATCTTGTTGGGTTCAGGTGCTTTTTGCT
TCTCTA------------------------TCCGAATTTTCGTTCTT--------TATCA
T----AAAAGTTC-TCCCCCGCCAATGAA---------------------------TGAT
AAGTGCCTAGGTGAAG--------------------------------------------
------------------------------------CATAGTATAAGATAAGTCAGAAAA
GTCTAAGTC-------------------TTA-----------------------------
----------------TGAAAAAGAAAATAAATATACCTCTACTCTTACTATAAGAT---
-----------------------AAAGACTCTTAAGATAT--------------------
-------------------------------------------AAGATAAGGC-------
---------------TTTTCACATGAATACTTAGTAGAACGACTAACGACGAGATTTATT
A-TCGTTT-CT----------CGCGTGTCTCACGAAAGTGAGAGTAGGTGCAAATTCTCC
CA-ATT-TGTGACCGACCATACGATCTGTGA-TA---TAAATAGGTAAATGTTC--CTTT
CCATTATG-AATAGCGATTGTATGGCCAATCATTGTGGG-TATAATGGTAGATGCCCGAG
ACCAAGTCACTATGATTTCTT----TCTCCTCCCTCCTGTTGAGTTTTTCAATTCTTCCC
GATAAATGATTAGCT---ACAAAAGGATT--TTTTTTGAGTGAACG-TGT--CACGGCTG
ATTACTCCTTTTTT------------------TACATTTTTGAAATTGGCATTCTATGTC
C-AATATCTCGATCTTAATCTGAAGTA-------------------------TAATGATG
AATGGAAAAAAGAGAAAATCCTTTAGCTAGATAAGGGAAGGGGCGGATGTAGCCAAGTGG
ATCAAGGCAGT------------------
>JX202689Cymbidium_goeringii
------------------------------------------------------------
------------TAAGACTTTTGTATTCATATAATTCATAAATTT---ATGTATAT----
-----------------------------------GAATTTATGAATTATATGATATGAA
TTTTTGAAGATAGCAATCCCCC------------------AATATCTT-GTGTTCTTAGA
ACAAGATATTGGGGGATTGC----------------------------------------
------------------------------------------------------------
-------------------------------TATCTTGTTGGGTTCAGGTGCTTTTTGCT
TCTCTA------------------------TCCGAATTCTCGTTCTT--------TATCA
T----AAAAGTTC-TCCCCCGCCAATGAA---------------------------TGAT
AAGTGCCTAGGTGAAG--------------------------------------------
------------------------------------CATAGTATAAGATAAGTCAGAAAA
GTCTAAGTC-------------------TTA-----------------------------
----------------TGAAAAAGAAAATAAATATACCTCTACTCTTACTATAAGAT---
-----------------------AAAGACTCTTAAGATAT--------------------
-------------------------------------------AAGATAAGGC-------
---------------TTTTCACATGAATACTTAGTAGAACGACTAACGACGAGATTTATT
A-TCGTTT-CT----------CGCGTGTCTCACGAAAGTGAGAGTAGGTGCAAATTCTCC
CA-ATT-TGTGACCGACCATACGATCTGTGA-TA---TAAATAGGTAAATGTTC--CTTT
CCATTATG-AATAGCGATTGTATGGCCAATCATTGTGGG-TATAATGGTAGATGCCCGAG
ACCAAGTCACTATGATTTCTT----TCTCCTCCCTCCTGTTGAGTTTTTCAATTCTTCCC
GATAAATGATTAGCT---ACAAAAGGATT--TTTTTTGAGTGAACG-TGT--CACGGCTG
ATTACTCCTTTTTT------------------TACATTTTTGAAATTGGCATTCTATGTC
C-AATATCTCGATCTTAATCTGAAGTA-------------------------TAATGATG
AATGGAAAAAAGAGAAAA------------------------------------------
-----------------------------
>KJ597894Cymbidium_goeringii
------------------------------------------------------------
---------------GACTTTTGTATTCATATAATTCATATATAT---------------
-----------------------------------------ATGAATTATATGATATGAA
TTTTTGAAGATAGCAATCCCCC------------------AATATCTT-GTGTTCTTAGA
ACAAGATATTGGGGGATTGC----------------------------------------
------------------------------------------------------------
-------------------------------TATCTTGTTGGGTTCAGGTGCTTTTTGCT
TCTCTA------------------------TCCGAATTCTCGTTCTT--------TATCA
T----AAAAGTTC-TCCCCCGCCAATGAA---------------------------TGAT
AAGTGCCTAGGTGAAG--------------------------------------------
------------------------------------CATAGTATAAGATAAGTCAGAAAA
GTCTAAGTC-------------------TTA-----------------------------
----------------TGAAAAAGAAAATAAATATACCTCTACTCTTACTATAAGAT---
-----------------------AAAGACTCTTAAGATAT--------------------
-------------------------------------------AAGATAAGGC-------
---------------TTTTCACATGAATACTTAGTAGAACGACTAACGACGAGATTTATT
A-TCGTTT-CT----------CGCGTGTCTCACGAAAGTGAGAGTAGGTGCAAATTCTCC
CA-ATT-TGTGACCGACCATACGATCTGTGA-TA---TAAATAGGTAAATGTTC--CTTT
CCATTATG-AATAGCGATTGTATGGCCAATCATTGTGGG-TATAATGGTAGATGCCCGAG
ACCAAGTCACTATGATTTCTT----TCTCCTCCCTCCTGTTGAGTTTTTCAATTCTTCCC
GATAAATGATTAGCT---ACAAAAGGATT--TTTTTTGAGTGAACG-TGT--CACGGCTG
ATTACTCCTTTTTT------------------TACATTTTTGAAATTGGCATTCTATGTC
C-AATATCTCGATCTTAATCTGAAGTA-------------------------TAATGATG
AATGGAAAAAAGAGAAAATCCTTTAGCTAGATAAGGGAAGG-------------------
-----------------------------
>MF861182Cymbidium_devonianum
------------------------------------------------------------
---------------GACTTTTGTATTCATATATTTTGTATTCATATAATTCATATATTA
TAAATTCATATATTATATA-----------------TATATATG------AT-ATATGAA
TTTTTGAAGATAGCAATCCCCC------------------AATATCTT-GTTCTAAGAAC
ACAAGATATTGGGGGATTGC----------------------------------------
------------------------------------------------------------
-------------------------------TATCTTGTTGGGTTCAGGTGCTTTT-GCT
TCTCTA------------------------TCCGAATTTTCGTTCTT--------TATCA
T----AAAAGTTC-TCCCCCGCCAATGAA---------------------------TGAT
AAGTGCCTAGGTGAAG--------------------------------------------
------------------------------------TATAGTATAAGATAAGTCAGAAAA
GTCTAAGTC-------------------TTA-----------------------------
----------------TGAAAAAGAAAATAAATATACCTCTACTCTTACTATAAGAT---
-----------------------AAAGACTCTTAAGATAT--------------------
-------------------------------------------AAGATAAGGC-------
---------------TTTTCACATGAATACTTAGTAGAACGACTAACGACGAGATTTATT
A-TCGTTT-CT----------CGCGTGTCTCACGAAAGTGAGAGTAGGTGCAAATTCTCC
CA-ATT-TGTGACCGACCATACGATCTGTGA-TA---TAAATAGGTAAATGTTC--CTTT
CCATTATG-AATAGCGATTGTATGGCCAATCATTGTGGG-TATAATGGTAGATGCCCGAG
ACCAAGTCACTATGATTTCTT----TCTCCTCCCTCCTGTTGAGTTTTTCAATTCTTCCC
GATAAATGATTAGCT---ACAAAAGGATT--TTTTTTGAGTGAACG-TGT--CACGGCTG
ATTACTCCTTTTTT------------------TACATTTTTGAAATTGGCATTCTATGTC
C-AATATCTCGATCTTAATCTGAAGTA-------------------------TAATGATG
AATGGAAAAAAGAGAAAATCCTTTAGCTAGATAAGGG-----------------------
-----------------------------
>KJ597917Cymbidium_sinense
------------------------------------------------------------
---------------GACTTTTGTATTCATATAATTCATATATAATTCATATATATATAT
ATATAT--------------------------GAATTATATATGAATTATATGATATGAA
TTTTTGAAGATAGCAATCCCCC------------------AATATCTT-GTGTTCTTAGA
ACAAGATATTGGGGGATTGC----------------------------------------
------------------------------------------------------------
-------------------------------TATCTTGTTGGGTTCAGGTGCTTTTTGCT
TCTCTA------------------------TCCGAATTCTCGTTCTT--------TATCA
T----AAAAGTTC-TCCCCCGCCAATGAA---------------------------TGAT
AAGTGCCTAGGTGAAG--------------------------------------------
------------------------------------CATAGTATAAGATAAGTCAGAAAA
GTCTAAGTC-------------------TTA-----------------------------
----------------TGAAAAAGAAAATAAATATACCTCTACTCTTACTATAAGAT---
-----------------------AAAGACTCTTAAGATAT--------------------
-------------------------------------------AAGATAAGGC-------
---------------TTTTCACATGAATACTTAGTAGAACGACTAACGACGAGATTTATT
A-TCGTTT-CT----------CGCGTGTCTCACGAAAGTGAGAGTAGGTGCAAATTCTCC
CA-ATT-TGTGACCGACCATACGATCTGTGA-TA---TAAATAGGTAAATGTTC--CTTT
CCATTATG-AATAGCGATTGTATGGCCAATCATTGTGGG-TATAATGGTAGATGCCCGAG
ACCAAGTCACTATGATTTCTT----TCTCCTCCCTCCTGTTGAGTTTTTCAATTCTTCCC
GATAAATGATTAGCT---ACAAAAGGATT--TTTTTTGAGTGAACG-TGT--CACGGCTG
ATTACTCCTTTTTT------------------TACATTTTTGAAATTGGCATTCTATGTC
C-AATATCTCGATCTTAATCTGAAGTA-------------------------TAATGATG
AATGGAAAAAAGAGAAAATCCTTTAGCTAGATAAGGGAAGG-------------------
-----------------------------
>5KJ597918Cymbidium_sinense 
------------------------------------------------------------
---------------GACTTTTGTATTCATATAATTCATATATAATTCATATATATATAT
ATATAT--------------------------GAATTATATATGAATTATATGATATGAA
TTTTTGAAGATAGCAATCCCCC------------------AATATCTT-GTGTTCTTAGA
ACAAGATATTGGGGGATTGC----------------------------------------
------------------------------------------------------------
-------------------------------TATCTTGTTGGGTTCAGGTGCTTTTTGCT
TCTCTA------------------------TCCGAATTCTCGTTCTT--------TATCA
T----AAAAGTTC-TCCCCCGCCAATGAA---------------------------TGAT
AAGTGCCTAGGTGAAG--------------------------------------------
------------------------------------CATAGTATAAGATAAGTCAGAAAA
GTCTAAGTC-------------------TTA-----------------------------
----------------TGAAAAAGAAAATAAATATACCTCTACTCTTACTATAAGAT---
-----------------------AAAGACTCTTAAGATAT--------------------
-------------------------------------------AAGATAAGGC-------
---------------TTTTCACATGAATACTTAGTAGAACGACTAACGACGAGATTTATT
A-TCGTTT-CT----------CGCGTGTCTCACGAAAGTGAGAGTAGGTGCAAATTCTCC
CA-ATT-TGTGACCGACCATACGATCTGTGA-TA---TAAATAGGTAAATGTTC--CTTT
CCATTATG-AATAGCGATTGTATGGCCAATCATTGTGGG-TATAATGGTAGATGCCCGAG
ACCAAGTCACTATGATTTCTT----TCTCCTCCCTCCTGTTGAGTTTTTCAATTCTTCCC
GATAAATGATTAGCT---ACAAAAGGATT--TTTTTTGAGTGAACG-TGT--CACGGCTG
ATTACTCCTTTTTT------------------TACATTTTTGAAATTGGCATTCTATGTC
C-AATATCTCGATCTTAATCTGAAGTA-------------------------TAATGATG
AATGGAAAAAAGAGAAAATCCTTTAGCTAGATAAGGGAAGG-------------------
-----------------------------
>KJ597916Cymbidium_sinense 
------------------------------------------------------------
---------------GACTTTTGTATTCATATAATTCATATATAATTCATATATATATAT
ATATAT--------------------------GAATTATATATGAATTATATGATATGAA
TTTTTGAAGATAGCAATCCCCC------------------AATATCTT-GTGTTCTTAGA
ACAAGATATTGGGGGATTGC----------------------------------------
------------------------------------------------------------
-------------------------------TATCTTGTTGGGTTCAGGTGCTTTTTGCT
TCTCTA------------------------TCCGAATTCTCGTTCTT--------TATCA
T----AAAAGTTC-TCCCCCGCCAATGAA---------------------------TGAT
AAGTGCCTAGGTGAAG--------------------------------------------
------------------------------------CATAGTATAAGATAAGTCAGAAAA
GTCTAAGTC-------------------TTA-----------------------------
----------------TGAAAAAGAAAATAAATATACCTCTACTCTTACTATAAGAT---
-----------------------AAAGACTCTTAAGATAT--------------------
-------------------------------------------AAGATAAGGC-------
---------------TTTTCACATGAATACTTAGTAGAACGACTAACGACGAGATTTATT
A-TCGTTT-CT----------CGCGTGTCTCACGAAAGTGAGAGTAGGTGCAAATTCTCC
CA-ATT-TGTGACCGACCATACGATCTGTGA-TA---TAAATAGGTAAATGTTC--CTTT
CCATTATG-AATAGCGATTGTATGGCCAATCATTGTGGG-TATAATGGTAGATGCCCGAG
ACCAAGTCACTATGATTTCTT----TCTCCTCCCTCCTGTTGAGTTTTTCAATTCTTCCC
GATAAATGATTAGCT---ACAAAAGGATT--TTTTTTGAGTGAACG-TGT--CACGGCTG
ATTACTCCTTTTTT------------------TACATTTTTGAAATTGGCATTCTATGTC
C-AATATCTCGATCTTAATCTGAAGTA-------------------------TAATGATG
AATGGAAAAAAGAGAAAATCCTTTAGCTAGATAAGGGAAGG-------------------
-----------------------------
>KJ597915Cymbidium_sinense 
------------------------------------------------------------
---------------GACTTTTGTATTCATATAATTCATATATAATTCATATATATATAT
ATATAT--------------------------GAATTATATATGAATTATATGATATGAA
TTTTTGAAGATAGCAATCCCCC------------------AATATCTT-GTGTTCTTAGA
ACAAGATATTGGGGGATTGC----------------------------------------
------------------------------------------------------------
-------------------------------TATCTTGTTGGGTTCAGGTGCTTTTTGCT
TCTCTA------------------------TCCGAATTCTCGTTCTT--------TATCA
T----AAAAGTTC-TCCCCCGCCAATGAA---------------------------TGAT
AAGTGCCTAGGTGAAG--------------------------------------------
------------------------------------CATAGTATAAGATAAGTCAGAAAA
GTCTAAGTC-------------------TTA-----------------------------
----------------TGAAAAAGAAAATAAATATACCTCTACTCTTACTATAAGAT---
-----------------------AAAGACTCTTAAGATAT--------------------
-------------------------------------------AAGATAAGGC-------
---------------TTTTCACATGAATACTTAGTAGAACGACTAACGACGAGATTTATT
A-TCGTTT-CT----------CGCGTGTCTCACGAAAGTGAGAGTAGGTGCAAATTCTCC
CA-ATT-TGTGACCGACCATACGATCTGTGA-TA---TAAATAGGTAAATGTTC--CTTT
CCATTATG-AATAGCGATTGTATGGCCAATCATTGTGGG-TATAATGGTAGATGCCCGAG
ACCAAGTCACTATGATTTCTT----TCTCCTCCCTCCTGTTGAGTTTTTCAATTCTTCCC
GATAAATGATTAGCT---ACAAAAGGATT--TTTTTTGAGTGAACG-TGT--CACGGCTG
ATTACTCCTTTTTT------------------TACATTTTTGAAATTGGCATTCTATGTC
C-AATATCTCGATCTTAATCTGAAGTA-------------------------TAATGATG
AATGGAAAAAAGAGAAAATCCTTTAGCTAGATAAGGGAAGG-------------------
-----------------------------
>MH837939Cymbidium_sinense
------------------------------------------------------------
------------------------------------------------------------
---TAT--------------------------GAATT---TATGAATTATATGATATGAA
TTTTTGAAGATAGCAATCCCCC------------------AATATCTT-GTGTTCTTAGA
ACAAGATATTGGGGGATTGC----------------------------------------
------------------------------------------------------------
-------------------------------TATCTTGTTGGGTTCAGGTGCTTTTTGCT
TCTCTA------------------------TCCGAATTCTCGTTCTT--------TATCA
T----AAAAGTTC-TCCCCCGCCAATGAA---------------------------TGAT
AAGTGCCTAGGTGAAG--------------------------------------------
------------------------------------CATAGTATAAGATAAGTCAGAAAA
GTCTAAGTC-------------------TTA-----------------------------
----------------TGAAAAAGAAAATAAATATACCTCTACTCTTACTATAAGAT---
-----------------------AAAGACTCTTAAGATAT--------------------
-------------------------------------------AAGATAAGGC-------
---------------TTTTCACATGAATACTTAGTAGAACGACTAACGACGAGATTTATT
A-TCGTTT-CT----------CGCGTGTCTCACGAAAGTGAGAGTAGGTGCAAATTCTCC
CA-ATT-TGTGACCGACCATACGATCTGTGA-TA---TAAATAGGTAAATGTTC--CTTT
CCATTATG-AATAGCGATTGTATGGCCAATCATTGTGGG-TATAATGGTAGATGCCCGAG
ACCAAGTCACTATGATTTCTT----TCTCCTCCCTCCTGTTGAGTTTTTCAATTCTTCCC
GATAAATGATTAGCT---ACAAAAGGATT--TTTTTTGAGTGAACG-TGT--CACGGCTG
ATTACTCCTTTTTT------------------TACATTTTTGAAATTGGCATTCTATGTC
C-AATATCTCGATCTTAATCTGAAGTA-------------------------TAATGATG
AATGGAAAAAAGAGAAAATCCTTTAGCTAGATAAGG-AAGG-------------------
-----------------------------
>KJ597922Cymbidium_hookerianum
------------------------------------------------------------
---------------GACTTTTGTATTCATATAATTCATATA------------------
-----------------------------------------------TATAT-ATATGAA
TTTTTGAAGATAGCAATCCCCC------------------AATATCTT-GTTCTAAGAAC
ACAAGATATTGGGGGATTGC----------------------------------------
------------------------------------------------------------
-------------------------------TATCTTGTTGGGTTCAGGTGCTTTTTGCT
TCTCTA------------------------TCCGAATTTTCGTTTTT--------TATCA
T----AAAAGTTC-TCCCCCGCCAATGAA---------------------------TGAT
AAGTGCCTAGGTGAAG--------------------------------------------
------------------------------------TATAGTATAAGATAAGTCAGAAAA
GTCTAAGTC-------------------TTA-----------------------------
----------------TGAAAAAGAAAATAAATATACCTCTACTCTTACTAT--------
------------------------------------------------------------
-------------------------------------------AAGATAAGGC-------
---------------TTTTCACATGAATACTTAGTAGAACGACTAACGACGAGATTTATT
A-TCGTTT-CT----------CGCGTGTCTCACGAAAGTGAGAGTAGGTGCAAATTCTCC
CA-ATT-TGTGACCGACCATACGATCTGTGA-TA---TAAATAGGTAAATGTTC--CTTT
CCATTATG-AATAGCGATTGTATGGCCAATCATTGTGGG-TATAATGGTAGATGCCCGAG
ACCAAGTCACTATGATTTCTT----TCTCCTCCCTCCTGTTGAGTTTTTCAATTCTTCCC
GATAAATGATTAGCT---ACAAAAGGATT--TTTTTTGAGTGAACG-TGT--CACGGCTG
ATTACTCCTTTTTT------------------TACATTTTTTAAATTGGCATTCTATGTC
C-AATATCTCGATCTTAATCTGAAGTA-------------------------TAATGATG
AATGGAAAAAAGAGAAAATCCTTTAGCTAGATAAGGGAAGG-------------------
-----------------------------
>MF861199Cymbidium_wilsonii
------------------------------------------------------------
---------------GACTTTTGTATTCATATAATTCATTCATATAATTCATATATATA-
-----------------------------------------------TATAT-ATATGAA
TTTTTGAAGATAGCAATCCCCC------------------AATATCTT-GTTCTAAGAAC
ACAAGATATTGGGGGATTGC----------------------------------------
------------------------------------------------------------
-------------------------------TATCTTGTTGGGTTATGTTGAGCTAAAAC
TTTGCTTCTCTA------------------TCCGAATTTTCGTTCTT--------TATCA
T----AAAAGTTC-TCCCCCGCCAATGAA---------------------------TGAT
AAGTGCCTAGGTGAAG--------------------------------------------
------------------------------------TATAGTATAAGATAAGTCAGAAAA
GTCTAAGTC-------------------TTA-----------------------------
----------------TGAAAAAGAAAATAAATATACCTCTACTCTTACTATAAGAT---
--------------------------------------AT--------------------
-------------------------------------------AAGATAAGGC-------
---------------TTTTCACATGAATACTTAGTAGAACGACTAACGACGAGATTTATT
A-TCGTTT-CT----------CGCGTGTCTCACGAAAGTGAGAGTAGGTGCAAATTCTCC
CA-ATT-TGTGACCGACCATACGATCTGTGA-TA---TAAATAGGTAAATGTTC--CTTT
CCATTATG-AATAGCGATTGTATGGCCAATCATTGTGGG-TATAATGGTAGATGCCCGAG
ACCAAGTCACTATGATTTCTT----TCTCCTCCCTCCTGTTGAGTTTTTCAATTCTTCCC
GATAAATGATTAGCT---ACAAAAGGATT--TTTTTTGAGTGAACG-TGT--CACGGCTG
ATTACTCCTTTTTT------------------TACATTTTTTAAATTGGCATTCTATGTC
C-AATATCTCGATCTTAATCTGAAGTA-------------------------TAATGATG
AATGGAAAAAAGAGAAAATCCTTTAGCTAG------------------------------
-----------------------------
>MF861190Cymbidium_elegans
------------------------------------------------------------
---------------GACTTTTGTATTCATATAATCCTTCATTAACATATATATATATAT
ATATAATATGAATATATGAATTATATAT---------------GAA-------ATATGAA
TTTTTGAAGATAGCAATCCCCC------------------AATATCTT-GTGTTCTTAGA
ACAAGATATTGGGGGATTGC----------------------------------------
------------------------------------------------------------
-------------------------------TATCTTGTTGGGTTCAGGTGCTTTT-GCT
TCTCTA------------------------TCCGAATTTTCGTTCTT--------TATCA
T----AAAAGTTC-TCCCCCGCCAATGAA---------------------------TGAT
AAGTGCCTAGGTGAAG--------------------------------------------
------------------------------------TATAGTATAAGATAAGTCAGAAAA
GTCTAAGTC-------------------TTA-----------------------------
----------------TGAAAAAGAAAATAAATATACCTCTACTCTTACTATAAGAT---
--------------------------------------AT--------------------
-------------------------------------------AAGATAAGGC-------
---------------TTTTCACATGAATACTTAGTAGAACGACTAACGACGAGATTTATT
A-TCGTTT-CT----------CGCGTGTCTCACGAAAGTGAGAGTAGGTGCAAATTCTCC
CA-ATT-TGTGACCGACCATACGATCTGTGA-TA---TAAATAGGTAAATGTTC--CTTT
CCATTATG-AATAGCGATTGTATGGCCAATCATTGTGGG-TATAATGGTAGATGCCCGAG
ACCAAGTCACTATGATTTCTT----TCTCCTCCCTCCTGTTGAGTTTTTCAATTCTTCCC
GATAAATGATTAGCT---ACAAAAGGATT--TTTTTTGAGTGAACG-TGT--CACGGCTG
ATTACTCCTTTTTT------------------TACATTTTTTAAATTGGCATTCTATGTC
C-AATATCTCGATCTTAATCTGAAGTA-------------------------TAATGATG
AATGGAAAAAAGAGAAAATCCTTTAGCTAGATAAGGGAA---------------------
-----------------------------
>KC704354Cymbidium_kanran
----------------------ACAACTTCCCTCTAGATCTAGCTTCTGTGGAAGCTCCA
TCTATAAATGGATAAGACTTTTGTATTCATATAATTCATATATATATATATATGAAATAT
GAATTTATATATATGAAATATGAATTTATGTATATGAATTTATGAATTATATGATATGAA
TTTTTGAAGATAGCAATCCCCC------------------AATATCTT-GTGTTCTTAGA
ACAAGATATTGGGGGATTGC----------------------------------------
------------------------------------------------------------
-------------------------------TATCTTGTTGGGTTCAGGTGCTTTTTGCT
TCTCTA------------------------TCCGAATTCTCGTTCTT--------TATCA
T----AAAAGTTC-TCCCCCGCCAATGAA---------------------------TGAT
AAGTGCCTAGGTGAAG--------------------------------------------
------------------------------------CATAGTATAAGATAAGTCAGAAAA
GTCTAAGTC-------------------TTA-----------------------------
----------------TGAAAAAGAAAATAAATATACCTCTACTCTTACTCTACTCTT--
-------------ACTATAAGATAAAGACTCTTAAGATAT--------------------
-------------------------------------------AAGATAAGGC-------
---------------TTTTCACATGAATACTTAGTAGAACGACTAACGACGAGATTTATT
A-TCGTTT-CT----------CGCGTGTCTCACGAAAGTGAGAGTAGGTGCAAATTCTCC
CA-ATT-TGTGACCGACCATACGATCTGTGA-TA---TAAATAGGTAAATGTTC--CTTT
CCATTATG-AATAGCGATTGTATGGCCAATCATTGTGGG-TATAATGGTAGATGCCCGAG
ACCAAGTCACTATGATTTCTT----TCTCCTCCCTCCTGTTGAGTTTTTCAATTCTTCCC
GATAAATGATTAGCT---ACAAAAGGATT--TTTTTTGAGTGAACG-TGT--CACGGCTG
ATTACTCCTTTTTT------------------TACATTTTTGAAATTGGCATTCTATGTC
C-AATATCTCGATCTTAATCTGAAGTA-------------------------TAATGATG
AATGGAAAAAAGAGAAAATCCTTTAGCTAGATAAGGGAAGGGGCGGATGTAGCCAAGTGG
ATCAAGGCAGT------------------
>KF262187Cymbidium_kanran
------------------------------------------------------------
---------------GACTTTTGTATTCATATAATTCATATTTC----------------
------ATATATATA---------------TATATGAATTTATGAATTATATGATATGAA
TTTTTGAAGATAGCAATCCCCC------------------AATATCTT-GTGTTCTTAGA
ACAAGATATTGGGGGATTGC----------------------------------------
------------------------------------------------------------
-------------------------------TATCTTGTTGGGTTCAGGTGCTTTTTGCT
TCTCTA------------------------TCCGAATTTTCGTTCTT--------TATCA
T----AAAAGTTC-TCCCCCGCCAATGAA---------------------------TGAT
AAGTGCCTAGGTGAAG--------------------------------------------
------------------------------------CATAGTATAAGATAAGTCAGAAAA
GTCTAAGTC-------------------TTA-----------------------------
----------------TGAAAAAGAAAATAAATATACCTCTACTCTTACTATAAGAT---
-----------------------AAAGACTCTTAAGATAT--------------------
-------------------------------------------AAGATAAGGC-------
---------------TTTTCACATGAATACTTAGTAGAACGACTAACGACGAGATTTATT
A-TCGTTT-CT----------CGCGTGTCTCACGAAAGTGAGAGTAGGTGCAAATTCTCC
CA-ATT-TGTGACCGACCATACGATCTGTGA-TA---TAAATAGGTAAATGTTC--CTTT
CCATTATG-AATAGCGATTGTATGGCCAATCATTGTGGG-TATAATGGTAGATGCCCGAG
ACCAAGTCACTATGATTTCTT----TCTCCTCCCTCCTGTTGAGTTTTTCAATTCTTCCC
GATAAATGATTAGCT---ACAAAAGGATT--TTTTTTGAGTGAACG-TGT--CACGGCTG
ATTACTCCTTTTTT------------------TACATTTTTGAAATTGGCATTCT-----
------------------------------------------------------------
------------------------------------------------------------
-----------------------------
>KJ597907Cymbidium_kanran
------------------------------------------------------------
---------------GACTTTTGTATTCATATAATTCATATATATAT-------------
-------------------------------------------GAATTATATGATATGAA
TTTTTGAAGATAGCAATCCCCC------------------AATATCTT-GTGTTCTTAGA
ACAAGATATTGGGGGATTGC----------------------------------------
------------------------------------------------------------
-------------------------------TATCTTGTTGGGTTCAGGTGCTTTTTGCT
TCTCTA------------------------TCCGAATTCTCGTTCTT--------TATCA
T----AAAAGTTC-TCCCCCGCCAATGAA---------------------------TGAT
AAGTGCCTAGGTGAAG--------------------------------------------
------------------------------------CATAGTATAAGATAAGTCAGAAAA
GTCTAAGTC-------------------TTA-----------------------------
----------------TGAAAAAGAAAATAAATATACCTCTACTCTTACTATAAGAT---
-----------------------AAAGACTCTTAAGATAT--------------------
-------------------------------------------AAGATAAGGC-------
---------------TTTTCACATGAATACTTAGTAGAACGACTAACGACGAGATTTATT
A-TCGTTT-CT----------CGCGTGTCTCACGAAAGTGAGAGTAGGTGCAAATTCTCC
CA-ATT-TGTGACCGACCATACGATCTGTGA-TA---TAAATAGGTAAATGTTC--CTTT
CCATTATG-AATAGCGATTGTATGGCCAATCATTGTGGG-TATAATGGTAGATGCCCGAG
ACCAAGTCACTATGATTTCTT----TCTCCTCCCTCCTGTTGAGTTTTTCAATTCTTCCC
GATAAATGATTAGCT---ACAAAAGGATT--TTTTTTGAGTGAACG-TGT--CACGGCTG
ATTACTCCTTTTTT------------------TACATTTTTGAAATTGGCATTCTATGTC
C-AATATCTCGATCTTAATCTGAAGTA-------------------------TAATGATG
AATGGAAAAAAGAGAAAATCCTTTAGCTAGATAAGGGAAGG-------------------
-----------------------------
>KJ597906Cymbidium_kanran
------------------------------------------------------------
---------------GACTTTTGTATTCATATAATTCATATATATAT-------------
-------------------------------------------GAATTATATGATATGAA
TTTTTGAAGATAGCAATCCCCC------------------AATATCTT-GTGTTCTTAGA
ACAAGATATTGGGGGATTGC----------------------------------------
------------------------------------------------------------
-------------------------------TATCTTGTTGGGTTCAGGTGCTTTTTGCT
TCTCTA------------------------TCCGAATTCTCGTTCTT--------TATCA
T----AAAAGTTC-TCCCCCGCCAATGAA---------------------------TGAT
AAGTGCCTAGGTGAAG--------------------------------------------
------------------------------------CATAGTATAAGATAAGTCAGAAAA
GTCTAAGTC-------------------TTA-----------------------------
----------------TGAAAAAGAAAATAAATATACCTCTACTCTTACTATAAGAT---
-----------------------AAAGACTCTTAAGATAT--------------------
-------------------------------------------AAGATAAGGC-------
---------------TTTTCACATGAATACTTAGTAGAACGACTAACGACGAGATTTATT
A-TCGTTT-CT----------CGCGTGTCTCACGAAAGTGAGAGTAGGTGCAAATTCTCC
CA-ATT-TGTGACCGACCATACGATCTGTGA-TA---TAAATAGGTAAATGTTC--CTTT
CCATTATG-AATAGCGATTGTATGGCCAATCATTGTGGG-TATAATGGTAGATGCCCGAG
ACCAAGTCACTATGATTTCTT----TCTCCTCCCTCCTGTTGAGTTTTTCAATTCTTCCC
GATAAATGATTAGCT---ACAAAAGGATT--TTTTTTGAGTGAACG-TGT--CACGGCTG
ATTACTCCTTTTTT------------------TACATTTTTGAAATTGGCATTCTATGTC
C-AATATCTCGATCTTAATCTGAAGTA-------------------------TAATGATG
AATGGAAAAAAGAGAAAATCCTTTAGCTAGATAAGGGAAGG-------------------
-----------------------------
>KJ597905Cymbidium_kanran
------------------------------------------------------------
---------------GACTTTTGTATTCATATAATTCATATATATAT-------------
-------------------------------------------GAATTATATGATATGAA
TTTTTGAAGATAGCAATCCCCC------------------AATATCTT-GTGTTCTTAGA
ACAAGATATTGGGGGATTGC----------------------------------------
------------------------------------------------------------
-------------------------------TATCTTGTTGGGTTCAGGTGCTTTTTGCT
TCTCTA------------------------TCCGAATTCTCGTTCTT--------TATCA
T----AAAAGTTC-TCCCCCGCCAATGAA---------------------------TGAT
AAGTGCCTAGGTGAAG--------------------------------------------
------------------------------------CATAGTATAAGATAAGTCAGAAAA
GTCTAAGTC-------------------TTA-----------------------------
----------------TGAAAAAGAAAATAAATATACCTCTACTCTTACTATAAGAT---
-----------------------AAAGACTCTTAAGATAT--------------------
-------------------------------------------AAGATAAGGC-------
---------------TTTTCACATGAATACTTAGTAGAACGACTAACGACGAGATTTATT
A-TCGTTT-CT----------CGCGTGTCTCACGAAAGTGAGAGTAGGTGCAAATTCTCC
CA-ATT-TGTGACCGACCATACGATCTGTGA-TA---TAAATAGGTAAATGTTC--CTTT
CCATTATG-AATAGCGATTGTATGGCCAATCATTGTGGG-TATAATGGTAGATGCCCGAG
ACCAAGTCACTATGATTTCTT----TCTCCTCCCTCCTGTTGAGTTTTTCAATTCTTCCC
GATAAATGATTAGCT---ACAAAAGGATT--TTTTTTGAGTGAACG-TGT--CACGGCTG
ATTACTCCTTTTTT------------------TACATTTTTGAAATTGGCATTCTATGTC
C-AATATCTCGATCTTAATCTGAAGTA-------------------------TAATGATG
AATGGAAAAAAGAGAAAATCCTTTAGCTAGATAAGGGAAGG-------------------
-----------------------------
>KJ597904Cymbidium_kanran
------------------------------------------------------------
---------------GACTTTTGTATTCATATAATTCATATATATAT-------------
-------------------------------------------GAATTATATGATATGAA
TTTTTGAAGATAGCAATCCCCC------------------AATATCTT-GTGTTCTTAGA
ACAAGATATTGGGGGATTGC----------------------------------------
------------------------------------------------------------
-------------------------------TATCTTGTTGGGTTCAGGTGCTTTTTGCT
TCTCTA------------------------TCCGAATTCTCGTTCTT--------TATCA
T----AAAAGTTC-TCCCCCGCCAATGAA---------------------------TGAT
AAGTGCCTAGGTGAAG--------------------------------------------
------------------------------------CATAGTATAAGATAAGTCAGAAAA
GTCTAAGTC-------------------TTA-----------------------------
----------------TGAAAAAGAAAATAAATATACCTCTACTCTTACTATAAGAT---
-----------------------AAAGACTCTTAAGATAT--------------------
-------------------------------------------AAGATAAGGC-------
---------------TTTTCACATGAATACTTAGTAGAACGACTAACGACGAGATTTATT
A-TCGTTT-CT----------CGCGTGTCTCACGAAAGTGAGAGTAGGTGCAAATTCTCC
CA-ATT-TGTGACCGACCATACGATCTGTGA-TA---TAAATAGGTAAATGTTC--CTTT
CCATTATG-AATAGCGATTGTATGGCCAATCATTGTGGG-TATAATGGTAGATGCCCGAG
ACCAAGTCACTATGATTTCTT----TCTCCTCCCTCCTGTTGAGTTTTTCAATTCTTCCC
GATAAATGATTAGCT---ACAAAAGGATT--TTTTTTGAGTGAACG-TGT--CACGGCTG
ATTACTCCTTTTTT------------------TACATTTTTGAAATTGGCATTCTATGTC
C-AATATCTCGATCTTAATCTGAAGTA-------------------------TAATGATG
AATGGAAAAAAGAGAAAATCCTTTAGCTAGATAAGGGAAGG-------------------
-----------------------------
>JX202690Cymbidium_kanran
------------------------------------------------------------
------------TAAGACTTTTGTATTCATATAATTCATATATATAT-------------
-------------------------------------------GAATTATATGATATGAA
TTTTTGAAGATAGCAATCCCCC------------------AATATCTT-GTGTTCTTAGA
ACAAGATATTGGGGGATTGC----------------------------------------
------------------------------------------------------------
-------------------------------TATCTTGTTGGGTTCAGGTGCTTTTTGCT
TCTCTA------------------------TCCGAATTCTCGTTCTT--------TATCA
T----AAAAGTTC-TCCCCCGCCAATGAA---------------------------TGAT
AAGTGCCTAGGTGAAG--------------------------------------------
------------------------------------CATAGTATAAGATAAGTCAGAAAA
GTCTAAGTC-------------------TTA-----------------------------
----------------TGAAAAAGAAAATAAATATACCTCTACTCTTACTATAAGAT---
-----------------------AAAGACTCTTAAGATAT--------------------
-------------------------------------------AAGATAAGGC-------
---------------TTTTCACATGAATACTTAGTAGAACGACTAACGACGAGATTTATT
A-TCGTTT-CT----------CGCGTGTCTCACGAAAGTGAGAGTAGGTGCAAATTCTCC
CA-ATT-TGTGACCGACCATACGATCTGTGA-TA---TAAATAGGTAAATGTTC--CTTT
CCATTATG-AATAGCGATTGTATGGCCAATCATTGTGGG-TATAATGGTAGATGCCCGAG
ACCAAGTCACTATGATTTCTT----TCTCCTCCCTCCTGTTGAGTTTTTCAATTCTTCCC
GATAAATGATTAGCT---ACAAAAGGATT--TTTTTTGAGTGAACG-TGT--CACGGCTG
ATTACTCCTTTTTT------------------TACATTTTTGAAATTGGCATTCTATGTC
C-AATATCTCGATCTTAATCTGAAGTA-------------------------TAATGATG
AATGGAAAAAAGAGAAAA------------------------------------------
-----------------------------
>KJ597921Cymbidium_iridioides 
------------------------------------------------------------
---------------GACTTTTGTATTCATATAATTCAT-TC-ATATAATTCATATATAT
ATATATAATATAT--GAATTAT-----------------------A-TATGAAATATGAA
TTTTTGAAGATAGCAATCCCCC------------------AATATCTT-GTGTTCTTAGA
ACAAGATATTGGGGGATTGC----------------------------------------
------------------------------------------------------------
-------------------------------TATCTTGTTGGGTTCAGGTGCTTTTTGCT
TCTCTA------------------------TCCGAATTTTCGTTCTT--------TATCA
T----AAAAGTTC-TCCCCCGCCAATGAA---------------------------TGAT
AAGTGCCTAGGTGAAG--------------------------------------------
------------------------------------TATAGTATAAGATAAGTCAGAAAA
GTCTAAGTC-------------------TTA-----------------------------
----------------TGAAAAAGAAAATAAATATACCTCTACTCTTACTATAAGAT---
--------------------------------------AT--------------------
-------------------------------------------AAGATAAGGC-------
---------------TTTTCACATGAATACTTAGTAGAACGACTAACGACGAGATTTATT
A-TCGTTT-CT----------CGCGTGTCTCACGAAAGTGAGAGTAGGTGCAAATTCTCC
CA-ATT-TGTGACCGACCATACGATCTGTGA-TA---TAAATAGGTAAATGTTC--CTTT
CCATTATG-AATAGCGATTGTATGGCCAATCATTGTGGG-TATAATGGTAGATGCCCGAG
ACCAAGTCACTATGATTTCTT----TCTCCTCCCTCCTGTTGAGTTTTTCAATTCTTCCC
GATAAATGATTAGCT---ACAAAAGGATT--TTTTTTGAGTGAACG-TGT--CACGGCTG
ATTACTCCTTTTTT------------------TACATTTTTTAAATTGGCATTCTATGTC
C-AATATCTCGATCTTAATCTGAAGTA-------------------------TAATGATG
AATGGAAAAAAGAGAAAATCCTTTAGCTAGATAAGGGAAGG-------------------
-----------------------------
>KJ597927Cymbidium_floribundum
------------------------------------------------------------
---------------GACTTTTGTATTCATATAATATTCATATAATTCATAATCATATAT
GAATTATATGATTAT----------------------------GAATTATATGATATGAA
TTTTTGAATATAGCAATCCCCC------------------AATATCTT-GTGTTCTTAGA
ACAAGATATTGGGGGATTGC----------------------------------------
------------------------------------------------------------
-------------------------------TATCTTGTTGGGTTCAGGTGCTTTTTGCT
TCTCTA------------------------TCCGAATTTTCGTTCTT--------TATCA
T----AAAAGTTC-TCCCCCGCCAATGAA---------------------------TGAT
AAGTGCCTAGGTGAAG--------------------------------------------
------------------------------------CATAGTATAAGATAAGTCAGAAAA
GTCTAAGTC-------------------TTA-----------------------------
----------------TGAAAAAGAAAATAAATATACCTCTACTCTTACTATAAGAT---
-----------------------AAAGACTCTTAAGATAT--------------------
-------------------------------------------AAGATAAGGC-------
---------------TTTTCACATGAATACTTAGTAGAACGACTAACGACGAGATTTATT
A-TCGTTT-CT----------CGCGTGTCTCACGAAAGTGAGAGTAGGTGAAAATTCTCC
CA-ATT-TGTGACCGACCATACGATCTGTGA-TA---TAAATAGGTAAATGTTC--CTTT
CCATTATG-AATAGCGATTGTATGGCCAATCATTGTGGG-TATAATGGTAGATGCCCGAG
ACCAAGTCACTATGATTTCTT----TCTCCTCCCTCCTGTTGAGTTTTTCAATTCTTCCC
GATAAATGATTAGCT---ACAAAAGGATT--TTTTTTGAGTGAACG-TGT--CACGGCTG
ATTACTCCTTTTTT------------------TACATTTTTGAAATTGGCATTCTATGTC
C-AATATCTCGATCTTAATCTGAAGTA-------------------------TAATGATG
AATGGAAAAAAGAGAAAATCCTTTAGCTAGATAAGGGAAGG-------------------
-----------------------------
>KJ597920Cymbidium_lancifolium
------------------------------------------------------------
---------------GACTTTTGTATTCATATAATTCA-------TTCAATTCATTTAAA
T----------------------------------GAATTTATGAATTCAATGATATGAA
TTTTTGAAGATAGCAATCCTCC------------------AATATCTT-GTGTTTTTAGA
ACAAGATATTGGGGGATTGC----------------------------------------
------------------------------------------------------------
-------------------------------TATCTTGTTGGGTTCAGGTGCTTTTTGCT
TCTCTA------------------------TCCGAATTTTCGTTCTT--------TATCA
T----AAAAGTTC-TCCCCCGCCAATGAA---------------------------TGAT
AAGTGCCTAGGTGAAG--------------------------------------------
------------------------------------CATAGTATAAGATAAGTCAGAAAA
GTCTAAGTC-------------------TTA-----------------------------
----------------TGAAAAAGGAAATAAATATACCTCTACTCTTACTATAAGAT---
-----------------------AAAGACTCTTAAGATAT--------------------
-------------------------------------------AAGATAAGGC-------
---------------TTTTCACATGAATACTTAGTAGAACGACTAACGACGAGATTTATT
A-TCGTTT-CT----------CGCGTGTCTCACGAAAGTGAGAGTAGGTGCAAATTCTCC
CA-ATT-TGTGACCGACCATACGATCTGTGA-TA---TAAATAGGTAAATGTTC--CTTT
CCATTATG-AATAGCGATTGTATGGCCAATCATTGTGGG-TATAATGGTAGATGCCCGAG
ACCAAGTCACTATGATTTCTT----TCTCCTCCCTCCTGTTGAGTTTTTCAATTCTTCCC
GATAAATGATTAGCT---ACAAAAGGATT--TTTTTTGAGTGAACG-TGT--CACGGCTG
ATTACTCCTTTTTT------------------TACATTTTTGAAATTGGCATTCTATGTC
C-AATATCTCGATCTTAATCTGAAGTA-------------------------TAATGATG
AATGGAAAAAAGAGAAAATCCTTTAGCTAGATAAGGGAAGG-------------------
-----------------------------
>KJ597919Cymbidium_lancifolium
------------------------------------------------------------
---------------GACTTTTGTATTCATATAATTCA-------TTAAATTCATTTAAA
T----------------------------------GAATTTATGAATTATATGATATGAA
TTTTTGAAGATAGCAATCCTCC------------------AATATCTT-GTGTTTTTAGA
ACAAGATATTGGGGGATTGC----------------------------------------
------------------------------------------------------------
-------------------------------TATCTTGTTGGGTTCAGGTGCTTTTTGCT
TCTCTA------------------------TCCGAATTTTCGTTCTT--------TATCA
T----AAAAGTTC-TCCCCCGCCAATGAA---------------------------TGAT
AAGTGCCTAGGTGAAG--------------------------------------------
------------------------------------CATAGTATAAGATAAGTCAGAAAA
GTCTAAGTC-------------------TTA-----------------------------
----------------TGAAAAAGGAAATAAATATACCTCTACTCTTACTATAAGAT---
-----------------------AAAGACTCTTAAGATAT--------------------
-------------------------------------------AAGATAAGGC-------
---------------TTTTCACATGAATACTTAGTAGAACGACTAACGACGAGATTTATT
A-TCGTTT-CT----------CGCGTGTCTCACGAAAGTGAGAGTAGGTGCAAATTCTCC
CA-ATT-TGTGACCGACCATACGATCTGTGA-TA---TAAATAGGTAAATGTTC--CTTT
CCATTATG-AATAGCGATTGTATGGCCAATCATTGTGGG-TATAATGGTAGATGCCCGAG
ACCAAGTCACTATGATTTCTT----TCTCCTCCCTCCTGTTGAGTTTTTCAATTCTTCCC
GATAAATGATTAGCT---ACAAAAGGATT--TTTTTTGAGTGAACG-TGT--CACGGCTG
ATTACTCCTTTTTT------------------TACATTTTTGAAATTGGCATTCTATGTC
C-AATATCTCGATCTTAATCTGAAGTA-------------------------TAATGATG
AATGGAAAAAAGAGAAAATCCTTTAGCTAGATAAGGGAAGG-------------------
-----------------------------
>KC704355Cymbidium_lancifolium 
----------------------ACAACTTCCCTCTAGATCTAGCTTCTGTGGAAGCTCCA
TCTATAAATGGATAAGACTTTTGTATTCATATAATTCA----------------TTTAAA
T----------------------------------GAATTTATGAATTATATGATATGAA
TTTTTGAAGATAGCAATCCTCC------------------AATATCTT-GTGTTTTTAGA
ACAAGATATTGGGGGATTGC----------------------------------------
------------------------------------------------------------
-------------------------------TATCTTGTTGGGTTCAGGTGCTTTTTGCT
TCTCTA------------------------TCCGAATTTTCGTTCTT--------TATCA
T----AAAAGTTC-TCCCCCGCCAATGAA---------------------------TGAT
AAGTGCCTAGGTGAAG--------------------------------------------
------------------------------------CATAGTATAAGATAAGTCAGAAAA
GTCTAAGTC-------------------TTA-----------------------------
----------------TGAAAAAGGAAATAAATATACCTCTACTCTTACTATAAGAT---
-----------------------AAAGACTCTTAAGATAT--------------------
-------------------------------------------AAGATAAGGC-------
---------------TTTTCACATGAATACTTAGTAGAACGACTAACGACGAGATTTATT
A-TCGTTT-CT----------CGCGTGTCTCACGAAAGTGAGAGTAGGTGCAAATTCTCC
CA-ATT-TGTGACCGACCATACGATCTGTGA-TA---TAAATAGGTAAATGTTC--CTTT
CCATTATG-AATAGCGATTGTATGGCCAATCATTGTGGG-TATAATGGTAGATGCCCGAG
ACCAAGTCACTATGATTTCTT----TCTCCTCCCTCCTGTTGAGTTTTTCAATTCTTCCC
GATAAATGATTAGCT---ACAAAAGGATT--TTTTTTGAGTGAACG-TGT--CACGGCTG
ATTACTCCTTTTTT------------------TACATTTTTGAAATTGGCATTCTATGTC
C-AATATCTCGATCTTAATCTGAAGTA-------------------------TAATGATG
AATGGAAAAAAGAGAAAATCCTTTAGCTAGATAAGGGAAGGGGCGGATGTAGCCAAGTGG
ATCACGGCAGT------------------
>KF262188Cymbidium_lancifolium
------------------------------------------------------------
---------------GACTTTTGTATTCATATAATTCA-------TTAAATTCATTTAAA
T------------------------------------------GAATTATATGATATGAA
TTTTTGAAGATAGCAATCCCCC------------------AATATCTT-GTTCTAAAAAC
ACAAGATATTGGGGGATTGC----------------------------------------
------------------------------------------------------------
-------------------------------TATCTTGTTGGGTTCAGGTGCTTTTTGCT
TCTCTA------------------------TCCGAATTTTCGTTCTT--------TATCA
T----AAAAGTTC-TCCCCCGCCAATGAA---------------------------TGAT
AAGTGCCTAGGTGAAG--------------------------------------------
------------------------------------CATAGTATAAGATAAGTCAGAAAA
GTCTAAGTC-------------------TTA-----------------------------
----------------TGAAAAAGGAAATAAATATACCTCTACTCTTACTATAAGAT---
-----------------------AAAGACTCTTAAGATAT--------------------
-------------------------------------------AAGATAAGGC-------
---------------TTTTCACATGAATACTTAGTAGAACGACTAACGACGAGATTTATT
A-TCGTTT-CT----------CGCGTGTCTCACGAAAGTGAGAGTAGGTGCAAATTCTCC
CA-ATT-TGTGACCGACCATACGATCTGTGA-TA---TAAATAGGTAAATGTTC--CTTT
CCATTATG-AATAGCGATTGTATGGCCAATCATTGTGGG-TATAATGGTAGATGCCCGAG
ACCAAGTCACTATGATTTCTT----TCTCCTCCCTCCTGTTGAGTTTTTCAATTCTTCCC
GATAAATGATTAGCT---ACAAAAGGATT--TTTTTTGAGTGAACG-TGT--CACGGCTG
ATTACTCCTTTTTT------------------TACATTTTTGAAATTGGCATTCT-----
------------------------------------------------------------
------------------------------------------------------------
-----------------------------
>KF262189Cymbidium_macrorhizon
------------------------------------------------------------
---------------GACTTTTGTATTCATATAATTCA-------TTCAATTCATTTAAA
T----------------------------------GAATTTATGAATTATATGATATGAA
TTTTTGAAGATAGCAATCCTCC------------------AATATCTT-GTGTTTTTAGA
ACAAGATATTGGGGGATTGC----------------------------------------
------------------------------------------------------------
-------------------------------TATCTTGTTGGGTTCAGGTGCTTTTTGCT
TCTCTA------------------------TCCGAATTTTCGTTCTT--------TATCA
T----AAAAGTTC-TCCCCCGCCAATGAA---------------------------TGAT
AAGTGCCTAGGTGAAG--------------------------------------------
------------------------------------CATAGTATAAGATAAGTCAGAAAA
GTCTAAGTC-------------------TTA-----------------------------
----------------TGAAAAAGGAAATAAATATACCTCTACTCTTACTATAAGAT---
-----------------------AAAGACTCTTAAGATAT--------------------
-------------------------------------------AAGATAAGGC-------
---------------TTTTCACATGAATACTTAGTAGAACGACTAACGACGAGATTTATT
A-TCGTTT-CT----------CGCGTGTCTCACGAAAGTGAGAGTAGGTGCAAATTCTCC
CA-ATT-TGTGACCGACCATACGATCTGTGA-TA---TAAATAGGTAAATGTTC--CTTT
CCATTATG-AATAGCGATTGTATGGCCAATCATTGTGGG-TATAATGGTAGATGCCCGAG
ACCAAGTCACTATGATTTCTT----TCTCCTCCCTCCTGTTGAGTTTTTCAATTCTTCCC
GATAAATGATTAGCT---ACAAAAGGATT--TTTTTTGAGTGAACG-TGT--CACGGCTG
ATTACTCCTTTTTTTT----------------TACATTTTTGAAATTGGCATTCT-----
------------------------------------------------------------
------------------------------------------------------------
-----------------------------
>KJ597903Cymbidium_faberi
------------------------------------------------------------
---------------GACTTTTGTATTCATATAATTCATAT----TTCATTTATATATAT
ATATAT-----------------------------GAATTTAAGATTTATAGGATATGTA
TTTTTGAAGATAGCAATCCCCC------------------AATATCTT-GTTCTAAAAAC
ACAAGATATTGGGGGAGTGC----------------------------------------
------------------------------------------------------------
-------------------------------TATCTTGTTGGGTTCAGGTGCTTTTTGCT
TCTCTA------------------------TCCGAATTTTCGTTCTT--------TATCA
T----AAAAGTTC-TCCCCCGCCAATGAA---------------------------TGAT
AAGTGCCTAGGTGAAG--------------------------------------------
------------------------------------CATAGTATAAGATAAGTCAGAAAA
GTCTAAGTC-------------------TTAT----------------------------
-----------------GAAAAAGAAAATAAATATACCTCTACTCTTACTATAAGAT---
-----------------------AAAGACTCTTAAGATAT--------------------
-------------------------------------------AAGATAAGGC-------
---------------TTTTCACATGAATACTTAGTAGAACGACTAACGACGAGATTTATT
A-TCGTTT-CT----------CGCGTGTCTCACGAAAGTGAGAGTAGGTGCAAATTCTCC
CA-ATT-TGTGACCGACCATACGATCTGTGA-TA---TAAATAGGTAAATGTTC--CTTT
CCATTATG-AATAGCGATTGTATGGCCAATCATTGTGGG-TATAATGGTAGATGCCCGAG
ACCAAGTCACTATGATTTCTT----TCTCCTCCCTCCTGTTGAGTTTTTCAATTCTTCCC
GATAAATGATTAGCT---ACAAAAGGATT--TTTTTTGAGTGAACG-TGT--CACGGCTG
ATTACTCCTTTTTT------------------TACATTTTTGAAATTGGCATTCTATGTC
C-AATATCTCGATCTTAATCTGAAGTA-------------------------TAATGATG
AATGGAAAAAAGAGAAAATCCTTTAGCTAGATAAGGGAAGG-------------------
-----------------------------
>KJ597902Cymbidium_faberi 
------------------------------------------------------------
---------------GACTTTTGTATTCATATAATTCATAT----TTCATATATATATAT
ATAT-------------------------------GAATTTATGAATTATATGATATGAA
TTTTTGAAGATAGCAATCCCCC------------------AATATCTT-GTTCTAAAAAC
ACAAGATATTGGGGGATTGC----------------------------------------
------------------------------------------------------------
-------------------------------TATCTTGTTGGGTTCAGGTGCTTTTTGCT
TCTCTA------------------------TCCGAATTTTCGTTCTT--------TATCA
T----AAAAGTTC-TCCCCCGCCAATGAA---------------------------TGAT
AAGTGCCTAGGTGAAG--------------------------------------------
------------------------------------CATAGTATAAGATAAGTCAGAAAA
GTCTAAGTC-------------------TTAT----------------------------
-----------------GAAAAAGAAAATAAATATACCTCTACTCTTACTATAAGAT---
-----------------------AAAGACTCTTAAGATAT--------------------
-------------------------------------------AAGATAAGGC-------
---------------TTTTCACATGAATACTTAGTAGAACGACTAACGACGAGATTTATT
A-TCGTTT-CT----------CGCGTGTCTCACGAAAGTGAGAGTAGGTGCAAATTCTCC
CA-ATT-TGTGACCGACCATACGATCTGTGA-TA---TAAATAGGTAAATGTTC--CTTT
CCATTATG-AATAGCGATTGTATGGCCAATCATTGTGGG-TATAATGGTAGATGCCCGAG
ACCAAGTCACTATGATTTCTT----TCTCCTCCCTCCTGTTGAGTTTTTCAATTCTTCCC
GATAAATGATTAGCT---ACAAAAGGATT--TTTTTTGAGTGAACG-TGT--CACGGCTG
ATTACTCCTTTTTT------------------TCCATTTTTGAAATTGGCATTCTATGTC
C-AATATCTCGATCTTAATCTGAAGTA-------------------------TAATGATG
AATGGAAAAAAGAGAAAATCCTTTAGCTAGATAAGGGAAGG-------------------
-----------------------------
>KJ597901Cymbidium_faberi 
------------------------------------------------------------
---------------GACTTTTGTATTCATATAATTCATAT----TTCATATATATATAT
ATAT-------------------------------GAATTTATGAATTATATGATATGAA
TTTTTGAAGATAGCAATCCCCC------------------AATATCTT-GTTCTAAAAAC
ACAAGATATTGGGGGATTGC----------------------------------------
------------------------------------------------------------
-------------------------------TATCTTGTTGGGTTCAGGTGCTTTTTGCT
TCTCTA------------------------TCCGAATTTTCGTTCTT--------TATCA
T----AAAAGTTC-TCCCCCGCCAATGAA---------------------------TGAT
AAGTGCCTAGGTGAAG--------------------------------------------
------------------------------------CATAGTATAAGATAAGTCAGAAAA
GTCTAAGTC-------------------TTAT----------------------------
-----------------GAAAAAGAAAATAAATATACCTCTACTCTTACTATAAGAT---
-----------------------AAAGACTCTTAAGATAT--------------------
-------------------------------------------AAGATAAGGC-------
---------------TTTTCACATGAATACTTAGTAGAACGACTAACGACGAGATTTATT
A-TCGTTT-CT----------CGCGTGTCTCACGAAAGTGAGAGTAGGTGCAAATTCTCC
CA-ATT-TGTGACCGACCATACGATCTGTGA-TA---TAAATAGGTAAATGTTC--CTTT
CCATTATG-AATAGCGATTGTATGGCCAATCATTGTGGG-TATAATGGTAGATGCCCGAG
ACCAAGTCACTATGATTTCTT----TCTCCTCCCTCCTGTTGAGTTTTTCAATTCTTCCC
GATAAATGATTAGCT---ACAAAAGGATT--TTTTTTGAGTGAACG-TGT--CACGGCTG
ATTACTCCTTTTTT------------------TCCATTTTTGAAATTGGCATTCTATGTC
C-AATATCTCGATCTTAATCTGAAGTA-------------------------TAATGATG
AATGGAAAAAAGAGAAAATCCTTTAGCTAGATAAGGGAAGG-------------------
-----------------------------
>KJ597900Cymbidium_faberi 
------------------------------------------------------------
---------------GACTTTTGTATTCATATAATTCATAT----TTCATATATATATAT
ATAT-------------------------------GAATTTATGAATTATATGATATGAA
TTTTTGAAGATAGCAATCCCCC------------------AATATCTT-GTTCTAAAAAC
ACAAGATATTGGGGGATTGC----------------------------------------
------------------------------------------------------------
-------------------------------TATCTTGTTGGGTTCAGGTGCTTTTTGCT
TCTCTA------------------------TCCGAATTTTCGTTCTT--------TATCA
T----AAAAGTTC-TCCCCCGCCAATGAA---------------------------TGAT
AAGTGCCTAGGTGAAG--------------------------------------------
------------------------------------CATAGTATAAGATAAGTCAGAAAA
GTCTAAGTC-------------------TTAT----------------------------
-----------------GAAAAAGAAAATAAATATACCTCTACTCTTACTATAAGAT---
-----------------------AAAGACTCTTAAGATAT--------------------
-------------------------------------------AAGATAAGGC-------
---------------TTTTCACATGAATACTTAGTAGAACGACTAACGACGAGATTTATT
A-TCGTTT-CT----------CGCGTGTCTCACGAAAGTGAGAGTAGGTGCAAATTCTCC
CA-ATT-TGTGACCGACCATACGATCTGTGA-TA---TAAATAGGTAAATGTTC--CTTT
CCATTATG-AATAGCGATTGTATGGCCAATCATTGTGGG-TATAATGGTAGATGCCCGAG
ACCAAGTCACTATGATTTCTT----TCTCCTCCCTCCTGTTGAGTTTTTCAATTCTTCCC
GATAAATGATTAGCT---ACAAAAGGATT--TTTTTTGAGTGAACG-TGT--CACGGCTG
ATTACTCCTTTTTT------------------TCCATTTTTGAAATTGGCATTCTATGTC
C-AATATCTCGATCTTAATCTGAAGTA-------------------------TAATGATG
AATGGAAAAAAGAGAAAATCCTTTAGCTAGATAAGGGAAGG-------------------
-----------------------------
>KM233934Cremastra_appendiculata 
------------------------------------------------------------
---------------TACTTTTGTATTCATATA-TTCATATA---TTAATTCATATATAT
ATGT-------------------------------ATATGAATT--AATGAATTTTTGAA
-GATAGAAGATA-CAATCCCCC-------------------------------------A
AGAA--TCTTGGGGGATTGC--TATCTTGTTAGATTCATTAGATTCTATTTCTATCTCTA
TTTCTTATTTCTATCATTATCTTTATATCTTTATAAGAGCGTCC------GCGAATCTGA
TCAATTACTCTTCGTGCTTTGAAAACAGACATACATATATGTTGAGCTAAAACTTTTGCT
TCTCTA------------------------TCCGAATTTTCGTTCTTTCTCATATTTATC
A---TAAAAGTTC-TCCCCCGCCAATGAATGAAATGAA------------------TGAT
AAGTGCCTAGGTGAAG--------------------------------------------
------------------------------------TATAGTATAAGATAAGTCAGAAAA
GTCTAAGTC-------------------TTATTAGTATTAGTATACT-------------
------------------------GAAAGAAATATACCTATACTCTTACTATAAGAT---
-----------------------AAAGACTCTTAAGTCTAAATAC---------------
-------------------------------TCTTAAGATATTAAGATAAGGC-------
---------------TTTTCACATGAATACTTAGTAGAACGACTAACGACGAGATTTATT
A-TCGTTT-CT----------AGCGTGTCTCACGAAAGTGAGAGTAGGTGCGAATTCTCC
CA-ATT-TGTGACCGACCATACGATCTGTGA-TA---TAAATAGGTAAATGTTC--CTTT
CCATTATG-AATAGCGATTGTATGGCCAATCATTGTGGG-TATAATGGTAGATGCCCGAG
ACCAAGTCACTATGATTTCTT----TCTCCTCCCTCCTGTTGAGTTTTTCAATTCTTCCC
GATAAATGATTAGCT---ACAAAAGGATT--TTTTTTTAGTGAACG-TGT--CACGGCTG
ATTACTCCTTTTTTT-----------------TCCATTTTTTAAATTGGCATTCTATGTC
C-AATATCTCGATCTTAATCTGAAGTA-------------------------TAATGATG
AATGGAAAAAAGAGAAAATCCTTTAGCTAGAT----------------------------
-----------------------------
>MK177941Bulbophyllum_griffithii
------------------------------------------------------------
--------------------------GTA-------------------------------
------------------------------------------------------TGCGAA
TCTTTTAAGATAGCAATCCCCC--------------------AATATC-TTGTTCTAAGA
ACAAGATATTGGGGGATTGC--TATCTTGTTGGATTTGGGTTCTTGGAA-----------
------------------------------------------------------------
----------------------------TAAGAAGATCAGGGGT-----GGTCTTTTGCT
TCTCTA------------------------TCCGAATTTTCGTTCTT--------TATCA
T----AAAAGTTC-TCCCCCGCCAATGAA---------------------------TGAT
AAGTGCCTAGGTGAAG--------------------------------------------
------------------------------------TATAGTATAAGATAAGTCAGAAAA
GTCTAAGTC-------------------TTAGTATATTAGTATACTA-------------
----------------------GAAAAAGAAATATACCTATACTCTTACTATAAGAG---
-----------------------AAAGACTCTTAAGTCTAAATAC---------------
---------------------------------------TATTAAGATAAGGC--TTTTC
ACATGAATACTT----------ATGAATACTTAGTAGAACGACTAACGACGAGATTTATT
A-TCGTTT-CT----------CGCGTGTCTCACGAAAGTGAGAGTAGGTGCGAATTCTCC
CA-ATT-TGTGACCGACCATACGATCTGTGA-TA---TAAATAGGTAAATGTTC--CTTT
CCATTATG-AATAGCGATTGTATGGCCAATCATTGTGGG-TATAATGGTAGATGCCCGAG
ACCAAGTCACTATGATTTCTT----TCTCCTCCCTCCTGTTGAGTTTTTCAATTCTTCCC
GATAAATGATTAGCT---ACAAAAGGATT--TTTTTTTAGTGAACG-TGT--CACGGCTG
ATTACTCCTTTTTTTT----------------TCCATTTTTTAAATTGGCATTCTATGTC
C-AATATCTCGATCTTAATCTG--------------------------------------
------------------------------------------------------------
-----------------------------
>MK177951Bulbophyllum_leopardinum
------------------------------------------------------------
--------------------------GTA-------------------------------
------------------------------------------------------TGCGAA
TCTTTTAAGATAGCAATCCCCC--------------------AATATC-TTGTTCTTAGA
ACAAGATATTGGGGGATTGC--TATCTTGTTGGATTTGGGTTCTTGGAA-----------
------------------------------------------------------------
----------------------------TAAGAAGATCAGGGGT-----GGTCTTTTGCT
TCTCTA------------------------TCCGAATTTTCGTTCTT--------TATCA
T----AAAAGTTC-TCCCCCGCCAATGAA---------------------------TGAT
AAGTGCCTAGGTGAAG--------------------------------------------
------------------------------------TATAGTATAAGATAAGTCAGAAAA
GTCTAAGTC-------------------TTAGTATATTAGTATACTA-------------
----------------------GAAAAAGAAATATACCTATACTCTTACTAGAAGAG---
-----------------------AAAGACTCTTAAGTCTAAATAC---------------
---------------------------------------TATTAAGATAAGGC--TTTTC
ACATGAATACTT----------ATGAATACTTAGTAGAACGACTAACGACGAGATTTATT
A-TCGTTT-CT----------CGCGTGTCTCACGAAAGTGAGAGTAGGTGCGAATTCTCC
CA-ATT-TGTGACCGACCATACGATCTGTGA-TA---TAAATAGGTAAATGTTC--CTTT
CCATTATG-AATAGCGATTGTATGGCCAATCATTGTGGG-TATAATGGTAGATGCCCGAG
ACCAAGTCACTATGATTTCTT----TCTCCTCCCTCCTGTTGAGTTTTTCAATTCTTCCC
GATAAATGATTAGCT---ACAAAAGGATT--TTTTTTTAGTGAACG-TGT--CACGGCTG
ATTACTCCTTTTTT------------------TCCATTTTTTAAATTGGCATTCTATGTC
C-AATATCTCGATCTTAATCTG--------------------------------------
------------------------------------------------------------
-----------------------------
>MW970147Bulbophyllum_leopardinum
--------------TAATGCTCACAATTTCCCTCTAGATCTAGCTTCTGTAGAAGCTCCA
TCTATAAATGGATAATACTCTTGTATGTA-------------------------------
------------------------------------------------------TGCGAA
TCTTTTAAGATAGCAATCCCCC--------------------AATATC-TTGTTCTAAGA
ACAAGATATTGGGGGATTGC--TATCTTGTTGGATTTGGGTTCTTGGAA-----------
------------------------------------------------------------
----------------------------TAAGAAGATCAGGGGT-----GGTCTTTTGCT
TCTCTA------------------------TCCGAATTTTCGTTCTT--------TATCA
T----AAAAGTTC-TCCCCCGCCAATGAA---------------------------TGAT
AAGTGCCTAGGTGAAG--------------------------------------------
------------------------------------TATAGTATAAGATAAGTCAGAAAA
GTCTAAGTC-------------------TTAGTATATTAGTATACTA-------------
----------------------GAAAAAGAAATATACCTATACTCTTACTAGAAGAG---
-----------------------AAAGACTCTTAAGTCTAAATAC---------------
---------------------------------------TATTAAGATAAGGC--TTTTC
ACATGAATACTT----------ATGAATACTTAGTAGAACGACTAACGACGAGATTTATT
A-TCGTTT-CT----------CGCGTGTCTCACGAAAGTGAGAGTAGGTGCGAATTCTCC
CA-ATT-TGTGACCGACCATACGATCTGTGA-TA---TAAATAGGTAAATGTTC--CTTT
CCATTATG-AATAGCGATTGTATGGCCAATCATTGTGGG-TATAATGGTAGATGCCCGAG
ACCAAGTCACTATGATTTCTT----TCTCCTCCCTCCTGTTGAGTTTTTCAATTCTTCCC
GATAAATGATTAGCT---ACAAAAGGATT--TTTTTTTAGTGAACG-TGT--CACGGCTG
ATTACTCCTTTTTT------------------TCCATTTTTTAAATTGGCATTCTATGTC
C-AATATCTCGATCTTAATCTGAAGTA-------------------------TAATGATG
AATGGAAAAAAGAGA------TTTAGCTAGATAAGGGAAGGGGCGGATGTAGCCAAGTGG
ATCAAGGCAGTGGATTGTGAATCCACCCA
>MW970148Bulbophyllum_leopardinum
--------------TAATGCTCACAATTTCCCTCTAGATCTAGCTTCTGTAGAAGCTCCA
TCTATAAATGGATAATACTCTTGTATGTA-------------------------------
------------------------------------------------------TGCGAA
TCTTTTAAGATAGCAATCCCCC--------------------AATATC-TTGTTCTAAGA
ACAAGATATTGGGGGATTGC--TATCTTGTTGGATTTGGGTTCTTGGAA-----------
------------------------------------------------------------
----------------------------TAAGAAGATCAGGGGT-----GGTCTTTTGCT
TCTCTA------------------------TCCGAATTTTCGTTCTT--------TATCA
T----AAAAGTTC-TCCCCCGCCAATGAA---------------------------TGAT
AAGTGCCTAGGTGAAG--------------------------------------------
------------------------------------TATAGTATAAGATAAGTCAGAAAA
GTCTAAGTC-------------------TTAGTATATTAGTATACTA-------------
----------------------GAAAAAGAAATATACCTATACTCTTACTAGAAGAG---
-----------------------AAAGACTCTTAAGTCTAAATAC---------------
---------------------------------------TATTAAGATAAGGC--TTTTC
ACATGAATACTT----------ATGAATACTTAGTAGAACGACTAACGACGAGATTTATT
A-TCGTTT-CT----------CGCGTGTCTCACGAAAGTGAGAGTAGGTGCGAATTCTCC
CA-ATT-TGTGACCGACCATACGATCTGTGA-TA---TAAATAGGTAAATGTTC--CTTT
CCATTATG-AATAGCGATTGTATGGCCAATCATTGTGGG-TATAATGGTAGATGCCCGAG
ACCAAGTCACTATGATTTCTT----TCTCCTCCCTCCTGTTGAGTTTTTCAATTCTTCCC
GATAAATGATTAGCT---ACAAAAGGATT--TTTTTTTAGTGAACG-TGT--CACGGCTG
ATTACTCCTTTTTT------------------TCCATTTTTTAAATTGGCATTCTATGTC
C-AATATCTCGATCTTAATCTGAAGTA-------------------------TAATGATG
AATGGAAAAAAGAGA------TTTAGCTAGATAAGGGAAGGGGCGGATGTAGCCAAGTGG
ATCAAGGCAGTGGATTGTGAATCCACCCA
>MW970149Bulbophyllum_leopardinum
--------------TAATGCTCACAATTTCCCTCTAGATCTAGCTTCTGTAGAAGCTCCA
TCTATAAATGGATAATACTCTTGTATGTA-------------------------------
------------------------------------------------------TGCGAA
TCTTTTAAGATAGCAATCCCCC--------------------AATATC-TTGTTCTAAGA
ACAAGATATTGGGGGATTGC--TATCTTGTTGGATTTGGGTTCTTGGAA-----------
------------------------------------------------------------
----------------------------TAAGAAGATCAGGGGT-----GGTCTTTTGCT
TCTCTA------------------------TCCGAATTTTCGTTCTT--------TATCA
T----AAAAGTTC-TCCCCCGCCAATGAA---------------------------TGAT
AAGTGCCTAGGTGAAG--------------------------------------------
------------------------------------TATAGTATAAGATAAGTCAGAAAA
GTCTAAGTC-------------------TTAGTATATTAGTATACTA-------------
----------------------GAAAAAGAAATATACCTATACTCTTACTAGAAGAG---
-----------------------AAAGACTCTTAAGTCTAAATAC---------------
---------------------------------------TATTAAGATAAGGC--TTTTC
ACATGAATACTT----------ATGAATACTTAGTAGAACGACTAACGACGAGATTTATT
A-TCGTTT-CT----------CGCGTGTCTCACGAAAGTGAGAGTAGGTGCGAATTCTCC
CA-ATT-TGTGACCGACCATACGATCTGTGA-TA---TAAATAGGTAAATGTTC--CTTT
CCATTATG-AATAGCGATTGTATGGCCAATCATTGTGGG-TATAATGGTAGATGCCCGAG
ACCAAGTCACTATGATTTCTT----TCTCCTCCCTCCTGTTGAGTTTTTCAATTCTTCCC
GATAAATGATTAGCT---ACAAAAGGATT--TTTTTTTAGTGAACG-TGT--CACGGCTG
ATTACTCCTTTTTT------------------TCCATTTTTTAAATTGGCATTCTATGTC
C-AATATCTCGATCTTAATCTGAAGTA-------------------------TAATGATG
AATGGAAAAAAGAGA------TTTAGCTAGATAAGGGAAGGGGCGGATGTAGCCAAGTGG
ATCAAGGCAGTGGATTGTGAATCCACCC-
>MW970150Bulbophyllum_leopardinum
--------------TAATGCTCACAATTTCCCTCTAGATCTAGCTTCTGTAGAAGCTCCA
TCTATAAATGGATAATACTCTTGTATGTA-------------------------------
------------------------------------------------------TGCGAA
TCTTTTAAGATAGCAATCCCCC--------------------AATATC-TTGTTCTAAGA
ACAAGATATTGGGGGATTGC--TATCTTGTTGGATTTGGGTTCTTGGAA-----------
------------------------------------------------------------
----------------------------TAAGAAGATCAGGGGT-----GGTCTTTTGCT
TCTCTA------------------------TCCGAATTTTCGTTCTT--------TATCA
T----AAAAGTTC-TCCCCCGCCAATGAA---------------------------TGAT
AAGTGCCTAGGTGAAG--------------------------------------------
------------------------------------TATAGTATAAGATAAGTCAGAAAA
GTCTAAGTC-------------------TTAGTATATTAGTATACTA-------------
----------------------GAAAAAGAAATATACCTATACTCTTACTAGAAGAG---
-----------------------AAAGACTCTTAAGTCTAAATAC---------------
---------------------------------------TATTAAGATAAGGC--TTTTC
ACATGAATACTT----------ATGAATACTTAGTAGAACGACTAACGACGAGATTTATT
A-TCGTTT-CT----------CGCGTGTCTCACGAAAGTGAGAGTAGGTGCGAATTCTCC
CA-ATT-TGTGACCGACCATACGATCTGTGA-TA---TAAATAGGTAAATGTTC--CTTT
CCATTATG-AATAGCGATTGTATGGCCAATCATTGTGGG-TATAATGGTAGATGCCCGAG
ACCAAGTCACTATGATTTCTT----TCTCCTCCCTCCTGTTGAGTTTTTCAATTCTTCCC
GATAAATGATTAGCT---ACAAAAGGATT--TTTTTTTAGTGAACG-TGT--CACGGCTG
ATTACTCCTTTTTT------------------TCCATTTTTTAAATTGGCATTCTATGTC
C-AATATCTCGATCTTAATCTGAAGTA-------------------------TAATGATG
AATGGAAAAAAGAGA------TTTAGCTAGATAAGGGAAGGGGCGGATGTAGCCAAGTGG
ATCAAGGCAGTGGATTGTGAATCCACCCA
>MW970151Bulbophyllum_leopardinum
--------------TAATGCTCACAATTTCCCTCTAGATCTAGCTTCTGTAGAAGCTCCA
TCTATAAATGGATAATACTCTTGTATGTA-------------------------------
------------------------------------------------------TGCGAA
TCTTTTAAGATAGCAATCCCCC--------------------AATATC-TTGTTCTAAGA
ACAAGATATTGGGGGATTGC--TATCTTGTTGGATTTGGGTTCTTGGAA-----------
------------------------------------------------------------
----------------------------TAAGAAGATCAGGGGT-----GGTCTTTTGCT
TCTCTA------------------------TCCGAATTTTCGTTCTT--------TATCA
T----AAAAGTTC-TCCCCCGCCAATGAA---------------------------TGAT
AAGTGCCTAGGTGAAG--------------------------------------------
------------------------------------TATAGTATAAGATAAGTCAGAAAA
GTCTAAGTC-------------------TTAGTATATTAGTATACTA-------------
----------------------GAAAAAGAAATATACCTATACTCTTACTAGAAGAG---
-----------------------AAAGACTCTTAAGTCTAAATAC---------------
---------------------------------------TATTAAGATAAGGC--TTTTC
ACATGAATACTT----------ATGAATACTTAGTAGAACGACTAACGACGAGATTTATT
A-TCGTTT-CT----------CGCGTGTCTCACGAAAGTGAGAGTAGGTGCGAATTCTCC
CA-ATT-TGTGACCGACCATACGATCTGTGA-TA---TAAATAGGTAAATGTTC--CTTT
CCATTATG-AATAGCGATTGTATGGCCAATCATTGTGGG-TATAATGGTAGATGCCCGAG
ACCAAGTCACTATGATTTCTT----TCTCCTCCCTCCTGTTGAGTTTTTCAATTCTTCCC
GATAAATGATTAGCT---ACAAAAGGATT--TTTTTTTAGTGAACG-TGT--CACGGCTG
ATTACTCCTTTTTT------------------TCCATTTTTTAAATTGGCATTCTATGTC
C-AATATCTCGATCTTAATCTGAAGTA-------------------------TAATGATG
AATGGAAAAAAGAGA------TTTAGCTAGATAAGGGAAGGGGCGGATGTAGCCAAGTGG
ATCAAGGCAGTGGATTGTGAATCCACCCA
>JF693812Bulbophyllum_lobbii 
------------CGTAATGCTCACAACTTCCCTCTAGATCTAGCTTCTGTGGAAGCTCCA
TCTATAAATGGATAATACTTTTGTATGTA-------------------------------
------------------------------------------------------TGCGAA
TCTTTTAAGATAGCAATCCCCC--------------------AATATC-TTGTTCTTAGA
ACAAGATATTGGGGGATTGC--TATCTTGTTGGATTTGTATTCTTGGAA-----------
------------------------------------------------------------
------------------------------------TCAGGGA------AAACTTTTGCT
TCTCTA------------------------TCCGAATTTTCGTTCTT--------TATCA
T----AAAAGTTC-TCCTCCGCCAATGAA---------------------------TGAT
AAGTGCCTAGGTGAAG--------------------------------------------
------------------------------------TATAGTATAAGATAAGTCAGAAAA
GTCTAAGTC-------------------TTAGTATATTAGTATACTA-------------
----------------------GAAAAAGAAATATACCTATACTCTTACTATAAGAT---
-----------------------AAAGACTCTTAAGTCTCAATAC---------------
---------------------------------------TATTAAGATAAGGC--TTTTC
AC--------------------ATGAATACTTAGTAGAACGACTAACGACGAGATTTATT
A-TCGTTT-CT----------CGCGTGTCTCACGAAAGTTAGAGTAGGTGCGAATTCTCC
CA-ATT-TGTGACCGACCATACGATCTGTGA-TA---TAAATAGGTAAATGTTC--CTTT
CCATTATG-AATAGCGATTGTATGGCCAATCATTGTGGG-TATAATGGTAGATGCCCGAG
ACCAAGTCACTATGATTTCTT----TCTCCTCCCTCCTGTTGAGTTTTTCAATTCTTCCC
GATAAATGATTAGCT---ACAAAAGGATT--TTTTTTTAGTGAACG-TGT--CACGGCTG
ATTACTCCTTTTTT------------------TCCATTTTTGAAATTGGCATTCTATGTC
C-AATATCTCGATCTTAATCTGAAGTA-------------------------TAATGATG
AATGGAAAAAAGAGA------TTTAGCTAGATAAGGGAAGGGGCGGA-------------
-----------------------------
>MK177953Bulbophyllum_levinei
------------------------------------------------------------
--------------------------GTA-------------------------------
------------------------------------------------------TGCGAA
TCTTTTAAGATAGCAATCCCCC--------------------AATATC-TTGTTCTTAGA
ACAAGATATTGGGGGATTGC--TATCTTGTTGGATTTGGATTCTTGGAA-----------
------------------------------------------------------------
-----------------------TAAAATAAGAAGATCAGGGGT-----GATCTTTTGCT
TCTCTA------------------------TCCGAATTTTCGTTCTT--------TATCA
T----AAAAGTTC-TCCCCCGCCAATGAA---------------------------TGAT
AAGTGCCTAGGTGAAG--------------------------------------------
------------------------------------TATAGTATAAGATAAGTCAGAAAA
GTCTAAGTC-------------------TTAGTATATTAGTATACTA-------------
----------------------GAAAAAGAAATAGACCTATACTCTTACTATAAGAT---
-----------------------AAAGACTCTTAAGTCTAAATAC---------------
---------------------------------------TATTAAGATAAGGC--TTTTC
ACATGAATACTT----------ATGAATACTTAGTAGAACGACTAACGACGAGATTTCTT
A-TCGTTT-CT----------CGCGTGTCTCACGAAAGTGAGAGTAGGTGCGAATTCTCC
CA-ATT-TGTGACCGACCATACGATCTGTGA-TA---TAAATAGGTAAATGTTC--CTTT
CCATTATG-AATAGCGATTGTATGGCCAATCATTGTGGG-TATAATGGTAGATGCCCGAG
ACCAAGTCACTATGATTTCTT----TCTCCTCCCTCCTGTTGAGTTTTTCAATTCTTCCC
GATAAATGATTAGCT---ACAAAAGGATT--TTTTTTTAGTGAACG-TGT--CACGGCTG
ATTACTCCTTTTTT------------------TCCATTTTTTAAATTGGCATTCTATGTC
C-AATATCTCGATCTTAATCTG--------------------------------------
------------------------------------------------------------
-----------------------------
>MK177966Bulbophyllum_pecten-veneris
------------------------------------------------------------
--------------------------GTA-------------------------------
------------------------------------------------------TGCGAA
TCTTTTAAGATAGCAATCCCCC--------------------AATATC-TTGTTCTTAGA
ACAAGATATTGGGGGATTGC--TATCTTGTTGGATTTGGATTCTTGGAA-----------
------------------------------------------------------------
----------------------------TAAGAAGATCAGGGGT-----GGTCTTTTGCT
TCTCTA------------------------TCCGAATTTTCGTTCTT--------TATCA
T----AAAAATTC-TCCCCCGCCAATGAA---------------------------TGAT
AAGTGCCTAGGTGAAG--------------------------------------------
------------------------------------TATAGTATAAGATAAGTCAGAAAA
GTATAAGTC-------------------TTAGTATATTAGTATACTA-------------
----------------------GAAAAAGAAATAGACCTATACTCTTACTATAAGAT---
-----------------------AAAGACTCTTAAGTCTAAATAC---------------
---------------------------------------TATTAAGATAAGGC--TTTTC
ACATGAATACTT----------ATGAATACTTAGTAGAACGACTAACGACGAGATTTATT
A-TCGTTT-CT----------CGCGTGTCTCACGAAAGTGAGAGTAGGTGCGAATTCTCC
CA-ATT-TGTGACCGACCATACGATCTGTGA-TA---TAAATAGGTAAATGTTC--CTTT
CCATTATG-AATAGCGATTGTATGGCCAATCATTGTGGG-TATAATGGTAGATGCCCGAG
ACCAAGTCACTATGATTTCTT----TCTCCTCCCTCCTGTTGAGTTTTTCAATTCTTACC
GATAAATGATTAGCT---ACAAAAGGATT--TTTTTTTAGTGAACG-TGT--CACGGCTG
ATTACTCCTTTTTTTT----------------TCCATTTTTTAAATTGGCATTCTATGTC
C-AATATCTCGATCTTAATCTG--------------------------------------
------------------------------------------------------------
-----------------------------
>MK177967Bulbophyllum_pectinatum
------------------------------------------------------------
--------------------------GTA-------------------------------
------------------------------------------------------TGCGAA
TCTTTTAAGATAGCAATCCCCC--------------------AATATC-TTGTTCTTAGA
ACAAGATATTGGGGGATTGC--TATCTTGTTGGATTTGGGTTCTTGGAA-----------
------------------------------------------------------------
----------------------------TAAGAAGATCAGGGGT-----GGTCTTTTGCT
TCTCTA------------------------TCCGAATTTTCGTTCTT--------TATCA
T----AAAAGTTC-TCCCCCGCCAATGAA---------------------------TGAT
AAGTGCCTAGGTGAAG--------------------------------------------
------------------------------------TATAGTATAAGATAAGTCAGAAAA
GTCTAAGTC-------------------TTAGTATATTAGTATACTA-------------
----------------------GAAAAAGAAATATACCTATACTCTTACTATAAGAG---
-----------------------AAAGACTCTTAAGTCTAAATAC---------------
---------------------------------------TATTAAGATAAGGC--TTTTC
ACATGAATACTT----------ATGAATACTTAGTAGAACGACTAACGACGAGATTTATT
A-TCGTTT-CT----------CGCGTGTCTCACGAAAGTGAGAGTAGGTGCGAATTCTCC
CA-ATT-TGTGACCGACCATACGATCTGTGA-TA---TAAATAGGTAAATGTTC--CTTT
CCATTATG-AATAGCGATTGTATGGCCAATCATTGTGGG-TATAATGGTAGATGCCCGAG
ACCAAGTCACTATGATTTCTT----TCTCCTCCCTCCTGTTGAGTTTTTCAATTCTTCCC
GATAAATGATTAGCT---ACAAAAGGATT--TTTTTTTTAGTGAACGTGT--CACGGCTG
ATTACTCCTTTTTT------------------TCCATTTTTTAAATTGGCATTCTATGTC
C-AATATCTCGATATTAATCTG--------------------------------------
------------------------------------------------------------
-----------------------------
>MK177976Bulbophyllum_retusiusculum
------------------------------------------------------------
--------------------------GTA-------------------------------
------------------------------------------------------TGCGAA
TCTTTTAAGATAGCAATCCCCC--------------------AATATC-TTGTTATAAGA
ACAAGATATTGGGGGATTGC--TATCTTGTTGGATTTGGATTCTTGGAA-----------
------------------------------------------------------------
----------------------------TAAGAAGATCAGGGGT-----GGTCTTTTGCT
TCTCTA------------------------TCCGAATTTTCGTTCTT--------TATCA
T----AAAAGTTC-TCCCCCGCCAATGAA---------------------------TGAT
AAGTGCCTAGGTGAAG--------------------------------------------
------------------------------------TATAGTATAAGATAAGTCAGAAAA
GTCTAAGTC-------------------TTAGTATATTAGTATACTA-------------
----------------------GAAAAAGAAATAGACCTATACTCTTACTATAAGAT---
-----------------------AAAGACTCTTAAGTCTAAATAC---------------
---------------------------------------TATTAAGATAAGGC--TTTTC
ACATGAATACTT----------ATGAATACTTAGTAGAACGACTAACGACGAGATTTATT
A-TCGTTT-CT----------CGCGTGTCTCACGAAAGTGAGAGTAGGTGCGAATTCTCC
CA-ATT-TGTGACCGACCATACGATCTGTGA-TA---TAAATAGGTAAATGTTC--CTTT
CCATTATG-AATAGCGATTGTATGGCCAATCATTGTGGG-TATAATGGTAGATGCCCGAG
ACCAAGTCACTATGATTTCTT----TCTCCTCCCTCCTGTTGAGTTTTTCAATTCTTCCC
GATAAATGATTAGCT---ACAAAAGGATT--TTTTTTTAGTGAACG-TGT--CACGGCTG
ATTACTCCTTTTTTT-----------------TCCCTTTTTTAAATTGGCATTCTATGTC
C-AATATCTCGATCTTAATCTG--------------------------------------
------------------------------------------------------------
-----------------------------
>MW970142Bulbophyllum_cariniflorum
----TGCAAGAACGTAATGCTCACAACTTCCCTCTAGATCTAGCTTCTGTGGAAGTTCCA
TCTATAAATGGATAATACTTTTGTATGTA-------------------------------
------------------------------------------------------TGTGAA
TCTTTTAAGATAGCAATCCCCCC-------------------AATATC-TTGTTCTAAGA
ACAAGATATTGGGGGATTGC--TATCTTGTTGGATTTGGATTATTGGAA-----------
------------------------------------------------------------
------------------------------------TCAGG-------------------
------------------------------------------------------------
-------------------------TGAA---------------------------TGAT
AAGTTCCTAGGTGAAG--------------------------------------------
------------------------------------TATAGTATAAGATAAGTCRGAAAA
GTCTAAGTC-------------------TTASTCTATTAGTATACTA-------------
----------------------GAAAAAGAAATATACCTATACTCTTACTATAAGAT---
-----------------------AAAGACTCTTAAGTCTAAATAC---------------
---------------------------------------TATTAAGATAAGGC--TTTTC
ACATGAATACTT--------------------AGTAGAACGACTAACGACGAGATTTATT
A-TCGTTT-CT----------CGCGTGTCTCACGAAAGTGAGAGTAGGTGCGAATTCTCC
CA-ATT-TGTGACCGACCATACGATCTGTGA-TA---TAAAGAGGTAAATGTTC--CTTT
CCATTATG-AATAGCGATTGTATGGCCAATCATTGTGGG-TATAATGGTAGATGCCCGAG
ACCAAGTCACTATGATTTCTT----TCTCCTCCCTCCTGTTGAGTTTTTCAATTCTTCCC
GATAAATGATTAGCT---ACAAAAGGATT--TTTTTTTAGTGAACG-TGT--CACGGCTG
ATTACTCCTTTTTT------------------TCCATTTTTTAAAT---------ATGTC
C-AAAATCTCGATCTTAATCTGAAGTA-------------------------TAATGATG
AATGGAAAAAAGATA------TTTAGCTAGATAAGGGAAGGGGCGGATGTAGCCAAGTGG
ATCAAGGCAGTGGATTGTGAATCACCA--
>KF974508Bulbophyllum_cariniflorum
-----------------------ACTTTCCCTCTAGATCTAGCTTCTGTGGAAGTTCCCA
TCTATAAATGGATAATACTTTTGTATGTA-------------------------------
------------------------------------------------------TGCGAA
TCTTTTAAGATAGCAATCCCCCC-------------------AATATC-TTGTTCTTAGA
ACAAGATATTGGGGGATTGC--TATCTTGTTGGATTTGGATTATTGGAA-----------
------------------------------------------------------------
------------------------------------TCAGG-------------------
------------------------------------------------------------
-------------------------TGAA---------------------------TGAT
AAGTTCCTAGGTGAAG--------------------------------------------
------------------------------------TATAGTATAAGATAAGTCAGAAAA
GTCTAAGTC-------------------TTAGTCTATTAGTATACTA-------------
----------------------GAAAAAGAAATATACCTATACTCTTACTATAAGAT---
-----------------------AAAGACTCTTAAGTCTAAATAC---------------
---------------------------------------TATTAAGATAAGGC--TTTTC
ACATGAATACTT--------------------AGTAGAACGACTAACGACGAGATTTATT
A-TCGTTT-CT----------CGCGTGTCTCACGAAAGTGAGAGTAGGTGCGAATTCTCC
CA-ATT-TGTGACCGACCATACGATCTGTGA-TA---TAAAGAGGTAAATGTTC--CTTT
CCATTATG-AATAGCGATTGTATGGCCAATCATTGTGGG-TATAATGGTAGATGCCCGAG
ACCAAGTCACTATGATTTCTT----TCTCCTCCCTCCTGTTGAGTTTTTCAATTCTTCCC
GATAAATGATTAGCT---ACAAAAGGATT--TTTTTTTAGTGAACG-TGT--CACGGCTG
ATTACTCCTTTTTT------------------TCCATTTTTTAAAT---------ATGTC
C-AAAATCTCGATCTTAATCTGAAGTA-------------------------TAATGATG
AATGGAAAAAAGATA------TTTAGCTAGATAAGGGAAGGGGCGG--------------
-----------------------------
>MW970143Bulbophyllum_cariniflorum
------CAAGAACGTAATGCTCACAACTTCCCTCTAGATCTAGCTTCTGTGGAAGTTCCA
TCTATAAATGGATAATACTTTTGTATGTA-------------------------------
------------------------------------------------------TGTGAA
TCTTTTAAGATAGCAATCCCCCC-------------------AATATC-TTGTTCTAAGA
ACAAGATATTGGGGGGATTGC-TATCTTGTTGGATTTGGATTATTGGAA-----------
------------------------------------------------------------
------------------------------------TCAGG-------------------
------------------------------------------------------------
-------------------------TGAA---------------------------TGAT
AAGTTCCTAGGTGAAG--------------------------------------------
------------------------------------TATAGTRTAAGATAAGTCAGAAAA
GTCTAAGTC-------------------TTAGTCTATTAGTATACTA-------------
----------------------GAAAAAGAAATATACCTATACTCTTACTATAAGAT---
-----------------------AAAGACTCTTAAGTCTAAATAC---------------
---------------------------------------TATTAAGATAAGGC--TTTTC
ACATGAATACTT--------------------AGTAGAACGACTAACGACGAGATTTATT
A-TCGTTT-CT----------CGCGTGTCTCACGAAAGTGAGAGTAGGTGCGAATTCTCC
CA-ATT-TGTGACCGACCATACGATCTGTGA-TA---TAAAGAGGTAAATGTTC--CTTT
CCATTATG-AATAGCGATTGTATGGCCAATCATTGTGGG-TATAATGGTAGATGCCCGAG
ACCAAGTCACTATGATTTCTT----TCTCCTCCCTCCTGTTGAGTTTTTCAATTCTTCCC
GATAAATGATTAGCT---ACAAAAGGATT--TTTTTTTAGTGAACG-TGT--CACGGCTG
ATTACTCCTTTTTT------------------TCCATTTTTTAAAT---------ATGTC
C-AAAATCTCGATCTTAATCTGAAGTA-------------------------TAATGATG
AATGGAAAAAAGATA------TTTAGCTAGATAAGGGAAGGGGCGGATGTAGCCAAGTGG
ATCAAGGCAGTGGATTGTGAATCA-----
>MW970144Bulbophyllum_cariniflorum
------CAAGAACGTAATGCTCACAACTTCCCTCTAGATCTAGCTTCTGTGGAAGTTCCA
TCTATAAATGGATAATACTTTTGTATGTA-------------------------------
------------------------------------------------------TGTGAA
TCTTTTAAGATAGCAATCCCCCC-------------------AATATC-TTGTTCTAAGA
ACAAGATATTGGGGGGATTGC-TATCTTGTTGGATTTGGATTATTGGAA-----------
------------------------------------------------------------
------------------------------------TCAGG-------------------
------------------------------------------------------------
-------------------------TGAA---------------------------TGAT
AAGTTCCTAGGTGAAG--------------------------------------------
------------------------------------TATAGTATAAGATAAGTCAGAAAA
GTCTAAGTC-------------------TTAGTCTATTAGTATACTA-------------
----------------------GAAAAAGAAATATACCTATACTCTTACTATAAGAT---
-----------------------AAAGACTCTTAAGTCTAAATAC---------------
---------------------------------------TATTAAGATAAGGC--TTTTC
ACATGAATACTT--------------------AGTAGAACGACTAACGACGAGATTTATT
A-TCGTTT-CT----------CGCGTGTCTCACGAAAGTGAGAGTAGGTGCGAATTCTCC
CA-ATT-TGTGACCGACCATACGATCTGTGA-TA---TAAAGAGGTAAATGTTC--CTTT
CCATTATG-AATAGCGATTGTATGGCCAATCATTGTGGG-TATAATGGTAGATGCCCGAG
ACCAAGTCACTATGATTTCTT----TCTCCTCCCTCCTGTTGAGTTTTTCAATTCTTCCC
GATAAATGATTAGCT---ACAAAAGGATT--TTTTTTTAGTGAACG-TGT--CACGGCTG
ATTACTCCTTTTTT------------------TCCATTTTTTAAAT---------ATGTC
C-AAAATCTCGATCTTAATCTGAAGTA-------------------------TAATGATG
AATGGAAAAAAGATA------TTTAGCTAGATAAGGGAAGGGGCGGATGTAGCCAAGTGG
ATCAAGGCAGTGGATTGTGAATCA-----
>MW970145Bulbophyllum_cariniflorum
------CAAGAACGTAATGCTCACAACTTCCCTCTAGATCTAGCTTCTGTGGAAGTTCCA
TCTATAAATGGATAATACTTTTGTATGTA-------------------------------
------------------------------------------------------TGTGAA
TCTTTTAAGATAGCAATCCCCCC-------------------AATATC-TTGTTCTAAGA
ACAAGATATTGGGGGGATTGC-TATCTTGTTGGATTTGGATTATTGGAA-----------
------------------------------------------------------------
------------------------------------TCAGG-------------------
------------------------------------------------------------
-------------------------TGAA---------------------------TGAT
AAGTTCCTAGGTGAAG--------------------------------------------
------------------------------------TATAGTRTAAGATAAGTCAGAAAA
GTCTAAGTC-------------------TTAGTCTATTAGTATACTA-------------
----------------------GAAAAAGAAATATACCTATACTCTTACTATAAGAT---
-----------------------AAAGACTCTTAAGTCTAAATAC---------------
---------------------------------------TATTAAGATAAGGC--TTTTC
ACATGAATACTT--------------------AGTAGAACGACTAACGACGAGATTTATT
A-TCGTTT-CT----------CGCGTGTCTCACGAAAGTGAGAGTAGGTGCGAATTCTCC
CA-ATT-TGTGACCGACCATACGATCTGTGA-TA---TAAAGAGGTAAATGTTC--CTTT
CCATTATG-AATAGCGATTGTATGGCCAATCATTGTGGG-TATAATGGTAGATGCCCGAG
ACCAAGTCACTATGATTTCTT----TCTCCTCCCTCCTGTTGAGTTTTTCAATTCTTCCC
GATAAATGATTAGCT---ACAAAAGGATT--TTTTTTTAGTGAACG-TGT--CACGGCTG
ATTACTCCTTTTTT------------------TCCATTTTTTAAAT---------ATGTC
C-AAAATCTCGATCTTAATCTGAAGTA-------------------------TAATGATG
AATGGAAAAAAGATA------TTTAGCTAGATAAGGGAAGGGGCGGATGTAGCCAAGTGG
ATCAAGGCAGTGGATTGTGAATCA-----
>MW970146Bulbophyllum_cariniflorum
------CAAGAACGTAATGCTCACAACTTCCCTCTAGATCTAGCTTCTGTGGAAGTTCCA
TCTATAAATGGATAATACTTTTGTATGTA-------------------------------
------------------------------------------------------TGTGAA
TCTTTTAAGATAGCAATCCCCCC-------------------AATATC-TTGTTCTAAGA
ACAAGATATTGGGGGGATTGC-TATCTTGTTGGATTTGGATTATTGGAA-----------
------------------------------------------------------------
------------------------------------TCAGG-------------------
------------------------------------------------------------
-------------------------TGAA---------------------------TGAT
AAGTTCCTAGGTGAAG--------------------------------------------
------------------------------------TATAGTRTAAGATAAGTCAGAAAA
GTCTAAGTC-------------------TTAGTCTATTAGTATACTA-------------
----------------------GAAAAAGAAATATACCTATACTCTTACTATAAGAT---
-----------------------AAAGACTCTTAAGTCTAAATAC---------------
---------------------------------------TATTAAGATAAGGC--TTTTC
ACATGAATACTT--------------------AGTAGAACGACTAACGACGAGATTTATT
A-TCGTTT-CT----------CGCGTGTCTCACGAAAGTGAGAGTAGGTGCGAATTCTCC
CA-ATT-TGTGACCGACCATACGATCTGTGA-TA---TAAAGAGGTAAATGTTC--CTTT
CCATTATG-AATAGCGATTGTATGGCCAATCATTGTGGG-TATAATGGTAGATGCCCGAG
ACCAAGTCACTATGATTTCTT----TCTCCTCCCTCCTGTTGAGTTTTTCAATTCTTCCC
GATAAATGATTAGCT---ACAAAAGGATT--TTTTTTTAGTGAACG-TGT--CACGGCTG
ATTACTCCTTTTTT------------------TCCATTTTTTAAAT---------ATGTC
C-AAAATCTCGATCTTAATCTGAAGTA-------------------------TAATGATG
AATGGAAAAAAGATA------TTTAGCTAGATAAGGGAAGGGGCGGATGTAGCCAAGTGG
ATCAAGGCAGTGGATTGTGAATCA-----
>MK177977Bulbophyllum_retusiusculum
------------------------------------------------------------
--------------------------GTA-------------------------------
------------------------------------------------------TGCGAA
TCTTTTAAGATAGCAATCCCCC--------------------AATATC-TTGTTCTAAGA
ACAAGATATTGGGGGATTGC--TATCTTGTTGGATTTGGATTCTTGGAA-----------
------------------------------------------------------------
----------------------------TAAGAAGATCAGGGGT-----GGTCTTTTGCT
TCTCTA------------------------TCCGAATTTTCGTTCTT--------TATCA
T----AAAAGTTC-TCCCCCGCCAATGAA---------------------------TGAT
AAGTGCCTAGGTGAAG--------------------------------------------
------------------------------------TATAGTATAAGATAAGTCAGAAAA
GTCTAAGTC-------------------TTAGTATATTAGTATACTA-------------
----------------------GAAAAAGAAATAGACCTATACTCTTACTATAAGAT---
-----------------------AAAGACTCTTAAGTCTAAATAC---------------
---------------------------------------TATTAAGATAAGGC--TTTTC
ACATGAATACTT--------------------AGTAGAACGACTAACGACGAGATTTATT
A-TCGTTT-CT----------CGCGTGTCTCACGAAAGTGAGAGTAGGTGCGAATTCTCC
CA-ATT-TGTGACCGACCATACGATCTGTGA-TA---TAAATAGGTAAATGTTC--CTTT
CCATTATG-AATAGCGATTGTATGGCCAATCATTGTGGG-TATAATGGTAGATGCCCGAG
ACCAAGTCACTATGATTTCTT----TCTCCTCCCTCCTGTTGAGTTTTTCAATTCTTCCC
GATAAATGATTAGCT---ACAAAAGGATT--TTTTTTTAGTGAACG-TGT--CACGGCTG
ATTACTCCTTTTTTT-----------------TCCATTTTTTAAATTGGCATTCTATGTC
C-AATATCTCGATCTTAATCTG--------------------------------------
------------------------------------------------------------
-----------------------------
>MK177911Bulbophyllum_affine
------------------------------------------------------------
--------------------------GTA-------------------------------
------------------------------------------------------TGCGAA
TCTTTTAAGATAGCAATCCCCC--------------------AATATC-TTGTTCTAAGA
ACAAGATATTGGGGGATTGC--TATCTTGTTGAATTTGTATTCTTGGAA-----------
------------------------------------------------------------
------------------------------------TCAGGGGT-----GGTCTTTTGCT
TCTCTA------------------------TCCGAATTTTCGTTCTT--------TATCA
T----AAAAGTTC-TCCTCCGCCAATGAA---------------------------TGAT
AAGTGCCTAGGTGAAG--------------------------------------------
------------------------------------TATAGTATAAGATAAGTCAGAAAA
GTCTAAGTC-------------------TTAGTATATTAGTATACTA-------------
----------------------GAAAAATAAATATACCTATACTCTTACTATAAGAT---
-----------------------AAAGACTCTTAAGTCTAAATAC---------------
---------------------------------------TATTAAGATAAGGC--TTTTC
ACATGAATACTT--------------------AGTAGAACGACTAACGACGAGATTTATT
A-TCGTTT-CT----------CGCGTGTCTCACGAAAGTTAGAGTAGGTGCGAATTCTCC
CA-ATT-TGTGACCGACCATACGATCTGTGA-TA---TAAATAGGTAAATGTTC--CTTT
CCATTATG-AATAGCGATTGTATGGCCAATCATTGTGGG-TATAATGGTAGATGCCCGAG
ACCAAGTCACTATGATTTCTT----TCTCCTCCCTCCTGTTGAGTTTTTCAATTCTTCCC
GATAAATGATTAGCT---ACAAAAGGATT--TTTTTTTAGTGAACG-TGT--CACGGCTG
ATTACTCCTTTTTT------------------TCCATTTTTTAAATTGGCATTCTATGTC
C-AATATCTCGATCTTAATCTG--------------------------------------
------------------------------------------------------------
-----------------------------
>MW924475Bulbophyllum_cylindraceum
--------------------------------TCTGGATCTAGCTTCTGTGGAAGTTCCA
TCTATAAATGGATAATACTTTTGTATGTA-------------------------------
------------------------------------------------------TGCGAA
TCTTTTAAGATAAAAATCCCCCC-------------------AATATC-TTGTTCAAAGA
ACAAGATATTGGGGGATTGC--TATCTTGTTGGACTCTTCGTCTTTGAA-----------
------------------------------------------------------------
---------------AAAAGAC-----ATACGTATATGTTGAGCTA---ACACTTTTGCT
TCTCTA------------------------TCCGAATTTTCGTTCTT--------TATCA
T----AAAAGTTC-TCCTCCGCCAATGAA---------------------------TGAT
AAGTGCCTAGGTGAAG--------------------------------------------
------------------------------------TATAGTATAAGATAAGTCAGAAAA
GTATAAGTC-------------------TTAGTATACTAGTATACTA-------------
----------------------GAAAAAGAAATATACCTATACTCTTACTATAAGAT---
-----------------------AAAGACTATTAAGTCTAAATAC---------------
---------------------------------------TATTAAGATAAGGC--TTTTC
ACATGAATACTT--------------------AGTAGAACGACTAACGACGAGATTTATT
A-TCGTTT-CT----------CGCGTGTCTCACGAAAGTGAGAGTAGGTGCGAATTCTCC
CA-ATT-TGTGACCGACCATACGATCTGTGA-TA---TAAATAGGTAAATGTTC--CTTT
CCATTATG-AATAGCGATTGTATGGCCAATCATTGTGGG-TATAATGGTAGATGCCCGAG
ACCAAGTCACTATGATTTCTT----TCTCCTCCCTCCTGTTGAGTTTTTCAATTCTTCCC
GATAAATGATTAGCT---ACAAAAGGATT--TTTTTTTAGTGAAACGTGT--CACGGCTG
ATTACTCCTTTTTTT-----------------TCCATTTTTGAAATTGGCATTCTATGTC
C-AATATCTCGATCTTAATCTGAAGTA-------------------------TAATGATG
AATGGAAAAAAGAGA------TTTAGCTAGATAAGGGAAGGGGCGGA-------------
-----------------------------
>MW924476Bulbophyllum_cylindraceum
--------------------------------TCTGGATCTAGCTTCTGTGGAAGTTCCA
TCTATAAATGGATAATACTTTTGTATGTA-------------------------------
------------------------------------------------------TGCGAA
TCTTTTAAGATAAAAATCCCCCC-------------------AATATC-TTGTTCAAAGA
ACAAGATATTGGGGGATTGC--TATCTTGTTGGACTCTTCGTCTTTGAA-----------
------------------------------------------------------------
---------------AAAAGAC-----ATACGTATATGTTGAGCTA---ACACTTTTGCT
TCTCTA------------------------TCCGAATTTTCGTTCTT--------TATCA
T----AAAAGTTC-TCCTCCGCCAATGAA---------------------------TGAT
AAGTGCCTAGGTGAAG--------------------------------------------
------------------------------------TATAGTATAAGATAAGTCAGAAAA
GTATAAGTC-------------------TTAGTATACTAGTATACTA-------------
----------------------GAAAAAGAAATATACCTATACTCTTACTATAAGAT---
-----------------------AAAGACTATTAAGTCTAAATAC---------------
---------------------------------------TATTAAGATAAGGC--TTTTC
ACATGAATACTT--------------------AGTAGAACGACTAACGACGAGATTTATT
A-TCGTTT-CT----------CGCGTGTCTCACGAAAGTGAGAGTAGGTGCGAATTCTCC
CA-ATT-TGTGACCGACCATACGATCTGTGA-TA---TAAATAGGTAAATGTTC--CTTT
CCATTATG-AATAGCGATTGTATGGCCAATCATTGTGGG-TATAATGGTAGATGCCCGAG
ACCAAGTCACTATGATTTCTT----TCTCCTCCCTCCTGTTGAGTTTTTCAATTCTTCCC
GATAAATGATTAGCT---ACAAAAGGATT--TTTTTTTAGTGAAACGTGT--CACGGCTG
ATTACTCCTTTTTTT-----------------TCCATTTTTGAAATTGGCATTCTATGTC
C-AATATCTCGATCTTAATCTGAAGTA-------------------------TAATGATG
AATGGAAAAAAGAGA------TTTAGCTAGATAAGGGAAGGGGCGGA-------------
-----------------------------
>MW924477Bulbophyllum_cylindraceum
--------------------------------TCTGGATCTAGCTTCTGTGGAAGTTCCA
TCTATAAATGGATAATACTTTTGTATGTA-------------------------------
------------------------------------------------------TGCGAA
TCTTTTAAGATAAAAATCCCCCC-------------------AATATC-TTGTTCAAAGA
ACAAGATATTGGGGGATTGC--TATCTTGTTGGACTCTTCGTCTTTGAA-----------
------------------------------------------------------------
---------------AAAAGAC-----ATACGTATATGTTGAGCTA---ACACTTTTGCT
TCTCTA------------------------TCCGAATTTTCGTTCTT--------TATCA
T----AAAAGTTC-TCCTCCGCCAATGAA---------------------------TGAT
AAGTGCCTAGGTGAAG--------------------------------------------
------------------------------------TATAGTATAAGATAAGTCAGAAAA
GTATAAGTC-------------------TTAGTATACTAGTATACTA-------------
----------------------GAAAAAGAAATATACCTATACTCTTACTATAAGAT---
-----------------------AAAGACTATTAAGTCTAAATAC---------------
---------------------------------------TATTAAGATAAGGC--TTTTC
ACATGAATACTT--------------------AGTAGAACGACTAACGACGAGATTTATT
A-TCGTTT-CT----------CGCGTGTCTCACGAAAGTGAGAGTAGGTGCGAATTCTCC
CA-ATT-TGTGACCGACCATACGATCTGTGA-TA---TAAATAGGTAAATGTTC--CTTT
CCATTATG-AATAGCGATTGTATGGCCAATCATTGTGGG-TATAATGGTAGATGCCCGAG
ACCAAGTCACTATGATTTCTT----TCTCCTCCCTCCTGTTGAGTTTTTCAATTCTTCCC
GATAAATGATTAGCT---ACAAAAGGATT-TTTTTTTTAGTGAAACGTGT--CACGGCTG
ATTACTCCTTTTTTT-----------------TCCATTTTTGAAATTGGCATTCTATGTC
C-AATATCTCGATCTTAATCTGAAGTA-------------------------TAATGATG
AATGGAAAAAAGAGA------TTTAGCTAGATAAGGGAAGGGGCGGA-G-AGCCAAGTAG
-----------------------------
>MW924478Bulbophyllum_cylindraceum
--------------------------------TCTGGATCTAGCTTCTGTGGAAGTTCCA
TCTATAAATGGATAATACTTTTGTATGTA-------------------------------
------------------------------------------------------TGCGAA
TCTTTTAAGATAAAAATCCCCCC-------------------AATATC-TTGTTCAAAGA
ACAAGATATTGGGGGATTGC--TATCTTGTTGGACTCTTCGTCTTTGAA-----------
------------------------------------------------------------
---------------AAAAGAC-----ATACGTATATGTTGAGCTA---ACACTTTTGCT
TCTCTA------------------------TCCGAATTTTCGTTCTT--------TATCA
T----AAAAGTTC-TCCTCCGCCAATGAA---------------------------TGAT
AAGTGCCTAGGTGAAG--------------------------------------------
------------------------------------TATAGTATAAGATAAGTCAGAAAA
GTATAAGTC-------------------TTAGTATACTAGTATACTA-------------
----------------------GAAAAAGAAATATACCTATACTCTTACTATAAGAT---
-----------------------AAAGACTATTAAGTCTAAATAC---------------
---------------------------------------TATTAAGATAAGGC--TTTTC
ACATGAATACTT--------------------AGTAGAACGACTAACGACGAGATTTATT
A-TCGTTT-CT----------CGCGTGTCTCACGAAAGTGAGAGTAGGTGCGAATTCTCC
CA-ATT-TGTGACCGACCATACGATCTGTGA-TA---TAAATAGGTAAATGTTC--CTTT
CCATTATG-AATAGCGATTGTATGGCCAATCATTGTGGG-TATAATGGTAGATGCCCGAG
ACCAAGTCACTATGATTTCTT----TCTCCTCCCTCCTGTTGAGTTTTTCAATTCTTCCC
GATAAATGATTAGCT---ACAAAAGGATT-TTTTTTTTAGTGAAACGTGT--CACGGCTG
ATTACTCCTTTTTTT-----------------TCCATTTTTGAAATTGGCATTCTATGTC
C-AATATCTCGATCTTAATCTGAAGTA-------------------------TAATGATG
AATGGAAAAAAGAGA------TTTAGCTAGATAAGGGAAGGGGCGGA-G-AGCCAAGTAG
-----------------------------
>MW924479Bulbophyllum_cylindraceum
--------------------------------TCTGGATCTAGCTTCTGTGGAAGTTCCA
TCTATAAATGGATAATACTTTTGTATGTA-------------------------------
------------------------------------------------------TGCGAA
TCTTTTAAGATAAAAATCCCCCC-------------------AATATC-TTGTTCAAAGA
ACAAGATATTGGGGGATTGC--TATCTTGTTGGACTCTTCGTCTTTGAA-----------
------------------------------------------------------------
---------------AAAAGAC-----ATACGTATATGTTGAGCTA---ACACTTTTGCT
TCTCTA------------------------TCCGAATTTTCGTTCTT--------TATCA
T----AAAAGTTC-TCCTCCGCCAATGAA---------------------------TGAT
AAGTGCCTAGGTGAAG--------------------------------------------
------------------------------------TATAGTATAAGATAAGTCAGAAAA
GTATAAGTC-------------------TTAGTATACTAGTATACTA-------------
----------------------GAAAAAGAAATATACCTATACTCTTACTATAAGAT---
-----------------------AAAGACTATTAAGTCTAAATAC---------------
---------------------------------------TATTAAGATAAGGC--TTTTC
ACATGAATACTT--------------------AGTAGAACGACTAACGACGAGATTTATT
A-TCGTTT-CT----------CGCGTGTCTCACGAAAGTGAGAGTAGGTGCGAATTCTCC
CA-ATT-TGTGACCGACCATACGATCTGTGA-TA---TAAATAGGTAAATGTTC--CTTT
CCATTATG-AATAGCGATTGTATGGCCAATCATTGTGGG-TATAATGGTAGATGCCCGAG
ACCAAGTCACTATGATTTCTT----TCTCCTCCCTCCTGTTGAGTTTTTCAATTCTTCCC
GATAAATGATTAGCT---ACAAAAGGATT-TTTTTTTTAGTGAAACGTGT--CACGGCTG
ATTACTCCTTTTTTT-----------------TCCATTTTTGAAATTGGCATTCTATGTC
C-AATATCTCGATCTTAATCTGAAGTA-------------------------TAATGATG
AATGGAAAAAAGAGA------TTTAGCTAGATAAGGGAAGGGGCGGA-G-AGCCAAGTAG
-----------------------------
>MK178001Bulbophyllum_umbellatum
------------------------------------------------------------
--------------------------GTA-------------------------------
------------------------------------------------------TGCGAA
TCTTTTAAGATAGCAATCCCCC--------------------AATATC-TTGTTCTAAGA
ACAAGATATTGGGGGATTGC--TATCTTATTGGATTTGGATTCTTGGAA-----------
------------------------------------------------------------
---------------TAAGAACTTGGAATAAGAAGATCAGGGGT-----GGTCTTTTGCT
TCTCTA------------------------TCCGAATTTTCGTTCTT--------TATCA
T----AAAAGTTC-TCCCCCGCCAATGAA---------------------------TGAT
AAGTGCCTAGGTGAAG--------------------------------------------
------------------------------------TATAGTATAAGATAAGTCATAAAA
GTCTAAGTC-------------------TTAGTATATTAGTATACTA-------------
----------------------GAAAAAGAAATATACCTATACTCTTACTATAAGAT---
-----------------------AAAGACTCTTAAGTCTAAATAC---------------
---------------------------------------TATTAAGATAAGGC--TTTTC
ACATGAATACTT----------ATGAATACTTAGTAGAACGACTAACGACGAGATTTATT
A-TCGTTT-CT----------CGCGTGTCTCACGAAAGTGAGAGTAGGTGCGAATTCTCC
CA-ATT-TGTGACCGACCATACGATCTGTGA-TA---TAAATAGGTAAATGTTC--CTTT
CCATTATG-AATAGCGATTGTATGGCCAATCATTGTGGG-TATAATGGTAGATGCCCGAG
ACCAAGTCACTATGATTTCTT----TCTCCTCCCTCCTGTTGAGTTTTTCAATTCTTCCC
GATAAATGATTAGCT---ACAAAAGGATT--TTTTTTTAGTGAACG-TGT--CACGGCTG
ATTACTCCTTTTTT------------------TCCATTTTTTAAATTGGCATTCTATGTC
C-AATATCTCGATCTTAATCTG--------------------------------------
------------------------------------------------------------
-----------------------------
>MW924481Bulbophyllum_umbellatum 
------------------------------------------------------------
-------ATGGATAATACTTTTGTATGTA-------------------------------
------------------------------------------------------TGCGAA
TCTTTTAAGATAGCAATCCCCC--------------------AATATC-TTGTTCTAAGA
ACAAGATATTGGGGGATTGC--TATCTTATTGGATTTGGATTCTTGGAA-----------
------------------------------------------------------------
---------------TAAGAACTTGGAATAAGAAGATCAGGGGT-----GGTCTTTTGCT
TCTCTA------------------------TCCGAATTTTCGTTCTT--------TATCA
T----AAAAGTTC-TCCCCCGCCAATGAA---------------------------TGAT
AAGTGCCTAGGTGAAG--------------------------------------------
------------------------------------TATAGTATAAGATAAGTCATAAAA
GTCTAAGTC-------------------TTAGTATATTAGTATACTA-------------
----------------------GAAAAAGAAATATACCTATACTCTTACTATAAGAT---
-----------------------AAAGACTCTTAAGTCTAAATAC---------------
---------------------------------------TATTAAGATAAGGC--TTTTC
ACATGAATACTT----------ATGAATACTTAGTAGAACGACTAACGACGAGATTTATT
A-TCGTTT-CT----------CGCGTGTCTCACGAAAGTGAGAGTAGGTGCGAATTCTCC
CA-ATT-TGTGACCGACCATACGATCTGTGA-TA---TAAATAGGTAAATGTTC--CTTT
CCATTATG-AATAGCGATTGTATGGCCAATCATTGTGGG-TATAATGGTAGATGCCCGAG
ACCAAGTCACTATGATTTCTT----TCTCCTCCCTCCTGTTGAGTTTTTCAATTCTTCCC
GATAAATGATTAGCT---ACAAAAGGATT--TTTTTTTAGTGAACG-TGT--CACGGCTG
ATTACTCCTTTTTT------------------TCCATTTTTTAAATTGGCATTCTATGTC
C-AATATCTCGATCTTAATCTG--------------------------------------
------------------------------------------------------------
-----------------------------
>MK178003Bulbophyllum_vaginatum
------------------------------------------------------------
--------------------------GTA-------------------------------
------------------------------------------------------TGCGAA
TCTTTTAAGATAGCAATCCTCC--------------------AATATC-TTGTTCTAAGA
ACAAGATATTGGGGGATTGC--TATCTTGTTGTATTTGGATTATTGGAA-----------
------------------------------------------------------------
----------------------------TAAGAAGATCATAGGT-----GGTCTTTTGCT
TCTCTA------------------------TCCGAATTTTCGTTCTT--------TATCA
T----AAAAGTTC-TCCCCCGCCAATGAA---------------------------TGAT
AAGTGCCTAGGTGAAG--------------------------------------------
------------------------------------TATAGTATAAGATAAGTCAGAAAA
GTCTAAGTC-------------------TTAGTATATTAGTATACTA-------------
----------------------GAAAAAGAAATATACCTATACTCTTACTATAAGAT---
-----------------------AGAGACTATTAAGTCTAAATAC---------------
---------------------------------------TATTAAGATAAGGC--TTTTC
ACATGAATACTTATGAATACTTATGAATACTTAGTAGAACGACTAACGACGAGATTTATT
A-TCGTTT-CT----------CGCGTGTCTCACGAAAGTGAGAGTAGGTGCGAATTCTCC
CA-ATT-TGTGACCGACCATACGATCTGTGA-TA---TAAATAGGTAAATGTTC--CTTT
CCATTATG-AATAGCGATTGTATGGCCAATCATTGTGGG-TATAATGGTAGATGCCCGAG
ACCAAGTCACTATGATTTCTT----TCTCCTCCCTCCTGTTGAGTTTTTCAATTCTTCCC
GATAAATGATTAGCT---ACAAAAGGATT--TTTTTTTAGTGAACG-TGT--CACGGCTG
ATTACTCCTTTTTTT-----------------TCCATTTTTTAAATTGGCATTCTCTGTC
C-AATATCTCGATCTTAATCTG--------------------------------------
------------------------------------------------------------
-----------------------------
>MK177924Bulbophyllum_careyanum
------------------------------------------------------------
--------------------------GTA-------------------------------
------------------------------------------------------TGTGAA
TCTTTTAAGATAGCAATCCCCC--------------------AATATC-TTGTTCTAAGA
ACAAGATATTGGGGGATTGC--TATCTTGTTGGGTTTGGATTCTTGGAA-----------
------------------------------------------------------------
------------------------------------TCAGGGGT-----GGTCTTTTGCT
TCTCTA------------------------TCCGAATTTTCGTTCTT--------TATCA
T----AAAAGTTC-TCCCCCGCCAATGAA---------------------------TGAT
AAGTGCCTAGGTGAAG--------------------------------------------
------------------------------------TATAGTATAAGATAAGTCAGAAAA
GTCTAAGTC-------------------TTAGTATATTAGTATACTA-------------
----------------------GAAAAAGAAATCTATCTATACTCTTACTATAAGATAA-
-----------ACTATAAGAT--AAAGACTCTTAAGTATAAATAC---------------
---------------------------------------TATTAAGATAAGGC--TTTTC
ACATGAATACTT----------ATGAATACTTAGTAGAACGACTAACGACGAGATTTATT
A-TCGTTT-CT----------CGCGTGTCTCACGAAAGTGAGAGTAGGTGCGAATTCTCC
CA-ATT-TGTGACCGACCATACGATCTGTGA-TA---TAAATAGGTAAATGTTC--CTTT
CCATTATG-AATAGCGATTGTATGGCCAATCATTGTGGG-TATAATGGTAGATGCCCGAG
ACCAAGTCACTATGATTTCTT----TCTCCTCCCTCCTGTTGAGTTTTTCAATTCTTCCC
GATAAATGATTAGCT---ACAAAAGGATT--TTTTTTTAGTGAACG-TGT--CACGGCTG
ATTACTCCTTTTTTT-----------------TCCATTTTTTAAATTGGCATTCTATGTC
C-AATATCTCGATCTTAATCTG--------------------------------------
------------------------------------------------------------
-----------------------------
>MW924480Bulbophyllum_careyanum  
------------------------------------------------------------
------AATGGATAATACTTTTGTATGTA-------------------------------
------------------------------------------------------TGTGAA
TCTTTTAAGATAGCAATCCCCC--------------------AATATC-TTGTTCTAAGA
ACAAGATATTGGGGGATTGC--TATCTTGTTGGGTTTGGATTCTTGGAA-----------
------------------------------------------------------------
------------------------------------TCAGGGGT-----GGTCTTTTGCT
TCTCTA------------------------TCCGAATTTTCGTTCTT--------TATCA
T----AAAAGTTC-TCCCCCGCCAATGAA---------------------------TGAT
AAGTGCCTAGGTGAAG--------------------------------------------
------------------------------------TATAGTATAAGATAAGTCAGAAAA
GTCTAAGTC-------------------TTAGTATATTAGTATACTA-------------
----------------------GAAAAAGAAATCTATCTATACTCTTACTATAAGATAA-
-----------ACTATAAGAT--AAAGACTCTTAAGTATAAATAC---------------
---------------------------------------TATTAAGATAAGGC--TTTTC
ACATGAATACTT----------ATGAATACTTAGTAGAACGACTAACGACGAGATTTATT
A-TCGTTT-CT----------CGCGTGTCTCACGAAAGTGAGAGTAGGTGCGAATTCTCC
CA-ATT-TGTGACCGACCATACGATCTGTGA-TA---TAAATAGGTAAATGTTC--CTTT
CCATTATG-AATAGCGATTGTATGGCCAATCATTGTGGG-TATAATGGTAGATGCCCGAG
ACCAAGTCACTATGATTTCTT----TCTCCTCCCTCCTGTTGAGTTTTTCAATTCTTCCC
GATAAATGATTAGCT---ACAAAAGGATT--TTTTTTTAGTGAACG-TGT--CACGGCTG
ATTACTCCTTTTTTT-----------------TCCATTTTTTAAATTGGCATTCTATGTC
C-AATATCTCGATCTTAATCTGAAGTAT--------------------------------
------------------------------------------------------------
-----------------------------
>EU887945Bulbophyllum_odoratissimum
----------------------ACAACTTCCCTCTAGATCTAGCTTCTGTGGAAGCTCCA
TCTATAAATGGATAAAACTTTTGTATGTA-------------------------------
------------------------------------------------------TGCAAA
TCTTTTAAGATAGCAATCCCCC--------------------AATATC-TTGTTCTAAGA
ACAAGATATTGGGGGATTGC--TGTCTTGTTGGATTTGGATTATTGGAA-----------
------------------------------------------------------------
----------------------------TAAGAAGATCAGGGGT-----GGTCTTTTGCT
TCTCTA------------------------TCCGAATTTTCGTTCTT--------TATCA
T----AAAAGTTC-TCCCCCGCCAATGAA---------------------------TGAT
AAGTGCCTAGGTGAAG--------------------------------------------
------------------------------------TATAGTATAAGATAAGTCAGAAAA
GTCTAAGTC-------------------TTAGTATATTAGTATACTA-------------
----------------------GAAAAAGAAATAGACCTATACTCTGAAAAAGAAATAGA
CCTATACTCTTACTATAAGAT--AAAGACTCTTAAGTCTAAATAC---------------
---------------------------------------TATTAAGATAAGGC--TTTTC
ACATGAATACTT----------ATGAATACTTAGTAGAACGACTAACGACGAGATTTATT
A-TCGTTT-CT----------CGCGTGTCTCACGAAAGTGAGAGTAGGTGCGAATTCTCC
CA-ATT-TGTGACCGACCATACGATCTGTGA-TA---TAAATAGGTAAATGTTC--CTTT
CCATTATG-AATAGCGATTGTATGGCCAATCATTGTGGG-TATAATGGTAGATGCCCGAG
ACCAAGTCACTATGATTTCTT----TCTCCTCCCTCCTGTTGAGTTTTTCAATTCTTCCC
GATAAATGATTAGCT---ACAAAAGGATT--TTTTTTTAGTGAACG-TGT--CACGGCTG
ATTACTCCTTTTTT------------------TCCATTTTTGAAATTGGCATTCTATGTC
C-AATATCTCGATCTTAATCTGAAGTA-------------------------TAATGATG
AATGGAAAAAAGAGA------TTTAGCTAGATAAGGGAAGGGGCGGATGTAGCCAAGTGG
ATCAAGGCAGT------------------
>KP704458Bulbophyllum_odoratissimum
-------------------------ACTTCCCTCTAGATCTAGCTTCTGTGGAAGCTCCA
TCTATAAATGGATAAAACTTTTGTATGTA-------------------------------
------------------------------------------------------TGCAAA
TCTTTTAAGATAGCAATCCCCC--------------------AATATC-TTGTTCTAAGA
ACAAGATATTGGGGGATTGC--TGTCTTGTTGGATTTGGATTATTGGAA-----------
------------------------------------------------------------
----------------------------TAAGAAGATCAGGGGT-----GGTCTTTTGCT
TCTCTA------------------------TCCGAATTTTCGTTCTT--------TATCA
T----AAAAGTTC-TCCCCCGCCAATGAA---------------------------TGAT
AAGTGCCTAGGTGAAG--------------------------------------------
------------------------------------TATAGTATAAGATAAGTCAGAAAA
GTCTAAGTC-------------------TTAGTATATTAGTATACTA-------------
----------------------GAAAAAGAAATAGACCTATACTCTGAAAAAGAAATAGA
CCTATACTCTTACTATAAGAT--AAAGACTCTTAAGTCTAAATAC---------------
---------------------------------------TATTAAGATAAGGC--TTTTC
ACATGAATACTT----------ATGAATACTTAGTAGAACGACTAACGACGAGATTTATT
A-TCGTTT-CT----------CGCGTGTCTCACGAAAGTGAGAGTAGGTGCGAATTCTCC
CA-ATT-TGTGACCGACCATACGATCTGTGA-TA---TAAATAGGTAAATGTTC--CTTT
CCATTATG-AATAGCGATTGTATGGCCAATCATTGTGGG-TATAATGGTAGATGCCCGAG
ACCAAGTCACTATGATTTCTT----TCTCCTCCCTCCTGTTGAGTTTTTCAATTCTTCCC
GATAAATGATTAGCT---ACAAAAGGATT--TTTTTTTAGTGAACG-TGT--CACGGCTG
ATTACTCCTTTTTT------------------TCCATTTTTGAAATTGGCATTCTATGTC
C-AATATCTCGATCTTAATCTGAAGTA-------------------------TAATGATG
AATGGAAAAAAGAGA------TTTAGCTAGATAAGGGAAGGGGCGGATGTAGCCAAGTGG
ATCAAGGCAGT------------------
>KC704333Bulbophyllum_inconspicuum
----------------------ACAACTTCCCTCTAGATCTAGCTTCTGTGGAAGCTCCA
TCTATAAATGGATAATACTTTTGTATGTA-------------------------------
------------------------------------------------------TGCGAA
TCTTTTAAGATAGCAATCCCCC--------------------AATATC-TTGTTCTTAGA
ACAAGATATTGGGGGATTGC--TATCTTGTTGGATTTGGATTATTGGAA-----------
------------------------------------------------------------
----------------------------TAAGAAGATCAGGGGT-----GGTCTTTTGCT
TCTCTA------------------------TCCGAATTTTTGTTCTT--------TATCA
T----AAAAGTTC-TCCCCCGCCAATGAA---------------------------TGAT
AAGTGCCTAGGTGAAG--------------------------------------------
------------------------------------TATAGTGATAAGTCA-T---AAAA
GTATAAGTC-------------------TTAGTATATTAGTATACTA-------------
----------------------GAAAAAGAAAGAGACCTATACTCTTACTATAAGAT---
-----------------------AAAGACTCTTAAGTCTAAATAC---------------
---------------------------------------TATTAAGATAAGGC--TTTTC
ACATGAATACTT----------ATGAATACTTAGTAGAACGACTAACGACGAGATTTATT
A-TCGTTT-CT----------CGCGTGTCTCACGAAAGTGAGAGTAGGTGCGAATTCTCC
CA-ATT-TGTGACCGACCATACGATCTGTGA-TA---TAAATAGGTAAATGTTC--CTTT
CCATTATG-AATAGCGATTGTATGGCCAATCATTGTGGG-TATAATGGTAGATGCCCGAG
ACCAAGTCACTATGATTTCTT----TCTCCTCCCTCCTGTTGAGTTTTTCAATTCTTCCC
GATAAATGATTAGCT---ACAAAAGGATT--TTTTTTTAGTGAACG-TGT--CACGGCTG
ATTACTCCTTTTTTTT----------------TCCATTTTTTAAATTGGCATTCTATGTC
C-AATATCTCGATCTTAATCTTAAGTA-------------------------TAATGATG
AATGGAAAAAATAGA------TTTAGCTAGATAAGGGAAGGGGCGGATGTAGCCAAGTGG
ATCAAGGCAGT------------------
>KF262192Bulbophyllum_inconspicuum 
------------------------------------------------------------
---------------TACTTTTGTATGTA-------------------------------
------------------------------------------------------TGCGAA
TCTTTTAAGATAGCAATCCCCC--------------------AATATC-TTGTTCTAAGA
ACAAGATATTGGGGGATTGC--TATCTTGTTGGATTTGGATTATTGGAA-----------
------------------------------------------------------------
----------------------------TAAGAAGATCAGGGGT-----GGTCTTTTGCT
TCTCTA------------------------TCCGAATTTTTGTTCTT--------TATCA
T----AAAAGTTC-TCCCCCGCCAATGAA---------------------------TGAT
AAGTGCCTAGGTGAAG--------------------------------------------
------------------------------------TATAGTGATAAGTCA-T---AAAA
GTATAAGTC-------------------TTAGTATATTAGTATACTA-------------
----------------------GAAAAAGAAAGAGACCTATACTCTTACTATAAGAT---
-----------------------AAAGACTCTTAAGTCTAAATAC---------------
---------------------------------------TATTAAGATAAGGC--TTTTC
ACATGAATACTT----------ATGAATACTTAGTAGAACGACTAACGACGAGATTTATT
A-TCGTTT-CT----------CGCGTGTCTCACGAAAGTGAGAGTAGGTGCGAATTCTCC
CA-ATT-TGTGACCGACCATACGATCTGTGA-TA---TAAATAGGTAAATGTTC--CTTT
CCATTATG-AATAGCGATTGTATGGCCAATCATTGTGGG-TATAATGGTAGATGCCCGAG
ACCAAGTCACTATGATTTCTT----TCTCCTCCCTCCTGTTGAGTTTTTCAATTCTTCCC
GATAAATGATTAGCT---ACAAAAGGATT--TTTTTTTAGTGAACG-TGT--CACGGCTG
ATTACTCCTTTTTTTT----------------TCCATTTTTTAAATTGGCATTCT-----
------------------------------------------------------------
------------------------------------------------------------
-----------------------------
>KJ174273Dendrobium_moniliforme 
------------------------------------------------------------
------------------------------------------------------------
------------------------------------------------------------
------AAGGTAGCAATCCCCC--------------------AATATC-TTGTTCTAAGA
ACAAGATATTGGGGGATTGC--TACCTTGTTGGATTTG----------------------
------------------------------------------------------------
-------------------------CATTCTTGGATTCAGGGGT--------CTTTTGCT
TCTCTA------------------------TCCGAATTTTCGTTCTT--------TATCA
T----AAAAGTTC-TCCCCCGCCAATGAA---------------------------TGAT
AAGTGCCTAGGTGAAG--------------------------------------------
------------------------------------TATAGTATAAGATAAGTCAGAAAA
GTGAGTCTA-------------------TTAGTATACTA---------------------
----------------------GAAAAAGAAAGATACCTATACTCTTACTATAAGAT---
-----------------------AAAGACTCTTAAGTCTAAAGACTATTAGAAAGACTAT
T------------------------------AGAAAGACTATTAAGATAAGGC-------
---------------TTTTCACATGAATACTTAGTAGAACGACTAACGACGAGATTTATT
A-TCGTTT-CT----------CGCGTGTCTCACGAAAGTTAGAGTAGGTGCGAATTCTCC
CA-ATT-TGTGACCGACCATACGATCTGTGA-TA---TAAATAGGTAAATGTTC--CTTT
CCATTATG-AATAGCGATTGTATGGCCAATCATTGTGGG-TATAATGGTAGATGCCCGAG
ACCAAGTCACTATGATTTCTT----TCTCCTCCCTCCTGTTGAGTTTTTCAATTCTTCCC
GCTAAATGATTAGCT---ACAAAAGGATT--TTTTTTTAGTGAACG-TGT--CACGGCTG
ATTACTCCTTTTTT------------------TCCATTTTTTAAATTGGCATTCTATGTC
C-AATATCTCGATCTTAATCTGAAGTA-------------------------TAATGATG
AATGGAAAAAAGAGAAAATCCTTTAGCTAGATAAGGGAAGGG------------------
-----------------------------
>KJ174280Dendrobium_moniliforme
--------------------------------TCTAGATCTAGCTTCTGTGGAAGCTCCA
TCTATAAATGGATAATACTTTTGTATGTA-------------------------------
------------------------------------------------------TATGAA
TTTTTGAAGGTAGCAATCCCCC--------------------AATATC-TTGTTCTAAGA
ACAAGATATTGGGGGATTGC--TACCTTGTTGGATTTG----------------------
------------------------------------------------------------
-------------------------CATTCTTGGATTCAGGGGT--------CTTTTGCT
TCTCTA------------------------TCCGAATTTTCGTTCTT--------TATCA
T----AAAAGTTC-TCCCCCGCCAATGAA---------------------------TGAT
AAGTGCCTAGGTGAAG--------------------------------------------
------------------------------------TATAGTATAAGATAAGTCAGAAAA
GTGAGTCTA-------------------TTAGTATACTA---------------------
----------------------GAAAAAGAAAGATACCTATACTCTTACTATAAGAT---
-----------------------AAAGACTCTTAAGTCTAAAGACTATTAGAAAGACTAT
T------------------------------AGAAAGACTATTAAGATAAGGC-------
---------------TTTTCACATGAATACTTAGTAGAACGACTAACGACGAGATTTATT
A-TCGTTT-CT----------CGCGTGTCTCACGAAAGTTAGAGTAGGTGCGAATTCTCC
CA-ATT-TGTGACCGACCATACGATCTGTGA-TA---TAAATAGGTAAATGTTC--CTTT
CCATTATG-AATAGCGATTGTATGGCCAATCATTGTGGG-TATAATGGTAGATGCCCGAG
ACCAAGTCACTATGATTTCTT----TCTCCTCCCTCCTGTTGAGTTTTTCAATTCTTCCC
GCTAAATGATTAGCT---ACAAAAGGATT--TTTTTTTAGTGAACG-TGT--CACGGCTG
ATTACTCCTTTTTT------------------TCCATTTTTTAAATTGGCATTCTATGTC
C-AATATCTCGATCTTAATCTGAAGTA-------------------------TAATGATG
AATGGAAAAAAGAGAAAATCCTTTAGCTAGATAAGGGA----------------------
-----------------------------
>KF262193Dendrobium_moniliforme 
------------------------------------------------------------
---------------TACTTTTGTATGTA-------------------------------
------------------------------------------------------TATGAA
TTTTTGAAGGTAGCAATCCCCC--------------------AATATC-TTGTTCTTAGA
ACAAGATATTGGGGGATTGC--TACCTTGTTGGATTTG----------------------
------------------------------------------------------------
-------------------------CATTCTTGGATTCAGGGGT--------CTTTTGCT
TCTCTA------------------------TCCGAATTTTCGTTCTT--------TATCA
T----AAAAGTTC-TCCCCCGCCAATGAA---------------------------TGAT
AAGTGCCTAGGTGAAG--------------------------------------------
------------------------------------TATAGTATAAGATAAGTCAGAAAA
GTGAGTCTA-------------------TTAGTATACTA---------------------
----------------------GAAAAAGAAAGATACCTATACTCTTACTATAAGAT---
-----------------------AAAGACTCTTAAGTCTAAATACTATTAGAAAGACTAT
T------------------------------AGAAAGACTATTAAGATAAGGC-------
---------------TTTTCACATGAATACTTAGTAGAACGACTAACGACGAGATTTATT
A-TCGTTT-CT----------CGCGTGTCTCACGAAAGTTAGAGTAGGTGCGAATTCTCC
CA-ATT-TGTGACCGACCATACGATCTGTGA-TA---TAAATAGGTAAATGTTC--CTTT
CCATTATG-AATAGCGATTGTATGGCCAATCATTGTGGG-TATAATGGTAGATGCCCGAG
ACCAAGTCACTATGATTTCTT----TCTCCTCCCTCCTGTTGAGTTTTTCAATTCTTCCC
GCTAAATGATTAGCT---ACAAAAGGATT--TTTTTTTAGTGAACG-TGT--CACGGCTG
ATTACTCCTTTTTT------------------TCCATTTTTTAAATTGGCATTCT-----
------------------------------------------------------------
------------------------------------------------------------
-----------------------------
>KJ174281Dendrobium_moniliforme 
------------------------------------------------------------
------------------------------------------------------------
------------------------------------------------------------
------------------------------------------------------------
--------TTGGGGGATTGC--TACCTTGTTGGATTTG----------------------
------------------------------------------------------------
-------------------------CATTCTTGGATTCAGGGGT--------CTTTTGCT
TCTCTA------------------------TCCGAATTTTCGTTCTT--------TATCA
T----AAAAGTTC-TCCCCCGCCAATGAA---------------------------TGAT
AAGTGCCTAGGTGAAG--------------------------------------------
------------------------------------TATAGTATAAGATAAGTCAGAAAA
GTGAGTCTA-------------------TTAGTATACTA---------------------
----------------------GAAAAAGAAAGATACCTATACTCTTACTATAAGAT---
-----------------------AAAGACTCTTAAGTCTAAAGACTATTAGAAAGACTAT
T------------------------------AGAAAGACTATTAAGATAAGGC-------
---------------TTTTCACATGAATACTTAGTAGAACGACTAACGACGAGATTTATT
A-TCGTTT-CT----------CGCGTGTCTCACGAAAGTTAGAGTAGGTGCGAATTCTCC
CA-ATT-TGTGACCGACCATACGATCTGTGA-TA---TAAATAGGTAAATGTTC--CTTT
CCATTATG-AATAGCGATTGTATGGCCAATCATTGTGGG-TATAATGGTAGATGCCCGAG
ACCAAGTCACTATGATTTCTT----TCTCCTCCCTCCTGTTGAGTTTTTCAATTCTTCCC
GCTAAATGATTAGCT---ACAAAAGGATT--TTTTTTTAGTGAACG-TGT--CACGGCTG
ATTACTCCTTTTTT------------------TCCATTTTTTAAATTGGCATTCTATGTC
C-AATATCTCGATCTTAATCTGAAGTA-------------------------TAATGATG
AATGGAAAAAAGAGAAAATCCTTTAGCTAGATAAGGGAAGGGGCG---------------
-----------------------------
>KJ174276Dendrobium_moniliforme
------------------------------------------------------------
------------------------------------------------------------
------------------------------------------------------------
-------------------------------------------------------TTAGA
ACAAGATATTGGGGGATTGC--TACCTTGTTGTATTTG----------------------
------------------------------------------------------------
-------------------------CATTCTTGGATTCAGGGGT--------CTTTTGCT
TCTCTA------------------------TCCGAATTTTCGTTCTT--------TATCA
T----AAAAGTTC-TCCCCCGCCAATGAA---------------------------TGAT
AAGTGCCTAGGTGAAG--------------------------------------------
------------------------------------TATAGTATAAGATAAGTCAGAAAA
GTGAGTCTA-------------------TTAGTATACTA---------------------
----------------------GAAAAAGAAAGATACCTATACTCTTACTATAAGAT---
-----------------------AAAGACTCTTAAGTCTAAATACTATTAGAAAGACTAT
T------------------------------AGAAAGACTATTAAGATAAGGC-------
---------------TTTTCACATGAATACTTAGTAGAACGACTAACGACGAGATTTATT
A-TCGTTT-CT----------CGCGTGTCTCACGAAAGTTAGAGTAGGTGCGAATTCTCC
CA-ATT-TGTGACCGACCATACGATCTGTGA-TA---TAAATAGGTAAATGTTC--CTTT
CCATTATG-AATAGCGATTGTATGGCCAATCATTGTGGG-TATAATGGTAGATGCCCGAG
ACCAAGTCACTATGATTTCTT----TCTCCTCCCTCCTGTTGAGTTTTTCAATTCTTCCC
GCTAAATGATTAGCT---ACAAAAGGATT--TTTTTTTAGTGAACG-TGT--CACGGCTG
ATTACTCCTTTTTT------------------TCCATTTTTTAAATTGGCATTCTATGTC
C-AATATCTCGATCTTAATCTGAAGTA-------------------------TAATGATG
AATGGAAAAAAGAGAAAATCCTTTAGCTAGATAAGGG-----------------------
-----------------------------
>KJ174275Dendrobium_moniliforme  
------------------------------------------------------------
------------------------------------------------------------
------------------------------------------------------------
---------GTAGCAATCCCCC--------------------AATATC-TTGTTCTAAGA
ACAAGATATTGGGGGATTGC--TACCTTGTTGGATTTG----------------------
------------------------------------------------------------
-------------------------CATTCTTGGATTCAGGGGT--------CTTTTGCT
TCTCTA------------------------TCCGAATTTTCGTTCTT--------TATCA
T----AAAAGTTC-TCCCCCGCCAATGAA---------------------------TGAT
AAGTGCCTAGGTGAAG--------------------------------------------
------------------------------------TATAGTATAAGATAAGTCAGAAAA
GTGAGTCTA-------------------TTAGTATACTA---------------------
----------------------GAAAAAGAAAGATACCTATACTCTTACTATAAGAT---
-----------------------AAAGACTCTTAAGTCTAAATACTATTAGAAAGACTAT
T------------------------------AGAAAGACTATTAAGATAAGGC-------
---------------TTTTCACATGAATACTTAGTAGAACGACTAACGACGAGATTTATT
A-TCGTTT-CT----------CGCGTGTCTCACGAAAGTTAGAGTAGGTGCGAATTCTCC
CA-ATT-TGTGACCGACCATACGATCTGTGA-TA---TAAATAGGTAAATGTTC--CTTT
CCATTATG-AATAGCGATTGTATGGCCAATCATTGTGGG-TATAATGGTAGATGCCCGAG
ACCAAGTCACTATGATTTCTT----TCTCCTCCCTCCTGTTGAGTTTTTCAATTCTTCCC
GCTAAATGATTAGCT---ACAAAAGGATT--TTTTTTTAGTGAACG-TGT--CACGGCTG
ATTACTCCTTTTTT------------------TCCATTTTTTAAATTGGCATTCTATGTC
C-AATATCTCGATCTTAATCTGAAGTA-------------------------TAATGATG
AATGGAAAAAAGAGAAAATCCTTTAGCTAGATAAGGGAAGGGGC----------------
-----------------------------
>KJ174278Dendrobium_moniliforme
--------------------------------TCTAGATCTAGCTTCTGTGGAAGCTCCA
TCTATAAATGGATAATACTTTTGTATGTA-------------------------------
------------------------------------------------------TATGAA
TTTTTGAAGGTAGCAATCCCCC--------------------AATATC-TTGTTCTTAGA
ACAAGATATTGGGGGATTGC--TACCTTGTTGTATTTG----------------------
------------------------------------------------------------
-------------------------CATTCTTGGATTCAGGGGT--------CTTTTGCT
TCTCTA------------------------TCCGAATTTTCGTTCTT--------TATCA
T----AAAAGTTC-TCCCCCGCCAATGAA---------------------------TGAT
AAGTGCCTAGGTGAAG--------------------------------------------
------------------------------------TATAGTATAAGATAAGTCAGAAAA
GTGAGTCTA-------------------TTAGTATACTA---------------------
----------------------GAAAAAGAAAGATACCTATACTCTTACTATAAGAT---
-----------------------AAAGACTCTTAAGTCTAAATACTATTAGAAAGACTAT
T------------------------------AGAAAGACTATTAAGATAAGGC-------
---------------TTTTCACATGAATACTTAGTAGAACGACTAACGACGAGATTTATT
A-TCGTTT-CT----------CGCGTGTCTCACGAAAGTTAGAGTAGGTGCGAATTCTCC
CA-ATT-TGTGACCGACCATACGATCTGTGA-TA---TAAATAGGTAAATGTTC--CTTT
CCATTATG-AATAGCGATTGTATGGCCAATCATTGTGGG-TATAATGGTAGATGCCCGAG
ACCAAGTCACTATGATTTCTT----TCTCCTCCCTCCTGTTGAGTTTTTCAATTCTTCCC
GCTAAATGATTAGCT---ACAAAAGGATT--TTTTTTTAGTGAACG-TGT--CACGGCTG
ATTACTCCTTTTTT------------------TCCATTTTTTAAATTGGCATTCTATGTC
C-AATATCTCGATCTTAATCTGAAGTA-------------------------TAATGATG
AATGGAAAAAAGAGAAAATCCTTTAGCTAGATAAGG-AAGGGGCG---------------
-----------------------------
>KF177530Dendrobium_moniliforme
--------------------------------TCTAGATCTAGCTTCTGTGGAAGCTCCA
TCTATAAATGGATAATACTTTTGTATGTA-------------------------------
------------------------------------------------------TATGAA
TTTTTGAAGGTAGCAATCCCCC--------------------AATATC-TTGTTCTTAGA
ACAAGATATTGGGGGATTGC--TACCTTGTTGTATTTG----------------------
------------------------------------------------------------
-------------------------CATTCTTGGATTCAGGGGT--------CTTTTGCT
TCTCTA------------------------TCCGAATTTTCGTTCTT--------TATCA
T----AAAAGTTC-TCCCCCGCCAATGAA---------------------------TGAT
AAGTGCCTAGGTGAAG--------------------------------------------
------------------------------------TATAGTATAAGATAAGTCAGAAAA
GTGAGTCTA-------------------TTAGTATACTA---------------------
----------------------GAAAAAGAAAGATACCTATACTCTTACTATAAGAT---
-----------------------AAAGACTCTTAAGTCTAAATACTATTAGAAAGACTAT
T------------------------------AGAAAGACTATTAAGATAAGGC-------
---------------TTTTCACATGAATACTTAGTAGAACGACTAACGACGAGATTTATT
A-TCGTTT-CT----------CGCGTGTCTCACGAAAGTTAGAGTAGGTGCGAATTCTCC
CA-ATT-TGTGACCGACCATACGATCTGTGA-TA---TAAATAGGTAAATGTTC--CTTT
CCATTATG-AATAGCGATTGTATGGCCAATCATTGTGGG-TATAATGGTAGATGCCCGAG
ACCAAGTCACTATGATTTCTT----TCTCCTCCCTCCTGTTGAGTTTTTCAATTCTTCCC
GCTAAATGATTAGCT---ACAAAAGGATT--TTTTTTTAGTGAACG-TGT--CACGGCTG
ATTACTCCTTTTTT------------------TCCATTTTTTAAATTGGCATTCTATGTC
C-AATATCTCGATCTTAATCTGAAGTA-------------------------TAATGATG
AATGGAAAAAAGAGAAAATCCTTTAGCTAGATAAGG-AAGGGGCG---------------
-----------------------------
>KJ174277Dendrobium_moniliforme
-------------------------------------------------------CTCCA
TCTATAAATGGATAATACTTTTGTATGTA-------------------------------
------------------------------------------------------TATGAA
TTTTTGAAGKTAGCAATCCCCC--------------------AATATC-TTGTTCTTAGA
ACAAGATATTGGGGGATTGC--TACCTTGTTGGATTTG----------------------
------------------------------------------------------------
-------------------------CATTCTTGGATTCAGGGGT--------CTTTTGCT
TCTCTA------------------------TCCGAATTTTCGTTCTT--------TATCA
T----AAAAGTTC-TCCCCCGCCAATGAA---------------------------TGAT
AAGTGCCTAGGTGAAG--------------------------------------------
------------------------------------TATAGTATAAGATAAGTCAGAAAA
GTGAGTCTA-------------------TTAGTATACTA---------------------
----------------------GAAAAAGAAAGATACCTATACTCTTACTATAAGAT---
-----------------------AAAGACTCTTAAGTCTAAATACTATTAGAAAGACTAT
T------------------------------AGAAAGACTATTAAGATAAGGC-------
---------------TTTTCACATGAATACTTAGTAGAACGACTAACGACGAGATTTATT
A-TCGTTT-CT----------CGCGTGTCTCACGAAAGTTAGAGTAGGTGCGAATTCTCC
CA-ATT-TGTGACCGACCATACGATCTGTGA-TA---TAAATAGGTAAATGTTC--CTTT
CCATTATG-AATAGCGATTGTATGGCCAATCATTGTGGG-TATAATGGTAGATGCCCGAG
ACCAAGTCACTATGATTTCTT----TCTCCTCCCTCCTGTTGAGTTTTTCAATTCTTCCC
GCTAAATGATTAGCT---ACAAAAGGATT--TTTTTTTAGTGAACG-TGT--CACGGCTG
ATTACTCCTTTTTT------------------TCCATTTTTTAAATTGGCATTCTATGTC
C-AATATCTCGATCTTAATCTGAAGTA-------------------------TAATGATG
AATGGAAAAAAGAGAAAATCCTTTAGCTAGATAAGGGAAGGGGCG---------------
-----------------------------
>KF177529Dendrobium_moniliforme
------------------------------------------------------------
------------------------------------------------------------
------------------------------------------------------------
------AAGGTAGCAATCCCCC-------------------CAATATC-TTGTTCTTAGA
ACAAGATATTGGGGGATTGC--TACCTTGTTGGATTTG----------------------
------------------------------------------------------------
-------------------------CATTCTTGGATTCAGGGGT--------CTTTTGCT
TCTCTA------------------------TCCGAATTTTCGTTCTT--------TATCA
T----AAAAGTTC-TCCCCCGCCAATGAA---------------------------TGAT
AAGTGCCTAGGTGAAG--------------------------------------------
------------------------------------TATAGTATAAGATAAGTCAGAAAA
GTGAGTCTA-------------------TTAGTATACTA---------------------
----------------------GAAAAAGAAAGATACCTATACTCTTACTATAAGAT---
-----------------------AAAGACTCTTAAGTCTAAATACTATTAGAAAGACTAT
T------------------------------AGAAAGACTATTAAGATAAGGC-------
---------------TTTTCACATGAATACTTAGTAGAACGACTAACGACGAGATTTATT
A-TCGTTT-CT----------CGCGTGTCTCACGAAAGTGAGAGTAGGTGCGAATTCTCC
CA-ATT-TGTGACCGACCATACGATCTGTGA-TA---TAAATAGGTAAATGTTC--CTTT
CCATTATG-AATAGCGATTGTATGGCCAATCATTGTGGG-TATAATGGTAGATGCCCGAG
ACCAAGTCACTATGATTTCTT----TCTCCTCCCTCCTGTTGAGTTTTTCAATTCTTCCC
GCTAAATGATTAGCT---ACAAAAGGATT--TTTTTTTAGTGAACG-TGT--CACGGCTG
ATTACTCCTTTTTT------------------TCCATTTTTTAAATTGGCATTCTATGTC
C-AATATCTCGATCTTAATCTGAAGTA-------------------------TAATGATG
AATGGAAAAAAGAGAAAATCCTTTAGCTAGATAAGGGAAGGGGC----------------
-----------------------------
>KJ174274Dendrobium_moniliforme
------------------------------------------------------------
------------------------------------------------------------
------------------------------------------------------------
------AAGGTAGCAATCCCCC-------------------CAATATC-TTGTTCTTAGA
ACAAGATATTGGGGGATTGC--TACCTTGTTGGATTTG----------------------
------------------------------------------------------------
-------------------------CATTCTTGGATTCAGGGGT--------CTTTTGCT
TCTCTA------------------------TCCGAATTTTCGTTCTT--------TATCA
T----AAAAGTTC-TCCCCCGCCAATGAA---------------------------TGAT
AAGTGCCTAGGTGAAG--------------------------------------------
------------------------------------TATAGTATAAGATAAGTCAGAAAA
GTGAGTCTA-------------------TTAGTATACTA---------------------
----------------------GAAAAAGAAAGATACCTATACTCTTACTATAAGAT---
-----------------------AAAGACTCTTAAGTCTAAATACTATTAGAAAGACTAT
T------------------------------AGAAAGACTATTAAGATAAGGC-------
---------------TTTTCACATGAATACTTAGTAGAACGACTAACGACGAGATTTATT
A-TCGTTT-CT----------CGCGTGTCTCACGAAAGTGAGAGTAGGTGCGAATTCTCC
CA-ATT-TGTGACCGACCATACGATCTGTGA-TA---TAAATAGGTAAATGTTC--CTTT
CCATTATG-AATAGCGATTGTATGGCCAATCATTGTGGG-TATAATGGTAGATGCCCGAG
ACCAAGTCACTATGATTTCTT----TCTCCTCCCTCCTGTTGAGTTTTTCAATTCTTCCC
GCTAAATGATTAGCT---ACAAAAGGATT--TTTTTTTAGTGAACG-TGT--CACGGCTG
ATTACTCCTTTTTT------------------TCCATTTTTTAAATTGGCATTCTATGTC
C-AATATCTCGATCTTAATCTGAAGTA-------------------------TAATGATG
AATGGAAAAAAGAGAAAATCCTTTAGCTAGATAAGGGAAGGGGC----------------
-----------------------------
>KF177528Dendrobium_moniliforme
------------------------------------------------------------
------------------------------------------------------------
------------------------------------------------------------
------AAGGTAGCAATCCCCC--------------------AATATC-TTGTTCTAAGA
ACAAGATATTGGGGGATTGC--TACCTTGTTGGATTTG----------------------
------------------------------------------------------------
-------------------------CATTCTTGGATTCAGGGGT--------CTTTTGCT
TCTCTA------------------------TCCGAATTTTCGTTCTT--------TATCA
T----AAAAGTTC-TCCCCCGCCAATGAA---------------------------TGAT
AAGTGCCTAGGTGAAG--------------------------------------------
------------------------------------TATAGTATAAGATAAGTCAGAAAA
GTGAGTCTA-------------------TTAGTATACTA---------------------
----------------------GAAAAAGAAAGATACCTATACTCTTACTATAAGAT---
-----------------------AAAGACTCTTAAGTCTAAATACTATTAGAAAGACTAT
T------------------------------AGAAAGACTATTAAGATAAGGC-------
---------------TTTTCACATGAATACTTAGTAGAACGACTAACGACGAGATTTATT
A-TCGTTT-CT----------CGCGTGTCTCACGAAAGTGAGAGTAGGTGCGAATTCTCC
CA-ATT-TGTGACCGACCATACGATCTGTGA-TA---TAAATAGGTAAATGTTC--CTTT
CCATTATG-AATAGCGATTGTATGGCCAATCATTGTGGG-TATAATGGTAGATGCCCGAG
ACCAAGTCACTATGATTTCTT----TCTCCTCCCTCCTGTTGAGTTTTTCAATTCTTCCC
GCTAAATGATTAGCT---ACAAAAGGATT--TTTTTTTAGTGAACG-TGT--CACGGCTG
ATTACTCCTTTTTT------------------TCCATTTTTTAAATTGGCATTCTATGTC
C-AATATCTCGATCTTAATCTGAAGTA-------------------------TAATGATG
AATGGAAAAAAGAGAAAATCCTTTAGCTAGATAAGGGAAGGGGC----------------
-----------------------------
>KJ174279Dendrobium_moniliforme  
------------------------------------------------------------
------------------------------------------------------------
------------------------------------------------------------
------AAGGTAGCAATCCCCC--------------------AATATC-TTGTTCTAAGA
ACAAGATATTGGGGGATTGC--TACCTTGTTGGATTTG----------------------
------------------------------------------------------------
-------------------------CATTCTTGGATTCAGGGGT--------CTTTTGCT
TCTCTA------------------------TCCGAATTTTCGTTCTT--------TATCA
T----AAAAGTTC-TCCCCCGCCAATGAA---------------------------TGAT
AAGTGCCTAGGTGAAG--------------------------------------------
------------------------------------TATAGTATAAGATAAGTCAGAAAA
GTGAGTCTA-------------------TTAGTATACTA---------------------
----------------------GAAAAAGAAAGATACCTATACTCTTACTATAAGAT---
-----------------------AAAGACTCTTAAGTCTAAATACTATTAGAAAGACTAT
T------------------------------AGAAAGACTATTAAGATAAGGC-------
---------------TTTTCACATGAATACTTAGTAGAACGACTAACGACGAGATTTATT
A-TCGTTT-CT----------CGCGTGTCTCACGAAAGTGAGAGTAGGTGCGAATTCTCC
CA-ATT-TGTGACCGACCATACGATCTGTGA-TA---TAAATAGGTAAATGTTC--CTTT
CCATTATG-AATAGCGATTGTATGGCCAATCATTGTGGG-TATAATGGTAGATGCCCGAG
ACCAAGTCACTATGATTTCTT----TCTCCTCCCTCCTGTTGAGTTTTTCAATTCTTCCC
GCTAAATGATTAGCT---ACAAAAGGATT--TTTTTTTAGTGAACG-TGT--CACGGCTG
ATTACTCCTTTTTT------------------TCCATTTTTTAAATTGGCATTCTATGTC
C-AATATCTCGATCTTAATCTGAAGTA-------------------------TAATGATG
AATGGAAAAAAGAGAAAATCCTTTAGCTAGATAAGGGAAGGGGC----------------
-----------------------------
>EU672796Dendrobium_moniliforme 
------------------------------------------GCTTCTGTGGAAGCTCCA
TCTATAAATGGATAATACTTTTGTATGTA-------------------------------
------------------------------------------------------TATGAA
TTTTTGAAGGTAGCAATCCCCC--------------------AATATC-TTGTTCTTAGA
ACAAGATATTGGGGGATTGC--TACCTTGTTGGATTTG----------------------
------------------------------------------------------------
-------------------------CATTCTTGGATTCAGGGGT--------CTTTTGCT
TCTCTA------------------------TCCGAATTTTCGTTCTT--------TATCA
T----AAAAGTTC-TCCCCCGCCAATGAA---------------------------TGAT
AAGTGCCTAGGTGAAG--------------------------------------------
------------------------------------TATAGTATAAGATAAGTCAGAAAA
GTGAGTCTA-------------------TTAGTATACTA---------------------
----------------------GAAAAAGAAAGATACCTATACTCTTACTATAAGAT---
-----------------------AAAGACTCTTAAGTCTAAATACTATTAGAAAGACTAT
T------------------------------AGAAAGACTATTAAGATAAGGC-------
---------------TTTTCACATGAATACTTAGTAGAACGACTAACGACGAGATTTATT
A-TCGTTT-CT----------CGCGTGTCTCACGAAAGTTAGAGTAGGTGCGAATTCTCC
CA-ATT-TGTGACCGACCATACGATCTGTGA-TA---TAAATAGGTAAATGTTC--CTTT
CCATTATG-AATAGCGATTGTATGGCCAATCATTGTGGG-TATAATGGTAGATGCCCGAG
ACCAAGTCACTATGATTTCTT----TCTCCTCCCTCCTGTTGAGTTTTTCAATTCTTCCC
GCTAAATGATTAGCT---ACAAAAGGATT--TTTTTTTAGTGAACG-TGT--CACGGCTG
ATTACTCCTTTTTT------------------TCCATTTTTTAAATTGGCATTCTATGTC
C-AATATCTCGATCTTAATCTGAAGTA-------------------------TAATGATG
AATGGAAAAAAGAGAAAATCCTTTAGCTAGATAAGGGAAGGGGCGGATGTAGCCAAGTGG
ATCAAGGCAGTGGATTTGTGAATCCACCC
>KJ672719Dendrobium_nobile
----------------------------------------------------------CA
TCTATAAATGGATAATACTTTTGTATGTA-------------------------------
------------------------------------------------------TATGAA
TTTTTGAAGGTAGCAATCCCCC--------------------AATATC-TTGTTCTAAGA
ACAAGATATTGGGGGATTGC--TACCTTGTTGGATTTG----------------------
------------------------------------------------------------
---------------CATTCTTGGATTCACTTGGATTCAGGGGT--------CTTTTGCT
TCTCTA------------------------TCCGAATTTTCGTTCTT--------TATCA
T----AAAAGTTC-TCCCCCGCCAATGAA---------------------------TGAT
AAGTGCCTAGGTGAAG--------------------------------------------
------------------------------------TATAGTATAAGATAAGTCAGAAAA
GTGAGTATA-------------------TTAGTATACTA---------------------
----------------------GAAAAAGAAATATACCTATACTCTTACTATAAGAT---
-----------------------AAAGACTCTTAAGTCTAAATACTATTAGAAAGACTAT
T------------------------------------------AAGATAAGGC-------
---------------TTTTCACATGAATACTTTGTAGAACGACTAACGACGAGATTTATT
A-TCGTTT-CT----------CGCGTGTCTCACGAAAGTTAGAGTAGGTGCGAATTCTCC
CA-ATT-TGTGACCGACCATACGATCTGTGA-TA---TAAATAGGTAAATGTTC--CTTT
CCATTATG-AATAGCGATTGTATGGCCAATCATTGTGGG-TATAATGGTAGATGCCCGAG
ACCAAGTCACTATGATTTCTT----TCTCCTCCCTCCTGTTGAGTTTTTCAATTCTTCCC
GCTAAATGATTAGCT---ACAAAAGGATT--TTTTTTTAGTGAACG-TGT--CACGGCTG
ATTACTCCTTTTTT------------------TCCATTTTTTAAATTGGCATTCTATGTC
C-AATATCTCGATCTTAATCTGAAGTA-------------------------TAATGATG
AATGGAAAAAAGAGAAAATCCTTTAGCTAGATAAGGGAAGGGG-----------------
-----------------------------
>GU458305Dendrobium_nobile
---------------------------------------------------------CCA
TCTATAAATGGATAATACTTTTGTATGTA-------------------------------
------------------------------------------------------TATGAA
TTTTTGAAGGTAGCAATCCCCC--------------------AATATC-TTGTTCTTAGA
ACAAGATATTGGGGGATTGC--TACCTTGTTGGATTTG----------------------
------------------------------------------------------------
---------------CATTCTTGGATTCACTTGGATTCAGGGGT--------CTTTTGCT
TCTCTA------------------------TCCGAATTTTCGTTCTT--------TATCA
T----AAAAGTTC-TCCCCCGCCAATGAA---------------------------TGAT
AAGTGCCTAGGTGAAG--------------------------------------------
------------------------------------TATAGTATAAGATAAGTCAGAAAA
GTGAGTATA-------------------TTAGTATACTA---------------------
----------------------GAAAAAGAAATATACCTATACTCTTACTATAAGAT---
-----------------------AAAGACTCTTAAGTCTAAATACTATTAGAAAGACTAT
T-------------------AAGATAAGGCTAGAAAGACTATTAAGATAAGGC-------
---------------TTTTCACATGAATACTTAGTAGAACGACTAACGACGAGATTTATT
A-TCGTTT-CT----------CGCGTGTCTCACGAAAGTTAGAGTAGGTGCGAATTCTCC
CA-ATT-TGTGACCGACCATACGATCTGTGA-TA---TAAATAGGTAAATGTTC--CTTT
CCATTATG-AATAGCGATTGTATGGCCAATCATTGTGGG-TATAATGGTAGATGCCCGAG
ACCAAGTCACTATGATTTCTT----TCTCCTCCCTCCTGTTGAGTTTTTCAATTCTTCCC
GCTAAATGATTAGCT---ACAAAAGGATT--TTTTTTTAGTGAACG-TGT--CACGGCTG
ATTACTCCTTTTTT------------------TCCATTTTTTAAATTGGCATTCTATGTC
C-AATATCTCGATCTTAATCTGAAGTA-------------------------TAATGATG
AATGGAAAAAAGAGAAAATCCTTTAGCTAGATAAGGGAAGGGGCGGATGTAGCCAAGTGG
ATCAAGGCAGT------------------
>GU458302Dendrobium_nobile
---------------------------------------------------------CCA
TCTATAAATGGATAATACTTTTGTATGTA-------------------------------
------------------------------------------------------TATGAA
TTTTTGAAGGTAGCAATCCCCC--------------------AATATC-TTGTTCTTAGA
ACAAGATATTGGGGGATTGC--TACCTTGTTGGATTTG----------------------
------------------------------------------------------------
---------------CATTCTTGGATTCACTTGGATTCAGGGGT--------CTTTTGCT
TCTCTA------------------------TCCGAATTTTCGTTCTT--------TATCA
T----AAAAGTTC-TCCCCCGCCAATGAA---------------------------TGAT
AAGTGCCTAGGTGAAG--------------------------------------------
------------------------------------TATAGTATAAGATAAGTCAGAAAA
GTGAGTATA-------------------TTAGTATACTA---------------------
----------------------GAAAAAGAAATATACCTATACTCTTACTATAAGAT---
-----------------------AAAGACTCTTAAGTCTAAATACTATTAGAAAGACTAT
T-------------------AAGATAAGGCTAGAAAGACTATTAAGATAAGGC-------
---------------TTTTCACATGAATACTTAGTAGAACGACTAACGACGAGATTTATT
A-TCGTTT-CT----------CGCGTGTCTCACGAAAGTTAGAGTAGGTGCGAATTCTCC
CA-ATT-TGTGACCGACCATACGATCTGTGA-TA---TAAATAGGTAAATGTTC--CTTT
CCATTATG-AATAGCGATTGTATGGCCAATCATTGTGGG-TATAATGGTAGATGCCCGAG
ACCAAGTCACTATGATTTCTT----TCTCCTCCCTCCTGTTGAGTTTTTCAATTCTTCCC
GCTAAATGATTAGCT---ACAAAAGGATT--TTTTTTTAGTGAACG-TGT--CACGGCTG
ATTACTCCTTTTTT------------------TCCATTTTTTAAATTGGCATTCTATGTC
C-AATATCTCGATCTTAATCTGAAGTA-------------------------TAATGATG
AATGGAAAAAAGAGAAAATCCTTTAGCTAGATAAGGGAAGGGGCGGATGTAGCCAAGTGG
ATCAAGGCAGT------------------
>GU458311Dendrobium_nobile
---------------------------------------------------------CCA
TCTATAAATGGATAATACTTTTGTATGTA-------------------------------
------------------------------------------------------TATGAA
TTTTTGAAGGTAGCAATCCCCC--------------------AATATC-TTGTTCTAAGA
ACAAGATATTGGGGGATTGC--TACCTTGTTGGATTTG----------------------
------------------------------------------------------------
---------------CATTCTTGGATTCACTTGGATTCAGGGGT--------CTTTTGCT
TCTCTA------------------------TCCGAATTTTCGTTCTT--------TATCA
T----AAAAGTTC-TCCCCCGCCAATGAA---------------------------TGAT
AAGTGCCTAGGTGAAG--------------------------------------------
------------------------------------TATAGTATAAGATAAGTCAGAAAA
GTGAGTATA-------------------TTAGTATACTA---------------------
----------------------GAAAAAGAAATATACCTATACTCTTACTATAAGAT---
-----------------------AAAGACTCTTAAGTCTAAATACTATTAGAAAGACTAT
T-------------------AAGATAAGGCTAGAAAGACTATTAAGATAAGGC-------
---------------TTTTCACATGAATACTTAGTAGAACGACTAACGACGAGATTTATT
A-TCGTTT-CT----------CGCGTGTCTCACGAAAGTTAGAGTAGGTGCGAATTCTCC
CA-ATT-TGTGACCGACCATACGATCTGTGA-TA---TAAATAGGTAAATGTTC--CTTT
CCATTATG-AATAGCGATTGTATGGCCAATCATTGTGGG-TATAATGGTAGATGCCCGAG
ACCAAGTCACTATGATTTCTT----TCTCCTCCCTCCTGTTGAGTTTTTCAATTCTTCCC
GCTAAATGATTAGCT---ACAAAAGGATT--TTTTTTTAGTGAACG-TGT--CACGGCTG
ATTACTCCTTTTTT------------------TCCATTTTTTAAATTGGCATTCTATGTC
C-AATATCTCGATCTTAATCTGAAGTA-------------------------TAATGATG
AATGGAAAAAAGAGAAAATCCTTTAGCTAGATAAGGGAAGGGGCGGATGTAGCCAAGTGG
ATCAAGGCAGT------------------
>GU458310Dendrobium_nobile
---------------------------------------------------------CCA
TCTATAAATGGATAATACTTTTGTATGTA-------------------------------
------------------------------------------------------TATGAA
TTTTTGAAGGTAGCAATCCCCC--------------------AATATC-TTGTTCTTAGA
ACAAGATATTGGGGGATTGC--TACCTTGTTGGATTTG----------------------
------------------------------------------------------------
---------------CATTCTTGGATTCACTTGGATTCAGGGGT--------CTTTTGCT
TCTCTA------------------------TCCGAATTTTCGTTCTT--------TATCA
T----AAAAGTTC-TCCCCCGCCAATGAA---------------------------TGAT
AAGTGCCTAGGTGAAG--------------------------------------------
------------------------------------TATAGTATAAGATAAGTCAGAAAA
GTGAGTATA-------------------TTAGTATACTA---------------------
----------------------GAAAAAGAAATATACCTATACTCTTACTATAAGAT---
-----------------------AAAGACTCTTAAGTCTAAATACTATTAGAAAGACTAT
T-------------------AAGATAAGGCTAGAAAGACTATTAAGATAAGGC-------
---------------TTTTCACATGAATACTTAGTAGAACGACTAACGACGAGATTTATT
A-TCGTTT-CT----------CGCGTGTCTCACGAAAGTTAGAGTAGGTGCGAATTCTCC
CA-ATT-TGTGACCGACCATACGATCTGTGA-TA---TAAATAGGTAAATGTTC--CTTT
CCATTATG-AATAGCGATTGTATGGCCAATCATTGTGGG-TATAATGGTAGATGCCCGAG
ACCAAGTCACTATGATTTCTT----TCTCCTCCCTCCTGTTGAGTTTTTCAATTCTTCCC
GCTAAATGATTAGCT---ACAAAAGGATT--TTTTTTTAGTGAACG-TGT--CACGGCTG
ATTACTCCTTTTTT------------------TCCATTTTTTAAATTGGCATTCTATGTC
C-AATATCTCGATCTTAATCTGAAGTA-------------------------TAATGATG
AATGGAAAAAAGAGAAAATCCTTTAGCTAGATAAGGGAAGGGGCGGATGTAGCCAAGTGG
ATCAAGGCAGT------------------
>FJ216482Dendrobium_nobile
----------------------ACAACTTCCCTCTAGATCTAGCTTCTGTGGAAGCTCCA
TCTATAAATGGATAATACTTTTGTATGTA-------------------------------
------------------------------------------------------TATGAA
TTTTTGAAGGTAGCAATCCCCC--------------------AATATC-TTGTTCTTAGA
ACAAGATATTGGGGGATTGC--TACCTTGTTGGATTTG----------------------
------------------------------------------------------------
---------------CATTCTTGGATTCACTTGGATTCAGGGGT--------CTTTTGCT
TCTCTA------------------------TCCGAATTTTCGTTCTT--------TATCA
T----AAAAGTTC-TCCCCCGCCAATGAA---------------------------TGAT
AAGTGCCTAGGTGAAG--------------------------------------------
------------------------------------TATAGTATAAGATAAGTCAGAAAA
GTGAGTATA-------------------TTAGTATACTA---------------------
----------------------GAAAAAGAAATATACCTATACTCTTACTATAAGAT---
-----------------------AAAGACTCTTAAGTCTAAATACTATTAGAAAGACTAT
T-------------------AAGATAAGGCTAGAAAGACTATTAAGATAAGGC-------
---------------TTTTCACATGAATACTTAGTAGAACGACTAACGACGAGATTTATT
A-TCGTTT-CT----------CGCGTGTCTCACGAAAGTTAGAGTAGGTGCGAATTCTCC
CA-ATT-TGTGACCGACCATACGATCTGTGA-TA---TAAATAGGTAAATGTTC--CTTT
CCATTATG-AATAGCGATTGTATGGCCAATCATTGTGGG-TATAATGGTAGATGCCCGAG
ACCAAGTCACTATGATTTCTT----TCTCCTCCCTCCTGTTGAGTTTTTCAATTCTTCCC
GCTAAATGATTAGCT---ACAAAAGGATT--TTTTTTTAGTGAACG-TGT--CACGGCTG
ATTACTCCTTTTTT------------------TCCATTTTTTAAATTGGCATTCTATGTC
C-AATATCTCGATCTTAATCTGAAGTA-------------------------TAATGATG
AATGGAAAAAAGAGAAAATCCTTTAGCTAGATAAGGGAAGGGGCGGATGTAGCCAAGTGG
ATCAAGGCAGT------------------
>EU887941Dendrobium_nobile
----------------------ACAACTTCCCTCTAGATCTAGCTTCTGTGGAAGCTCCA
TCTATAAATGGATAATACTTTTGTATGTA-------------------------------
------------------------------------------------------TATGAA
TTTTTGAAGGTAGCAATCCCCC--------------------AATATC-TTGTTCTAAGA
ACAAGATATTGGGGGATTGC--TACCTTGTTGGATTTG----------------------
------------------------------------------------------------
---------------CATTCTTGGATTCACTTGGATTCAGGGGT--------CTTTTGCT
TCTCTA------------------------TCCGAATTTTCGTTCTT--------TATCA
T----AAAAGTTC-TCCCCCGCCAATGAA---------------------------TGAT
AAGTGCCTAGGTGAAG--------------------------------------------
------------------------------------TATAGTATAAGATAAGTCAGAAAA
GTGAGTATA-------------------TTAGTATACTA---------------------
----------------------GAAAAAGAAATATACCTATACTCTTACTATAAGAT---
-----------------------AAAGACTCTTAAGTCTAAATACTATTAGAAAGACTAT
T-------------------AAGATAAGGCTAGAAAGACTATTAAGATAAGGC-------
---------------TTTTCACATGAATACTTAGTAGAACGACTAACGACGAGATTTATT
A-TCGTTT-CT----------CGCGTGTCTCACGAAAGTTAGAGTAGGTGCGAATTCTCC
CA-ATT-TGTGACCGACCATACGATCTGTGA-TA---TAAATAGGTAAATGTTC--CTTT
CCATTATG-AATAGCGATTGTATGGCCAATCATTGTGGG-TATAATGGTAGATGCCCGAG
ACCAAGTCACTATGATTTCTT----TCTCCTCCCTCCTGTTGAGTTTTTCAATTCTTCCC
GCTAAATGATTAGCT---ACAAAAGGATT--TTTTTTTAGTGAACG-TGT--CACGGCTG
ATTACTCCTTTTTT------------------TCCATTTTTTAAATTGGCATTCTATGTC
C-AATATCTCGATCTTAATCTGAAGTA-------------------------TAATGATG
AATGGAAAAAAGAGAAAATCCTTTAGCTAGATAAGGGAAGGGGCGGATGTAGCCAAGTGG
ATCAAGGCAGT------------------
>EU887942Dendrobium_nobile
----------------------ACAACTTCCCTCTAGATCTAGCTTCTGTGGAAGCTCCA
TCTATAAATGGATAATACTTTTGTATGTA-------------------------------
------------------------------------------------------TATGAA
TTTTTGAAGGTAGCAATCCCCC--------------------AATATC-TTGTTCTAAGA
ACAAGATATTGGGGGATTGC--TACCTTGTTGGATTTG----------------------
------------------------------------------------------------
---------------CATTCTTGGATTCACTTGGATTCAGGGGT--------CTTTTGCT
TCTCTA------------------------TCCGAATTTTCGTTCTT--------TATCA
T----AAAAGTTC-TCCCCCGCCAATGAA---------------------------TGAT
AAGTGCCTAGGTGAAG--------------------------------------------
------------------------------------TATAGTATAAGATAAGTCAGAAAA
GTGAGTATA-------------------TTAGTATACTA---------------------
----------------------GAAAAAGAAATATACCTATACTCTTACTATAAGAT---
-----------------------AAAGACTCTTAAGTCTAAATACTATTAGAAAGACTAT
T-------------------AAGATAAGGCTAGAAAGACTATTAAGATAAGGC-------
---------------TTTTCACATGAATACTTAGTAGAACGACTAACGACGAGATTTATT
A-TCGTTT-CT----------CGCGTGTCTCACGAAAGTTAGAGTAGGTGCGAATTCTCC
CA-ATT-TGTGACCGACCATACGATCTGTGA-TA---TAAATAGGTAAATGTTC--CTTT
CCATTATG-AATAGCGATTGTATGGCCAATCATTGTGGG-TATAATGGTAGATGCCCGAG
ACCAAGTCACTATGATTTCTT----TCTCCTCCCTCCTGTTGAGTTTTTCAATTCTTCCC
GCTAAATGATTAGCT---ACAAAAGGATT--TTTTTTTAGTGAACG-TGT--CACGGCTG
ATTACTCCTTTTTT------------------TCCATTTTTTAAATTGGCATTCTATGTC
C-AATATCTCGATCTTAATCTGAAGTA-------------------------TAATGATG
AATGGAAAAAAGAGAAAATCCTTTAGCTAGATAAGGGAAGGGGCGGATGTAGCCAAGTGG
ATCAAGGCAGT------------------
>MT019495Dendrobium_nobile
------------------------------------------------------------
------------------------------------------------------------
------------------------------------------------------------
----------------TCCCCC--------------------AATATC-TTGTTCTTAGA
ACAAGATATTGGGGGATTGC--TACCTTGTTGGATTTG----------------------
------------------------------------------------------------
---------------CATTCTTGGATTCACTTGGATTCAGGGGT--------CTTTTGCT
TCTCTA------------------------TCCGAATTTTCGTTCTT--------TATCA
T----AAAAGTTC-TCCCCCGCCAATGAA---------------------------TGAT
AAGTGCCTAGGTGAAG--------------------------------------------
------------------------------------TATAGTATAAGATAAGTCAGAAAA
GTGAGTATA-------------------TTAGTATACTA---------------------
----------------------GAAAAAGAAATATACCTATACTCTTACTATAAGAT---
-----------------------AAAGACTCTTAAGTCTAAATACTATTAGAAAGACTAT
T------------------------------------------AAGATAAGGC-------
---------------TTTNCACATGAATACTTAGTAGAACGACTAACGACGAGATTTATT
A-TCGTTT-CT----------CGCGTGTCTCACGAAAGTTAGAGTAGGTGCGAATTCTCC
CA-ATT-TGTGACCGACCATACGATCTGTGA-TA---TAAATAGGTAAATGTTC--CTTT
CCATTATG-AATAGCGATTGTATGGCCAATCATTGTGGG-TATAATGGTAGATGCCCGAG
ACCAAGTCACTATGATTTCTT----TCTCCTCCCTCCTGTTGAGTTTTTCAATTCTTCCC
GCTAAATGATTAGCT---ACAAAAGGATT--TTTTTTTAGTGAACG-TGT--CACGGCTG
ATTACTCCTTTTTT------------------TCCATTTTTTAAATTGGCATTCT-----
------------------------------------------------------------
------------------------------------------------------------
-----------------------------
>MT019496Dendrobium_nobile
------------------------------------------------------------
------------------------------------------------------------
------------------------------------------------------------
----------------TCCCCC--------------------AATATC-TTGTTCTTAGA
ACAAGATATTGGGGGATTGC--TACCTTGTTGGATTTG----------------------
------------------------------------------------------------
---------------CATTCTTGGATTCACTTGGATTCAGGGGT--------CTTTTGCT
TCTCTA------------------------TCCGAATTTTCGTTCTT--------TATCA
T----AAAAGTTC-TCCCCCGCCAATGAA---------------------------TGAT
AAGTGCCTAGGTGAAG--------------------------------------------
------------------------------------TATAGTATAAGATAAGTCAGAAAA
GTGAGTATA-------------------TTAGTATACTA---------------------
----------------------GAAAAAGAAATATACCTATACTCTTACTATAAGAT---
-----------------------AAAGACTCTTAAGTCTAAATACTATTAGAAAGACTAT
T-------------------AAGATAAGGCTAGAAAGACTATTAAGATAAGGC-------
---------------TTTTCACATGAATACTTAGTAGAACGACTAACGACGAGATTTATT
A-TCGTTT-CT----------CGCGTGTCTCACGAAAGTTAGAGTAGGTGCGAATTCTCC
CA-ATT-TGTGACCGACCATACGATCTGTGA-TA---TAAATAGGTAAATGTTC--CTTT
CCATTATG-AATAGCGATTGTATGGCCAATCATTGTGGG-TATAATGGTAGATGCCCGAG
ACCAAGTCACTATGATTTCTT----TCTCCTCCCTCCTGTTGAGTTTTTCAATTCTTCCC
GCTAAATGATTAGCT---ACAAAAGGATT--TTTTTTTAGTGAACG-TGT--CACGGCTG
ATTACTCCTTTTTT------------------TCCATTTTTTAAATTGGCATTCT-----
------------------------------------------------------------
------------------------------------------------------------
-----------------------------
>KX023288Dendrobium_nobile
------------------------------------------------------------
---------------TACTTTTGTATGTA-------------------------------
------------------------------------------------------TATGAA
TTTTTGAAGGTAGCAATCCCCC--------------------AATATC-TTGTTCTAAGA
ACAAGATATTGGGGGATTGC--TACCTTGTTGGATTTG----------------------
------------------------------------------------------------
---------------CATTCTTGGATTCACTTGGATTCAGGGGT--------CTTTTGCT
TCTCTA------------------------TCCGAATTTTCGTTCTT--------TATGA
T----AAGAGTTC-TCCCCCGCCGATGAA---------------------------TGAT
AAGTGCCTAGGTGAAG--------------------------------------------
------------------------------------TATAGTATAAGATAAGTCAGAAAA
GTGAGTATA-------------------TTAGTATACTA---------------------
----------------------GAAAAAGAAATATACCTATACTCTTACTATAAGAT---
-----------------------AAAGACTCTTAAGTCTAAATACTATTAGAAAGACTAT
T-------------------AAGATAAGGCTAGAAAGACTATTAAGATAAGGC-------
---------------TTTTCACATGAATACTTAGTAGAACGACTAACGACGAGATTTATT
A-TCGTTT-CT----------CGCGTGTCTCACGAAAGTTAGAGTAGGTGCGAATTCTCC
CA-ATT-TGTGACCGACCATACGATCTGTGA-TA---TAAATAGGTAAATGTTC--CTTT
CCATTATG-AATAGCGATTGTATGGCCAATCATTGTGGG-TATAATGGTAGATGCCCGAG
ACCAAGTCACTATGATTTCTT----TCTCCTCCCTCCTGTTGAGTTTTTCAATTCTTCCC
GCTAAATGATTAGCT---ACAAAAGGATT--TTTTTTTAGTGAACG-TGT--CACGGCTG
ATTACTCCTTTTTT------------------TCCATTTTTTAAATTGGCATTCTATGTC
C-AATATCTCGATCTTAATCTGAAGTA-------------------------TAATGATG
AATGGAAAAAAAGAGAAAATCCTTTTAGCTAGATA-------------------------
-----------------------------
>KT792690Dendrobium_nobile
------------------------------------------------------------
------------------------------------------------------------
------------------------------------------------------------
--TTTGAAGGTAGCAATCCCCC--------------------AATATC-TTGTTCTTAGA
ACAAGATATTGGGGGATTGC--TACCTTGTTGGATTTG----------------------
------------------------------------------------------------
---------------CATTCTTGGATTCACTTGGATTCAGGGGT--------CTTTTGCT
TCTCTA------------------------TCCGAATTTTCGTTCTT--------TATCA
T----AAAAGTTC-TCCCCCGCCAATGAA---------------------------TGAT
AAGTGCCTAGGTGAAG--------------------------------------------
------------------------------------TATAGTATAAGATAAGTCAGAAAA
GTGAGTATA-------------------TTAGTATACTA---------------------
----------------------GAAAAAGAAATATACCTATACTCTTACTATAAGAT---
-----------------------AAAGACTCTTAAGTCTAAATACTATTAGAAAGACTAT
T-------------------AAGATAAGGCTAGAAAGACTATTAAGATAAGGC-------
---------------TTTTCACATGAATACTTAGTAGAACGACTAACGACGAGATTTATT
A-TCGTTT-CT----------CGCGTGTCTCACGAAAGTTAGAGTAGGTGCGAATTCTCC
CA-ATT-TGTGACCGACCATACGATCTGTGA-TA---TAAATAGGTAAATGTTC--CTTT
CCATTATG-AATAGCGATTGTATGGCCAATCATTGTGGG-TATAATGGTAGATGCCCGAG
ACCAAGTCACTATGATTTCTT----TCTCCTCCCTCCTGTTGAGTTTTTCAATTCTTCCC
GCTAAATGATTAGCT---ACAAAAGGATT--TTTTTTTAGTGAACG-TGT--CACGGCTG
ATTACTCCTTTTTT------------------TCCATTTTTTAAATTGGCATTCTATGTC
C-AATATCTCGATCTTAATCTGAAGTA-------------------------TAATGATG
AATGGAAAAAAGAGA---------------------------------------------
-----------------------------
>KX023287Dendrobium_nobile
------------------------------------------------------------
---------------TACTTTTGTATGTA-------------------------------
------------------------------------------------------TATGAA
TTTTTGAAGGTAGCAATCCCCC--------------------AATATC-TTGTTCTAAGA
ACAAGATATTGGGGGATTGC--TACCTTGTTGGATTTG----------------------
------------------------------------------------------------
---------------CATTCTTGGATTCACTTGGATTCAGGGGT--------CTTTTGCT
TCTCTA------------------------TCCGAATTTTCGTTCTT--------TATCA
T----AAAAGTTC-TCCCCCGCCAATGAA---------------------------TGAT
AAGTGCCTAGGTGAAG--------------------------------------------
------------------------------------TATAGTATAAGATAAGTCAGAAAA
GTGAGTATA-------------------TTAGTATACTA---------------------
----------------------GAAAAAGAAATATACCTATACTCTTACTATAAGAT---
-----------------------AAAGACTCTTAAGTCTAAATACTATTAGAAAGACTAT
T-------------------AAGATAAGGCTAGAAAGACTATTAAGATAAGGC-------
---------------TTTTCACATGAATACTTAGTAGAACGACTAACGACGAGATTTATT
A-TCGTTT-CT----------CGCGTGTCTCACGAAAGTTAGAGTAGGTGCGAATTCTCC
CA-ATT-TGTGACCGACCATACGATCTGTGA-TA---TAAATAGGTAAATGTTC--CTTT
CCATTATG-AATAGCGATTGTATGGCCAATCATTGTGGG-TATAATGGTAGATGCCCGAG
ACCAAGTCACTATGATTTCTT----TCTCCTCCCTCCTGTTGAGTTTTTCAATTCTTCCC
GCTAAATGATTAGCT---ACAAAAGGATT--TTTTTTTAGTGAACG-TGT--CACGGCTG
ATTACTCCTTTTTT------------------TCCATTTTTTAAATTGGCATTCTATGTC
C-AATATCTCGATCTTAATCTGAAGTA-------------------------TAATGATG
AATGGAAAAAAGAGAAAATCCTTTAGCTAGATAAGG-AAGGG------------------
-----------------------------
>KJ672718Dendrobium_nobile
----------------------------------------------------------CA
TCTATAAATGGATAATACTTTTGTATGTA-------------------------------
------------------------------------------------------TATGAA
TTTTTGAAGGTAGCAATCCCCC--------------------AATATC-TTGTTCTAAGA
ACAAGATATTGGGGGATTGC--TACCTTGTTGGATTTG----------------------
------------------------------------------------------------
---------------CATTCTTGGATTCACTTGGATTCAGGGGT--------CTTTTGCT
TCTCTA------------------------TCCGAATTTTCGTTCTT--------TATCA
T----AAAAGTTC-TCCCCCGCCAATGAA---------------------------TGAT
AAGTGCCTAGGTGAAG--------------------------------------------
------------------------------------TATAGTATAAGATAAGTCAGAAAA
GTGAGTATA-------------------TTAGTATACTA---------------------
----------------------GAAAAAGAAATATACCTATACTCTTACTATAAGAT---
-----------------------AAAGACTCTTAAGTCTAAATACTATTAGAAAGACTAT
T-------------------AAGATAAGGCTAGAAAGACTATTAAGATAAGGC-------
---------------TTTTCACATGAATACTTTGTAGAACGACTAACGACGAGATTTATT
A-TCGTTT-CT----------CGCGTGTCTCACGAAAGTTAGAGTAGGTGCGAATTCTCC
CA-ATT-TGTGACCGACCATACGATCTGTGA-TA---TAAATAGGTAAATGTTC--CTTT
CCATTATG-AATAGCGATTGTATGGCCAATCATTGTGGG-TATAATGGTAGATGCCCGAG
ACCAAGTCACTATGATTTCTT----TCTCCTCCCTCCTGTTGAGTTTTTCAATTCTTCCC
GCTAAATGATTAGCT---ACAAAAGGATT--TTTTTTTAGTGAACG-TGT--CACGGCTG
ATTACTCCTTTTTT------------------TCCATTTTTTAAATTGGCATTCTATGTC
C-AATATCTCGATCTTAATCTGAAGTA-------------------------TAATGATG
AATGGAAAAAAGAGAAAATCCTTTAGCTAGATAAGGGAAGGGG-----------------
-----------------------------
>KJ672717Dendrobium_nobile
----------------------------------------------------------CA
TCTATAAATGGATAATACTTTTGTATGTA-------------------------------
------------------------------------------------------TATGAA
TTTTTGAAGGTAGCAATCCCCC--------------------AATATC-TTGTTCTAAGA
ACAAGATATTGGGGGATTGC--TACCTTGTTGGATTTG----------------------
------------------------------------------------------------
---------------CATTCTTGGATTCACTTGGATTCAGGGGT--------CTTTTGCT
TCTCTA------------------------TCCGAATTTTCGTTCTT--------TATCA
T----AAAAGTTC-TCCCCCGCCAATGAA---------------------------TGAT
AAGTGCCTAGGTGAAG--------------------------------------------
------------------------------------TATAGTATAAGATAAGTCAGAAAA
GTGAGTATA-------------------TTAGTATACTA---------------------
----------------------GAAAAAGAAATATACCTATACTCTTACTATAAGAT---
-----------------------AAAGACTCTTAAGTCTAAATACTATTAGAAAGACTAT
T-------------------AAGATAAGGCTAGAAAGACTATTAAGATAAGGC-------
---------------TTTTCACATGAATACTTTGTAGAACGACTAACGACGAGATTTATT
A-TCGTTT-CT----------CGCGTGTCTCACGAAAGTTAGAGTAGGTGCGAATTCTCC
CA-ATT-TGTGACCGACCATACGATCTGTGA-TA---TAAATAGGTAAATGTTC--CTTT
CCATTATG-AATAGCGATTGTATGGCCAATCATTGTGGG-TATAATGGTAGATGCCCGAG
ACCAAGTCACTATGATTTCTT----TCTCCTCCCTCCTGTTGAGTTTTTCAATTCTTCCC
GCTAAATGATTAGCT---ACAAAAGGATT--TTTTTTTAGTGAACG-TGT--CACGGCTG
ATTACTCCTTTTTT------------------TCCATTTTTTAAATTGGCATTCTATGTC
C-AATATCTCGATCTTAATCTGAAGTA-------------------------TAATGATG
AATGGAAAAAAGAGAAAATCCTTTAGCTAGATAAGGGAAGGGG-----------------
-----------------------------
>KJ672716Dendrobium_nobile
----------------------------------------------------------CA
TCTATAAATGGATAATACTTTTGTATGTA-------------------------------
------------------------------------------------------TATGAA
TTTTTGAAGGTAGCAATCCCCC--------------------AATATC-TTGTTCTAAGA
ACAAGATATTGGGGGATTGC--TACCTTGTTGGATTTG----------------------
------------------------------------------------------------
---------------CATTCTTGGATTCACTTGGATTCAGGGGT--------CTTTTGCT
TCTCTA------------------------TCCGAATTTTCGTTCTT--------TATCA
T----AAAAGTTC-TCCCCCGCCAATGAA---------------------------TGAT
AAGTGCCTAGGTGAAG--------------------------------------------
------------------------------------TATAGTATAAGATAAGTCAGAAAA
GTGAGTATA-------------------TTAGTATACTA---------------------
----------------------GAAAAAGAAATATACCTATACTCTTACTATAAGAT---
-----------------------AAAGACTCTTAAGTCTAAATACTATTAGAAAGACTAT
T-------------------AAGATAAGGCTAGAAAGACTATTAAGATAAGGC-------
---------------TTTTCACATGAATACTTAGTAGAACGACTAACGACGAGATTTATT
A-TCGTTT-CT----------CGCGTGTCTCACGAAAGTTAGAGTAGGTGCGAATTCTCC
CA-ATT-TGTGACCGACCATACGATCTGTGA-TA---TAAATAGGTAAATGTTC--CTTT
CCATTATG-AATAGCGATTGTATGGCCAATCATTGTGGG-TATAATGGTAGATGCCCGAG
ACCAAGTCACTATGATTTCTT----TCTCCTCCCTCCTGTTGAGTTTTTCAATTCTTCCC
GCTAAATGATTAGCT---ACAAAAGGATT--TTTTTTTAGTGAACG-TGT--CACGGCTG
ATTACTCCTTTTTT------------------TCCATTTTTTAAATTGGCATTCTATGTC
C-AATATCTCGATCTTAATCTGAAGTA-------------------------TAATGATG
AATGGAAAAAAGAGAAAATCCTTTAGCTAGATAAGGGAAGGGG-----------------
-----------------------------
>KJ174285Dendrobium_nobile
------------------------------------------------------------
------------------------------------------------------------
------------------------------------------------------------
------------------CCCC--------------------AATATC-TTGTTCTAAGA
ACAAGATATTGGGGGATTGC--TACCTTGTTGGATTTG----------------------
------------------------------------------------------------
---------------CATTCTTGGATTCACTTGGATTCAGGGGT--------CTTTTGCT
TCTCTA------------------------TCCGAATTTTCGTTCTT--------TATCA
T----AAAAGTTC-TCCCCCGCCAATGAA---------------------------TGAT
AAGTGCCTAGGTGAAG--------------------------------------------
------------------------------------TATAGTATAAGATAAGTCAGAAAA
GTGAGTATA-------------------TTAGTATACTA---------------------
----------------------GAAAAAGAAATATACCTATACTCTTACTATAAGAT---
-----------------------AAAGACTCTTAAGTCTAAATACTATTAGAAAGACTAT
T-------------------AAGATAAGGCTAGAAAGACTATTAAGATAAGGC-------
---------------TTTTCACATGAATACTTAGTAGAACGACTAACGACGAGATTTATT
A-TCGTTT-CT----------CGCGTGTCTCACGAAAGTTAGAGTAGGTGCGAATTCTCC
CA-ATT-TGTGACCGACCATACGATCTGTGA-TA---TAAATAGGTAAATGTTC--CTTT
CCATTATG-AATAGCGATTGTATGGCCAATCATTGTGGG-TATAATGGTAGATGCCCGAG
ACCAAGTCACTATGATTTCTT----TCTCCTCCCTCCTGTTGAGTTTTTCAATTCTTCCC
GCTAAATGATTAGCT---ACAAAAGGATT--TTTTTTTAGTGAACG-TGT--CACGGCTG
ATTACTCCTTTTTT------------------TCCATTTTTTAAATTGGCATTCTATGTC
C-AATATCTCGATCTTAATCTGAAGTA-------------------------TAATGATG
AATGGAAAAAAGAGAAAATCCTTTAGCTAGATAAGG-AAGGG------------------
-----------------------------
>KJ174284Dendrobium_nobile 
------------------------------------------------------------
------------------------------------------------------------
------------------------------------------------------------
------------------------------------------------------------
------------------GC--TACCTTGTTGGATTTG----------------------
------------------------------------------------------------
---------------CATTCTTGGATTCACTTGGATTCAGGGGT--------CTCTTGCT
TCTCTA------------------------TCCGAATTTTCGTTCTT--------TATCA
T----AAAAGTTC-TCCCCCGCCAATGAA---------------------------TGAT
AAGTGCCTAGGTGAAG--------------------------------------------
------------------------------------TATAGTATAAGATAAGTCAGAAAA
GTGAGTATA-------------------TTAGTATACTA---------------------
----------------------GAAAAAGAAATATACCTATACTCTTACTATAAGAT---
-----------------------AAAGACTCTTAAGTCTAAATACTATTAGAAAGACTAT
T-------------------AAGATAAGGCTAGAAAGACTATTAAGATAAGGC-------
---------------TTTTCACATGAATACTTAGTAGAACGACTAACGACGAGATTTATT
A-TCGTTT-CT----------CGCGTGTCTCACGAAAGTTAGAGTAGGTGCGAATTCTCC
CA-ATT-TGTGACCGACCATACGATCTGTGA-TA---TAAATAGGTAAATGTTC--CTTT
CCATTATG-AATAGCGATTGTATGGCCAATCATTGTGGG-TATAATGGTAGATGCCCGAG
ACCAAGTCACTATGATTTCTT----TCTCCTCCCTCCTGTTGAGTTTTTCAATTCTTCCC
GCTAAATGATTAGCT---ACAAAAGGATT--TTTTTTTAGTGAACG-TGT--CACGGCTG
ATTACTCCTTTTTT------------------TCCATTTTTTAAATTGGCATTCTATGTC
C-AATATCTCGATCTTAATCTGAAGTA-------------------------TAATGATG
AATGGAAAAAAGAGAAAATCCTTTAGCTAGATAAGG-AAGGGC-----------------
-----------------------------
>KJ174283Dendrobium_nobile
--------------TAATGCTCACAACTTCCCTCTAGATCTAGCTTCTGTGGAAGCTCCA
TCTATAAATGGATAATACTTTTGTATGTA-------------------------------
------------------------------------------------------TATGAA
TTTTTGAAGGTAGCAATCCCCC--------------------AATATC-TTGTTCTAAGA
ACAAGATATTGGGGGATTGC-TACCCTTGTTGGATTTG----------------------
------------------------------------------------------------
---------------CATTCTTGGATTCACTTGGATTCAGGGGT--------CTTTTGCT
TCTCTA------------------------TCCGAATTTTCGTTCTT--------TATCA
T----AAAAGTTC-TCCCCCGCCAATGAA---------------------------TGAT
AAGTGCCTAGGTGAAG--------------------------------------------
------------------------------------TATAGTATAAGATAAGTCAGAAAA
GTGAGTATA-------------------TTAGTATACTA---------------------
----------------------GAAAAAGAAATATACCTATACTCTTACTATAAGAT---
-----------------------AAAGACTCTTAAGTCTAAATACTATTAGAAAGACTAT
T-------------------AAGATAAGGCTAGAAAGACTATTAAGATAAGGC-------
---------------TTTTCACATGAATACTTAGTAGAACGACTAACGACGAGATTTATT
A-TCGTTT-CT----------CGCGTGTCTCACGAAAGTTAGAGTAGGTGCGAATTCTCC
CA-ATT-TGTGACCGACCATACGATCTGTGA-TA---TAAATAGGTAAATGTTC--CTTT
CCATTATG-AATAGCGATTGTATGGCCAATCATTGTGGG-TATAATGGTAGATGCCCGAG
ACCAAGTCACTATGATTTCTT----TCTCCTCCCTCCTGTTGAGTTTTTCAATTCTTCCC
GCTAAATGATTAGCT---ACAAAAGGATT--TTTTTTTAGTGAACG-TGT--CACGGCTG
ATTACTCCTTTTTT------------------TCCATTTTTTAAATTGGCATTCTATGTC
C-AATATCTCGATCTTAATCTGAAGTA-------------------------TAATGATG
AATGGAAAAAAGAGAAAATCCTTTAGCTAGA-----------------------------
-----------------------------
>KP159314Dendrobium_nobile
--------------------------------------------------------TCCA
TCTATAAATGGATAATACTTTTGTATGTA-------------------------------
------------------------------------------------------TATGAA
TTTTTGAAGGTAGCAATCCCCC--------------------AATATC-TTGTTCTAAGA
ACAAGATATTGGGGGATTGC--TACCTTGTTGGATTTG----------------------
------------------------------------------------------------
---------------CATTCTTGGATTCACTTGGATTCAGGGGT--------CTTTTGCT
TCTCTA------------------------TCCGAATTTTCGTTCTT--------TATCA
T----AAAAGTTC-TCCCCCGCCAATGAA---------------------------TGAT
AAGTGCCTAGGTGAAG--------------------------------------------
------------------------------------TATAGTATAAGATAAGTCAGAAAA
GTGAGTATA-------------------TTAGTATACTA---------------------
----------------------GAAAAAGAAATATACCTATACTCTTACTATAAGAT---
-----------------------AAAGACTCTTAAGTCTAAATACTATTAGAAAGACTA-
-----------------------------------------TTAAGATAAGGC-------
---------------TTTTCACATGAATACTTAGTAGAACGACTAACGACGAGATTTATT
A-TCGTTT-CT----------CGCGTGTCTCACGAAAGTTAGAGTAGGTGCGAATTCTCC
CA-ATT-TGTGACCGACCATACGATCTGTGA-TA---TAAATAGGTAAATGTTC--CTTT
CCATTATG-AATAGCGATTGTATGGCCAATCATTGTGGG-TATAATGGTAGATGCCCGAG
ACCAAGTCACTATGATTTCTT----TCTCCTCCCTCCTGTTGAGTTTTTCAATTCTTCCC
GCTAAATGATTAGCT---ACAAAAGGATT--TTTTTTTAGTGAACG-TGT--CACGGCTG
ATTACTCCTTTTTT------------------TCCATTTTTTAAATTGGCATTCTATGTC
C-AATATCTCGATCTTAATCTGAAGTA-------------------------TAATGATG
AATGGAAAAAAGAGAAAATCCTTTAGCTAGATAAGGGAAGGGCGGATGTAGC--------
-----------------------------
>MT019493Dendrobium_capillipes
------------------------------------------------------------
------------------------------------------------------------
------------------------------------------------------------
----------------TCCCCC--------------------AATATC-TTGTTCTTAGA
ACAAGATATTGGGGGATTGC--TATCTTGTTGGATTTG----------------------
------------------------------------------------------------
---------------CATTC----------TTGGATTCAGGGGT--------CTTTTGCT
TCTCTA------------------------TCCGAATTTTCGTTCTT--------TATCA
T----AAAAGTTC-TCCCCCGCCAATGAA---------------------------TGAT
AAGTGCCTAGGTGAAG--------------------------------------------
------------------------------------TATAGTATAAGATAAGTCAGAAAA
GTGAGTATA-------------------TTAGTATACTA---------------------
----------------------GAAAAAGAAATATACCTATACTCTTACTATAAGAT---
-----------------------AAAGACTCTTAAGTCTAAATAC---------------
---------------------------------------TATTAAGATAAGGC-------
---------------TTTTCACATGAATACTTAGTAGAACGACTAACGACGAGATTTATT
A-TCGTTT-CT----------CGCGTGTCTCACGAAAGTTAGAGTAGGTGCGAATTCTCC
CA-ATT-TGTGACCGACCATACGATCTGTGA-TA---TAAATAGGTAAATGTTC--CTTT
CCATTATG-AATAGCGATTGTATGGCCAATCATTGTGGG-TATAATGGTAGATGCCCGAG
ACCAAGTCACTATGATTTCTT----TCTCCTCCCTCCTGTTGAGTTTTTCAATTCTTCCC
GCTAAATGATTAGCT---ACAAAAGGATT--TTTTTTTAGTGAACG-TGT--CACGGCTG
ATTACTCCTTTTTT------------------TCCATTTTTTAAATTGGCATTCT-----
------------------------------------------------------------
------------------------------------------------------------
-----------------------------
>MF437027Dendrobium_capillipes
------------------------------------------------------------
------------------------------------------------------------
------------------------------------------------------------
----------------TCCCC---------------------AATATC--TGTTCTTAGA
ACAAGATATTGGGG-ATTGC--TACCTTGTTGGATTTG----------------------
------------------------------------------------------------
---------------CATTC----------TTGGATTCAGGGGT--------CTTTTGCT
TCTCTA------------------------TCCGAATTTTCGTTCTT--------TATCA
T----AAAAGTTC-TCCCCCGCCAATGAA---------------------------TGAT
AAGTGCCTAGGTGAAG--------------------------------------------
------------------------------------TATAGTATAAGATAAGTCAGAAAA
GTGAGTATA-------------------TTAGTATACTA---------------------
----------------------GAAAAAGAAATATACCTATACTCTTACTATAAGAT---
-----------------------AAAGACTCTTAAGTCTAAATAC---------------
---------------------------------------TATTAAGATAAGGC-------
---------------TTTTCACATGAATACTTAGTAGAACGACTAACGACGAGATTTATT
A-TCGTTT-CT----------CGCGTGTCTCACGAAAGTTAGAGTAGGTGCGAATTCTCC
CA-ATT-TGTGACCGACCATACGATCTGTGA-TA---TAAATAGGTAAATGTTC--CTTT
CCATTATG-AATAGCGATTGTATGGCCAATCATTGTGGG-TATAATGGTAGATGCCCGAG
ACCAAGTCACTATGATTTCTT----TCTCCTCCCTCCTGTTGAGTTTTTCAATTCTTCCC
GCTAAATGATTAGCT---ACAAAAGGATT--TTTTTTTAGTGAACG-TGT--CACGGCTG
ATTACTCCTTTTTTT-----------------TCCATTTT-TAAATTGGCATTCTATGTC
C-AATATCTCGATCTTAATCTGAAGTA-------------------------TAATGATG
AATGGAAAAAAGAGAAAATCCTTTAGCTAGAAAA--------------------------
-----------------------------
>EU887926Dendrobium_capillipes   
------------------------------------------------------------
------------------------------------------------------------
------------------------------------------------------TATGAA
TTCTTTAAGGTAGCAATCCCCC--------------------AATATC-TTGTTCTTAGA
ACAAGATATTGGGGGATTGC--TACCTTGTTGGATTTG----------------------
------------------------------------------------------------
---------------CATTC----------TTGGATTCAGGGGT--------CTTTTGCT
TCTCTA------------------------TCCGAATTTTCGTTCTT--------TATCA
T----AAAAGTTC-TCCCCCGCCAATGAA---------------------------TGAT
AAGTGCCTAGGTGAAG--------------------------------------------
------------------------------------TATAGTATAAGATAAGTCAGAAAA
GTGAGTATA-------------------TTAGTATACTA---------------------
----------------------GAAAAAGAAATATACCTATACTCTTACTATAAGAT---
-----------------------AAAGACTCTTAAGTCTAAATAC---------------
---------------------------------------TATTAAGATAAGGC-------
---------------TTTTCACATGAATACTTAGTAGAACGACTAACGACGAGATTTATT
A-TCGTTT-CT----------CGCGTGTCTCACGAAAGTTAGAGTAGGTGCGAATTCTCC
CA-ATT-TGTGACCGACCATACGATCTGTGA-TA---TAAATAGGTAAATGTTC--CTTT
CCATTATG-AATAGCGATTGTATGGCCAATCATTGTGGG-TATAATGGTAGATGCCCGAG
ACCAAGTCACTATGATTTCTT----TCTCCTCCCTCCTGTTGAGTTTTTCAATTCTTCCC
GCTAAATGATTAGCT---ACAAAAGGATT--TTTTTTTAGTGAACG-TGT--CACGGCTG
ATTACTCCTTTTTTT-----------------TCCATTTTTTAAATTGGCATTCTATGTC
C-AATATCTCGATCTTAATCTGAAGTA-------------------------TAATGATG
AATGGAAAAAAGAGAAAATCCTTTAGCTAGAAAAA-------------------------
-----------------------------
>KF177472Dendrobium_capillipes
------------------------------------------------------------
------------------------------------------------------------
------------------------------------------------------------
------------------------------------------------------------
-------------------------CTTGTTGGATTTG----------------------
------------------------------------------------------------
---------------CATTC----------TTGGATTCAGGGGT--------CTTTTGCT
TCTCTA------------------------TCCGAATTTTCGTTCTT--------TATCA
T----AAAAGTTC-TCCCCCGCCAATGAA---------------------------TGAT
AAGTGCCTAGGTGAAG--------------------------------------------
------------------------------------TATAGTATAAGATAAGTCAGAAAA
GTGAGTATA-------------------TTAGTATACTA---------------------
----------------------GAAAAAGAAATATACCTATACTCTTACTATAAGAT---
-----------------------AAAGACTCTTAAGTCTAAATAC---------------
---------------------------------------TATTAAGATAAGGC-------
---------------TTTTCACATGAATACTTAGTAGAACGACTAACGACGAGATTTATT
A-TCGTTT-CT----------CGCGTGTCTCACGAAAGTTAGAGTAGGTGCGAATTCTCC
CA-ATT-TGTGACCGACCATACGATCTGTGA-TA---TAAATAGGTAAATGTTC--CTTT
CCATTATG-AATAGCGATTGTATGGCCAATCATTGTGGG-TATAATGGTAGATGCCCGAG
ACCAAGTCACTATGATTTCTT----TCTCCTCCCTCCTGTTGAGTTTTTCAATTCTTCCC
GCTAAATGATTAGCT---ACAAAAGGATT--TTTTTTTAGTGAACG-TGT--CACGGCTG
ATTACTCCTTTTTTT-----------------TCCATTTTTTAAATTGGCATTCTATGTC
C-AATATCTCGATCTTAATCTGAAGTA-------------------------TAATGATG
AATGGAAAAAAGAGAAAATCCTTTAGCTAGAAAAA-------------------------
-----------------------------
>MT019492Dendrobium_capillipes
------------------------------------------------------------
------------------------------------------------------------
------------------------------------------------------------
----------------TCCCCC--------------------AATATC-TTGTTCTTAGA
ACAAGATATTGGGGGATTGC--TATCTTGTTGGATTTG----------------------
------------------------------------------------------------
---------------CATTC----------TTGGATTCAGGGGT--------CTTTTGCT
TCTCTA------------------------TCCGAATTTTCGTTCTT--------TATCA
T----AAAAGTTC-TCCCCCGCCAATGAA---------------------------TGAT
AAGTGCCTAGGTGAAG--------------------------------------------
------------------------------------TATAGTATAAGATAAGTCAGAAAA
GTGAGTATA-------------------TTAGTATACTA---------------------
----------------------GAAAAAGAAATATACCTATACTCTTACTATAAGAT---
-----------------------AAAGACTCTTAAGTCTAAATAC---------------
---------------------------------------TATTAAGATAAGGC-------
---------------TTTTCACATGAATACTTAGTAGAACGACTAACGACGAGATTTATT
A-TCGTTT-CT----------CGCGTGTCTCACGAAAGTTAGAGTAGGTGCGAATTCTCC
CA-ATT-TGTGACCGACCATACGATCTGTGA-TA---TAAATAGGTAAATGTTC--CTTT
CCATTATG-AATAGCGATTGTATGGCCAATCATTGTGGG-TATAATGGTAGATGCCCGAG
ACCAAGTCACTATGATTTCTT----TCTCCTCCCTCCTGTTGAGTTTTTCAATTCTTCCC
GCTAAATGATTAGCT---ACAAAAGGATT--TTTTTTTAGTGAACG-TGT--CACGGCTG
ATTACTCCTTTTTT------------------TCCATTTTTTAAATTGGCATTCT-----
------------------------------------------------------------
------------------------------------------------------------
-----------------------------
>KP704455Dendrobium_hercoglossum
------------------------------------------------------------
------------------------------------------------------------
------------------------------------------------------------
-----------------------------------------------------------A
ACAAGATATTGGGGGATTGC--TACCTTGTTGGATTTG----------------------
------------------------------------------------------------
---------------CATTC----------TTGGATTCAGGGGT--------CTTTTGCT
TCTCTA------------------------TCCGAATTTTCGTTCTT--------TATCA
T----AAAAGTTC-TCCCCCGCCAATGAA---------------------------TGAT
AAGTGCCTAGGTGAAG--------------------------------------------
------------------------------------TATAGTATAAGATAAGTCAGAAAA
GTGAGTATA-------------------TTAGTATACTA---------------------
----------------------GAAAAAGAAAGATACCTATACTCTTACTATAAGAT---
-----------------------AAAGACTCTTAAGTCTAAATACTATTAGAAAGACTAT
T------------------------------AGAAAGACTATTAAGATAAGGC-------
---------------TTTTCACATGAATACTTAGTAGAACGACTAACGACGAGATTTATT
A-TCGTTT-CT----------CGCGTGTCTCACGAAAGTTAGAGTAGGTGCGAATTCTCC
CA-ATT-TGTGACCGACCATACGATCTGTGA-TA---TAAATAGGTAAATGTTC--CTTT
CCATTATG-AATAGCGATTGTATGGCCAATCATTGTGGG-TATAATGGTAGATGCCCGAG
ACCAAGTCACTATGATTTCTT----TCTCCTCCCTCCTGTTGAGTTTTTCAATTCTTCCC
GCTAAATGATTAGCT---ACAAAAGGATT--TTTTTTTAGTGAACG-TGT--CACGGCTG
ATTACTCCTTTTTT------------------TCCATTTTTTAAATTGGCATTCTATGTC
C-AATATCTCGATCTTAATCTGAAGTA-------------------------TAATGATG
AATGGAAAAAAGAGAAAATCCTTTAGCTAGATAAGGGAAGGGGCG---------------
-----------------------------
>KJ672708Dendrobium_hercoglossum 
----------------------------------------------------------CA
TCTATAAATGGATAATACTTTTGTATGTA-------------------------------
------------------------------------------------------TATGAA
TTTTTGAAGGTAGCAATCCCCC--------------------AATATC-TTGTTCTAAGA
ACAAGATATTGGGGGATTGC--TACCTTGTTGGATTTG----------------------
------------------------------------------------------------
---------------CATTC----------TTGGATTCAGGGGT--------CTTTTGCT
TCTCTA------------------------TCCGAATTTTCGTTCTT--------TATCA
T----AAAAGTTC-TCCCCCGCCAATGAA---------------------------TGAT
AAGTGCCTAGGTGAAG--------------------------------------------
------------------------------------TATAGTATAAGATAAGTCAGAAAA
GTGAGTATA-------------------TTAGTATACTA---------------------
----------------------GAAAAAGAAAGATACCTATACTCTTACTATAAGAT---
-----------------------AAAGACTCTTAAGTCTAAATACTATTAGAAAGACTAT
T------------------------------AGAAAGACTATTAAGATAAGGC-------
---------------TTTTCACATGAATACTTAGTAGAACGACTAACGACGAGATTTATT
A-TCGTTT-CT----------CGCGTGTCTCACGAAAGTTAGAGTAGGTGCGAATTCTCC
CA-ATT-TGTGACCGACCATACGATCTGTGA-TA---TAAATAGGTAAATGTTC--CTTT
CCATTATG-AATAGCGATTGTATGGCCAATCATTGTGGG-TATAATGGTAGATGCCCGAG
ACCAAGTCACTATGATTTCTT----TCTCCTCCCTCCTGTTGAGTTTTTCAATTCTTCCC
GCTAAATGATTAGCT---ACAAAAGGATT--TTTTTTTAGTGAACG-TGT--CACGGCTG
ATTACTCCTTTTTT------------------TCCATTTTTTAAATTGGCATTCTATGTC
C-AATATCTCGATCTTAATCTGAAGTA-------------------------TAATGATG
AATGGAAAAAAGAGAAAATCCTTTAGCTAGATAAGGGAAGGGG-----------------
-----------------------------
>GQ162804Dendrobium_hercoglossum 
-------------------------------------------------------CTCCA
TCTATAAATGGATAATACTTTTGTATGTA-------------------------------
------------------------------------------------------TATGAA
TTTTTGAAGGTAGCAATCCCCC--------------------AATATC-TTGTTCTAAGA
ACAAGATATTGGGGGATTGC--TACCTTGTTGGATTTG----------------------
------------------------------------------------------------
---------------CATTC----------TTGGATTCAGGGGT--------CTTTTGCT
TCTCTA------------------------TCCGAATTTTCGTTCTT--------TATCA
T----AAAAGTTC-TCCCCCGCCAATGAA---------------------------TGAT
AAGTGCCTAGGTGAAG--------------------------------------------
------------------------------------TATAGTATAAGATAAGTCAGAAAA
GTGAGTATA-------------------TTAGTATACTA---------------------
----------------------GAAAAAGAAAGATACCTATACTCTTACTATAAGAT---
-----------------------AAAGACTCTTAAGTCTAAATACTATTAGAAAGACTAT
T------------------------------AGAAAGACTATTAAGATAAGGC-------
---------------TTTTCACATGAATACTTAGTAGAACGACTAACGACGAGATTTATT
A-TCGTTT-CT----------CGCGTGTCTCACGAAAGTTAGAGTAGGTGCGAATTCTCC
CA-ATT-TGTGACCGACCATACGATCTGTGA-TA---TAAATAGGTAAATGTTC--CTTT
CCATTATG-AATAGCGATTGTATGGCCAATCATTGTGGG-TATAATGGTAGATGCCCGAG
ACCAAGTCACTATGATTTCTT----TCTCCTCCCTCCTGTTGAGTTTTTCAATTCTTCCC
GCTAAATGATTAGCT---ACAAAAGGATT--TTTTTTTAGTGAACG-TGT--CACGGCTG
ATTACTCCTTTTTT------------------TCCATTTTTTAAATTGGCATTCTATGTC
C-AATATCTCGATCTTAATCTGAAGTA-------------------------TAATGATG
AATGGAAAAAAGAGAAAATCCTTTAGCTAGATAAGGGAAGGGGCGGATGTAGCCAAGTGG
ATCAAGGCAGTGGATTTTTGA--------
>KF177511Dendrobium_hercoglossum 
------------------------------------------------------------
------------------------------------------------------------
------------------------------------------------------------
--------------------------------------------------------TAGA
ACAAGATATTGGGGGATTGC--TACCTTGTTGGATTTG----------------------
------------------------------------------------------------
---------------CATTC----------TTGGATTCAGGGGT--------CTTTTGCT
TCTCTA------------------------TCCGAATTTTCGTTCTT--------TATCA
T----AAAAGTTC-TCCCCCGCCAATGAA---------------------------TGAT
AAGTGCCTAGGTGAAG--------------------------------------------
------------------------------------TATAGTATAAGATAAGTCAGAAAA
GTGAGTATA-------------------TTAGTATACTA---------------------
----------------------GAAAAAGAAAGATACCTATACTCTTACTATAAGAT---
-----------------------AAAGACTCTTAAGTCTAAATACTATTAGAAAGACTAT
T------------------------------AGAAAGACTATTAAGATAAGGC-------
---------------TTTTCACATGAATACTTAGTAGAACGACTAACGACGAGATTTATT
A-TCGTTT-CT----------CGCGTGTCTCACGAAAGTTAGAGTAGGTGCGAATTCTCC
CA-ATT-TGTGACCGACCATACGATCTGTGA-TA---TAAATAGGTAAATGTTC--CTTT
CCATTATG-AATAGCGATTGTATGGCCAATCATTGTGGG-TATAATGGTAGATGCCCGAG
ACCAAGTCACTATGATTTCTT----TCTCCTCCCTCCTGTTGAGTTTTTCAATTCTTCCC
GCTAAATGATTAGCT---ACAAAAGGATT--TTTTTTTAGTGAACG-TGT--CACGGCTG
ATTACTCCTTTTTT------------------TCCATTTTTTAAATTGGCATTCTATGTC
C-AATATCTCGATCTTAATCTGAAGTA-------------------------TAATGATG
AATGGAAAAAAGAGAAAATCCTTTAGCTAGATAAGGGAAGGGGCG---------------
-----------------------------
>MT019499Dendrobium_hercoglossum
------------------------------------------------------------
------------------------------------------------------------
------------------------------------------------------------
----------------TCCCCC--------------------AATATC-TTGTTCTTAGA
ACAAGATATTGGGGGATTGC--TACCTTGTTGGATTTG----------------------
------------------------------------------------------------
---------------CATTC----------TTGGATTCAGGGGT--------CTTTTGCT
TCTCTA------------------------TCCGAATTTTCGTTCTT--------TATCA
T----AAAAGTTC-TCCCCCGCCAATGAA---------------------------TGAT
AAGTGCCTAGGTGAAG--------------------------------------------
------------------------------------TATAGTATAAGATAAGTCAGAAAA
GTGAGTATA-------------------TTAGTATACTA---------------------
----------------------GAAAAAGAAAGATACCTATACTCTTACTATAAGAT---
-----------------------AAAGACTCTTAAGTCTAAATACTATTAGAAAGACTAT
T------------------------------AGAAAGACTATTAAGATAAGGC-------
---------------TTTTCACATGAATACTTAGTAGAACGACTAACGACGAGATTTATT
A-TCGTTT-CT----------CGCGTGTCTCACGAAAGTTAGAGTAGGTGCGAATTCTCC
CA-ATT-TGTGACCGACCATACGATCTGTGA-TA---TAAATAGGTAAATGTTC--CTTT
CCATTATG-AATAGCGATTGTATGGCCAATCATTGTGGG-TATAATGGTAGATGCCCGAG
ACCAAGTCACTATGATTTCTT----TCTCCTCCCTCCTGTTGAGTTTTTCAATTCTTCCC
GCTAAATGATTAGCT---ACAAAAGGATT--TTTTTTTAGTGAACG-TGT--CACGGCTG
ATTACTCCTTTTTT------------------TCCATTTTTTAAATTGGCATTCT-----
------------------------------------------------------------
------------------------------------------------------------
-----------------------------
>MT019480Dendrobium_hercoglossum
------------------------------------------------------------
------------------------------------------------------------
------------------------------------------------------------
----------------TCCCCC--------------------AATATC-TTGTTCTAAGA
ACAAGATATTGGGGGATTGC--TACCTTGTTGGATTTG----------------------
------------------------------------------------------------
---------------CATTC----------TTGGATTCAGGGGT--------CTTTTGCT
TCTCTA------------------------TCCGAATTTTCGTTCTT--------TATCA
T----AAAAGTTC-TCCCCCGCCAATGAA---------------------------TGAT
AAGTGCCTAGGTGAAG--------------------------------------------
------------------------------------TATAGTATAAGATAAGTCAGAAAA
GTGAGTATA-------------------TTAGTATACTA---------------------
----------------------GAAAAAGAAAGATACCTATACTCTTACTATAAGAT---
-----------------------AAAGACTCTTAAGTCTAAATACTATTAGAAAGACTAT
T------------------------------AGAAAGACTATTAAGATAAGGC-------
---------------TTTTCACATGAATACTTAGTAGAACGACTAACGACGAGATTTATT
A-TCGTTT-CT----------CGCGTGTCTCACGAAAGTTAGAGTAGGTGCGAATTCTCC
CA-ATT-TGTGACCGACCATACGATCTGTGA-TA---TAAATAGGTAAATGTTC--CTTT
CCATTATG-AATAGCGATTGTATGGCCAATCATTGTGGG-TATAATGGTAGATGCCCGAG
ACCAAGTCACTATGATTTCTT----TCTCCTCCCTCCTGTTGAGTTTTTCAATTCTTCCC
GCTAAATGATTAGCT---ACAAAAGGATT--TTTTTTTAGTGAACG-TGT--CACGGCTG
ATTACTCCTTTTTT------------------TCCATTTTTTAAATTGGCATTCT-----
------------------------------------------------------------
------------------------------------------------------------
-----------------------------
>MT019479Dendrobium_hercoglossum
------------------------------------------------------------
------------------------------------------------------------
------------------------------------------------------------
----------------TCCCCC--------------------AATATC-TTGTTCTTAGA
ACAAGATATTGGGGGATTGC--TACCTTGTTGGATTTG----------------------
------------------------------------------------------------
---------------CATTC----------TTGGATTCAGGGGT--------CTTTTGCT
TCTCTA------------------------TCCGAATTTTCGTTCTT--------TATCA
T----AAAAGTTC-TCCCCCGCCAATGAA---------------------------TGAT
AAGTGCCTAGGTGAAG--------------------------------------------
------------------------------------TATAGTATAAGATAAGTCAGAAAA
GTGAGTATA-------------------TTAGTATACTA---------------------
----------------------GAAAAAGAAAGATACCTATACTCTTACTATAAGAT---
-----------------------AAAGACTCTTAAGTCTAAATACTATTAGAAAGACTAT
T------------------------------AGAAAGACTATTAAGATAAGGC-------
---------------TTTTCACATGAATACTTAGTAGAACGACTAACGACGAGATTTATT
A-TCGTTT-CT----------CGCGTGTCTCACGAAAGTTAGAGTAGGTGCGAATTCTCC
CA-ATT-TGTGACCGACCATACGATCTGTGA-TA---TAAATAGGTAAATGTTC--CTTT
CCATTATG-AATAGCGATTGTATGGCCAATCATTGTGGG-TATAATGGTAGATGCCCGAG
ACCAAGTCACTATGATTTCTT----TCTCCTCCCTCCTGTTGAGTTTTTCAATTCTTCCC
GCTAAATGATTAGCT---ACAAAAGGATT--TTTTTTTAGTGAACG-TGT--CACGGCTG
ATTACTCCTTTTTT------------------TCCATTTTTTAAATTGGCATTCT-----
------------------------------------------------------------
------------------------------------------------------------
-----------------------------
>KP159309Dendrobium_hercoglossum 
---------------------------------------------------------CCA
TCTATAAATGGATAATACTTTTGTATGTA-------------------------------
------------------------------------------------------TATGAA
TTTTTGAAGGTAGCAATCCCCC--------------------AATATC-TTGTTCTTAGA
ACAAGATATTGGGGGATTGC--TACCTTGTTGGATTTG----------------------
------------------------------------------------------------
---------------CATTC----------TTGGATTCAGGGGT--------CTTTTGCT
TCTCTA------------------------TCCGAATTTTCGTTCTT--------TATCA
T----AAAAGTTC-TCCCCCGCCAATGAA---------------------------TGAT
AAGTGCCTAGGTGAAG--------------------------------------------
------------------------------------TATAGTATAAGATAAGTCAGAAAA
GTGAGTATA-------------------TTAGTATACTA---------------------
----------------------GAAAAAGAAAGATACCTATACTCTTACTATAAGAT---
-----------------------AAAGACTCTTAAGTCTAAATACTATTAGAAAGACTAT
TAGAAAGAC------------------TATTAGAAAGACTATTAAGATAAGGC-------
---------------TTTTCACATGAATACTTAGTAGAACGACTAACGACGAGATTTATT
A-TCGTTT-CT----------CGCGTGTCTCACGAAAGTTAGAGTAGGTGCGAATTCTCC
CA-ATT-TGTGACCGACCATACGATCTGTGA-TA---TAAATAGGTAAATGTTC--CTTT
CCATTATG-AATAGCGATTGTATGGCCAATCATTGTGGG-TATAATGGTAGATGCCCGAG
ACCAAGTCACTATGATTTCTT----TCTCCTCCCTCCTGTTGAGTTTTTCAATTCTTCCC
GCTAAATGATTAGCT---ACAAAAGGATT--TTTTTTTAGTGAACG-TGT--CACGGCTG
ATTACTCCTTTTTT------------------TCCATTTTTTAAATTGGCATTCTATGTC
C-AATATCTCGATCTTAATCTGAAGTA-------------------------TAATGATG
AATGGAAAAAAGAGAAAATCCTTTAGCTAGATAAGGGAAG--------------------
-----------------------------
>KF177515Dendrobium_huoshanense
------------------------------------------------------------
------------------------------------------------------------
------------------------------------------------------------
---------GTAGCAATCCCCC--------------------AATATC-TTGTTCTAAGA
ACAAGATATTGGGGGATTGC--TACCTTGTTGGATTTG----------------------
------------------------------------------------------------
---------------CATTC----------TTGGATTCAGGGGT--------CTTTTGCT
TCTCTA------------------------TCCGAATTTTCGTTCTT--------TATCA
T----AAAAGTTC-TCCCCCGCCAATGAA---------------------------TGAT
AAGTGCCTAGGTGAAG--------------------------------------------
------------------------------------TATAGTATAAGATAAGTCAGAAAA
GTGAGTCTA-------------------TTAGTATACTA---------------------
----------------------GAAAAAGAAAGATACCTATACTCTTACTATAAGAT---
-----------------------AAAGACTCTTAAGTCTAAATACTATTAGAAAGACTAT
T------------------------------AGAAAGACTATTAAGATAAGGC-------
---------------TTTTCACATGAATACTTAGTAGAACGACTAACGACGAGATTTATT
A-TCGTTT-CT----------CGCGTGTCTCACGAAAGTTAGAGTAGGTGCGAATTCTCC
CA-ATT-TGTGACCGACCATACGATCTGTGA-TA---TAAATAGGTAAATGTTC--CTTT
CCATTATG-AATAGCGATTGTATGGCCAATCATTGTGGG-TATAATGGTAGATGCCCGAG
ACCAAGTCACTATGATTTCTT----TCTCCTCCCTCCTGTTGAGTTTTTCAATTCTTCCC
GCTAAATGATTAGCT---ACAAAAGGATT--TTTTTTTAGTGAACG-TGT--CACGGCTG
ATTACTCCTTTTTT------------------TCCATTTTTTAAATTGGCATTCTATGTC
C-AATATCTCGATCTTAATCTGAAGTA-------------------------TAATGATG
AATGGAAAAAAGAGAAAATCCTTTAGCTAGATAAGCGAAGGGG-----------------
-----------------------------
>KP704446Dendrobium_huoshanense 
------------------------------------------------------------
------------------------------------------------------------
------------------------------------------------------------
------------GCAATCCCCC--------------------AATATC-TTGTTCTAAGA
ACAAGATATTGGGGGATTGC--TACCTTGTTGGATTTG----------------------
------------------------------------------------------------
---------------CATTC----------TTGGATTCAGGGGT--------CTTTTGCT
TCTCTA------------------------TCCGAATTTTCGTTCTT--------TATCA
T----AAAAGTTC-TCCCCCGCCAATGAA---------------------------TGAT
AAGTGCCTAGGTGAAG--------------------------------------------
------------------------------------TATAGTATAAGATAAGTCAGAAAA
GTGAGTCTA-------------------TTAGTATACTA---------------------
----------------------GAAAAAGAAAGATACCTATACTCTTACTATAAGAT---
-----------------------AAAGACTCTTAAGTCTAAATACTATTAGAAAGACTAT
T------------------------------AGAAAGACTATTAAGATAAGGC-------
---------------TTTTCACATGAATACTTAGTAGAACGACTAACGACGAGATTTATT
A-TCGTTT-CT----------CGCGTGTCTCACGAAAGTTAGAGTAGGTGCGAATTCTCC
CA-ATT-TGTGACCGACCATACGATCTGTGA-TA---TAAATAGGTAAATGTTC--CTTT
CCATTATG-AATAGCGATTGTATGGCCAATCATTGTGGG-TATAATGGTAGATGCCCGAG
ACCAAGTCACTATGATTTCTT----TCTCCTCCCTCCTGTTGAGTTTTTCAATTCTTCCC
GCTAAATGATTAGCT---ACAAAAGGATT--TTTTTTTAGTGAACG-TGT--CACGGCTG
ATTACTGCTTTTTT------------------TCCATTTTTTAAATTGGCATTCTATGTC
C-AATATCTCGATCTTAATCTGAAGTA-------------------------TAATGATG
AATGGAAAAAAGAGAAAATCCTTTAGCTAGATAAGCGAAGGGG-----------------
-----------------------------
>KP704445Dendrobium_huoshanense
------------------------------------------------------------
------------------------------------------------------------
------------------------------------------------------------
------------GCAATCCCCC--------------------AATATC-TTGTTCTAAGA
ACAAGATATTGGGGGATTGC--TACCTTGTTGGATTTG----------------------
------------------------------------------------------------
---------------CATTC----------TTGGATTCAGGGGT--------CTTTTGCT
TCTCTA------------------------TCCGAATTTTCGTTCTT--------TATCA
T----AAAAGTTC-TCCCCCGCCAATGAA---------------------------TGAT
AAGTGCCTAGGTGAAG--------------------------------------------
------------------------------------TATAGTATAAGATAAGTCAGAAAA
GTGAGTCTA-------------------TTAGTATACTA---------------------
----------------------GAAAAAGAAAGATACCTATACTCTTACTATAAGAT---
-----------------------AAAGACTCTTAAGTCTAAATACTATTAGAAAGACTAT
T------------------------------AGAAAGACTATTAAGATAAGGC-------
---------------TTTTCACATGAATACTTAGTAGAACGACTAACGACGAGATTTATT
A-TCGTTT-CT----------CGCGTGTCTCACGAAAGTTAGAGTAGGTGCGAATTCTCC
CA-ATT-TGTGACCGACCATACGATCTGTGA-TA---TAAATAGGTAAATGTTC--CTTT
CCATTATG-AATAGCGATTGTATGGCCAATCATTGTGGG-TATAATGGTAGATGCCCGAG
ACCAAGTCACTATGATTTCTT----TCTCCTCCCTCCTGTTGAGTTTTTCAATTCTTCCC
GCTAAATGATTAGCT---ACAAAAGGATT--TTTTTTTAGTGAACG-TGT--CACGGCTG
ATTACTGCTTTTTT------------------TCCATTTTTTAAATTGGCATTCTATGTC
C-AATATCTCGATCTTAATCTGAAGTA-------------------------TAATGATG
AATGGAAAAAAGAGAAAATCCTTTAGCTAGATAAGCGAAGGGG-----------------
-----------------------------
>KP704444Dendrobium_huoshanense
------------------------------------------------------------
------------------------------------------------------------
------------------------------------------------------------
------------GCAATCCCCC--------------------AATATC-TTGTTCTAAGA
ACAAGATATTGGGGGATTGC--TACCTTGTTGGATTTG----------------------
------------------------------------------------------------
---------------CATTC----------TTGGATTCAGGGGT--------CTTTTGCT
TCTCTA------------------------TCCGAATTTTCGTTCTT--------TATCA
T----AAAAGTTC-TCCCCCGCCAATGAA---------------------------TGAT
AAGTGCCTAGGTGAAG--------------------------------------------
------------------------------------TATAGTATAAGATAAGTCAGAAAA
GTGAGTCTA-------------------TTAGTATACTA---------------------
----------------------GAAAAAGAAAGATACCTATACTCTTACTATAAGAT---
-----------------------AAAGACTCTTAAGTCTAAATACTATTAGAAAGACTAT
T------------------------------AGAAAGACTATTAAGATAAGGC-------
---------------TTTTCACATGAATACTTAGTAGAACGACTAACGACGAGATTTATT
A-TCGTTT-CT----------CGCGTGTCTCACGAAAGTTAGAGTAGGTGCGAATTCTCC
CA-ATT-TGTGACCGACCATACGATCTGTGA-TA---TAAATAGGTAAATGTTC--CTTT
CCATTATG-AATAGCGATTGTATGGCCAATCATTGTGGG-TATAATGGTAGATGCCCGAG
ACCAAGTCACTATGATTTCTT----TCTCCTCCCTCCTGTTGAGTTTTTCAATTCTTCCC
GCTAAATGATTAGCT---ACAAAAGGATT--TTTTTTTAGTGAACG-TGT--CACGGCTG
ATTACTGCTTTTTT------------------TCCATTTTTTAAATTGGCATTCTATGTC
C-AATATCTCGATCTTAATCTGAAGTA-------------------------TAATGATG
AATGGAAAAAAGAGAAAATCCTTTAGCTAGATAAGCGAAGGGG-----------------
-----------------------------
>KJ672710Dendrobium_huoshanense
----------------------------------------------------------CA
TCTATAAATGGATAATACTTTTGTATGTA-------------------------------
------------------------------------------------------TATGAA
TTTTTGAAGGTAGCAATCCCCC--------------------AATATC-TTGTTCTTAGA
ACAAGATATTGGGGGATTGC--TACCTTGTTGGATTTG----------------------
------------------------------------------------------------
---------------CATTC----------TTGGATTCAGGGGT--------CTTTTGCT
TCTCTA------------------------TCCGAATTTTCGTTCTT--------TATCA
T----AAAAGTTC-TCCCCCGCCAATGAA---------------------------TGAT
AAGTGCCTAGGTGAAG--------------------------------------------
------------------------------------TATAGTATAAGATAAGTCAGAAAA
GTGAGTCTA-------------------TTAGTATACTA---------------------
----------------------GAAAAAGAAAGATACCTATACTCTTACTATAAGAT---
-----------------------AAAGACTCTTAAGTCTAAATACTATTAGAAAGACTAT
T------------------------------AGAAAGACTATTAAGATAAGGC-------
---------------TTTTCACATGAATACTTAGTAGAACGACTAACGACGAGATTTATT
A-TCGTTT-CT----------CGCGTGTCTCACGAAAGTTAGAGTAGGTGCGAATTCTCC
CA-ATT-TGTGACCGACCATACGATCTGTGA-TA---TAAATAGGTAAATGTTC--CTTT
CCATTATG-AATAGCGATTGTATGGCCAATCATTGTGGG-TATAATGGTAGATGCCCGAG
ACCAAGTCACTATGATTTCTT----TCTCCTCCCTCCTGTTGAGTTTTTCAATTCTTCCC
GCTAAATGATTAGCT---ACAAAAGGATT--TTTTTTTAGTGAACG-TGT--CACGGCTG
ATTACTCCTTTTTT------------------TCCATTTTTTAAATTGGCATTCTATGTC
C-AATATCTCGATCTTAATCTGAAGTA-------------------------TAATGATG
AATGGAAAAAAGAGAAAATCCTTTAGCTAGATAAGGGAAGGGG-----------------
-----------------------------
>KJ672711Dendrobium_linawianum 
----------------------------------------------------------CA
TCTATAAATGGATAATACTTTTGTATGTA-------------------------------
------------------------------------------------------TATGAA
TTTTTGAAGGTAGCAATCCCCC--------------------AATATC-TTGTTCTAAGA
ACAAGATATTGGGGGATTGC--TACCTTGTTGGATTTG----------------------
------------------------------------------------------------
---------------CATTCTTGGATTCACTTGGATTCAGGGGT--------CTTTTGCT
TCTCTA------------------------TCCGAATTTTCGTTCTT--------TATCA
T----AAAAGTTC-TCCCCCGCCAATGAA---------------------------TGAT
AAGTGCCTAGGTGAAG--------------------------------------------
------------------------------------TATAGTATAAGATAAGTCAGAAAA
GTGAGTATA-------------------TTAGTATACTA---------------------
----------------------GAAAAAGAAATATACCTATACTCTTACTATAAGAT---
-----------------------AAAGACTCTTAAGTCTAAATACTATT-----------
-------------------------------AGAAAGACTATTAAGATAAGGC-------
---------------TTTTCACATGAATACTTAGTAGAACGACTAACGACGAGATTTATT
A-TCGTTT-CT----------CGCGTGTCTCACGAAAGTTAGAGTAGGTGCGAATTCTCC
CA-ATT-TGTGACCGACCATACGATCTGTGA-TA---TAAATAGGTAAATGTTC--CTTT
CCATTATG-AATAGCGATTGTATGGCCAATCATTGTGGG-TATAATGGTAGATGCCCGAG
ACCAAGTCACTATGATTTCTT----TCTCCTCCCTCCTGTTGAGTTTTTCAATTCTTCCC
GCTAAATGATTAGCT---ACAAAAGGATT--TTTTTTTAGTGAACG-TGT--CACGGCTG
ATTACTCCTTTTTT------------------TCCATTTTTTAAATTGGCATTCTATGTC
C-AATATCTCGATCTTAATCTGAAGTA-------------------------TAATGATG
AATGGAAAAAAGAGAAAATCCTTTAGCTAGATAAGGGAAGGGG-----------------
-----------------------------
>KP159308Dendrobium_linawianum
-----------------------------------------------------------A
TCTATAAATGGATAATACTTTTGTATGTA-------------------------------
------------------------------------------------------TATGAA
TTTTTGAAGGTAGCAATCCCCC--------------------AATATC-TTGTTCTAAGA
ACAAGATATTGGGGGATTGC--TACCTTGTTGGATTTG----------------------
------------------------------------------------------------
---------------CATTCTTGGATTCACTTGGATTCAGGGGT--------CTTTTGCT
TCTCTA------------------------TCCGAATTTTCGTTCTT--------TATCA
T----AAAAGTTC-TCCCCCGCCAATGAA---------------------------TGAT
AAGTGCCTAGGTGAAG--------------------------------------------
------------------------------------TATAGTATAAGATAAGTCAGAAAA
GTGAGTATA-------------------TTAGTATACTA---------------------
----------------------GAAAAAGAAATATACCTATACTCTTACTATAAGAT---
-----------------------AAAGACTCTTAAGTCTAAATACTATT-----------
-------------------------------AGAAAGACTATTAAGATAAGGC-------
---------------TTTTCACATGAATACTTAGTAGAACGACTAACGACGAGATTTATT
A-TCGTTT-CT----------CGCGTGTCTCACGAAAGTTAGAGTAGGTGCGAATTCTCC
CA-ATT-TGTGACCGACCATACGATCTGTGA-TA---TAAATAGGTAAATGTTC--CTTT
CCATTATG-AATAGCGATTGTATGGCCAATCATTGTGGG-TATAATGGTAGATGCCCGAG
ACCAAGTCACTATGATTTCTT----TCTCCTCCCTCCTGTTGAGTTTTTCAATTCTTCCC
GCTAAATGATTAGCT---ACAAAAGGATT--TTTTTTTAGTGAACG-TGT--CACGGCTG
ATTACTCCTTTTTT------------------TCCATTTTTTAAATTGGCATTCTATGTC
C-AATATCTCGATCTTAATCTGAAGTA-------------------------TAATGATG
AATGGAAAAAAGAGAAAATCCTTTAGCTAGATAAGGGAAGG-------------------
-----------------------------
>KJ672709Dendrobium_heterocarpum 
----------------------------------------------------------CA
TCTATAAATGGATAATACTTTTGTATGTA-------------------------------
------------------------------------------------------TATGAA
TTTTTGAAGGTAGCAATCCCCC--------------------AATATC-TTGTTCTAAGA
ACAAGATATTGGGGGATTGC--TACCTTGTTGGATTTG----------------------
------------------------------------------------------------
---------------CATTCTTGGATTCACTTGGATTCAGGGGT--------CTTTTGCT
TCTCTA------------------------TCCGAATTTTCGTTCTT--------TATCA
[truncated: 828,944 more chars]
